# Supplementary material for: Global 13C tracing and metabolic flux analysis of intact human liver tissue ex vivo
Source: Nat Metab. 2024 Aug 29;6(10):1963–75. doi: 10.1038/s42255-024-01119-3 (PMC11496108; doi:10.1038/s42255-024-01119-3)
Supplement: Supplementary file 3 — Table 1: Baseline characteristics of study cohort. Table 2: Medium formulations. Table 3: Histology data summary. Table 4: Literature-derived flux values. Table 5: Measured serum concentrations. Table 6: Substrate 13C enrichment. Table 7: Reporter metabolite list. Table 8: Confidence intervals on metabolic fluxes. Table 9: Transcriptomics analysis with the iHepatocytes model. Table 10: LC–MS peak annotation summary. [file 42255_2024_1119_MOESM3_ESM.xlsx]

## Sheet: Table 1
Supplementary Table 1. Baseline characteristics of study cohort
Baseline characteristics of study cohort
Number of subjects: 29
	Median	Range	%
Age (years)	69	44-86
Sex (male)			55
Weight (kg)	80	60-130
Height (m)	1.74	1.58-1.87
BMI (kg/m2)	27	20-40
Blood Pressure - Systolic	140	110-180
Blood Pressure - Diastolic	80	60-103
Albumin (g/L)	38	21-46
Bilirubin (µmol/l)	7	<3 - 23
Prothrombin (INR)	60	54-96
ALP (IU/L)	90	43-264
AST (IU/L)	29	11-258
ALT (IU/L)	22	10-174
GGT (IU/L)	50	14-810
CRP (mg/L)	10	<5-267
Platelet count (x109/L)	239	60-559
T2DM (yes)			32
Abbreviations: BMI, body mass index; INR, international normalized ratio; ALP, alkaline phosphatase; AST, aspartate aminotransferase; ALT, alanine aminotransferase; GGT, gamma-glutamyl transferase; CRP, C-reactive protein, T2DM, type 2 diabetes mellitus

## Sheet: Table 2
Supplementary Table 2. Medium formulation
Class	Compound name	Metabolite ID	MW	Williams E (fasted) (M)	Williams E (fed) (M)
amino acid	alanine	ala-L	89.09	0.00101	0.00202
amino acid	arginine	arg-L	174.2	0.000287	0.000574
amino acid	asparagine	asn-L	132.118	0.0001332	0.0002664
amino acid	aspartate	asp-L	133.1	0.000226	0.000452
amino acid	cysteine	cys-L	121.16	0.0004966	0.0009932
amino acid	glutamate	glu-L	147.13	0.0003398	0.0006796
amino acid	glutamine	gln-L	146.144	0.002	0.004
amino acid	glycine	gly	75.0664	0.000667	0.001334
amino acid	histidine	his-L	155.154	9.68e-05	0.0001936
amino acid	isoleucine	ile-L	131.172	0.000382	0.000764
amino acid	leucine	leu-L	131.172	0.000573	0.001146
amino acid	lysine	lys-L	182.65	0.000478	0.000956
amino acid	methionine	met-L	149.211	0.000101	0.000202
amino acid	phenylalanine	phe-L	165.189	0.000152	0.000304
amino acid	proline	pro-L	115.13	0.000261	0.000522
amino acid	serine	ser-L	105.092	9.52e-05	0.0001904
amino acid	threonine	thr-L	119.119	0.000336	0.000672
amino acid	tryptophan	trp-L	204.225	4.9e-05	9.8e-05
amino acid	tyrosine	tyr-L	181.188	0.000194	0.000388
amino acid	valine	val-L	117.146	0.000427	0.000854
fatty acid	linoleate	lnlc	280.452	1.02e-07	1.02e-07
other	Glutathione, reduced	gthred	307.32	1.63e-07	1.63e-07
other	pyruvate	pyr	110.04	0.000227	0.000227
sugar	glucose	glc-D	180.16	0.0055	0.011
vitamin	alpha-tocopherol	avite1	430.38	1.80297e-08	1.80297e-08
vitamin	ascorbate	ascb-L	176.12	1.13559e-05	1.13559e-05
vitamin	ergocalciferol	calcif	396.65	2.52e-07	2.52e-07
vitamin	menadione bisulfite		172.18	3.62e-08	3.62e-08
vitamin	retinol	retinol	286.23	3.05e-07	3.05e-07
salt	sodium chloride (NaCl)		58.443	0.116359	0.116359
salt	sodium bicarbonate (NaHCO3)		84.0066	0.0262	0.0262
salt	potassium chloride (KCl)		74.5513	0.0053655	0.0053655
salt	calcium choride (CaCl2)		110.98	0.0018021	0.0018021
salt	sodium phosphate monobasic (NaH2PO4)		137.99	0.0010146	0.0010146
salt	magnesium sulfate (MgSO4)		120.366	0.0008115	0.0008115
salt	zinc sulfate (ZnSO4)		287.56	6.96e-10	6.96e-10
salt	ferric nitrate (Fe(NO3)3)		404	4.135e-10	4.135e-10
salt	cupric sulfate (CuSO4)		249.69	4e-10	4e-10
salt	manganous chloride (MnCl2)		197.91	7.95e-10	7.95e-10
vitamin	biotin	btn	244.088	2.05e-06	2.05e-06
vitamin	cobalamin	cbl1	1329.57	1.50425e-07	1.50425e-07
vitamin	folate	fol	441.4	2.27e-06	2.27e-06
vitamin	niacinamide	ncam	122.124	8.2e-06	8.2e-06
vitamin	pantothenate	pnto-R	219.111	4.2e-06	4.2e-06
vitamin	pyridoxine	pydxn	167.06	4.9e-06	4.9e-06
vitamin	riboflavin	ribflv	376.138	2.66e-07	2.66e-07
vitamin	thiamine	thm	265.354	2.97e-06	2.97e-06
sugar	myo-inositol	inost	180.063	1.11e-05	1.11e-05
other	choline	chol	104.17	1.07434e-05	1.07434e-05

## Sheet: Table 3
Supplementary Table 3
Donor	Necrosis (%)	Fibrosis stage	Steatosis grade	Ballooning	Infiltration of tumor cells	Represented liver zones	Immune cells (%)
D10	5	F0	1	No	No	1,2,3	0
D10	5	F0	1	No	No	1,2,3	0
D10	3	F1	1	No	No	1,2,3	0
D16	2	F3	1	No	No	1,2,3	3
D16	2	F3	1	No	No	1,2,3	1
D16	15	F1-F2	1	No	No	1,2,3	0
D22	5	F1	3	Yes	No	1,2,3	1
D22	12	F0-F1	3	No	No	1,2,3	0
D22	8	F1	3	No	No	1,2,3	1
D23	5	F1+	0	No	No	1,2,3	0
D23	2	F1	0	No	No	1,2,3	0
D23	1	F0-F1	0	No	No	1,2,3	1
Summary of histology assessment of cultured liver slices (24h) from 4 donors, with 3 cultured slices per donor. Liver zones are indicated as: periportal zone = 1, intermediate perivenous zone = 2 and perivenous zone = 3. Steatosis grade ranges from 0 (no steatosis) to 3 (severe steatosis). Fibrosis stage ranges from F0 (no fibrosis) to F3 (severe fibrosis).

## Sheet: Table 4
Supplementary Table 4. Literature flux values
First author	Year	URL	Figure or Table	Species	Source material, conditions	Measured species or process	Rate, original	Unit, original	Rate	Unit	Notes
Bean	1984	https://www.sciencedirect.com/science/article/pii/S0021925817434442	Main text	Rat	Perfused liver, fed	urea	440	nmol / min / g	633.6	umol / g liver / day
Bean	1984	https://www.sciencedirect.com/science/article/pii/S0021925817434442	Main text	Rat	Perfused liver, fasted	urea	490	nmol / min / g	705.6	umol / g liver / day
Bean	1984	https://www.sciencedirect.com/science/article/pii/S0021925817434442	Main text	Rat	Perfused liver, fasted	urea	490	nmol / min / g	42.3783	mg / g liver / day
Shangraw	1999	https://journals.physiology.org/doi/full/10.1152/ajpgi.1999.276.5.G1145	Main text	Human	In vivo tracing	urea	5.05	umol / kg / min	21.8378	mg / g liver / day	4
Dasarathy	2009	https://journals.physiology.org/doi/full/10.1152/ajpgi.00042.2009	Table 3	Human	In vivo tracing, healthy, fasted	urea	316.6	umol / kg / h	22.818	mg / g liver / day	4
Dasarathy	2009	https://journals.physiology.org/doi/full/10.1152/ajpgi.00042.2009	Table 3	Human	In vivo tracing, NASH, fasted	urea	257.6	umol / kg / h	18.5657	mg / g liver / day	4
Booth	1967	https://www.sciencedirect.com/science/article/pii/0006295267900858	Table 1	Human	Liver slice, Krebs Medium II	o2	6.3	uL / mg dry wt / h	2057.14	umol / g liver / day	1,2
Booth	1967	https://www.sciencedirect.com/science/article/pii/0006295267900858	Table 1	Rat	Liver slice, Krebs Medium II	o2	13.8	uL / mg dry wt / h	4506.12	umol / g liver / day	1,2
Tsukamoto	1989	https://aasldpubs.onlinelibrary.wiley.com/doi/abs/10.1002/hep.1840090223	Table 3	Rat	In vivo	o2	0.092	mL / min / g liver	5407.35	umol / g liver / day	1
Lutz	1975	https://doi.org/10.1007/BF00584322	Main text	Cat	Perfused liver	o2	6.02	mL / min / 100g liver	3538.29	umol / g liver / day	1
Rolfe	1997	https://journals.physiology.org/doi/abs/10.1152/physrev.1997.77.3.731	Table 1	Human		o2	0.17	fraction of body total		umol / g liver / day
Rolfe	1997	https://journals.physiology.org/doi/abs/10.1152/physrev.1997.77.3.731	Table 1	Rat		o2	0.2	fraction of body total		umol / g liver / day
Loer	1997	https://pubs.asahq.org/anesthesiology/article/86/3/532/35822/How-Much-Oxygen-Does-the-Human-Lung-Consume	Main text	Human	Whole body oxygen consumption	o2	198	mL / min	1318.92	umol / g liver / day	3
Barle	1997	https://onlinelibrary.wiley.com/doi/abs/10.1002/hep.510250128	Table 3	Human	In vivo tracing	albumin	109	mg / kg body / day	5.45	mg / g liver / day	4
Olufemi	1990	https://pubmed.ncbi.nlm.nih.gov/2387270/	Main text	Human	In vivo tracing	albumin	11.29	mg / kg body / h	13.548	mg / g liver / day	4
Ballmer	1990	https://journals.physiology.org/doi/abs/10.1152/ajpendo.1990.259.6.E797	Main text	Human	In vivo tracing	albumin	157	mg / kg body / day	7.85	mg / g liver / day	4
Rothschild	1988	https://aasldpubs.onlinelibrary.wiley.com/doi/abs/10.1002/hep.1840080234		Human		albumin	8	mg / g liver / day	8	mg / g liver / day
Cohn	1990	https://www.jci.org/articles/view/114507		Human	Fasted, total body production	ApoB	6.4	mg / kg body / day	320	ug / g liver / day
Cohn	1990	https://www.jci.org/articles/view/114507		Human	Fed, total body production, mean	ApoB	9.9	mg / kg body / day	495	ug / g liver / day
Watts	1990	https://www.jci.org/articles/view/114507		Human	Fasted, total body production, Q0.25	ApoB	4.4	mg / kg body / day	220	ug / g liver / day	5
Watts	1990	https://www.jci.org/articles/view/114507		Human	Fasted, total body production, Q0.75	ApoB	11.5	mg / kg body / day	575	ug / g liver / day	5
Watts	1997	https://onlinelibrary.wiley.com/doi/abs/10.1111/j.1440-1681.1997.tb02090.x	Table 4	Human	Fasted, liver production	ApoB	8.5	mg / kg body / day	425	ug / g liver / day
Rothman	1991	https://www.science.org/doi/abs/10.1126/science.1948033	Table 2	Human	Fasted, first 22h	glucose / glycogenolysis	4.3	umol / kg / min	309.6	umol / g liver / day	4
Rothman	1991	https://www.science.org/doi/abs/10.1126/science.1948033	Table 2	Human	Fasted, first 22h	glucose / gluconeogenesis	7.9	umol / kg / min	568.8	umol / g liver / day	4
Lundholm	1976	https://doi.org/10.1080/00365517609055269	Main text	Human	Liver slices ex vivo, fasted	glucose / gluconeogenesis	0.3	mg / kg body / h	1.86667	umol / g liver / day
Lundholm	1976	https://doi.org/10.1080/00365517609055269	Table 1	Human	Liver slices ex vivo, fasted, 4.4 mM glucose, sum ala + lac + glyc	glucose / gluconeogenesis	60	nmol / g liver / h	1.44	umol / g liver / day
Lundholm	1976	https://doi.org/10.1080/00365517609055269	Table 1	Human	Liver slices ex vivo, fasted, 0 mM glucose, sum ala + lac + glyc	glucose / gluconeogenesis	73.5	nmol / g liver / h	1.764	umol / g liver / day
Consoli	1987	https://www.jci.org/articles/view/113206	Main text	Human	In vivo tracing, fasted	glucose / gluconeogenesis	3.36	umol / kg body / min	241.92	umol / g liver / day
Woerle	2006	https://journals.physiology.org/doi/full/10.1152/ajpendo.00529.2004	Main text	Human	In vivo tracing	glucose / glycogenolysis	5.5	umol / kg body / min	396	umol / g liver / day
Woerle	2006	https://journals.physiology.org/doi/full/10.1152/ajpendo.00529.2004	Main text	Human	In vivo tracing	glucose / gluconeogenesis	2.6	umol / kg body / min	187.2	umol / g liver / day
Felig	1971	https://www.jci.org/articles/view/106659	Main text	Human	In vivo, fasted	glucose / gluconeogenesis	3.4	mg / kg body / min	1360	umol / g liver / day
Felig	1971	https://www.jci.org/articles/view/106659	Main text	Human	In vivo, fasted, 45 min glucose infusion	glucose / gluconeogenesis	0.6	mg / kg body / min	240	umol / g liver / day
Rinard	1969	https://doi.org/10.1210/endo-84-3-622	Table 1	Rat	Liver slices, fasted, 10mM alanine	glucose / gluconeogenesis	3.39	umol / 100 mg liver / 3h	271.2	umol / g liver / day
Haynes	1962	https://doi.org/10.1210/endo-71-3-399	Table 2	Rat	Liver slices, fasted, 22mM alanine	glucose / gluconeogenesis	1.14	umol / 100 mg liver / 2h	136.8	umol / g liver / day
Katz	1998	https://journals.physiology.org/doi/full/10.1152/ajpendo.1998.275.3.E537	Table 4	Human	In vivo tracing, fasted 12h	glucose / gluconeogenesis	0.96	mg / kg body / min	384	umol / g liver / day
Lewis	2014	https://www.sciencedirect.com/science/article/pii/S109727651400402X?via%3Dihub		Human	HEK293 cells	NADPH half-life	1--5	min	300	umol / g liver / day
	Note	Description
	1	Assuming molar volume of 24.5 L/mol
	2	Assuming dry mass is 1/3 of wet mass
	3	Assuming a human liver weights 1,500 g
	4	Assuming 1 kg body weight corresponds to 20 g liver
	5	This paper presents data from 17 indiviuals, with a wide range; we took the 0.25 and 0.75 quantiles

## Sheet: Table 5
Supplementary Table 5. Measured serum concentrations
		Batch 1 L020 FM0h			Batch 2 L029 FM0h
	WE (known) uM	serum uM	WE + serum uM	Serum contribution	serum uM	WE + serum uM	Serum contribution
ala-L	1010	60.2143	1040.11	0.0289461	62.4422	1041.22	0.0299851
arg-L	287	107.065	340.532	0.157203	123.46	348.73	0.177014
asn-L	133	3.01688	134.508	0.0112145	2.20299	134.101	0.00821392
asp-L	226	9.54242	230.771	0.0206751	22.5541	237.277	0.0475269
glu-L	340	34.0561	357.028	0.0476939	56.0152	368.008	0.076106
gln-L	2000	21.913	2010.96	0.00544839	25.8261	2012.91	0.00641512
gly	667	15.0921	674.546	0.0111869	38.5303	686.265	0.0280725
his-L	96.8	18.2508	105.925	0.0861496	26.1097	109.855	0.118837
ile-L	382	16.4585	390.229	0.0210883	14.0991	389.05	0.0181199
leu-L	573	56.61	601.305	0.0470726	69.445	607.722	0.0571355
lys-L	478	62.7605	509.38	0.0616048	87.3363	521.668	0.0837087
met-L	101	4.70654	103.353	0.0227692	3.4837	102.742	0.0169536
phe-L	152	28.0614	166.031	0.0845065	30.666	167.333	0.0916317
pro-L	261	27.7672	274.884	0.0505071	31.5676	276.784	0.0570257
ser-L	95.2	22.9153	106.658	0.107424	36.0639	113.232	0.159248
thr-L	336	16.1297	344.065	0.0234399	25.4623	348.731	0.0365071
trp-L	49	88.4402	93.2201	0.474362	68.5169	83.2585	0.411471
tyr-L	194	18.1827	203.091	0.0447649	15.2264	201.613	0.0377615
val-L	427	64.8367	459.418	0.070564	58.1137	456.057	0.0637132
glc-D	5500	183.918	5591.96	0.0164449	190.505	5595.25	0.0170238
	WE (known) pM	serum pM	WE + serum pM
insulin	0	88	44
	WE	WE + serum
NEFA (µM)	20±1	440±15
This sheet reports metabolite concentrations measured in human serum, compared with the known Willams E medium (WE) concentrations. Concentrations were measured by LCMS, 13C isotope dilution, NEFA-assay and routine analyses by Clinical Chemistry, Laboratory Medicine at Linköping University Hospital as described in the methods section.

## Sheet: Table 6
Supplementary Table 6. Substrate 13C enrichment
	WE	WE + serum		Difference
		Batch 1	Batch 2	Batch 1	Batch 2
ala-L	0.992069	0.963898	0.961859	-0.028171	-0.03021
arg-L	0.991779	0.839095	0.819509	-0.152684	-0.17227
asn-L	0.996078	0.98384	0.981959	-0.012238	-0.014119
asp-L	0.99387	0.974825	0.946112	-0.019045	-0.047758
glu-L	0.999282	0.953649	0.923857	-0.045633	-0.075425
gln-L	0.993942	0.988892	0.985061	-0.00505	-0.008881
gly	1	0.988656	0.969639	-0.011344	-0.030361
his-L	0.992597	0.909932	0.876636	-0.082665	-0.115961
ile-L	0.993232	0.975038	0.977617	-0.018194	-0.015615
leu-L	0.993875	0.948678	0.936402	-0.045197	-0.057473
lys-L	0.991644	0.934482	0.911374	-0.057162	-0.08027
met-L	0.990336	0.96805	0.973912	-0.022286	-0.016424
phe-L	0.990249	0.90869	0.901872	-0.081559	-0.088377
pro-L	0.990589	0.942149	0.936424	-0.04844	-0.054165
ser-L	1	0.89598	0.837957	-0.10402	-0.162043
thr-L	0.985496	0.96958	0.954208	-0.015916	-0.031288
trp-L	0.992525	0.527267	0.586604	-0.465258	-0.405921
tyr-L	0.994981	0.951734	0.958624	-0.043247	-0.036357
val-L	0.947628	0.916565	0.92371	-0.031063	-0.023918
glc-D	0.991498	0.975099	0.975118	-0.016399	-0.01638

## Sheet: Table 7
Supplementary Table 7. Reporter metabolites and associated pathways
Method	Peak ID*	Polarity	Metabolite ID	Metabolite annotation	Pathway
BAL			hdca	Palmitate	Fatty acid synthesis
BAL			gdcholate	Glycodeoxycholate	Glycine-bile acid conjugation
HILIC	861	1	acrn	L-Acetylcarnitine C9H17N1O4	acetate oxidation
HILIC	1096	1	crn	L-Carnitine C7H15N1O3	Carnitine biosynthesis
HILIC	1643	1	tmlys	N6,N6,N6-Trimethyl-L-lysine C9H20N2O2	Carnitine biosynthesis
HILIC	786	1	glyb	Betaine C5H11N1O2	Choline degradation
HILIC	638	1	crtn	Creatinine C4H7N3O1	Creatine degradation
HILIC	1254	1	creat	Creatine C4H9N3O2	Creatine synthesis
HILIC	1347	1	gudac	Guanidoacetic acid C3H7N3O2	Creatine synthesis
HILIC	1061	1	fad	FAD C27H33N9O15P2	FAD biosynthesis
HILIC	1380	1	glyc3p	Glycerol 3-phosphate C3H9O6P1	G3P shuttle / TAG synthesis
HILIC	798	-1	glcur	D-Glucuronic acid C6H10O7	Glucuronation
HILIC	1054	-1	udpglcur	Uridine diphosphate glucuronic acid C15H22N2O18P2	Glucuronation
HILIC	1302	1	gthrd	Glutathione C10H17N3O6S1	Glutathione synthesis
HILIC	1008	-1	2pg	2-Phosphoglyceric acid C3H7O7P1	Glycolysis
HILIC	715	1	propcrn	Propionylcarnitine C10H19N1O4	ile, thr degradation
HILIC		-1	bhb	Beta-hydroxyburyrate	Ketone bodies
HILIC	149	-1	4mop	2-Methyl-3-ketovaleric acid C6H10O3	Leucine degradation
HILIC	365	-1	L2aadp	Aminoadipic acid C6H11N1O4	Lysine catabolism
HILIC	1165	1	ahcys	S-Adenosylhomocysteine C14H20N6O5S1	Methionine cycle / transmethylation
HILIC		1	nad	Nicotine adenine dinucleotide	NAD biosynthesis
HILIC	1675	1	1mncam	1-Methylnicotinamide C7H8N2O1	NAD biosynthesis; methylation
HILIC	1563	1	nadp	NADP C21H28N7O17P3	NADP biosynthesis
HILIC	1036	-1	6pgc	6-Phosphogluconic acid C6H13O10P1	Pentose phosphates
HILIC	975	-1	s7p	D-Sedoheptulose 7-phosphate C7H15O10P1	Pentose phosphates
HILIC	1605	1	aprut	N-Acetylputrescine C6H14N2O1	Polyamine degradation
HILIC	344	-1	hxan	Hypoxanthine C5H4N4O1	Purine salvage
HILIC	391	-1	ade	Adenine C5H5N5	Purine salvage
HILIC	995	-1	atp	Adenosine triphosphate C10H16N5O13P3	Purine synthesis
HILIC	861	-1	amp	Adenosine monophosphate C10H14N5O7P1	Purine synthesis
HILIC	857	1	ins	Inosine C10H12N4O5	Purine synthesis
HILIC	631	-1		Orotidine C10H12N2O8	Pyrimidine synthesis
HILIC	452	-1	uri	Uridine C9H12N2O6	Pyrimidine synthesis
HILIC	1533	1	ump	Uridine 5'-diphosphate C9H14N2O12P2	Pyrimidine synthesis
HILIC		-1	r5p	Ribose-5-phosphate	Ribose synthesis
HILIC	988	-1	pserL	Phosphoserine C3H8N1O6P1	Serine synthesis
HILIC	1076	1	phpyr	Phenylpyruvic acid C9H8O3	Spontaneous from phenylalanine
HILIC	1088	1	metsox-R-L	Methionine sulfoxide C5H11N1O3S1	Spontaneous oxidation from methionine
HILIC	935	-1	mal-L	L-Malic acid C4H6O5	TCA cycle
HILIC	1037	-1	cit	Citric acid C6H8O7	TCA cycle
HILIC	1191	1	accoa	Acetyl-CoA C23H38N7O17P3S1	TCA cycle
HILIC	696	1	5htrp	5-Hydroxy-L-tryptophan C11H12N2O3	Tryptophan catabolism
HILIC	852	1	Lkynr	L-Kynurenine C10H12N2O3	Tryptophan catabolism
HILIC	1659	1	orn	Ornithine C5H12N2O2	Urea cycle
HILIC	1324	1	citr-L	Citrulline C6H13N3O3	Urea cycle
HILIC		-1	ser-L	Serine	Serine synthesis
*not available for metabolites measured on the BAL method, or for peaks that were missed by automated peak picking

## Sheet: Table 8
Supplementary Table 8. Confidence intervals for metabolic fluxes
	D5		D8		D10		D16		D20		D20 fed
Reaction	lower	upper	lower	upper	lower	upper	lower	upper	lower	upper	lower	upper
2AMACHYD	50.2593	494.656	40.0632	1135.15	4.50747	251.673	3.35822	600.548	0.001	352.851	23.9862	779.645
ACONTm	261.571	546.041	252.616	426.297	194.727	341.414	209.204	480.17	285.742	624.653	207.241	517.475
ADK1	76.8745	148.687	46.3911	80.5629	2.43442	15.3254	0.001	61.912	0.001	119.178	0.001	120.6
AKGDm	258.169	597.801	285.396	476.153	200.073	370.388	207.085	503.579	316.122	667.736	301.84	613.129
AKGtm	-1265.14	-309.934	-1261.31	-376.484	-789.638	-322.501	-1021.12	-192.444	-1286.91	-499.617	-1439.67	-393.904
ALATA_L	-2.59608	103.859	-3.56598	55.8182	-31.763	12.9397	-26.7051	34.6897	-42.9312	3.2654	-10.9425	37.02
ALAmix	81.2335	150.598	47.6672	86.3922	65.6518	96.7893	58.9525	94.3025	68.1644	98.8582	136.043	205.391
ALAtl	4.47071	36.6458	11.6543	44.7911	11.648	34.3757	6.04609	49.9997	6.79069	32.8702	7.69477	37.4072
ALAtin	55.612	120.561	36.159	63.4555	27.6396	49.7743	28.8913	51.9215	24.8808	44.2566	45.528	82.8522
ALAtout	17.1386	47.4858	12.8671	31.4464	28.3176	49.9685	17.4566	34.7098	26.1758	44.9844	20.2338	57.0144
ARGN	76.4032	146.119	61.4217	88.3089	20.3643	38.6314	8.21733	74.9777	2.46668	130.681	44.3301	172.738
ARGSL	76.8745	133.811	46.3911	80.5629	2.43442	15.3254	0.001	61.912	0.001	119.178	0.001	126.433
ARGSS	76.8745	133.811	46.3911	80.5629	2.43442	15.3254	0.001	61.912	0.001	119.178	0.001	120.6
ARGmix	32.4429	50.5677	14.9089	27.3436	11.3704	22.1212	17.1683	28.2637	12.9455	25.9454	7.32683	31.1406
ARGtl	10.9888	15.4258	8.52613	16.1125	14.5187	18.5277	12.4708	20.1799	12.6523	24.4381	21.198	29.5965
ARGtin	11.4419	15.0641	7.90174	14.543	15.155	16.777	7.3297	11.6916	7.81199	15.7535	37.5472	49.2869
ARGtout	0.001	2.08548	0.001	1.3574	0.001	1.27258	0.197191	2.8726	4.49118	11.092	0.634078	6.39316
ASPTA	369.834	1466.13	433.274	2208.73	379.171	857.848	323.764	1267.78	556.875	1374.01	481.766	1613.55
ASPTAm	512.761	1561.98	492.552	2264.67	382.756	861.167	333.395	1279.26	566.801	1389.37	479.652	1621.42
ASPtl	12.2861	35.4231	11.9299	35.1573	10.9587	33.9208	12.2602	35.586	11.8297	34.8242	11.8122	34.7811
ASPmix	25.6221	40.2362	16.9588	25.1293	14.7126	22.6913	17.1381	25.9931	13.1945	21.6951	32.1269	48.4201
ASPtin	7.42029	12.4017	3.11257	5.86843	5.70595	8.02114	1.65398	6.22963	5.7349	10.3953	8.25629	13.5103
ASPtout	0.001	2.68021	0.599827	3.01695	0.658947	2.83328	0.863862	3.27509	1.71397	4.15632	0.772056	5.89396
ASPtm	512.761	1561.98	492.552	2264.67	382.756	861.167	333.395	1279.26	566.801	1389.37	479.652	1621.42
ATPS4m	3407.68	7688.6	3662.72	6081.89	2824.67	4917.71	2802.54	7176	4210.38	8997.39	3796.72	8073.85
ATPtm	3178.97	7576.05	3377.34	6469.15	2772.07	4924.09	2820.14	7239.09	4137.5	9207.49	3518.8	8321.52
CBPSam	76.8745	133.811	46.3911	80.5629	2.43442	15.3254	0.001	61.912	0.001	119.178	0.001	120.6
ATPASES	343.851	3418.61	858.722	2831.01	889.85	2817.48	982.19	3178.3	881.82	3400.02	910.923	3393.07
CO2tm	-977.256	61.809	-718.554	178.954	-647.23	-154.436	-989.874	-77.3405	-1480.31	-356.136	-1350.94	88.4613
CSm	261.571	546.041	252.616	426.297	194.727	341.414	209.204	480.17	285.742	624.653	216.51	514.511
CYOOm	745.248	1693.81	806.794	1341.72	611.773	1076.86	615.608	1455.82	910.377	1942.55	796.348	1739.1
CYOR-u10m	1490.5	3387.62	1613.59	2683.43	1223.55	2153.72	1231.22	3156.98	1820.75	3885.09	1592.7	3478.2
ENO	-292.451	239.374	-880.772	227.227	54.3881	364.283	-363.476	406.381	53.7323	619.877	-457.99	381.963
ETF	38.6746	235.695	45.3831	187.066	8.94485	123.038	20.3774	281.812	0.007	139.549	0.007	96.1258
FAO16	5.52494	25.7353	6.4833	26.7237	1.27784	17.5769	2.91106	40.2588	0.001	16.7818	0.001	12.3025
FAO14	5.52494	25.7353	6.4833	26.7237	1.27784	17.5769	2.91106	40.2588	0.001	16.7818	0.001	12.3025
FAO12	5.52494	25.7353	6.4833	26.7237	1.27784	17.5769	2.91106	40.2588	0.001	16.7818	0.001	12.3025
FAO10	5.52494	25.7353	6.4833	26.7237	1.27784	17.5769	2.91106	40.2588	0.001	16.7818	0.001	12.3025
FAO8	5.52494	25.7353	6.4833	26.7237	1.27784	17.5769	2.91106	40.2588	0.001	16.7818	0.001	12.3025
FAO6	5.52494	25.7353	6.4833	26.7237	1.27784	17.5769	2.91106	40.2588	0.001	16.7818	0.001	12.3025
FAO4	5.52494	25.7353	6.4833	26.7237	1.27784	17.5769	2.91106	40.2588	0.001	16.7818	0.001	12.3025
FBA	-21.856	75.2394	0.424181	95.2775	66.4069	138.777	0.834278	153.385	55.655	260.63	-22.8444	166.003
FBP	224.268	4565.14	381.423	3521.47	182.952	2378.5	196.73	4515.73	663.072	6786.82	69.4577	5434.42
FUMm	356.027	707.513	348.717	539.307	207.788	378.684	217.104	517.088	327.674	689.717	295.002	654.338
FUMtm	76.8745	148.687	46.3911	80.5629	2.43442	15.3254	0.001	61.912	0.001	119.178	0.001	126.433
G3PD1	4.77839	5.24339	2.76454	3.39635	3.03724	3.25617	1.64232	7.85941	1.69844	8.50284	1.62296	7.84017
G5SDxm	6.40933	20.6288	1.83412	20.8521	14.4654	27.5599	4.11875	20.8827	0.001	23.9328	43.4653	63.5346
G6PDH2r	247.67	726.921	312.156	620.474	296.339	552.812	257.422	640.581	269.543	706.806	187.854	622.519
G6PPer	140.256	293.615	77.9319	205.285	180.638	246.546	140.642	225.561	117.052	169.682	103.089	235.111
G6Pter	140.256	293.615	77.9319	205.285	180.638	246.546	140.642	225.561	117.052	179.158	103.089	235.111
GAPD	71.559	357.924	159.559	328.673	275.27	408.574	166.558	439.1	291.017	662.166	114.551	460.939
GHMT2r	-29.8999	9.2285	-17.869	16.4979	-10.2091	25.086	-21.9301	17.5901	-12.0939	21.9523	-27.6994	10.8519
GLCmix	714.507	1177.01	430.221	600.584	433.423	593.268	422.205	588.269	319.525	517.205	880.168	1315.54
GLCtin	114.822	267.547	83.5764	210.936	149.845	214.227	64.3369	148.989	86.1487	138.028	87.4286	219.349
GLCtout	140.256	293.615	77.9319	205.285	180.638	246.546	140.642	225.561	117.052	169.682	97.6617	235.111
GLNmix	212.846	413.667	122.56	198.097	142.942	218.201	141.823	219.276	121.203	204.899	276.504	448.111
GLNtin	39.0326	92.4168	47.9443	82.6944	30.6964	64.972	29.1703	68.3371	49.3719	79.8265	63.2795	132.887
GLNtl	4.5083	12.4306	3.74922	11.8011	3.42339	11.3388	4.09598	12.3798	4.43422	12.4664	4.1549	12.2101
GLNtout	0.001	39.6599	4.95835	30.4744	14.6334	46.279	12.2121	43.6291	8.71393	36.4321	1.52603	70.7446
GLNtm	107.204	937.453	188.517	675.495	82.2575	247.923	73.6235	278.493	150.544	538.015	152.155	1204.66
GLNS	75.2307	877.477	147.732	624.313	75.9056	222.137	64.7756	247.268	111.466	493.434	93.9222	1142.45
GLUDxm	-480.826	-13.58	-1130.31	-7.07751	-223.44	24.2976	-576.698	34.9695	-340.288	43.8063	-619.123	157.732
GLUNm	107.204	937.453	188.517	675.495	82.2575	247.923	73.6235	278.493	150.544	538.015	152.155	1204.66
GLUtl	16.0441	38.7744	12.3151	35.8394	14.7528	37.4874	16.0652	39.6043	16.958	42.1174	13.1062	36.2772
GLUt2m	102.541	998.817	-46.4939	972.472	183.49	620.63	9.91938	836.667	139.951	1084.95	-446.384	1189.27
GLUmix	55.3581	74.9204	30.3159	44.1586	27.909	44.4677	22.8781	42.389	26.2452	37.804	60.5126	87.0604
GLUtin	0.001	6.36312	0.001	7.267	0.001	9.60689	0.001	15.9419	1.43719	12.2718	0.001	14.1853
GLUtout	23.3111	36.0666	15.4431	26.1667	15.4308	28.2784	23.1695	43.3447	19.7152	30.3225	22.4604	40.1079
GLYtl	4.14945	33.1218	11.9862	34.7297	8.49628	31.2255	11.6828	34.6599	11.2428	31.5413	11.7391	34.5424
GLYmix	86.5037	147.416	56.7441	84.399	53.6438	80.8535	46.1554	77.011	41.3495	65.7373	95.8538	145.37
GLYtin	2.72286	35.1408	0.001	12.5466	0.001	16.8601	2.35845	25.5123	14.2038	34.2936	16.5908	45.2355
GLYtout	0.001	13.0046	0.886268	11.1984	6.85257	17.6129	6.02633	20.1211	14.9864	33.2416	11.7752	34.3432
GLYCOGEN_BREAK	150.604	299.95	142.24	245.438	229.914	316.066	228.109	377.778	255.272	449.151	136.36	321.808
GLYCPH	4.77839	5.24339	2.76454	3.39635	3.03724	3.25617	1.64232	7.85941	1.69844	7.915	1.62296	7.84017
GND	247.67	726.921	312.156	620.474	296.339	552.812	257.422	640.581	269.543	706.806	187.854	635.23
H2Oter	140.256	293.615	77.9319	205.285	180.638	246.546	140.642	225.561	117.052	169.682	103.804	235.111
H2Otm	-8841.94	-3891.74	-7504.45	-3905.8	-5711.28	-3284.43	-8399.74	-3412.58	-10884.1	-4750.22	-9714.42	-3950.46
HCO3Em	219.389	1109.62	264.593	1101.8	157.606	588.67	98.7902	814.215	191.101	834.673	114.565	1132.73
HEX1	114.822	267.547	83.5764	210.936	149.845	214.227	64.3369	148.989	86.1487	147.565	90.0661	219.349
Htm2	-7237.6	-2784	-6159.58	-2730.65	-4800.8	-2616.47	-7098.76	-2695.97	-9333.32	-3955.77	-8444.84	-3189.01
ICDHxm	261.571	546.041	252.616	426.297	194.727	341.414	209.204	480.17	285.742	624.653	207.241	514.511
LDH_L	50.5689	70.8928	90.5596	128.464	129.275	180.845	117.756	163.824	55.7192	77.1087	56.0185	78.2142
MALtm	106.954	640.415	126.009	1319.91	164.013	450.595	102.428	708.891	250.576	733.787	134.347	1028.63
MDH	-640.415	-106.954	-1286.49	-126.009	-450.595	-164.013	-708.891	-102.428	-733.787	-250.576	-1028.63	-134.347
MDHm	551.262	1166.35	522.601	1864.22	411.228	821.971	391.354	1235.53	600.122	1322.72	478.403	1547.5
NADH2-u10m	1168.6	2612.46	1239.34	2060.1	987.218	1688.96	965.247	2444.36	1475.49	3177.64	1294.72	2861.16
NADPH_REDOX	247.67	726.921	312.156	620.474	296.339	552.812	257.422	657.14	269.543	706.806	187.854	635.23
NDPK1	155.21	1061.64	240.009	1092.9	157.916	613.441	88.2039	823.821	216.097	862.015	208.457	1215.81
NH4tm	-698.356	345.757	-527.643	846.008	-232.666	88.2657	-251.436	447.706	-506.556	131.452	-1177.89	376.577
O2tm	745.248	1693.81	806.794	1341.72	611.773	1076.86	624.861	1578.49	910.377	1942.55	822.609	1739.1
ORNTArm	6.40933	20.6288	1.83412	20.8521	14.4654	27.5599	4.11875	20.8827	0.001	23.9328	43.4653	63.5346
OCBTm	76.8745	148.687	46.3911	80.5629	2.43442	15.3254	0.001	61.912	0.001	119.178	0.001	120.6
ORNtm	6.40933	20.6288	1.83412	20.8521	14.4654	27.5599	4.11875	20.8827	0.001	23.9328	43.4653	63.5346
ORNt4m	61.1034	133.811	46.3911	80.5629	2.43442	15.3254	0.001	61.912	0.001	119.178	0.001	126.433
PCm	110.381	1002.29	201.144	1039.28	149.812	580.475	88.5465	801.433	178.865	815.842	110.029	1114.56
PDHm	162.496	384.86	126.977	286.53	132.136	251.508	62.8546	321.521	233.577	611.047	171.01	515.643
PEPCK	155.21	926.287	240.009	1092.9	157.916	613.441	88.2039	823.821	216.097	862.015	208.457	1215.81
PFK	257.013	4620.91	420.387	3598.4	287.832	2492.89	241.566	4658	739.39	7018.75	95.8652	5586.4
PGCD	53.5695	484.786	46.5252	1136.99	22.7878	255.387	3.12335	596.846	6.48435	355.382	26.0581	768.748
PGI	-506.863	-157.629	-395.322	-131.04	-288.485	-75.243	-403.121	-51.2286	-382.395	31.426	-418.094	-8.19583
PGK	71.559	357.924	159.559	328.673	275.27	408.574	166.558	439.1	291.017	662.166	121.243	458.166
PGL	247.67	726.921	312.156	620.474	296.339	552.812	257.422	660.575	269.543	706.806	187.854	622.519
PGM	-292.451	239.374	-880.772	227.227	54.3881	364.283	-363.476	406.381	53.7323	619.877	-362.347	389.771
PGMT	124.733	299.95	142.24	245.438	229.914	316.066	228.109	377.778	255.272	449.151	136.36	319.52
PIt2m	3578.83	7576.05	3377.34	6469.15	2772.07	4924.09	2820.14	7239.09	4137.5	9207.49	3518.8	8321.52
PIter	140.256	293.615	77.9319	205.285	180.638	246.546	140.642	225.561	117.052	169.682	103.612	235.111
PPA	76.8745	133.811	46.3911	80.5629	2.43442	15.3254	0.001	61.912	0.001	119.178	0.001	120.6
PMTtm	5.52494	25.7353	6.4833	26.7237	1.27784	17.5769	2.91106	40.2588	0.001	16.7818	0.001	12.3025
PMTCOAT	5.52494	25.7353	6.4833	26.7237	1.27784	17.5769	2.91106	40.2588	0.001	16.7818	0.001	12.3025
PROTDEG_ALA	4.47071	36.6458	11.6543	44.7911	11.648	34.3757	6.04609	49.9997	6.79069	32.8702	7.69477	37.4072
PROTDEG_ARG	10.9888	15.4258	8.52613	16.1125	14.5187	18.5277	12.4708	20.1799	12.6523	24.4381	21.198	29.5965
PROTDEG_ASP	12.2861	35.4231	11.9299	35.1573	10.9587	33.9208	12.2602	35.586	11.8297	34.8242	11.8122	34.7811
PROTDEG_GLN	4.5083	12.4306	3.74922	11.8011	3.42339	11.3388	4.09598	12.3798	4.43422	12.4664	4.1549	12.2101
PROTDEG_GLU	16.0441	38.7744	12.3151	35.8394	14.7528	37.4874	16.0652	39.6043	16.958	40.8066	13.1062	36.2772
PROTDEG_GLY	10.2627	33.1218	11.9862	34.7297	8.49628	31.2255	11.6828	34.6599	11.2428	31.5413	11.7391	34.5424
PROTDEG_SER	6.83908	21.3594	7.5185	22.0222	6.31278	20.7888	7.41314	21.9651	7.48248	21.3484	7.52969	22.0846
PROTSYN_ALA	14.4051	50.3251	12.4457	48.3262	14.2673	50.0605	18.1102	54.1765	21.056	56.7933	17.2079	53.2176
PROTSYN_ARG	5.67818	18.4157	5.5197	18.3865	4.57236	17.0403	5.4574	18.1693	5.3289	18.0698	5.98329	18.7632
PROTSYN_ASP	10.6879	33.9468	9.82269	33.0615	11.484	34.6713	12.2767	35.521	13.9492	37.1129	11.5001	34.7917
PROTSYN_GLN	4.0322	12.1799	3.90799	12.055	4.16595	12.3075	4.14688	12.2927	4.36159	12.5035	4.0652	12.2147
PROTSYN_GLU	10.6189	34.4402	9.60668	33.3848	11.9846	35.6948	12.319	36.1407	14.3013	37.9702	11.3882	35.2389
PROTSYN_GLY	11.0228	33.9494	10.2042	33.0812	12.1976	34.9749	12.0065	34.9967	14.6855	37.3241	11.6564	34.6743
PROTSYN_SER	7.15237	21.6907	6.81891	21.3463	7.56549	22.0721	7.55739	22.1107	8.22239	22.7676	7.42132	21.9803
PROTSYN_ATP	129.141	494.017	129.213	413.779	131.208	413.984	142.629	433.936	120.932	465.57	124.425	463.91
PSERT	53.5695	484.786	46.5252	1136.99	22.7878	255.387	3.12335	596.846	6.48435	355.382	26.0581	768.748
PSP_L	53.5695	484.786	46.5252	1136.99	22.7878	255.387	3.12335	596.846	6.48435	355.382	26.0581	768.748
PYK	104.387	1117.66	0.001	1188.72	344.605	906.445	0.001	994.055	438.728	1332.83	38.5421	1385.07
PYRt2m	321.093	1280.21	377.798	1264.05	319.045	783.826	202.744	1030.62	497.603	1286.64	410.443	1456.32
RPE	165.113	484.614	208.104	413.649	197.559	368.541	171.614	427.054	179.695	471.204	125.236	423.487
RPI	102.603	242.307	104.052	206.825	98.7796	184.271	85.8072	213.527	89.8476	235.602	71.4974	207.506
SERHL	50.2593	494.656	40.0632	1135.15	4.50747	251.673	3.23063	600.548	0.001	352.851	29.5755	779.645
SERmix	3.13075	529.535	29.614	1245.12	43.6683	4004.29	0.00306815	1021.3	0.00115269	24.7365	0.00249906	679.847
SERtl	6.83908	21.3594	7.5185	22.0222	6.31278	20.7888	7.41314	21.9651	7.48248	21.3484	7.52969	22.0846
SERtin	0.001	72.2992	6.29711	396.379	3.14255	37.6533	1.97013	340.655	0.001	19.7619	0.001	228.261
SERtout	1.05022	74.0783	8.78406	469.092	2.84417	37.5346	0.001	338.554	0.001	20.4701	0.001	148.784
SUCD1m	258.169	597.801	285.396	476.153	200.073	370.388	207.085	503.579	316.122	667.736	292.765	610.319
SUCOASm	258.169	597.801	285.396	476.153	200.073	370.388	207.085	503.579	316.122	667.736	301.84	613.129
TALA	102.603	242.307	104.052	206.825	98.7796	184.271	85.8072	213.527	89.8476	235.602	71.4974	207.506
TKT1	82.5565	242.307	104.052	206.825	98.7796	184.271	85.8072	213.527	89.8476	235.602	71.4974	207.506
TKT2	102.603	242.307	104.052	206.825	98.7796	184.271	85.8072	213.527	89.8476	235.602	71.4974	207.506
TPI	-26.867	70.2287	-2.6568	92.1973	63.2602	135.63	-3.93242	148.658	50.8145	255.837	-23.2642	161.298
This table gives 90% confidence intervals for the net flux through each reaction in the metabolic model. Negative sign indicates flux in the opposite direction vs the reference direction indicated in the metabolic network model (see Suppl Data 2). All fluxes are in units of umol / g liver / day.

## Sheet: Table 9
Supplementary Table 9. Transcriptome analysis using the iHepatocytes2322 model
Reaction ID	Subsystem	z-score	Associated genes
R_HMR_1074	Arachidonic acid metabolism	7.86521	PTGR1|HSD17B12
R_HMR_2307	Fatty acid biosynthesis (unsaturated)	7.42946	HSD17B12
R_HMR_2359	Fatty acid desaturation (even-chain)	5.5643	FADS2|FADS1|FADS3
R_HMR_5338	Histidine metabolism	5.53787	ELOVL5|ELOVL1|ELOVL4|ELOVL3|ELOVL7|ELOVL6|ELOVL2
R_HMR_9619	Transport, extracellular	4.55238	SLC47A1
R_HMR_4149	Tricarboxylic acid cycle and glyoxylate/dicarboxylate metabolism	4.38011	ACLY
R_HMR_0158	Transport, mitochondrial	4.11939	ELOVL5|AGPAT4|PNPLA3|TAZ|LPCAT3|LPGAT1|MBOAT7|ESCO1|MBOAT2|EGFR|OXSM|AGPAT3|SLC33A1|ELOVL6|ESCO2|LPCAT4|HYAL3|ELOVL2
R_HMR_6563	Inositol phosphate metabolism	3.83233	ITPKC|ITPKA|ITPKB
R_HMR_6525	Transport, extracellular	3.75065	SLC26A4|SLC26A3|SLC4A2
R_HMR_4631	Amino sugar and nucleotide sugar metabolism	3.73753	PGM3
R_HMR_6412	Glycolysis / Gluconeogenesis	3.6226	DLAT
R_HMR_4122	Starch and sucrose metabolism	3.58053	UGDH
R_HMR_4312	Fructose and mannose metabolism	3.54718	ARCN1|COPE|COPA|COPB1|COPG1|COPB2
R_HMR_7675	Transport, Golgi apparatus	3.39216	SLC2A1
R_HMR_4137	Glycolysis / Gluconeogenesis	2.98273	DLD|PDHX|PDHA1|DLAT|PDHA2|PDHB
R_HMR_1440	Cholesterol biosynthesis 1 (Bloch pathway)	2.92808	HMGCR
R_HMR_4354	Pentose phosphate pathway	2.86659	PGM1|PGM2
R_HMR_3870	Alanine, aspartate and glutamate metabolism	2.8568	GSR
R_HMR_5455	Transport, extracellular	2.83194	SLC6A9
R_HMR_5130	Aminoacyl-tRNA biosynthesis	2.83101	YARS1|YARS2
R_HMR_5397	Starch and sucrose metabolism	2.80594	GBE1
R_HMR_1495	Cholesterol biosynthesis 1 (Bloch pathway)	2.75745	NSDHL
R_HMR_9601	Transport, extracellular	2.75571	SLC6A6|SLC6A9
R_HMR_1519	Cholesterol biosynthesis 1 (Bloch pathway)	2.68311	DHCR7
R_HMR_4804	Purine metabolism	2.66454	PAICS
R_HMR_4136	Nucleotide metabolism	2.64505	ENTPD2|DNM1L|EEF1A2|DNM1|ENTPD1|EFL1|EEF1A1|GFM2|EEF2|ENTPD3|GFM1|CANT1|TUFM|ENTPD5|ENTPD8|ENTPD4|ENTPD6|DNM3
R_HMR_5150	Aminoacyl-tRNA biosynthesis	2.61562	VARS2|VARS1
R_HMR_1470	Cholesterol biosynthesis 1 (Bloch pathway)	2.57776	SQLE
R_HMR_5578	Transport, extracellular	2.56255	SLC7A6|SLC7A5|SLC3A2
R_HMR_4280	Pyruvate metabolism	2.5452	LDHA
R_HMR_7743	Transport, Golgi apparatus	2.52094	KPNA6|XPO6
R_HMR_4097	Glycolysis / Gluconeogenesis	2.50158	ACSS2
R_HMR_1973	Androgen metabolism	2.48576	HSD17B6|HSD17B2|HSD17B1|HSD17B7|HSD17B12|AKR1C3|HSD17B11|HSD17B8
R_HMR_8846	Transport, extracellular	2.45317	SLC2A3|SLC2A1|SLC2A4
R_HMR_6506	Riboflavin metabolism	2.44577	RFK
R_HMR_5873	Transport, extracellular	2.43907	SLC7A6|SLC7A7|SLC3A2
R_HMR_8075	Transport, extracellular	2.39969	SLC16A7|SLC16A3|SLC16A1
R_HMR_5139	Aminoacyl-tRNA biosynthesis	2.38634	HARS2|HARS1
R_HMR_7620	Other amino acid	2.29943	MARS1|MARS2
R_HMR_4579	Pyrimidine metabolism	2.29558	UPP2|UPP1
R_HMR_0479	Glycerophospholipid metabolism	2.28663	GPD1L|GPD1
R_HMR_2003	Steroid metabolism	2.27352	AKR1C2|AKR1C1|AKR1C3|AKR1C4
R_HMR_4710	Pentose phosphate pathway	2.23675	PGM2
R_HMR_4706	Fructose and Mannose metabolism	2.20835	TIGAR|PFKFB4|PFKFB2|PFKFB1|PFKFB3
R_HMR_4497	Propanoate metabolism	2.18817	DHCR24
R_HMR_7968	Steroid metabolism	2.18542	HSD17B6|HSD17B2|HSD17B1|HSD17B7|HSD17B12|HSD17B11|HSD17B8
R_HMR_0735	Sphingolipid metabolism	2.18406	SGMS2|SGMS1
R_HMR_4416	Galactose metabolism	2.15832	GLA|GLB1
R_HMR_7005	Metabolism of xenobiotics by cytochrome P450	2.14259	DHDH|AKR1C2|AKR1C1|AKR1C3|AKR1C4
R_HMR_4396	Glycolysis / Gluconeogenesis	2.13538	PGM1|PGM5|PGM2
R_HMR_5516	Transport, extracellular	2.13494	SLC7A5|SLC3A2
R_HMR_6901	Terpenoid backbone biosynthesis	2.114	PDSS1|PDSS2
R_HMR_4473	Pentose phosphate pathway	2.10531	PGD
R_HMR_1924	Steroid metabolism	2.09483	STARD7|STARD13|STARD9|STARD4|STARD5|STARD6
R_HMR_4973	Transport, extracellular	2.08912	SLC2A3|SLC2A1|SLC2A2
R_HMR_0889	Glycosphingolipid biosynthesis-lacto and neolacto series	2.06452	B3GNT2|B4GAT1|B3GNT3
R_HMR_4381	Glycolysis / Gluconeogenesis	2.05292	GPI
R_HMR_4931	Transport, extracellular	2.05023	SLC7A11|SLC3A2
R_HMR_4996	Transport, extracellular	2.03975	SLC2A1|SLC2A2|SLC2A4
R_HMR_0679	Acylglycerides metabolism	2.03246	MGLL|ABHD6
R_HMR_8219	Sphingolipid metabolism	2.02332	DEGS1
R_HMR_7222	Chondroitin / heparan sulfate biosynthesis	2.01285	HS3ST3B1|HS3ST3A1|HS3ST4
R_HMR_9616	Transport, extracellular	2.00249	SLC6A5|SLC6A9
R_HMR_4073	Arginine and proline metabolism	1.98136	AMD1
R_HMR_5137	Aminoacyl-tRNA biosynthesis	1.98131	EARS2|EPRS1
R_HMR_4365	Glycolysis / Gluconeogenesis	1.95645	PGAM2|PGAM1|BPGM|PGAM4
R_HMR_6056	Transport, extracellular	1.9481	SLC16A2
R_HMR_4300	Amino sugar and nucleotide sugar metabolism	1.93793	GFPT2|GFPT1
R_HMR_5398	Starch and sucrose metabolism	1.93414	PYGM|PYGL|PYGB
R_HMR_4858	Transport, extracellular	1.92399	SLC2A3|SLC2A1|SLC2A8|SLC2A2|SLC2A10
R_HMR_4212	Arginine and proline metabolism	1.89908	ODC1
R_HMR_4297	Fructose and mannose metabolism	1.87327	PFKFB4|PFKFB2|PFKFB1|PFKFB3
R_HMR_4358	Glycolysis / Gluconeogenesis	1.86239	PKM|TMEM54|PKLR|HCN3
R_HMR_7285	N-glycan metabolism	1.86236	TUSC3|RPN2|DAD1|STT3A|STT3B|RPN1|DDOST
R_HMR_1434	Butanoate metabolism	1.86128	ACAT2
R_HMR_4368	Glycolysis / Gluconeogenesis	1.85819	PGK1|MIA3|PGK2
R_HMR_2510	Omega-3 fatty acid metabolism	1.85735	ACOX3|ACOX1
R_HMR_5140	Aminoacyl-tRNA biosynthesis	1.83957	IARS2|IARS1
R_HMR_7613	Glycerophospholipid metabolism	1.83532	LPCAT2|LPCAT1
R_HMR_7336	Keratan sulfate biosynthesis	1.83036	B3GNT2|B4GAT1|B3GNTL1|B3GNT3
R_HMR_0754	Sphingolipid metabolism	1.82029	DEGS1|DEGS2
R_HMR_4604	Butanoate metabolism	1.80485	HMGCS1|HMGCS2
R_HMR_4363	Glycolysis / Gluconeogenesis	1.80427	ENO1|ENO3|ENO2
R_HMR_2281	Fatty acid desaturation (even-chain)	1.79484	SCD|SCD5
R_HMR_4373	Glycolysis / Gluconeogenesis	1.78324	GAPDHS|GAPDH
R_HMR_5148	Aminoacyl-tRNA biosynthesis	1.77383	TARS1|TARS2
R_HMR_7436	O-glycan metabolism	1.77291	GALNT18|GALNT3|GALNT8|GALNT15|GALNT5|GALNT1|GALNT2|GALNT11
R_HMR_5146	Aminoacyl-tRNA biosynthesis	1.76788	EPRS1|PARS2
R_HMR_0786	Glycosphingolipid metabolism	1.76776	GLB1
R_HMR_4032	Pyrimidine metabolism	1.76578	CTPS2|CTPS1
R_HMR_7188	Glycosylphosphatidylinositol (GPI)-anchor biosynthesis	1.7559	GPLD1
R_HMR_1465	Cholesterol biosynthesis 1 (Bloch pathway)	1.75296	FDFT1
R_HMR_0730	Transport, endoplasmic reticular	1.72944	VAPA|CERT1|VAPB|PRKD1
R_HMR_6568	Inositol phosphate metabolism	1.72729	IPMK
R_HMR_4404	Pentose phosphate pathway	1.72699	TKTL1|TKTL2|TKT
R_HMR_5133	Aminoacyl-tRNA biosynthesis	1.72336	NARS1|NARS2
R_HMR_6512	Transport, extracellular	1.72156	MTREX|PHPT1|MTMR1|PLPP1|TRNT1|MTMR2|SGPP1|MTMR6|PLPP2|PLPP3|SGPP2
R_HMR_4652	Tricarboxylic acid cycle and glyoxylate/dicarboxylate metabolism	1.71813	SDHA|SDHB|SDHC|SDHD
R_HMR_4774	Galactose metabolism	1.69445	PFKP|PFKL|PFKM
R_HMR_8727	Pentose and glucuronate interconversions	1.68223	ALG5
R_HMR_5032	Transport, extracellular	1.68158	SLC29A1|SLC29A4|SLC29A2
R_HMR_4983	Transport, extracellular	1.67754	SLC28A1
R_HMR_7760	Transport, mitochondrial	1.67621	SLC29A4
R_HMR_9200	Transport, endoplasmic reticular	1.67338	SLC39A7
R_HMR_1454	Cholesterol biosynthesis 1 (Bloch pathway)	1.66633	IDI1|IDI2
R_HMR_5138	Aminoacyl-tRNA biosynthesis	1.65437	GARS1
R_HMR_3957	Tricarboxylic acid cycle and glyoxylate/dicarboxylate metabolism	1.64977	IDH3G|IDH3B|IDH3A
R_HMR_2294	Fatty acid desaturation (even-chain)	1.63745	SCD|SCD5|FADS6
R_HMR_4914	Transport, mitochondrial	1.63673	SLC25A16
R_HMR_7168	Terpenoid backbone biosynthesis	1.62794	ICMT
R_HMR_5395	Starch and sucrose metabolism	1.62497	GYG2|GYG1
R_HMR_1088	Leukotriene metabolism	1.61889	HHAT|LPCAT2|SH3GLB1|ZDHHC8|PNPLA3|NAA10|ZDHHC15|PLA2G15|YKT6|NAA40|LPCAT3|NAA60|LPGAT1|MBOAT7|ZDHHC4|ESCO1|MBOAT2|NAT8|LIPT1|LPCAT1|ZDHHC5|ZDHHC1|ZDHHC3|NAT16|ZDHHC16|ESCO2|MBOAT1|LCLAT1|ZDHHC24|ZDHHC14|LPCAT4|ZDHHC13|ZDHHC20|DGAT2L6|ZDHHC23|ZDHHC17|ZDHHC9|NAA80
R_HMR_0765	Sphingolipid metabolism	1.61097	GLT8D1|B4GALT7|PIGV|PIGB|POMGNT1|B4GALT1|B4GALT2|A4GNT|B4GALT6|PIGZ|GLT8D2|B4GALT4|GCNT7|STT3A|UGGT1|B4GALNT3|OGT|GBGT1|B4GALT5|B3GALNT2|STT3B|B4GALNT2|B3GNT2|B3GALT1|FUT9|B3GNTL1|B3GNT5|B3GNT3|B4GALNT4|B3GALT5|FUT11|B3GNT6|GLT6D1|MGAT4D|B3GNT9
R_HMR_0632	Glycerophospholipid metabolism	1.6035	LPCAT2|LPCAT3|LPCAT1|LPCAT4
R_HMR_3845	Glycine, serine and threonine metabolism	1.58949	SHMT1
R_HMR_4340	Folate metabolism	1.58826	MTHFD2|MTHFD1L|MTHFD2L
R_HMR_7666	Transport, extracellular	1.5817	SLC16A1
R_HMR_3969	Pyrimidine metabolism	1.56511	UCK1|UCK2
R_HMR_7209	Chondroitin / heparan sulfate biosynthesis	1.54721	EXTL3|EXTL1|EXT1
R_HMR_8278	Blood group biosynthesis	1.54626	B3GNT2
R_HMR_3895	Arginine and proline metabolism	1.54598	ALDH18A1
R_HMR_4792	Glycine, serine and threonine metabolism	1.52431	SHMT2
R_HMR_7976	Steroid metabolism	1.51963	AKR1C1
R_HMR_7519	Chondroitin / heparan sulfate biosynthesis	1.51231	CHST3|CHST7|CHST15
R_HMR_5134	Aminoacyl-tRNA biosynthesis	1.51133	DARS1|DARS2
R_HMR_7289	N-glycan metabolism	1.50676	MAN1A1|MAN1C1|MAN1B1|MAN1A2
R_HMR_5029	Transport, extracellular	1.50612	SLC2A3|SLC2A9|SLC2A1|SLC2A11|SLC2A8|SLC5A2|SLC2A5|SLC2A12|SLC2A6|SLC2A2|SLC2A14|SLC2A4|SLC2A7|SLC2A10
R_HMR_3944	Galactose metabolism	1.50416	UGP2
R_HMR_4326	Glutathione metabolism	1.49634	GSS
R_HMR_0582	Glycerophospholipid metabolism	1.49129	PGS1
R_HMR_0153	Propanoate metabolism	1.48438	ACSS3|ACSS2|ACSS1
R_HMR_4193	Pyruvate metabolism	1.48	PKM|PKLR
R_HMR_0581	Glycerophospholipid metabolism	1.47474	CDS2|CDS1
R_HMR_1490	Cholesterol biosynthesis 1 (Bloch pathway)	1.47407	MSMO1|FAXDC2
R_HMR_0623	Glycerophospholipid metabolism	1.46856	PTDSS1
R_HMR_6415	Lysine metabolism	1.45361	DLST
R_HMR_7207	Chondroitin / heparan sulfate biosynthesis	1.44742	EXTL3|EXTL2
R_HMR_0032	Pool reactions	1.44122	PRKACA|PRKACB|FABP4|PPP1CC|PPP1CB
R_HMR_7132	Other amino acid	1.42766	SEPHS1|SEPHS2
R_HMR_0703	Ether lipid metabolism	1.42726	FAR2|FAR1
R_HMR_5677	Transport, extracellular	1.41921	SLC7A6
R_HMR_7643	Transport, extracellular	1.40967	SLC7A10|SLC3A2
R_HMR_7254	N-glycan metabolism	1.40095	DHDDS
R_HMR_8676	Transport, extracellular	1.39663	SLC22A4|SLC22A5
R_HMR_0588	Glycerolipid metabolism	1.39291	AGPAT4|MBOAT2|AGPAT5|AGPAT3|AGPAT2|MBOAT1|LCLAT1|AGPAT1
R_HMR_7286	N-glycan metabolism	1.39057	MOGS
R_HMR_5031	Transport, mitochondrial	1.37834	SLC29A1
R_HMR_4633	Nucleotide metabolism	1.3686	ADA
R_HMR_4481	Purine metabolism	1.36163	ADA2|ADA
R_HMR_4856	Transport, endoplasmic reticular	1.35328	GPI|SLC37A4
R_HMR_4808	Purine metabolism	1.35313	PFAS
R_HMR_5288	Protein degradation	1.33746	HACD1|HACD2
R_HMR_7325	N-glycan metabolism	1.33188	MGAT2
R_HMR_8146	Transport, Golgi apparatus	1.32507	CERT1
R_HMR_7623	Nicotinate and nicotinamide metabolism	1.32222	ART1|ART5
R_HMR_4532	Amino sugar and nucleotide sugar metabolism	1.31843	CMAS
R_HMR_5458	Transport, extracellular	1.31366	SLC7A5|SLC7A10|SLC3A2
R_HMR_4002	Purine metabolism	1.31141	AK2|AK1|AK7|AK3|AK5|AK4|AK8
R_HMR_4116	Glutathione metabolism	1.30962	GPX7|PRDX1|PRDX6|PRDX3|GPX4|PRDX2|GPX2|GPX6|GPX3|GPX5|GPX1
R_HMR_4324	Glutathione metabolism	1.30106	GCLC|GCLM
R_HMR_8217	Sphingolipid metabolism	1.28457	GLA
R_HMR_7225	Heparan sulfate degradation	1.28055	HPSE2|HPSE
R_HMR_4075	Arginine and proline metabolism	1.27791	SRM
R_HMR_4763	Porphyrin metabolism	1.2764	HMOX1|HMOX2
R_HMR_3858	Transport, extracellular	1.2692	SLC16A8|SLC16A6|SLC16A7|SLC16A3|SLC16A1|SLC16A4|SLC16A5
R_HMR_2590	Transport, mitochondrial	1.26279	SLC25A20|SLC22A5
R_HMR_4089	Pyruvate metabolism	1.26008	RWDD2A|ME1
R_HMR_4084	Sulfur metabolism	1.25807	BPNT2|BPNT1
R_HMR_6397	Lipoic acid metabolism	1.25716	DLD
R_HMR_8729	Pentose and glucuronate interconversions	1.25284	UXS1
R_HMR_1325	Prostaglandin biosynthesis	1.2487	AKR1C3
R_HMR_7269	N-glycan metabolism	1.24858	ALG11
R_HMR_4301	Glycolysis / Gluconeogenesis	1.2431	PFKP|PFKL|PFKM|CFAP410
R_HMR_6249	Transport, extracellular	1.24263	ABCC11|SLCO2B1
R_HMR_6903	Terpenoid backbone biosynthesis	1.23573	COQ2
R_HMR_4861	Transport, extracellular	1.23334	SLC2A13
R_HMR_0190	Transport, extracellular	1.23045	CA12|CA2|CA9|CA14|CA6|CA1|NAE1|CA3|ABCA1|AP1G1|CA4|CA7|CA5B|CA5A|CA8|CA13
R_HMR_9192	Transport, extracellular	1.22858	SLC22A2|SLC29A4|SLC22A1
R_HMR_7196	Transport, lysosomal	1.20736	SLC17A5
R_HMR_4386	Fructose and mannose metabolism	1.20442	GMPPA|RNF123|GMPPB
R_HMR_7059	Metabolism of xenobiotics by cytochrome P450	1.20372	DHDH|HSD11B1|AKR1C2|CBR1|CBR3|AKR1C1|AKR1C3|AKR1C4
R_HMR_5579	Transport, extracellular	1.20276	SLC7A6|SLC7A5
R_HMR_7710	Transport, lysosomal	1.1914	SLC29A3
R_HMR_0638	Glycerophospholipid metabolism	1.18944	PCYT1B|PCYT1A
R_HMR_8069	Cysteine and methionine metabolism	1.18907	MDH2
R_HMR_6403	Lipoic acid metabolism	1.18889	LIAS
R_HMR_7740	Transport, Golgi apparatus	1.18588	SLC35B2
R_HMR_4456	Tricarboxylic acid cycle and glyoxylate/dicarboxylate metabolism	1.1769	ACO2|ACO1
R_HMR_6953	Arginine and proline metabolism	1.17616	FAR2|ALDH8A1|FAR1
R_HMR_6545	Inositol phosphate metabolism	1.17256	MTMR7|PHPT1|MTMR1|MTMR2|TNS2|NT5DC3|FIG4|PLPPR5|RPAP2|NT5C|SGPP1|CTDSPL2|PTPRQ|MTMR6|PTPDC1|SGPP2|INPPL1|PMPCA|PIK3R4|INPP5F|NT5M|PLPP6|SACM1L|MDP1
R_HMR_6630	Retinol metabolism	1.17145	RDH11|DHRS9|RDH8|RDH10|RDH12|DHRS3
R_HMR_7324	N-glycan metabolism	1.15827	MAN2A1|MAN2A2
R_HMR_7642	Alanine, aspartate and glutamate metabolism	1.15705	PLPBP
R_HMR_5301	Purine metabolism	1.15576	UCK1|UCK2|UCKL1
R_HMR_1532	N-glycan metabolism	1.15465	GGPS1|FDPS
R_HMR_4319	Fructose and mannose metabolism	1.15082	HKDC1|HK1|HK2|HK3
R_HMR_0787	Glycosphingolipid metabolism	1.14806	GBA
R_HMR_2309	Fatty acid biosynthesis (unsaturated)	1.1353	HACD3|HIGD2A|HACD1|HACD2
R_HMR_4415	Galactose metabolism	1.13363	LCT|GLB1L|GLB1
R_HMR_0478	Glycerophospholipid metabolism	1.12777	GPD1
R_HMR_3480	Beta oxidation of phytanic acid (peroxisomal)	1.12409	SLC27A2
R_HMR_9623	Transport, extracellular	1.12346	SLC22A7
R_HMR_1321	Prostaglandin biosynthesis	1.12314	RPP14|SCARF2
R_HMR_6410	Glycolysis / Gluconeogenesis	1.12173	PDHA1|PDHA2|PDHB
R_HMR_7493	Chondroitin / heparan sulfate biosynthesis	1.12152	CHPF2|CHPF
R_HMR_6555	Inositol phosphate metabolism	1.12085	PIK3CB|PIK3R2|PIK3CG|PIK3R3|PIK3CA|HCST|PIK3R5|PIK3R1|PIK3CD
R_HMR_4147	Tricarboxylic acid cycle and glyoxylate/dicarboxylate metabolism	1.11793	KANK1|SUCLA2|SUCLG1|SUCLG2
R_HMR_5407	Nitrogen metabolism	1.11618	CA12|CA2|CA9|CA14|CA6|CA1|NAE1|CA3|CA4|CA7|CA5B|CA5A|CA8|CA13
R_HMR_7694	Transport, Golgi apparatus	1.11217	SLC9A7
R_HMR_6576	Inositol phosphate metabolism	1.10651	IPPK
R_HMR_5315	Transport, extracellular	1.10528	SLC7A2|SLC6A15|SLC38A1|SLC38A2|SLC38A4|SLC7A1|SLC7A3|SLC3A2|SLC6A19
R_HMR_6958	Arginine and proline metabolism	1.10444	SMOX|PAOX
R_HMR_7287	N-glycan metabolism	1.10313	GANAB
R_HMR_1917	Transport, lysosomal	1.10169	HDLBP|NPC1
R_HMR_7274	N-glycan metabolism	1.09884	ALG3
R_HMR_6371	Transport, extracellular	1.09828	SLC36A1|SLC36A4
R_HMR_3885	Tryptophan metabolism	1.08967	ACAT1
R_HMR_7599	Glycerolipid metabolism	1.08514	CEPT1
R_HMR_7171	O-glycan metabolism	1.08498	ST3GAL1|ST3GAL2
R_HMR_4480	Purine metabolism	1.08161	AK2|ACADVL|ACOX3|AK1|ACADM|AK7|AK3|ACAD8|AK5|AK4|AK8|ACAD9
R_HMR_5142	Aminoacyl-tRNA biosynthesis	1.07138	KARS1
R_HMR_1477	Cholesterol biosynthesis 1 (Bloch pathway)	1.07102	CYP51A1
R_HMR_7745	Glycolysis / Gluconeogenesis	1.0709	GALM
R_HMR_6641	Retinol metabolism	1.06759	CYP26B1
R_HMR_9199	Transport, Golgi apparatus	1.06667	SLC30A7
R_HMR_5451	Transport, extracellular	1.06521	SLC6A6
R_HMR_0486	Glycerolipid metabolism	1.06223	GPAM|GPAT3|GPAT4
R_HMR_2513	Omega-3 fatty acid metabolism	1.05647	ACAA1|MYO5B
R_HMR_5996	Transport, extracellular	1.05431	SLC7A6|SLC13A3
R_HMR_8677	Transport, extracellular	1.04305	SLC22A16|SLC22A15|SLC22A5
R_HMR_8385	Glycosylphosphatidylinositol (GPI)-anchor biosynthesis	1.04078	PIGB
R_HMR_1516	Cholesterol biosynthesis 1 (Bloch pathway)	1.03895	SC5D
R_HMR_0710	Tricarboxylic acid cycle and glyoxylate/dicarboxylate metabolism	1.03821	IDH1|IDH2
R_HMR_6981	Lysine metabolism	1.03791	ALDH9A1
R_HMR_1652	Bile acid biosynthesis	1.03711	ACAA1|SCP2|MYO5B
R_HMR_6904	Terpenoid backbone biosynthesis	1.03349	COQ6
R_HMR_6547	Inositol phosphate metabolism	1.02829	MTMR7|PHPT1|MTMR1|MTMR2|TNS2|NT5DC3|FIG4|PLPPR5|NT5C|SGPP1|CTDSPL2|PTPRQ|MTMR6|PTPDC1|SGPP2|INPPL1|PMPCA|INPP5F|NT5M|PLPP6|SACM1L|MDP1
R_HMR_4143	Pyruvate metabolism	1.02428	PC
R_HMR_9590	Transport, extracellular	1.01415	SLC26A1|SLC26A2
R_HMR_6770	Phenylalanine, tyrosine and tryptophan biosynthesis	1.00929	IL4I1
R_HMR_4036	Pyrimidine metabolism	1.00127	UMPS
R_HMR_4239	Lysine metabolism	0.995198	DLD|OGDH|PDHX|DLST|DHTKD1|OGDHL
R_HMR_7746	Glycolysis / Gluconeogenesis	0.992054	GCK|HKDC1|HK1|HK2|HK3
R_HMR_5603	Transport, extracellular	0.990873	SLC7A6|SLC1A5
R_HMR_5465	Transport, extracellular	0.98886	SLC7A8|SLC7A5|SLC3A2
R_HMR_4454	Tricarboxylic acid cycle and glyoxylate/dicarboxylate metabolism	0.986855	ACO1|IREB2
R_HMR_7267	N-glycan metabolism	0.984453	ALG2
R_HMR_5131	Aminoacyl-tRNA biosynthesis	0.979645	AARS1|AARS2
R_HMR_7494	Chondroitin / heparan sulfate biosynthesis	0.975616	CHPF|CSGALNACT1|CSGALNACT2
R_HMR_4852	Transport, mitochondrial	0.973472	SLC25A11
R_HMR_4387	Fructose and mannose metabolism	0.967108	GMPPA|GMPPB
R_HMR_8662	C5-branched dibasic acid metabolism	0.966809	SUCLA2|SUCLG1|SUCLG2
R_HMR_7433	Transport, Golgi apparatus	0.966641	SLC35A2
R_HMR_4799	Purine metabolism	0.964223	GART
R_HMR_0160	Carnitine shuttle (mitochondrial)	0.960387	SLC25A20
R_HMR_3879	Cysteine and methionine metabolism	0.958922	CBS
R_HMR_7883	Nucleotide metabolism	0.957813	NME4
R_HMR_7266	N-glycan metabolism	0.951799	ALG1
R_HMR_7333	N-glycan metabolism	0.945506	B4GALT1|B4GALT2|B4GALT5
R_HMR_6798	Phenylalanine, tyrosine and tryptophan biosynthesis	0.945405	UGT2B10|UGT2A3|UGT2B28|UGT2B4|UGT1A6|UGT2B7|UGT2A1|UGT2B15|UGT2B17|UGT2B11|UGT1A1|UGT1A8|UGT1A10|UGT1A4
R_HMR_7332	N-glycan metabolism	0.943642	FUT8
R_HMR_6351	Transport, extracellular	0.943472	SLC28A2|SLC28A1
R_HMR_6646	Retinol metabolism	0.942577	ALDH1A2|ALDH1A1
R_HMR_4317	Fructose and mannose metabolism	0.937509	FAM20B
R_HMR_0665	Acylglycerides metabolism	0.937034	PNPLA4|LIPE|PNPLA3|LIPG|AADAC|LIPC|CEL|PNLIP|LIPF|PNLIPRP1|PNLIPRP3
R_HMR_3208	Valine, leucine, and isoleucine metabolism	0.936384	PCCB|PCCA
R_HMR_5147	Aminoacyl-tRNA biosynthesis	0.935622	SARS2
R_HMR_1694	Bile acid biosynthesis	0.932269	ACAA1|HADHB|MYO5B|ACAA2
R_HMR_3877	Cysteine and methionine metabolism	0.929715	AHCY|AHCYL2|AHCYL1
R_HMR_3213	Valine, leucine, and isoleucine metabolism	0.929492	MCEE
R_HMR_5396	Starch and sucrose metabolism	0.921112	GYG2|GYS1|GYS2|GYG1
R_HMR_7594	Glycerophospholipid metabolism	0.916966	AGPS
R_HMR_7618	Protein modification	0.913916	PTPRU|EYA2|PTPN3|PTPN21|PTPN18|PTPN23|CDC14A|DUSP13|PTPRH|SSH1|MTMR3|CDKN3|DUSP3|PTPMT1|PTPN5|DUSP16|EYA4|DUSP22|DUSP1|PTPRB|PTPN12|DUSP9|PTPRE|PTPRA|PTPN22|DUSP6|SSH2|PTPRF|DUSP10|ACP1|PTPRJ|PTPN14|PTPRR|PTPRD|PTPDC1|DUSP23|DUSP19|PTPN13|CDC25A|DUSP18|PTPN9|FRMPD2|PTPRM|PTPN2|PTP4A2|DUSP29|PTPN1
R_HMR_7275	N-glycan metabolism	0.911247	ALG9
R_HMR_4391	Glycolysis / Gluconeogenesis	0.904213	TPI1
R_HMR_4355	Glycolysis / Gluconeogenesis	0.903938	ALDOC|ALDOB|ALDOA
R_HMR_4679	Bile acid biosynthesis	0.902228	ADO
R_HMR_5337	Histidine metabolism	0.899244	COX10|DHDDS|TRMT12
R_HMR_6916	Oxidative phosphorylation	0.893893	CFTR|RECQL|ATP2C1|ATP1A2|SPAST|ATP6V0A1|MTREX|ATP6V1H|ENTPD2|ATP2B4|DDX20|ATP1B3|ATP2B1|ATP6AP1|MOV10L1|NSF|ATP2A3|DDX1|DDX43|ATP8B1|ATRX|DDX18|DDX24|ATP5F1D|ATP6V1D|ATP1B4|ATP11C|KATNAL1|ATP8B4|MCM4|ATP1A3|DDX49|ATP4A|ATP6V0A4|RECQL5|DDX5|DDX6|TCIRG1|ATP5F1B|CHD4|MCM9|ATP6V0E1|ATP6V1A|IFIH1|ATP6V1B1|CHD5|ATP5PB|ATP6V0B|DDX39A|ATPAF1|ATP5F1E|DDX27|ATP8A1|DMAC2L|ATP6V1F|ATP1B2|ATP6V1E1|DHX30|ATP1A…
R_HMR_5604	Transport, extracellular	0.88671	SLC7A6|SLC1A5|SLC1A4
R_HMR_6508	Riboflavin metabolism	0.885858	FLAD1|LENEP
R_HMR_4529	Amino sugar and nucleotide sugar metabolism	0.885824	NANS
R_HMR_0468	Glycerophospholipid metabolism	0.884442	CHPT1|CEPT1
R_HMR_6248	Transport, extracellular	0.880616	SLCO2B1
R_HMR_4477	Pentose phosphate pathway	0.877133	RPE
R_HMR_7206	Chondroitin / heparan sulfate biosynthesis	0.87608	CSGALNACT1|CSGALNACT2
R_HMR_5003	Transport, extracellular	0.874241	SLC29A1|SLC29A2
R_HMR_8147	Sphingolipid metabolism	0.873674	B3GNT3
R_HMR_5330	Transport, extracellular	0.87068	SLC1A3|SLC1A6|SLC1A1|SLC1A2|SLC1A7|SLC6A19|SLC25A20
R_HMR_4046	Purine metabolism	0.870198	GMPS
R_HMR_7323	N-glycan metabolism	0.868785	MGAT1
R_HMR_4255	Nicotinate and nicotinamide metabolism	0.86856	NUDT12|ENPP3|ENPP1
R_HMR_4196	Alanine, aspartate and glutamate metabolism	0.866397	KYAT1
R_HMR_1941	Steroid metabolism	0.860208	HSD3B1|HSD3B2
R_HMR_4880	Transport, endoplasmic reticular	0.856192	SLC35D1
R_HMR_4008	Pyrimidine metabolism	0.852774	CMPK1
R_HMR_3875	Cysteine and methionine metabolism	0.852391	MAT2B|MAT1A|MAT2A
R_HMR_5719	Transport, extracellular	0.848887	SLC7A6|SLC1A5|SLC1A4|SLC7A11
R_HMR_4231	Phenylalanine, tyrosine and tryptophan biosynthesis	0.843196	ACMSD
R_HMR_8168	Sphingolipid metabolism	0.839916	ST6GALNAC6
R_HMR_2116	Transport, mitochondrial	0.835178	FOSL1
R_HMR_3991	Porphyrin metabolism	0.829992	CP|HPS3|FXN|FTH1|FTMT
R_HMR_0770	Transport, extracellular	0.829341	GLTP
R_HMR_2778	Carnitine shuttle (endoplasmic reticular)	0.825466	SLC22A5
R_HMR_7619	Protein modification	0.82415	TPST2|TPST1
R_HMR_5387	Cysteine and methionine metabolism	0.823576	ENOPH1
R_HMR_7208	Chondroitin / heparan sulfate biosynthesis	0.815265	EXT1
R_HMR_4052	Pentose phosphate pathway	0.81461	PRPS2|PRPS1|PRPS1L1
R_HMR_0748	Sphingolipid metabolism	0.814445	SGPL1
R_HMR_0762	Sphingolipid metabolism	0.814019	GBA2|GBA
R_HMR_4038	Purine metabolism	0.81117	ATIC
R_HMR_8735	Transport, extracellular	0.810811	SLC38A5
R_HMR_7371	Keratan sulfate biosynthesis	0.810298	CHST3|CHST7|CHST1
R_HMR_6409	Glycine, serine and threonine metabolism	0.805196	DLD|GCSH|AMT|GLDC
R_HMR_0641	Glycerophospholipid metabolism	0.804988	ACHE|BCHE
R_HMR_8341	Pentose and glucuronate interconversions	0.804298	AKR7A2|AKR1B1|AKR1A1
R_HMR_6379	Transport, extracellular	0.803089	SLC7A2|SLC7A1|SLC7A3
R_HMR_1451	Cholesterol metabolism	0.801946	MVD
R_HMR_4530	Amino sugar and nucleotide sugar metabolism	0.801074	NANP
R_HMR_1619	Bile acid biosynthesis	0.799159	SLC27A5|SLC27A2
R_HMR_5043	Transport, mitochondrial	0.791854	SLC25A3
R_HMR_5141	Aminoacyl-tRNA biosynthesis	0.791649	LARS2|LARS1
R_HMR_1584	Bile acid biosynthesis	0.780638	HSD3B7
R_HMR_5241	Transport, extracellular	0.77913	LDLR
R_HMR_4428	Histidine metabolism	0.773492	DDC|HDC
R_HMR_3975	Oxidative phosphorylation	0.768895	LHPP|PPA2|PPA1
R_HMR_6710	Phenylalanine, tyrosine and tryptophan biosynthesis	0.768111	EEF1AKNMT|TFB1M|TARBP1|FTSJ1|BUD23|VCPKMT|NDUFAF5|METTL4|SETD6|COQ5|PRMT8|NOP2|HEMK1|NSUN4|TRMT13|EEF1AKMT3|METTL8|METTL16|NSUN5|RRP8|TGS1|ALKBH8|METTL5|ETFBKMT|METTL21C|CARM1|SMYD2|METTL21A|ECE2|MEPCE|N6AMT1|TFB2M|PRMT9|TRMT10B|COMTD1|METTL17|LCMT2|METTL15|METTL7B|METTL18|MRM3|NSUN3|CMTR2|METTL7A|BCDIN3D|EEF1AKMT2|METTL6|NSUN6|TRMT9B
R_HMR_4574	Purine metabolism	0.758632	PNP
R_HMR_6055	Transport, extracellular	0.754935	SLCO4A1|SLCO1B1|SLCO1C1|SLC16A2|SLCO3A1
R_HMR_7902	Transport, extracellular	0.74856	SLC26A3|SLC26A1|SLC26A2
R_HMR_6103	Transport, extracellular	0.745966	SLCO1B1
R_HMR_7565	Chondroitin sulfate degradation	0.744988	CTSA|HYAL4|HYAL1|GALNS|GLB1|HYAL3
R_HMR_7264	N-glycan metabolism	0.738837	DPAGT1
R_HMR_0741	Sphingolipid metabolism	0.738542	KDSR
R_HMR_4372	Glycolysis / Gluconeogenesis	0.73709	BPGM
R_HMR_6370	Transport, extracellular	0.735064	SLC30A1
R_HMR_6554	Inositol phosphate metabolism	0.733733	PIP4K2A|PIP4K2C
R_HMR_4732	Pantothenate and CoA biosynthesis	0.733102	ENPP3|ENPP1
R_HMR_4377	Glycolysis / Gluconeogenesis	0.719965	FBP2|FBP1
R_HMR_4296	Glycerolipid metabolism	0.719434	ETNPPL
R_HMR_5997	Transport, extracellular	0.717025	SLC13A5
R_HMR_7263	N-glycan metabolism	0.715093	DOLK
R_HMR_7203	Chondroitin / heparan sulfate biosynthesis	0.713494	B3GALT6
R_HMR_4077	Arginine and proline metabolism	0.712163	SMS|SRM
R_HMR_3451	Omega-6 fatty acid metabolism	0.704482	HADHA|HADHB|ACAA2
R_HMR_4845	Transport, extracellular	0.699115	SLC28A2|SLC28A1|SLC28A3
R_HMR_6636	Retinol metabolism	0.695311	PNPLA4|LIPE|PNPLA3|LIPG|AADAC|RBP4|CES5A|LIPC|CEL|CES3|CES2|PNLIP|LIPF|PNLIPRP1|CES1|PNLIPRP3
R_HMR_4954	Transport, extracellular	0.68636	SLC44A1|SLC22A2|SLC44A2|SLC44A5|SLC44A3|SLC22A1|SLC22A5|SLC44A4
R_HMR_7181	O-glycan metabolism	0.679336	B4GALT5
R_HMR_1436	Butanoate metabolism	0.67548	AACS
R_HMR_8429	Transport, extracellular	0.669031	SLC6A8
R_HMR_4412	Purine metabolism	0.668805	TNRC6B|ADSL
R_HMR_7025	Metabolism of xenobiotics by cytochrome P450	0.668764	AKR7A2
R_HMR_7226	Heparan sulfate degradation	0.665836	GNS
R_HMR_4040	Purine metabolism	0.66226	IMPDH1|IMPDH2
R_HMR_4521	Glycolysis / Gluconeogenesis	0.661284	G6PC1|G6PC3|G6PC2
R_HMR_5429	Transport, extracellular	0.658046	ATP1A2|ATP1A3|ATP1A4|ATP1B1|ATP1A1
R_HMR_6831	Phenylalanine, tyrosine and tryptophan biosynthesis	0.654677	STS
R_HMR_4565	Pentose phosphate pathway	0.653513	TALDO1
R_HMR_4758	Porphyrin metabolism	0.646242	FECH
R_HMR_5317	Transport, extracellular	0.64427	SLC6A19
R_HMR_6241	Transport, extracellular	0.643709	SLC22A2|SLC22A3|SLC29A4|SLC22A1
R_HMR_4628	Amino sugar and nucleotide sugar metabolism	0.64276	GNPNAT1
R_HMR_4346	Pyrimidine metabolism	0.642538	DPYSL2|DPYSL3|DPYS
R_HMR_3802	Alanine, aspartate and glutamate metabolism	0.64105	GLUD1|GLUD2
R_HMR_7617	Protein modification	0.638468	FGR|MATK|DYRK4|FYN|CLK1|INSRR|MUSK|EPHA3|TNK2|ERBB3|FGFR2|FGFR3|EPHA8|MAP2K7|FGFR1|EPHA6|JAK2|ABL1|PTK6|BMX|CSK|TYK2|MET|TESK1|MAP2K6|FRK|TTK|CLK4|ITK|PDGFRB|EPHA4|FLT3|MAP2K2|DYRK2|EPHB2|PDGFRA|EPHA7|TEC|BLK|MAP2K5|IGF1R|NTRK3|ERBB2|EPHA2|ABL2|EGFR|EPHA1|NTRK2|FER|MERTK|KIT|FGFR4|JAK1|RYK|MST1R|LMTK2|SYK|RET|AXL|SPRYD3|PBK|MAP2K1|PTK2|INSR|PEAK1|TNK1|YES1|ERBB4|CLK3|FES|CSF1R|EPHB3|ROR1|EPHB4|NT…
R_HMR_8724	Vitamin B6 metabolism	0.635828	PHOSPHO2|PDXP
R_HMR_6257	Transport, extracellular	0.629325	SLCO4A1|SLCO1B1|SLCO1C1
R_HMR_4394	Glycolysis / Gluconeogenesis	0.621646	GCK|HKDC1|HK1|ADPGK|HK2|HK3
R_HMR_5842	Transport, extracellular	0.620272	SLC7A6|SLC3A1|SLC7A7
R_HMR_0761	Sphingolipid metabolism	0.619298	UGCG
R_HMR_4109	Alanine, aspartate and glutamate metabolism	0.616083	GPT2
R_HMR_6328	Transport, mitochondrial	0.613308	SLC25A5|SLC25A4|SLC25A6
R_HMR_9727	Starch and sucrose metabolism	0.60449	GYS1|GYS2|PPP1R3C|PPP1R3B
R_HMR_4776	Arginine and proline metabolism	0.60161	P4HA1|P4HA3
R_HMR_8383	Glycosylphosphatidylinositol (GPI)-anchor biosynthesis	0.601601	PIGX
R_HMR_8761	Galactose metabolism	0.600227	KHK
R_HMR_3992	Nicotinate and nicotinamide metabolism	0.59986	CYB5R4|CYB5R3|CYB5R1|CYB5R2|CYB5RL
R_HMR_7170	Terpenoid backbone biosynthesis	0.596071	PCYOX1
R_HMR_6634	Retinol metabolism	0.595827	CYP26A1
R_HMR_4933	Transport, extracellular	0.594852	SLC25A19
R_HMR_6540	Inositol phosphate metabolism	0.590936	BPNT2|IMPA1|IMPA2
R_HMR_1914	Transport, extracellular	0.590784	SLC26A1
R_HMR_4360	Glycolysis / Gluconeogenesis	0.588909	ZADH2
R_HMR_7339	Keratan sulfate biosynthesis	0.58685	CHST4|CHST2
R_HMR_8410	ROS detoxification	0.581232	SOD2
R_HMR_6549	Inositol phosphate metabolism	0.580576	INPP4A|INPP4B
R_HMR_3759	Valine, leucine, and isoleucine metabolism	0.577722	ALDH3A2|ALDH2|ALDH1B1|AOX1|ALDH9A1|ALDH7A1
R_HMR_2118	Vitamin D metabolism	0.565408	LRP2|GC
R_HMR_4281	Glycolysis / Gluconeogenesis	0.564903	LDHB|UEVLD|LDHC|LDHAL6A|LDHAL6B
R_HMR_1976	Androgen metabolism	0.563569	SRD5A3
R_HMR_8818	Inositol phosphate metabolism	0.561205	PLCB1
R_HMR_7276	N-glycan metabolism	0.560283	ALG12
R_HMR_3166	Tryptophan metabolism	0.559806	HSD17B10|HADHA|HADH
R_HMR_7674	Galactose metabolism	0.553291	B4GALT1|B4GALT2|LALBA
R_HMR_6996	Metabolism of xenobiotics by cytochrome P450	0.553077	EPHX1
R_HMR_7280	N-glycan metabolism	0.553047	ALG8
R_HMR_5393	Glycine, serine and threonine metabolism	0.552051	GGH
R_HMR_0715	Sphingolipid metabolism	0.550953	DEGS2
R_HMR_0249	Fatty acid activation (cytosolic)	0.549966	ACSL4|ACOT2|ACSL3|ACSBG2|SLC27A2|ACSL1|ACSL6|ACOT4|ACSL5
R_HMR_7576	N-glycan metabolism	0.549055	CTSA|NEU2|NEU3|GLB1|NEU4|NEU1
R_HMR_7517	Chondroitin sulfate degradation	0.54861	IDS
R_HMR_8493	Nucleotide metabolism	0.546914	ACP2
R_HMR_4012	Purine metabolism	0.546542	ADK|DCK
R_HMR_4424	Arginine and proline metabolism	0.544088	AGMAT
R_HMR_8537	Tyrosine metabolism	0.541057	TH
R_HMR_2407	Transport, peroxisomal	0.541045	ABCD1
R_HMR_7759	Transport, Golgi apparatus	0.540629	SFXN3
R_HMR_4251	Nicotinate and nicotinamide metabolism	0.537717	QPRT
R_HMR_5144	Aminoacyl-tRNA biosynthesis	0.53437	MTFMT
R_HMR_4525	Amino sugar and nucleotide sugar metabolism	0.532976	GNE
R_HMR_4332	Folate metabolism	0.532628	DHFR
R_HMR_4064	Vitamin B6 metabolism	0.530317	SH3BP1|PHOSPHO2|PDXP
R_HMR_7147	Folate metabolism	0.530158	GPHN
R_HMR_3833	Arginine and proline metabolism	0.527047	PYCR3|PYCR2|PYCR1
R_HMR_8211	Sphingolipid metabolism	0.525441	ASAH1
R_HMR_4693	Alanine, aspartate and glutamate metabolism	0.52319	ABAT
R_HMR_3907	Glycolysis / Gluconeogenesis	0.522832	AKR1A1
R_HMR_4746	Porphyrin metabolism	0.521515	HMBS
R_HMR_3747	Valine, leucine, and isoleucine metabolism	0.513173	BCAT1
R_HMR_5074	Transport, extracellular	0.513118	SLC7A2|SLC7A8|SLC7A5|SLC16A10|SLC36A1|SLC7A1|SLC43A1|SLC7A7|SLC7A3|SLC43A2|SLC3A2
R_HMR_6978	Lysine metabolism	0.51182	SPCS1|SPCS2|SPCS3
R_HMR_5046	Transport, mitochondrial	0.510037	STARD3
R_HMR_3164	Tryptophan metabolism	0.507351	HADHA|ECHS1
R_HMR_4548	Serotonin and melatonin biosynthesis	0.503807	CYP1B1|CYP1A1|CYP1A2
R_HMR_6096	Transport, extracellular	0.503235	SLCO1A2|SLCO4A1|SLCO1B1|SLCO1C1
R_HMR_3843	Glycine, serine and threonine metabolism	0.502943	PSPH
R_HMR_7261	N-glycan metabolism	0.501601	ALG10
R_HMR_9621	Transport, extracellular	0.499512	SLC10A6
R_HMR_1170	Leukotriene metabolism	0.494267	ACOT7|ACOT2|BAAT|ACOT4|ACOT1
R_HMR_8357	Glycolysis / Gluconeogenesis	0.490776	ALDH3A2|ALDH2|ALDH1B1|ALDH9A1|ALDH7A1
R_HMR_7160	Nucleotide metabolism	0.481423	POLA2|POLQ|POLB|POLD3|POLE2|POLI|POLA1|POLD2|TENT4A|MYBBP1A|POLH
R_HMR_8081	Transport, extracellular	0.480831	SLC16A10
R_HMR_5527	Transport, extracellular	0.471259	SLC7A5|ABCA1
R_HMR_8586	Transport, extracellular	0.471186	SLC2A3
R_HMR_4595	Pentose and glucuronate interconversions	0.470804	XYLB
R_HMR_8766	Galactose metabolism	0.470076	AKR1B1|AKR1B10
R_HMR_3841	Glycine, serine and threonine metabolism	0.469513	PSAT1
R_HMR_4263	Nicotinate and nicotinamide metabolism	0.467628	NUDT12
R_HMR_8165	Sphingolipid metabolism	0.467309	B4GALNT1
R_HMR_4611	Purine metabolism	0.465278	RRM2B|TXN|RRM1|RRM2
R_HMR_4667	Lysine metabolism	0.463055	AASS|SCCPDH
R_HMR_7577	N-glycan metabolism	0.461597	CTSA|GALNS|GLB1|NEU1
R_HMR_4507	Nucleotide metabolism	0.457459	DCTD
R_HMR_7142	Nicotinate and nicotinamide metabolism	0.456199	CD38|BST1
R_HMR_6529	Transport, extracellular	0.450144	SLC26A4
R_HMR_6983	Lysine metabolism	0.446569	PLOD3|PLOD2|CERCAM
R_HMR_7510	Chondroitin / heparan sulfate biosynthesis	0.442977	DSE|UST
R_HMR_5314	Transport, extracellular	0.440653	SLC6A15|SLC6A19
R_HMR_0163	Carnitine shuttle (mitochondrial)	0.437117	CROT
R_HMR_0709	Fatty acid transfer reactions	0.435679	ACOT7|ACOT2|PPT1|BAAT|ACOT4|ACOT1|PPT2
R_HMR_4348	Glycine, serine and threonine metabolism	0.430547	SDS|SDSL
R_HMR_0605	Acylglycerides metabolism	0.428499	DGAT2|MOGAT3|MOGAT1|MOGAT2|DGAT1
R_HMR_7172	O-glycan metabolism	0.428134	ST6GALNAC1
R_HMR_9197	Transport, extracellular	0.427857	SLC40A1
R_HMR_6624	Pyrimidine metabolism	0.425106	TK2
R_HMR_4603	Purine metabolism	0.423496	TYMP|PNP
R_HMR_0713	Transport, peroxisomal	0.423377	HIF1A
R_HMR_6623	Pyrimidine metabolism	0.420972	TK1
R_HMR_4946	Transport, extracellular	0.419177	SLC26A3|SLC26A8|SLC26A1|SLC26A2
R_HMR_5307	Transport, extracellular	0.415407	SLC38A5|SLC38A3
R_HMR_0738	Sphingolipid metabolism	0.411418	SPTLC1|SPTLC2
R_HMR_8780	Tricarboxylic acid cycle and glyoxylate/dicarboxylate metabolism	0.411005	LDHB|UEVLD|LDHC|LDHAL6A|LDHD|LDHAL6B
R_HMR_4080	Purine metabolism	0.40808	AMPD2|AMPD1|AMPD3
R_HMR_5446	Transport, extracellular	0.407087	ABCC4
R_HMR_0663	Inositol phosphate metabolism	0.404976	PLCB4|PLCH1|PLCD4|PLCL1|PLCG1|PLCB2|PLCE1|PLCZ1|PLCH2|PLCB3|PLCL2|PLCD3|PLCB1|PLCD1|PLCG2|PLCXD2
R_HMR_4270	Nicotinate and nicotinamide metabolism	0.401136	ACP3|ACP5|ACP4|ACP1|PXYLP1|ACP6
R_HMR_4637	Pyrimidine metabolism	0.39759	DTYMK
R_HMR_4336	Folate metabolism	0.387848	ALDH1L2|ALDH1L1
R_HMR_5070	Transport, extracellular	0.386111	SLC7A2|SLC7A8|SLC7A5|SLC36A1|SLC7A1|SLC43A1|SLC7A7|SLC7A3|SLC43A2|SLC3A2
R_HMR_7622	Protein modification	0.385774	PADI2|PADI3|PADI1|PADI4
R_HMR_4607	Arginine and proline metabolism	0.385365	CNDP2|CNDP1
R_HMR_0194	Transport, extracellular	0.384715	ABCA1
R_HMR_3931	Pyrimidine metabolism	0.381184	TXNRD2|TXNRD3|TXNRD1
R_HMR_1644	Steroid metabolism	0.378993	HSD17B4
R_HMR_4304	Pentose phosphate pathway	0.378737	G6PD
R_HMR_7256	N-glycan metabolism	0.3778	DOLPP1
R_HMR_7163	Nucleotide metabolism	0.375305	RAD1
R_HMR_5989	Transport, extracellular	0.375115	SLC7A6|SLC39A14|SLC11A2|SLC39A8|SLC39A5|SLC39A6|SLC39A3|SLC39A4|SLC39A2
R_HMR_7943	Steroid metabolism	0.374413	HSD11B2
R_HMR_9569	Metabolism of xenobiotics by cytochrome P450	0.372515	ALDH3B1|ACP3|ACP5|ACP2|ACP4|ACP1|PXYLP1|ALPL|ACP6|ALPP|ALPG|ALPI|ALDH1A3
R_HMR_4994	Transport, extracellular	0.370916	SLC22A1
R_HMR_7668	Biotin metabolism	0.358043	HLCS
R_HMR_3486	Beta oxidation of phytanic acid (peroxisomal)	0.351836	HACL1
R_HMR_6988	Tyrosine metabolism	0.346904	TPO
R_HMR_7202	Chondroitin / heparan sulfate biosynthesis	0.346004	B4GALT7
R_HMR_4204	Thiamine metabolism	0.343884	TPK1
R_HMR_0616	Glycerophospholipid metabolism	0.342991	PISD
R_HMR_4156	Fatty acid biosynthesis (even-chain)	0.342588	ACACB
R_HMR_3475	Acyl-CoA hydrolysis	0.341379	ACOT8
R_HMR_3839	Glycine, serine and threonine metabolism	0.34042	PHGDH|UBAC2
R_HMR_8587	Starch and sucrose metabolism	0.339888	GANC
R_HMR_0875	Glycosphingolipid biosynthesis-lacto and neolacto series	0.337858	B4GALT1|B4GALT2|B4GALT4
R_HMR_7796	Transport, nuclear	0.33682	NUP50|NUP88|NUP107|NUP155|NUP43|NUP153|NUP214|NUP58|NUP35|NUP62
R_HMR_1589	Bile acid biosynthesis	0.335587	CYP8B1
R_HMR_3757	Valine, leucine, and isoleucine metabolism	0.335329	HSD17B10|HIBADH|HADH
R_HMR_3933	Glutathione metabolism	0.331355	ADH5
R_HMR_8224	Sphingolipid metabolism	0.326465	SLC33A1
R_HMR_2151	Fatty acid transfer reactions	0.322368	MCAT|FASN
R_HMR_4103	Pyruvate metabolism	0.322071	PCK2
R_HMR_8554	Eicosanoid metabolism	0.319888	CYP2F1
R_HMR_9618	Transport, extracellular	0.31943	SLC22A2|SLC22A1
R_HMR_5907	Transport, extracellular	0.319115	SLC7A9|SLC7A6|SLC3A1
R_HMR_4703	Tyrosine metabolism	0.317715	AOX1
R_HMR_0188	Fatty acid activation (cytosolic)	0.317236	ACSL4|ACSL3|ACSBG2|SLC27A2|ACSL1|ACSL6|ACSL5
R_HMR_4932	Transport, extracellular	0.312579	SLC1A3|SLC1A6|SLC1A1|SLC1A2|SLC1A7
R_HMR_7984	Steroid metabolism	0.301753	UGT2B28|UGT2B4|UGT1A8|UGT1A10
R_HMR_8068	Cysteine and methionine metabolism	0.296387	MDH1|MDH1B
R_HMR_1940	Steroid metabolism	0.294949	CYP21A2
R_HMR_8156	Sphingolipid metabolism	0.293805	ST6GALNAC2
R_HMR_8391	Glycosylphosphatidylinositol (GPI)-anchor biosynthesis	0.292884	PIGN
R_HMR_3827	Alanine, aspartate and glutamate metabolism	0.288589	GOT2
R_HMR_7144	Purine metabolism	0.285857	NUDT5
R_HMR_0651	Glycerophospholipid metabolism	0.285203	PCYT2
R_HMR_5459	Transport, extracellular	0.281746	SLC7A5
R_HMR_4042	Purine metabolism	0.281168	ADSS2|ADSS1
R_HMR_8432	Arginine and proline metabolism	0.278687	SARDH
R_HMR_4524	Amino sugar and nucleotide sugar metabolism	0.277217	NAGK
R_HMR_6826	Phenylalanine, tyrosine and tryptophan biosynthesis	0.276914	DIO2|DIO1
R_HMR_7629	Transport, extracellular	0.276006	ATP2C1|ATP2B4|ATP2B1|ATP2A3|ATP2B2|ATP2A1
R_HMR_4712	Histidine metabolism	0.275063	UROC1
R_HMR_7755	Glycerophospholipid metabolism	0.274493	TKFC
R_HMR_9804	Propanoate metabolism	0.27416	HSD17B14|HSD3B7|HTATIP2|RDH10|MDH1B|RDH12|CBR4|CTBP1|RDH13|BDH2|SDR9C7|SDR16C5|HSD11B2|AKR1C1|ADH5|AKR1B10|HSD17B11|AKR1C4|HSD17B8|RDH14
R_HMR_0859	Glycosphingolipid biosynthesis-lacto and neolacto series	0.272452	B3GNT5
R_HMR_6534	Transport, extracellular	0.272415	SLC26A8|SLC26A2
R_HMR_5068	Transport, extracellular	0.268727	SLC7A2|SLC38A4|SLC7A1|SLC7A3
R_HMR_5136	Aminoacyl-tRNA biosynthesis	0.268665	QARS1
R_HMR_6979	Lysine metabolism	0.268191	TMLHE
R_HMR_6715	Phenylalanine, tyrosine and tryptophan biosynthesis	0.265571	COMT|LRTOMT
R_HMR_3206	Valine, leucine, and isoleucine metabolism	0.261963	HADHB|ACAA2
R_HMR_4072	Cysteine and methionine metabolism	0.260905	TRDMT1|DNMT3A
R_HMR_6553	Inositol phosphate metabolism	0.256814	PIP4P2|PIP4P1
R_HMR_4276	Nicotinate and nicotinamide metabolism	0.25536	NMNAT1
R_HMR_3813	Alanine, aspartate and glutamate metabolism	0.255191	ASL|CRCP
R_HMR_7218	Chondroitin / heparan sulfate biosynthesis	0.254459	HS2ST1
R_HMR_9802	Alanine, aspartate and glutamate metabolism	0.250538	GLS2
R_HMR_8384	Glycosylphosphatidylinositol (GPI)-anchor biosynthesis	0.249103	PIGV
R_HMR_4701	Sulfur metabolism	0.248749	SARDH|DMGDH
R_HMR_0161	Carnitine shuttle (mitochondrial)	0.248401	CRAT|CPT2
R_HMR_0835	Glycosphingolipid metabolism	0.246777	GM2A
R_HMR_4666	Folate metabolism	0.245663	MTHFS
R_HMR_4717	Pantothenate and CoA biosynthesis	0.245483	VNN1|VNN2
R_HMR_3883	Glycine, serine and threonine metabolism	0.243243	SDS|SDSL|SRR
R_HMR_4303	Galactose metabolism	0.242396	SI|GAA|GANC
R_HMR_4873	Transport, extracellular	0.239561	RHAG
R_HMR_8166	Sphingolipid metabolism	0.234343	B3GALT4
R_HMR_4762	Porphyrin metabolism	0.232117	HCCS
R_HMR_7661	Biotin metabolism	0.22906	BTD
R_HMR_4714	Pantothenate and CoA biosynthesis	0.228675	PANK3|PANK2|PANK1|PANK4
R_HMR_5319	Transport, extracellular	0.226561	SLC7A2|SLC38A1|SLC38A2|SLC38A4|SLC7A1|SLC7A3|SLC6A19
R_HMR_8148	Sphingolipid metabolism	0.223754	A4GALT
R_HMR_5305	Transport, extracellular	0.219762	SLC7A2|SLC6A15|SLC1A5|SLC38A1|SLC1A4|SLC38A2|SLC38A4|SLC7A1|SLC7A3|SLC6A19
R_HMR_7492	Chondroitin / heparan sulfate biosynthesis	0.21908	CHST7
R_HMR_4262	Nicotinate and nicotinamide metabolism	0.218903	NAMPT
R_HMR_1581	Bile acid biosynthesis	0.218302	CYP7A1
R_HMR_6566	Inositol phosphate metabolism	0.216996	ITPK1
R_HMR_8091	Tryptophan metabolism	0.216107	DDC
R_HMR_6985	Lysine metabolism	0.213953	PLOD3
R_HMR_3995	Cysteine and methionine metabolism	0.213688	ATG9B|TXNRD2|TXNRD3|TXNRD1
R_HMR_4888	Transport, mitochondrial	0.208938	AQP8
R_HMR_3937	Glutathione metabolism	0.208273	ESD
R_HMR_8726	Pentose and glucuronate interconversions	0.206832	RBKS
R_HMR_6400	Lipoic acid metabolism	0.202412	LIAS|LIPT2
R_HMR_8233	Sphingolipid metabolism	0.200745	SGPP1
R_HMR_7630	Transport, extracellular	0.198305	SLC8A3|SLC8A1
R_HMR_5328	Transport, extracellular	0.197172	SLC1A3|SLC1A6|SLC1A1|SLC1A2|SLC25A20
R_HMR_5547	Transport, extracellular	0.196938	SLC7A5|SLC4A5
R_HMR_5132	Aminoacyl-tRNA biosynthesis	0.196582	RARS2
R_HMR_5386	Cysteine and methionine metabolism	0.191374	APIP
R_HMR_4218	Phenylalanine, tyrosine and tryptophan biosynthesis	0.189114	KYNU
R_HMR_7733	Transport, Golgi apparatus	0.188903	SLC35C1
R_HMR_8201	Sphingolipid metabolism	0.184001	NAGA
R_HMR_6829	Phenylalanine, tyrosine and tryptophan biosynthesis	0.182645	NDST1|UST|CHST10|CHST4|CHST7|HS2ST1|CHST9|NDST3|NDST2|SULT1B1|CHST2|GAL3ST3|HS6ST3|GAL3ST4|SULT1C4|SULT1C2
R_HMR_7221	Chondroitin / heparan sulfate biosynthesis	0.18252	HS3ST2|HS3ST4
R_HMR_4539	Biopterin metabolism	0.179597	PCBD2|PCBD1
R_HMR_8861	Transport, extracellular	0.178691	SLC14A2|SLC14A1
R_HMR_7502	Chondroitin sulfate degradation	0.173586	ARSB
R_HMR_4165	Biopterin metabolism	0.172934	SPR
R_HMR_6601	Purine metabolism	0.17176	ALLC
R_HMR_7217	Chondroitin / heparan sulfate biosynthesis	0.171233	GLCE
R_HMR_4254	Nicotinate and nicotinamide metabolism	0.168116	NAPRT
R_HMR_7568	Transport, extracellular	0.16598	HAS3|HAS1|HAS2
R_HMR_3862	Alanine, aspartate and glutamate metabolism	0.160953	ASRGL1|ASPG
R_HMR_4130	Galactose metabolism	0.16012	GALK1|GALK2
R_HMR_0919	Glycosphingolipid metabolism	0.159725	UGT8
R_HMR_8485	Nucleotide metabolism	0.155145	CANT1|ENTPD4|ENTPD6
R_HMR_3903	Alanine, aspartate and glutamate metabolism	0.152667	ASNS
R_HMR_7799	Transport, lysosomal	0.151974	ATP6V0A1|ATP6V1H|ATP6AP1|ATP6V0A4|TCIRG1|ATP6V0B|ATP6V0D2|ATP6V0D1|ATP6V0A2|ATP6V0C
R_HMR_4723	Pantothenate and CoA biosynthesis	0.151514	PPCS
R_HMR_8568	Starch and sucrose metabolism	0.151283	AMY1B|AMY1C|AMY1A|AMY2B|AMY2A
R_HMR_3538	Formation and hydrolysis of cholesterol esters	0.147706	LIPA|CEL
R_HMR_5149	Aminoacyl-tRNA biosynthesis	0.146945	WARS1
R_HMR_3956	Arginine and proline metabolism	0.144115	CA5B|CA5A
R_HMR_7699	Transport, extracellular	0.144037	SLC13A1|SLC13A4
R_HMR_5077	Transport, extracellular	0.143837	SLC7A2|SLC7A8|SLC7A5|SLC36A1|SLC7A10|SLC7A1|SLC43A1|SLC7A7|SLC7A3|SLC43A2|SLC3A2
R_HMR_4600	Purine metabolism	0.14088	DGUOK
R_HMR_8938	Transport, extracellular	0.139327	SLC6A7
R_HMR_4034	Pyrimidine metabolism	0.137708	CAD
R_HMR_1082	Transport, extracellular	0.136993	ABCC1
R_HMR_7334	N-glycan metabolism	0.13273	ST6GAL1|ST6GAL2
R_HMR_7801	Nucleotide metabolism	0.131617	AK3
R_HMR_3030	Carnitine shuttle (peroxisomal)	0.131227	CRAT
R_HMR_8925	Transport, extracellular	0.13079	SLC9A3|SLC9A1|SLC9A2
R_HMR_7216	Chondroitin / heparan sulfate biosynthesis	0.130021	NDST1|NDST3|NDST2
R_HMR_4699	Glycine, serine and threonine metabolism	0.128212	BHMT2|BHMT
R_HMR_5076	Transport, extracellular	0.125164	SLC7A2|SLC7A8|SLC7A5|SLC36A1|SLC7A10|SLC7A1|SLC43A1|SLC7A7|SLC6A18|SLC7A3|SLC43A2|SLC3A2
R_HMR_4744	Porphyrin metabolism	0.124217	ALAD
R_HMR_6778	Phenylalanine, tyrosine and tryptophan biosynthesis	0.122395	FAH
R_HMR_2438	Linoleate metabolism	0.11797	PTGS2|PTGS1
R_HMR_6546	Inositol phosphate metabolism	0.11678	PI4K2B|PI4KB|PI4K2A|PI4KA
R_HMR_8501	Pyruvate metabolism	0.115303	GRHPR
R_HMR_8254	O-glycan metabolism	0.111948	A4GNT
R_HMR_7611	Glycerophospholipid metabolism	0.111455	PAFAH1B1|PAFAH1B3|PAFAH2|ASPG|PAFAH1B2
R_HMR_7962	Steroid metabolism	0.110939	UGT1A8|UGT1A10
R_HMR_1302	Leukotriene metabolism	0.109193	ACOT8|BAAT
R_HMR_6671	Retinol metabolism	0.108417	DGAT2|LRAT|DGAT1
R_HMR_2153	Fatty acid biosynthesis (even-chain)	0.107884	FASN
R_HMR_5294	Tricarboxylic acid cycle and glyoxylate/dicarboxylate metabolism	0.107563	CLYBL
R_HMR_7328	N-glycan metabolism	0.10713	MGAT5
R_HMR_6543	Inositol phosphate metabolism	0.107019	MTMR12|MTM1
R_HMR_5994	Transport, extracellular	0.106858	SLC13A2|SLC13A5
R_HMR_9196	Transport, extracellular	0.106082	HEPH|SLC40A1
R_HMR_3871	Pantothenate and CoA biosynthesis	0.105575	COASY
R_HMR_6389	Transport, mitochondrial	0.101037	SLC37A1
R_HMR_1776	Bile acid biosynthesis	0.100082	CH25H
R_HMR_7736	Transport, extracellular	0.0973843	SLC32A1
R_HMR_4414	Galactose metabolism	0.096998	GALK1|GALK2|FAM227B
R_HMR_7505	Chondroitin sulfate degradation	0.0954731	KL|GUSB
R_HMR_5384	Arginine and proline metabolism	0.092549	MTAP
R_HMR_3831	Alanine, aspartate and glutamate metabolism	0.085499	FH
R_HMR_3823	Valine, leucine, and isoleucine metabolism	0.0847712	HSD17B10|HADH
R_HMR_6242	Transport, extracellular	0.0844874	SLC6A2|SLC6A3
R_HMR_6813	Phenylalanine, tyrosine and tryptophan biosynthesis	0.084064	MPO|TPO|PRDX6|EPX|LPO
R_HMR_4385	Fructose and mannose metabolism	0.0818605	POLR3H|PMM1|PMM2
R_HMR_0750	Sphingolipid metabolism	0.0810385	CERS4|CERS5|CERS2|CERS3|CERS6|CERS1
R_HMR_8031	Transport, extracellular	0.0808267	SLC22A2
R_HMR_8764	Galactose metabolism	0.0801632	LCT
R_HMR_8589	Starch and sucrose metabolism	0.0799542	GAA
R_HMR_1085	Leukotriene metabolism	0.0793685	DPEP2
R_HMR_2152	Fatty acid biosynthesis (even-chain)	0.0792985	OXSM|FASN
R_HMR_1327	Prostaglandin biosynthesis	0.0777897	DHRS4|CBR1|CBR3|AKR1C3
R_HMR_6889	Phenylalanine, tyrosine and tryptophan biosynthesis	0.0777754	TYR|TYRP1
R_HMR_8439	Glycine, serine and threonine metabolism	0.0730978	DMGDH
R_HMR_7220	Chondroitin / heparan sulfate biosynthesis	0.0730244	HS3ST4
R_HMR_4938	Transport, extracellular	0.0718055	SLC13A3
R_HMR_7800	Nucleotide metabolism	0.0717165	AK5
R_HMR_3816	Arginine and proline metabolism	0.071658	ARG2|ARG1
R_HMR_6926	Valine, leucine, and isoleucine metabolism	0.0696707	MCCC1|MCCC2
R_HMR_7682	Transport, extracellular	0.0659299	SLC19A1
R_HMR_2038	Estrogen metabolism	0.0630301	ARSD|STS
R_HMR_2581	Omega-3 fatty acid metabolism	0.0606592	PTGS2|PTGS1|TBCB
R_HMR_9614	Transport, extracellular	0.0569297	SLC6A3
R_HMR_3625	Formation and hydrolysis of cholesterol esters	0.0567169	SOAT1|SOAT2
R_HMR_3857	Pyruvate metabolism	0.0566954	HAGH|HAGHL
R_HMR_0760	Sphingolipid metabolism	0.0518944	CERK
R_HMR_1952	Androgen metabolism	0.0512424	SULT2B1
R_HMR_4099	Glycolysis / Gluconeogenesis	0.0491034	ACSS3|ACSS1
R_HMR_1097	Leukotriene metabolism	0.0447266	HPGD
R_HMR_7697	Amino sugar and nucleotide sugar metabolism	0.042059	TGDS
R_HMR_7534	Chondroitin / heparan sulfate biosynthesis	0.0404415	UST
R_HMR_4849	Transport, extracellular	0.0371474	SLC7A2
R_HMR_7329	N-glycan metabolism	0.0356663	MGAT4C
R_HMR_7631	Transport, extracellular	0.0346179	SLC24A2|SLC24A3
R_HMR_1445	Cholesterol biosynthesis 1 (Bloch pathway)	0.0332258	MVK
R_HMR_6713	Phenylalanine, tyrosine and tryptophan biosynthesis	0.0326172	AOC1|MAOB|MAOA
R_HMR_5392	Glycine, serine and threonine metabolism	0.03123	FPGS
R_HMR_4127	Pyrimidine metabolism	0.0307729	ENPP3|NUDT14|ENPP1
R_HMR_8257	O-glycan metabolism	0.0266904	GCNT1
R_HMR_6602	Purine metabolism	0.0264033	PRDX6|EPX|PXDNL|LPO
R_HMR_7964	Transport, extracellular	0.0228418	ABCC3
R_HMR_3849	Glycine, serine and threonine metabolism	0.021862	SARDH|PIPOX
R_HMR_2459	Linoleate metabolism	0.0191453	EPHX2|EPHX1
R_HMR_4949	Transport, extracellular	0.0188468	AQP9|SLC14A2|SLC14A1
R_HMR_8912	Transport, extracellular	0.0149192	SLC5A11|SLC5A3
R_HMR_8615	Vitamin B12 metabolism	0.0141042	MMAB|MMAA
R_HMR_4819	Pyrimidine metabolism	0.0139459	UPB1
R_HMR_8198	Sphingolipid metabolism	0.0137136	GBGT1
R_HMR_6780	Alanine, aspartate and glutamate metabolism	0.0134278	GOT2|TAT
R_HMR_6539	Inositol phosphate metabolism	0.0131382	MIOX
R_HMR_8043	Metabolism of xenobiotics by cytochrome P450	0.0130303	CYP2C18
R_HMR_4786	Arginine and proline metabolism	0.0117601	GOT1|GOT2
R_HMR_4128	Galactose metabolism	0.0108183	GALE
R_HMR_4399	Fructose and mannose metabolism	0.00954123	GMDS
R_HMR_4383	Fructose and mannose metabolism	0.00947802	MPI
R_HMR_7580	N-glycan metabolism	0.00695983	FUCA2|FUCA1
R_HMR_5324	Transport, extracellular	0.00522844	SLC6A15|SLC38A1|SLC38A2|SLC38A4|SLC6A19|SLC22A5
R_HMR_7645	Transport, extracellular	0.00454665	SLC36A1
R_HMR_6511	Riboflavin metabolism	0.00389064	BLVRB
R_HMR_5295	Transport, extracellular	0.00305917	ATP1A2|ATP1A3|ATP1B2|ATP1A4|ATP1A1
R_HMR_4401	Fructose and mannose metabolism	0.000638055	TNNI3K
R_HMR_8757	Glycolysis / Gluconeogenesis	0.00044805	CYP2E1
R_HMR_4754	Transport, mitochondrial	0.000425383	ABCB6
R_HMR_4362	Glycolysis / Gluconeogenesis	0
R_HMR_8584	Starch and sucrose metabolism	0	SI
R_HMR_8446	Nucleotide metabolism	0	AICDA
R_HMR_4466	Glycine, serine and threonine metabolism	0	HYI
R_HMR_8533	Tyrosine metabolism	0	TYR
R_HMR_6722	Phenylalanine, tyrosine and tryptophan biosynthesis	0	GOT1L1
R_HMR_8376	Amino sugar and nucleotide sugar metabolism	0	CHIA
R_HMR_7174	O-glycan metabolism	0	B3GNT6
R_HMR_1942	Steroid metabolism	0	CYP11B2
R_HMR_0640	Glycerophospholipid metabolism	0	CHAT
R_HMR_0878	Glycosphingolipid biosynthesis-lacto and neolacto series	0	FUT9
R_HMR_7219	Chondroitin / heparan sulfate biosynthesis	0	HS6ST3
R_HMR_5457	Transport, extracellular	0	SLC6A5
R_HMR_7700	Transport, extracellular	0	SLC13A1
R_HMR_6911	Oxidative phosphorylation	-0.00260639	ETFB|ETFA|SDHC|ETFDH
R_HMR_7632	Transport, extracellular	-0.00278157	SLC24A2
R_HMR_4220	Phenylalanine, tyrosine and tryptophan biosynthesis	-0.00437331	KMO
R_HMR_1933	Steroid metabolism	-0.00484905	CYP17A1
R_HMR_0767	Sphingolipid metabolism	-0.00713287	PLPP1|LPIN2|PLPPR2|PLPPR4|LPIN1|PLPP2|PLPP5|PLPP3|PLPP4
R_HMR_7959	Steroid metabolism	-0.00852532	UGT2B28|UGT2B7|UGT2B17|UGT1A8|UGT1A10
R_HMR_4736	Pyrimidine metabolism	-0.00904603	DPYS
R_HMR_8022	Lysine metabolism	-0.0113379	SLC25A21
R_HMR_7200	Chondroitin / heparan sulfate biosynthesis	-0.0118085	XYLT2|XYLT1
R_HMR_7052	Metabolism of xenobiotics by cytochrome P450	-0.0119558	CYP1B1
R_HMR_1065	Arachidonic acid metabolism	-0.0121522	ACAA1|HSD17B10|HADHA|ACOX3|ACOT7|ACOT8|ACOT2|ECHS1|SLC27A1|HSD17B4|BAAT|HADHB|HADH|SLC27A2|SLC27A3|AASDH|ACOX1|ACSF2|SLC27A4|ACAA2|ACSF3|ACOT4|ACOT1|AMACR
R_HMR_7574	N-glycan metabolism	-0.0134393	AGA
R_HMR_4315	Fructose and mannose metabolism	-0.0137296	SORD
R_HMR_4426	Histidine metabolism	-0.0138067	NAA10|NAA60|NAA15
R_HMR_2544	Omega-3 fatty acid metabolism	-0.0177163	ALOX5
R_HMR_6989	Transport, extracellular	-0.0188273	SLC5A5
R_HMR_3215	Valine, leucine, and isoleucine metabolism	-0.0235682	MMUT
R_HMR_0719	Butanoate metabolism	-0.0251115	PHGDH
R_HMR_8710	Retinol metabolism	-0.0272552	RDH5
R_HMR_7175	O-glycan metabolism	-0.0273301	GCNT3|B3GNT6
R_HMR_6550	Inositol phosphate metabolism	-0.0314349	PTEN
R_HMR_4158	Amino sugar and nucleotide sugar metabolism	-0.0315398	UAP1|UAP1L1
R_HMR_4067	Vitamin B6 metabolism	-0.0319697	PNPO
R_HMR_3752	Glycine, serine and threonine metabolism	-0.0333223	ACADSB
R_HMR_7166	Terpenoid backbone biosynthesis	-0.0356707	CHURC1-FNTB|FNTA
R_HMR_6417	Valine, leucine, and isoleucine metabolism	-0.0373934	DBT
R_HMR_5430	Transport, extracellular	-0.040138	SLC9A3|SLC9A1|SLC9A2|SLC9A5|SLC9A4|SLC9A9
R_HMR_1512	Cholesterol biosynthesis 1 (Bloch pathway)	-0.0409924	EBP
R_HMR_4201	Miscellaneous	-0.0439354	PRDX6|EPX|CAT|PXDNL|LPO
R_HMR_6548	Inositol phosphate metabolism	-0.0446684	PIK3C2A|PIK3C2B|PIK3C2G|PIK3R5
R_HMR_4975	Transport, extracellular	-0.0470943	SLC5A9
R_HMR_8608	Arginine and proline metabolism	-0.0471502	DAO
R_HMR_6377	Transport, extracellular	-0.0508672	SLC6A15|SLC1A5|SLC1A4|SLC38A4|SLC6A19
R_HMR_8566	Tryptophan metabolism	-0.0517827	CYP1B1|CYP1A1|CYP1A2|CYP2C19
R_HMR_6984	Lysine metabolism	-0.05314	PLOD3|COLGALT2
R_HMR_1484	Cholesterol biosynthesis 1 (Bloch pathway)	-0.0541739	TM7SF2
R_HMR_0783	Sphingolipid metabolism	-0.0563604	PLPP1
R_HMR_2441	Linoleate metabolism	-0.0563631	GPX7|PRDX6|GPX4|GPX2|GPX6|GPX3|GPX5|GPX1
R_HMR_8375	Amino sugar and nucleotide sugar metabolism	-0.0568132	MANSC1|CHIT1|CHIA
R_HMR_7757	Transport, mitochondrial	-0.0573027	DBI
R_HMR_8319	Blood group biosynthesis	-0.0590158	FUT3
R_HMR_5990	Transport, extracellular	-0.0600361	SLC12A7|SLC12A4|SLC12A5|SLC12A6
R_HMR_7970	Steroid metabolism	-0.0603474	HSD17B7
R_HMR_4398	Pentose phosphate pathway	-0.064291	DERA
R_HMR_4910	Transport, extracellular	-0.0648099	SLC17A2|SLC17A3|SLC17A1|SLC34A1|SLC17A4|SLC34A2
R_HMR_8092	Tryptophan metabolism	-0.0704802	MAOB|MAOA
R_HMR_5399	Starch and sucrose metabolism	-0.0713744	AGL
R_HMR_3873	Alanine, aspartate and glutamate metabolism	-0.0751916	CPS1
R_HMR_0622	Glycerophospholipid metabolism	-0.0773057	PTDSS2
R_HMR_6395	Porphyrin metabolism	-0.0777248	CYBRD1
R_HMR_4444	Folate metabolism	-0.0805939	MTHFD2
R_HMR_6060	Transport, extracellular	-0.083554	SLCO1A2
R_HMR_3484	Beta oxidation of phytanic acid (peroxisomal)	-0.084101	PHYH
R_HMR_6560	Inositol phosphate metabolism	-0.0888818	INPP5A|INPP5J
R_HMR_8503	Pyruvate metabolism	-0.0896119	ALDH3B1|ALDH3A2|ALDH3A1|ALDH3B2|ALDH9A1|ALDH7A1|ALDH1A3
R_HMR_6532	Transport, extracellular	-0.0896972	SLC4A8|SLC26A6
R_HMR_6564	Inositol phosphate metabolism	-0.0957827	MINPP1
R_HMR_4285	Glutamate and glutamine metabolism	-0.0977003	ALDH5A1|KIAA0319
R_HMR_5432	Transport, extracellular	-0.0985876	SLC4A7
R_HMR_6565	Inositol phosphate metabolism	-0.101203	INPP5A|INPP5D|INPP5J
R_HMR_5122	Transport, mitochondrial	-0.101322	SLC25A22|SLC25A18
R_HMR_0795	Sphingolipid metabolism	-0.101839	SMPD3|SMPD2|SMPD1
R_HMR_3142	Beta oxidation of even-chain fatty acids (mitochondrial)	-0.104259	ACADM|ACAD9
R_HMR_7588	Acylglycerides metabolism	-0.105381	GNPAT
R_HMR_4606	Arginine and proline metabolism	-0.105879	CARNS1
R_HMR_0716	Sphingolipid metabolism	-0.110656	ASAH1|ACER1|ACER2
R_HMR_6244	Transport, extracellular	-0.11179	SLC6A4
R_HMR_7881	Nucleotide metabolism	-0.113736	NME1-NME2|NME1
R_HMR_0888	Glycosphingolipid biosynthesis-lacto and neolacto series	-0.117299	FUT5|FUT6|FUT3|FUT9
R_HMR_8877	Transport, extracellular	-0.117899	SLC5A1
R_HMR_1853	Bile acid recycling	-0.118895	ABCC2|ABCC1
R_HMR_3859	Pyruvate metabolism	-0.120536	LDHD|CYB5D1
R_HMR_6355	Transport, extracellular	-0.123368	SLC28A3
R_HMR_8786	Histidine metabolism	-0.125119	ALDH2|ALDH1B1|ALDH7A1
R_HMR_3881	Cysteine and methionine metabolism	-0.127836	CTH
R_HMR_6523	Cysteine and methionine metabolism	-0.128091	BCKDHB|DLD|PRDX6|EPX|TMEM91|PXDNL|LPO|BCKDHA|
R_HMR_8889	Transport, extracellular	-0.128583	SLC6A12
R_HMR_6527	Transport, extracellular	-0.12967	SLC12A7|SLC12A4|SLC12A6
R_HMR_4125	Transport, Golgi apparatus	-0.12991	SLC35B4
R_HMR_4911	Transport, extracellular	-0.129934	SLC20A1|SLC20A2
R_HMR_9613	Transport, extracellular	-0.132614	SLC6A11
R_HMR_4764	Porphyrin metabolism	-0.134678	BLVRB|BLVRA
R_HMR_2115	Vitamin D metabolism	-0.134811	CYP2R1
R_HMR_0862	Glycosphingolipid biosynthesis-lacto and neolacto series	-0.135445	FUT5|FUT6|FUT3
R_HMR_3811	Alanine, aspartate and glutamate metabolism	-0.136686	ASS1
R_HMR_2512	Omega-3 fatty acid metabolism	-0.137649	EHHADH|HSD17B4
R_HMR_6386	Transport, endoplasmic reticular	-0.139097	SLC37A4
R_HMR_1473	Cholesterol biosynthesis 1 (Bloch pathway)	-0.140034	LSS
R_HMR_3825	Transport, mitochondrial	-0.140945	SLC25A13|SLC25A12
R_HMR_6524	Transport, extracellular	-0.141726	SLC12A3
R_HMR_4847	Transport, extracellular	-0.141974	SLC29A2
R_HMR_4145	Tricarboxylic acid cycle and glyoxylate/dicarboxylate metabolism	-0.141979	CS
R_HMR_1849	Bile acid recycling	-0.142464	ABCB11|ABCC3
R_HMR_0448	Glycerophospholipid metabolism	-0.145368	GK5|GK2|GK|GK3P
R_HMR_6725	Phenylalanine, tyrosine and tryptophan biosynthesis	-0.146051	GOT1|GOT2|TAT
R_HMR_4288	Lysine metabolism	-0.146242	AASS
R_HMR_3901	Glycine, serine and threonine metabolism	-0.148857	GNMT
R_HMR_5987	Transport, extracellular	-0.15046	SLC11A1|SLC11A2|SLC40A1
R_HMR_8360	Glycolysis / Gluconeogenesis	-0.151049	CAT
R_HMR_8606	Arginine and proline metabolism	-0.151838	AOC1|AOC2
R_HMR_6648	Retinol metabolism	-0.151899	CYP1A2
R_HMR_8911	Transport, extracellular	-0.154397	SLC5A3
R_HMR_4185	Nucleotide metabolism	-0.155003	PAPSS1|PAPSS2
R_HMR_3398	Beta oxidation of even-chain fatty acids (mitochondrial)	-0.155597	ACAA1|HSD17B10|ACADVL|HADHA|ACADL|ACADM|ECHS1|HADHB|HADH|ACAA2|ACAD9
R_HMR_6776	Phenylalanine, tyrosine and tryptophan biosynthesis	-0.15653	GSTZ1
R_HMR_4964	Transport, mitochondrial	-0.159454	SLC25A1
R_HMR_7573	Heparan sulfate degradation	-0.161961	GUSB
R_HMR_7703	Glycine, serine and threonine metabolism	-0.164874	HAO1|HAO2
R_HMR_7162	Nucleotide metabolism	-0.164959	PNPT1
R_HMR_4590	Pentose and glucuronate interconversions	-0.172067	DCXR
R_HMR_3892	Alanine, aspartate and glutamate metabolism	-0.173589	GLS
R_HMR_4271	Nicotinate and nicotinamide metabolism	-0.179477	NNT
R_HMR_7205	Chondroitin / heparan sulfate biosynthesis	-0.180662	B3GAT1|B3GAT2
R_HMR_7438	O-glycan metabolism	-0.181233	C1GALT1|C1GALT1C1
R_HMR_2172	Fatty acid transfer reactions	-0.181533	OLAH|FASN
R_HMR_3211	Valine, leucine, and isoleucine metabolism	-0.182776	ACADM
R_HMR_1797	Bile acid biosynthesis	-0.183272	CYP2E1|CYP27A1
R_HMR_4691	Transport, extracellular	-0.184694	SLC6A12|SLC6A11
R_HMR_1667	Bile acid biosynthesis	-0.186957	BAAT
R_HMR_4101	Pyruvate metabolism	-0.189604	PCK1
R_HMR_3829	Alanine, aspartate and glutamate metabolism	-0.192303	GOT1|GOT1L1
R_HMR_7942	Steroid metabolism	-0.192848	HSD11B1
R_HMR_0906	Glycosphingolipid biosynthesis-lacto and neolacto series	-0.200992	GCNT2
R_HMR_5105	Transport, mitochondrial	-0.20103	SLC25A15|SLC25A2
R_HMR_5259	Protein degradation	-0.202323	CTSA|CTSZ|CTSH|CTSC|CTSD|CTSL|CTSV|CTSK|CTSB|TPP1|CTSW|CTSF|CTSE|CTSO
R_HMR_4740	Lysine metabolism	-0.203185	MOXD1|DBH
R_HMR_0825	Glycosphingolipid biosynthesis-ganglio series	-0.205449	NEU2|NEU3|NEU4|NEU1
R_HMR_2440	Linoleate metabolism	-0.209403	ALOX15
R_HMR_2014	Androgen metabolism	-0.214352	AKR1D1
R_HMR_8847	Transport, extracellular	-0.214961	SLCO1A2|SLCO1B3|SLCO1B1|SLCO2B1
R_HMR_4951	Transport, mitochondrial	-0.220063	AQP9
R_HMR_1704	Bile acid biosynthesis	-0.220711	ACOX2
R_HMR_5335	Transport, extracellular	-0.223336	SLC38A3
R_HMR_4999	Transport, extracellular	-0.224471	SLC22A2|SLC22A3|SLC22A1
R_HMR_8796	Phenylalanine, tyrosine and tryptophan biosynthesis	-0.224634	GLYAT
R_HMR_4390	Glycerolipid metabolism	-0.230267	ALPL|ALPP|ALPG|ALPI
R_HMR_7161	Nucleotide metabolism	-0.230398	POLR2J|POLR3B|RIPOR1|POLR2B|POLR1A|POLR2E|POLRMT|POLR2F|POLR2I|MTPAP|PAPOLG|POLR3GL|POLR3F|POLR1E|POLR2D|POLR3A|POLR2H|TENT2|POLR2G|POLR1C|POLR2A|POLR1D|PAPOLB
R_HMR_4282	Propanoate metabolism	-0.23112	ALDH6A1
R_HMR_3809	Arginine and proline metabolism	-0.231261	OTC
R_HMR_7281	N-glycan metabolism	-0.231568	ALG10|ALG10B
R_HMR_3890	Alanine, aspartate and glutamate metabolism	-0.23561	GLUL|LGSN
R_HMR_3993	Arginine and proline metabolism	-0.239705	NOS2|NOS1|NOS3
R_HMR_7612	Glycerophospholipid metabolism	-0.240581	PLA2G7
R_HMR_0453	Glycerolipid metabolism	-0.245904	AKR1B1|AKR1A1|ADH6|ADH1A|ADH7|ADH1B|ADH5|AKR1B10|ADH4|ADH1C
R_HMR_8021	Lysine metabolism	-0.247769	PIPOX
R_HMR_4912	Transport, extracellular	-0.251393	SLC20A1|SLC20A2|SLC34A3
R_HMR_0861	Glycosphingolipid biosynthesis-lacto and neolacto series	-0.253836	ST3GAL3
R_HMR_8512	Pyruvate metabolism	-0.256408	LDHD
R_HMR_4519	Purine metabolism	-0.257313	XDH
R_HMR_8049	Metabolism of xenobiotics by cytochrome P450	-0.258276	CYP2C8
R_HMR_1531	Cholesterol metabolism	-0.259634	CYP27A1
R_HMR_6716	Phenylalanine, tyrosine and tryptophan biosynthesis	-0.262074	IDO1
R_HMR_4596	Lysine metabolism	-0.262804	AADAT
R_HMR_2128	Vitamin D metabolism	-0.263806	CYP24A1
R_HMR_8892	Transport, extracellular	-0.269436	ATP4A|ATP4B
R_HMR_5391	Cysteine and methionine metabolism	-0.269599	TAT
R_HMR_8210	Sphingolipid metabolism	-0.271404	GALC
R_HMR_3861	Sulfur metabolism	-0.271958	GOT1
R_HMR_3847	Glycine, serine and threonine metabolism	-0.272906	GCAT
R_HMR_6218	Transport, extracellular	-0.274181	SLCO2A1
R_HMR_3916	Transport, extracellular	-0.275658	FOLR1|FOLR3
R_HMR_8171	Sphingolipid metabolism	-0.277412	ST8SIA5
R_HMR_3989	Starch and sucrose metabolism	-0.278526	CAPN3|GAA|GANC
R_HMR_4690	Alanine, aspartate and glutamate metabolism	-0.281132	GAD1|GAD2
R_HMR_6969	Alanine, aspartate and glutamate metabolism	-0.282199	ASPA|ACY3
R_HMR_7503	Chondroitin sulfate degradation	-0.283823	HEXB|HYAL4|HYAL1|HYAL3|HEXA
R_HMR_0860	Glycosphingolipid biosynthesis-lacto and neolacto series	-0.284377	B3GALT1|B3GALT5
R_HMR_6838	Phenylalanine, tyrosine and tryptophan biosynthesis	-0.285932	SULT1B1|SULT1C2
R_HMR_8242	Sphingolipid metabolism	-0.286158	SMPD3
R_HMR_1659	Bile acid biosynthesis	-0.288784	IDH3G|PDZD4|ABCD1|SLC6A8|PNCK|DUSP9|SSR4|BCAP31
R_HMR_4623	Pentose phosphate pathway	-0.289263	H6PD|PGLS
R_HMR_5332	Transport, extracellular	-0.290286	SLC17A7
R_HMR_0941	Arachidonic acid metabolism	-0.292074	CYP4A11
R_HMR_8221	Sphingolipid metabolism	-0.293864	FUT1|FUT2
R_HMR_7180	O-glycan metabolism	-0.295361	GCNT3|GCNT4|GCNT1
R_HMR_4697	Glycine, serine and threonine metabolism	-0.300096	ALDH7A1
R_HMR_3925	Folate metabolism	-0.302453	QDPR
R_HMR_6741	Phenylalanine, tyrosine and tryptophan biosynthesis	-0.305122	DBH
R_HMR_6530	Transport, extracellular	-0.305258	SLC26A6
R_HMR_8393	Glycosylphosphatidylinositol (GPI)-anchor biosynthesis	-0.3081	PIGF|PIGG
R_HMR_4242	Phenylalanine, tyrosine and tryptophan biosynthesis	-0.308134	GCDH
R_HMR_6380	Transport, extracellular	-0.312512	SLC38A5|SLC38A1|SLC38A2|SLC38A4
R_HMR_4093	Pyruvate metabolism	-0.313288	ACOT12
R_HMR_8206	Sphingolipid metabolism	-0.317117	GAL3ST1
R_HMR_7769	Transport, mitochondrial	-0.317533	SLC25A26
R_HMR_4191	Arginine and proline metabolism	-0.318266	AZIN2
R_HMR_6059	Transport, extracellular	-0.32089	SLC19A2|SLC19A3
R_HMR_1878	Bile acid recycling	-0.321972	SLCO1A2|SLCO4A1|SLCO1B3|SLCO1B1
R_HMR_3769	Valine, leucine, and isoleucine metabolism	-0.324944	IVD
R_HMR_3792	Valine, leucine, and isoleucine metabolism	-0.326224	AGXT2|ABAT
R_HMR_7957	Steroid metabolism	-0.327042	CYP3A43
R_HMR_1969	Androgen metabolism	-0.328102	SULT1E1
R_HMR_5129	Transport, extracellular	-0.329961	SLC28A2|SLC28A3
R_HMR_6247	Transport, extracellular	-0.331488	SLC22A2|SLC22A3|SLCO2A1|SLC22A1
R_HMR_4350	Pentose phosphate pathway	-0.335635	BABAM2|RBKS
R_HMR_4700	Glycine, serine and threonine metabolism	-0.336004	PDPR|DMGDH
R_HMR_6638	Retinol metabolism	-0.337989	HSD17B6|RDH5|RDH16|SDR16C5|DHRS4L2
R_HMR_5308	Transport, extracellular	-0.339076	SLC6A15|SLC1A5|SLC38A1|SLC38A2|SLC38A4|SLC6A19
R_HMR_5041	Transport, extracellular	-0.343267	SLC28A2
R_HMR_3750	Glycine, serine and threonine metabolism	-0.345372	GLYAT|GLYATL1
R_HMR_7974	Steroid metabolism	-0.349261	SULT2A1
R_HMR_8052	Metabolism of xenobiotics by cytochrome P450	-0.355068	CYP2C9
R_HMR_6727	Phenylalanine, tyrosine and tryptophan biosynthesis	-0.35518	MIF
R_HMR_4582	Glycine, serine and threonine metabolism	-0.356674	GATM
R_HMR_0867	Glycosphingolipid biosynthesis-lacto and neolacto series	-0.356741	ABO
R_HMR_3751	Valine, leucine, and isoleucine metabolism	-0.358917	ACADS|ACADSB
R_HMR_6375	Transport, extracellular	-0.363432	SLC6A15|SLC38A1|SLC38A2|SLC38A4|SLC6A19
R_HMR_3940	Phenylalanine, tyrosine and tryptophan biosynthesis	-0.364693	PAH
R_HMR_8150	Sphingolipid metabolism	-0.36509	B3GALT5
R_HMR_7701	Tyrosine metabolism	-0.36663	DUOX1|DUOX2
R_HMR_4268	Nicotinate and nicotinamide metabolism	-0.367266	NADK|NADK2
R_HMR_0673	Glycerolipid metabolism	-0.368718	AGK
R_HMR_5145	Aminoacyl-tRNA biosynthesis	-0.371406	FARS2
R_HMR_2551	Omega-3 fatty acid metabolism	-0.375354	LTA4H
R_HMR_7958	Steroid metabolism	-0.376527	CYP3A7
R_HMR_2046	Estrogen metabolism	-0.381162	CYP3A4
R_HMR_0634	Glycerophospholipid metabolism	-0.385533	LCAT
R_HMR_4338	Folate metabolism	-0.38677	MTHFD1
R_HMR_8604	Arginine and proline metabolism	-0.387145	AOC1|MAOB|AOC3|AOC2|MAOA
R_HMR_3822	Alanine, aspartate and glutamate metabolism	-0.387229	ALDH4A1
R_HMR_0744	Sphingolipid metabolism	-0.387555	SPHK2|SPHK1
R_HMR_4321	Transport, extracellular	-0.390692	SLC2A9|SLC2A11|SLC2A8|SLC2A5|SLC2A2|SLC2A7
R_HMR_7606	Ether lipid metabolism	-0.392477	ENPP6
R_HMR_4257	Nicotinate and nicotinamide metabolism	-0.393082	NMNAT2|NMNAT3|NMNAT1
R_HMR_5021	Transport, extracellular	-0.394651	SLC23A2|SLC23A1
R_HMR_5320	Transport, extracellular	-0.395783	SLC38A1|SLC38A2|SLC38A4|SLC6A19
R_HMR_8564	Tryptophan metabolism	-0.395793	AADAT|KYAT3|KYAT1
R_HMR_0155	Transport, extracellular	-0.397373	SLC27A6|SLC27A1|SLC27A3|FABP1|FABP5|SLC27A4|FABP4|FABP12
R_HMR_7734	Transport, extracellular	-0.399684	SLC5A7
R_HMR_4000	Purine metabolism	-0.400352	GUCY1B1|GUCY2C|ADCY2|GUCY2F|ADCY7|ADCY4|GUCY2D|ADCY3|ADCY10|GUCY1A2|ADCY8|NPR2|ADCY9|GUCY1A1|ADCY1|NPR1|ADCY5|ADCY6
R_HMR_5450	Transport, extracellular	-0.401118	SLC5A9|SLC5A2|SLC5A12|SLC5A11
R_HMR_7633	Transport, extracellular	-0.402152	SLC18A1|SLC18A2
R_HMR_4580	Pyrimidine metabolism	-0.402214	AICDA|CDA|APOBEC4
R_HMR_6743	Phenylalanine, tyrosine and tryptophan biosynthesis	-0.402607	PNMT
R_HMR_6635	Retinol metabolism	-0.403432	DGAT2|RBP1|LRAT|DGAT1
R_HMR_5388	Cysteine and methionine metabolism	-0.40458	ADI1
R_HMR_1943	Steroid metabolism	-0.406504	CYP7B1
R_HMR_7229	Heparan sulfate degradation	-0.407437	NAGLU
R_HMR_4105	Propanoate metabolism	-0.41636	MLYCD
R_HMR_6726	Phenylalanine, tyrosine and tryptophan biosynthesis	-0.421983	HPD
R_HMR_3744	Valine, leucine, and isoleucine metabolism	-0.429645	BCAT2
R_HMR_2583	Omega-3 fatty acid metabolism	-0.431505	PTGES2|PTGES
R_HMR_6098	Transport, extracellular	-0.432223	SLCO1A2|SLCO4A1|SLCO1B3|SLCO1B1|SLCO1C1
R_HMR_4741	Propanoate metabolism	-0.432858	HIBCH
R_HMR_4752	Porphyrin metabolism	-0.433598	CPOX
R_HMR_9198	Transport, extracellular	-0.434225	SLC2A9
R_HMR_3787	Tricarboxylic acid cycle and glyoxylate/dicarboxylate metabolism	-0.435353	OXCT1|OXCT2
R_HMR_4599	Lysine metabolism	-0.436793	OGDH|DHTKD1|OGDHL
R_HMR_4518	Purine metabolism	-0.438905	GDA
R_HMR_3889	Glutathione metabolism	-0.441959	OPLAH
R_HMR_0649	Glycerophospholipid metabolism	-0.442078	PHOSPHO1
R_HMR_4423	Arginine and proline metabolism	-0.442255	AOC1|AOC3|AOC2
R_HMR_7491	Chondroitin / heparan sulfate biosynthesis	-0.443104	CHST12|CHST11
R_HMR_0653	Glycerophospholipid metabolism	-0.447016	PEMT
R_HMR_7271	N-glycan metabolism	-0.447343	DPM1|DPM3
R_HMR_0746	Sphingolipid metabolism	-0.448966	PLPP1|LPIN2|LPIN1|PLPP2|PLPP3
R_HMR_6419	Valine, leucine, and isoleucine metabolism	-0.450059	BCKDHB|BCKDHA
R_HMR_4840	Sulfur metabolism	-0.45076	AKR1C4
R_HMR_8076	Transport, extracellular	-0.458653	SLC4A7|SLC4A4|SLC4A5
R_HMR_4956	Transport, extracellular	-0.463294	SLC12A2|SLC12A1
R_HMR_4513	Pyrimidine metabolism	-0.463689	DCK
R_HMR_4228	Nicotinate and nicotinamide metabolism	-0.465414	HAAO
R_HMR_7228	Heparan sulfate degradation	-0.466992	HGSNAT
R_HMR_7428	N-glycan metabolism	-0.467823	MAN2B1|MAN2C1
R_HMR_7146	Folate metabolism	-0.469017	MOCS2
R_HMR_3939	Glycine, serine and threonine metabolism	-0.469595	ALAS1|ALAS2|CPNE7
R_HMR_5342	Transport, endoplasmic reticular	-0.473949	SLC17A7|SLC17A3
R_HMR_8162	Sphingolipid metabolism	-0.485009	ST8SIA1
R_HMR_4020	Purine metabolism	-0.48931	GUK1
R_HMR_5448	Transport, extracellular	-0.492021	SLC4A4|SLC4A5
R_HMR_4514	Pyrimidine metabolism	-0.49261	AICDA|CDA
R_HMR_5322	Transport, extracellular	-0.49343	SLC6A7|SLC6A15|SLC38A1|SLC38A2|SLC38A4|SLC6A20
R_HMR_8040	Metabolism of xenobiotics by cytochrome P450	-0.493578	CYP2A13|CYP2A7
R_HMR_6924	Valine, leucine, and isoleucine metabolism	-0.493915	ALOXE3
R_HMR_4547	Serotonin and melatonin biosynthesis	-0.499673	ASMT
R_HMR_0457	Glycine, serine and threonine metabolism	-0.500513	GLYCTK
R_HMR_1093	Leukotriene metabolism	-0.502103	ALOX5|ALOX12
R_HMR_0718	Butanoate metabolism	-0.504142	L2HGDH
R_HMR_5087	Transport, extracellular	-0.505507	SLC7A2|SLC7A8|SLC7A5|SLC36A1|SLC7A1|SLC43A1|SLC7A7|SLC7A3|SLC43A2
R_HMR_7326	N-glycan metabolism	-0.512569	MGAT3
R_HMR_4308	Inositol phosphate metabolism	-0.516126	ISYNA1
R_HMR_4160	Biopterin metabolism	-0.518336	GCH1
R_HMR_6101	Transport, extracellular	-0.520591	SLCO1A2|SLCO4A1|SLCO2A1|SLCO3A1
R_HMR_6992	Metabolism of xenobiotics by cytochrome P450	-0.529224	CYP3A43|CYP3A5|CYP2C18|CYP1B1|CYP2C9|CYP2C8|CYP1A1|CYP3A4|CYP3A7|CYP2C19
R_HMR_3998	Purine metabolism	-0.532465	ENTPD2|ENTPD1|ENTPD3|CANT1|ENTPD5|ENTPD8|ENTPD4|ENTPD6
R_HMR_6544	Inositol phosphate metabolism	-0.533715	PIKFYVE
R_HMR_8556	Eicosanoid metabolism	-0.535618	CYP4F12
R_HMR_4696	Glycine, serine and threonine metabolism	-0.537928	CHDH
R_HMR_0855	Glycosphingolipid biosynthesis-ganglio series	-0.539113	ST8SIA5|ST8SIA1
R_HMR_4406	Purine metabolism	-0.540828	PPAT
R_HMR_6129	Transport, extracellular	-0.542721	SLCO1A2|SLCO4A1|SLCO1B3|SLCO1B1|SLCO2B1|SLCO1C1|SLCO3A1
R_HMR_1448	Cholesterol biosynthesis 1 (Bloch pathway)	-0.543188	PMVK
R_HMR_6384	Transport, extracellular	-0.548471	SLC38A5|SLC38A2
R_HMR_8825	Inositol phosphate metabolism	-0.54995	PIK3C2A|PIK3C2B|PIK3C2G
R_HMR_3852	Glycine, serine and threonine metabolism	-0.551278	AOC3
R_HMR_1862	Bile acid recycling	-0.553418	SLC10A1|SLC10A2
R_HMR_7689	Tyrosine metabolism	-0.555701	SULT1A1|SULT1A2
R_HMR_0463	Glycerolipid metabolism	-0.563344	PLA2G10|PLA2G3|PLA2G4C|PLA2G4A|PLA2G2D|PLA2G12A|PLA2G5|PLA2G2F|PLA2G4D|PLB1|PLA2G4F|JMJD7-PLA2G4B|PLA2G1B|PLAAT3|PLA2G6|PLA2G4E|PLA2G2A|PLA2G2E
R_HMR_7061	Metabolism of xenobiotics by cytochrome P450	-0.56337	CYP2D6|CYP2E1|CYP2A13|CYP2A7|CYP2A6
R_HMR_7279	N-glycan metabolism	-0.564825	ALG6
R_HMR_4939	Transport, extracellular	-0.565905	SLC13A2
R_HMR_6542	Inositol phosphate metabolism	-0.57297	PIK3C3
R_HMR_2511	Omega-3 fatty acid metabolism	-0.573658	EHHADH
R_HMR_0604	Acylglycerides metabolism	-0.575252	DGKG|DGKA|DGKD|DGKH|DGKB|DGKQ|DGKZ|DGKE|DGKI
R_HMR_3908	Bile acid biosynthesis	-0.577929	CDO1
R_HMR_6918	Oxidative phosphorylation	-0.579471	UQCRC1|UQCR11|UQCRC2|UQCRB|UQCRQ|UQCRFS1|UQCRH|CYC1|UQCR10|MT-CYB
R_HMR_8389	Glycosylphosphatidylinositol (GPI)-anchor biosynthesis	-0.579959	PIGZ
R_HMR_4400	Fructose and mannose metabolism	-0.581238	GFUS
R_HMR_6552	Inositol phosphate metabolism	-0.590869	SYNJ2|OCRL|INPP5E|SYNJ1|INPP5B
R_HMR_7186	Glycosylphosphatidylinositol (GPI)-anchor biosynthesis	-0.590968	PIGL
R_HMR_4644	Pyrimidine metabolism	-0.592323	TYMS
R_HMR_1737	Bile acid biosynthesis	-0.597769	CYP39A1
R_HMR_4085	Purine metabolism	-0.602229	APRT
R_HMR_4665	Folate metabolism	-0.602482	AMT
R_HMR_4299	Amino sugar and nucleotide sugar metabolism	-0.60266	GNPDA1|GNPDA2
R_HMR_0633	Glycerophospholipid metabolism	-0.605054	PNPLA6|PLA2G15|LGALS13|CLC|PLA2G4A|LYPLA1|PNPLA7|PNPLA8|PLB1|ASPG|CLCF1
R_HMR_5022	Transport, mitochondrial	-0.610221	RHAG|RHBG|RHCG
R_HMR_5550	Transport, extracellular	-0.612698	SLC7A9|SLC3A1
R_HMR_3899	Alanine, aspartate and glutamate metabolism	-0.614906	GPT
R_HMR_3522	Beta oxidation of branched-chain fatty acids (mitochondrial)	-0.617498	ACADL|ACADM
R_HMR_7265	N-glycan metabolism	-0.619625	ALG14
R_HMR_4283	Glycolysis / Gluconeogenesis	-0.625558	ALDH3B1|ALDH3A1|ALDH3B2|ALDH1A3
R_HMR_4328	Glutathione metabolism	-0.63007	LAP3|NPEPPS|ANPEP
R_HMR_3920	Cysteine and methionine metabolism	-0.630274	PON1|PON3|PON2
R_HMR_2546	Omega-3 fatty acid metabolism	-0.631116	DHRS4|CBR1|CBR3
R_HMR_4290	Purine metabolism	-0.635583	ENTPD1|ENTPD3|ENTPD8
R_HMR_4198	Glycine, serine and threonine metabolism	-0.640068	AGXT
R_HMR_0610	Glycerophospholipid metabolism	-0.645224	CDIPT
R_HMR_3853	Pyruvate metabolism	-0.646048	GLO1|GLOD4
R_HMR_6814	Phenylalanine, tyrosine and tryptophan biosynthesis	-0.646175	CRYZ
R_HMR_6908	Terpenoid backbone biosynthesis	-0.646597	COQ5
R_HMR_6888	Phenylalanine, tyrosine and tryptophan biosynthesis	-0.64672	DCT
R_HMR_0849	Glycosphingolipid biosynthesis-ganglio series	-0.647208	ST6GALNAC2|ST3GAL5
R_HMR_4787	Arginine and proline metabolism	-0.65254	HOGA1
R_HMR_6774	Phenylalanine, tyrosine and tryptophan biosynthesis	-0.652933	HGD
R_HMR_6968	Alanine, aspartate and glutamate metabolism	-0.653547	NAGS
R_HMR_8425	Arginine and proline metabolism	-0.657987	ABHD14A-ACY1|ACY1
R_HMR_4583	Arginine and proline metabolism	-0.658004	GAMT
R_HMR_7717	Nucleotide metabolism	-0.667448	NT5M
R_HMR_0918	Transport, Golgi apparatus	-0.675773	SLC35D2|SLC35B4
R_HMR_4351	Pentose phosphate pathway	-0.676902	RPIA
R_HMR_1577	Cholesterol metabolism	-0.677585	HMGCL|HMGCLL1
R_HMR_4546	Serotonin and melatonin biosynthesis	-0.679932	AANAT
R_HMR_4418	Purine metabolism	-0.681961	HPRT1
R_HMR_4026	Nucleotide metabolism	-0.687734	CMPK2
R_HMR_0961	Arachidonic acid metabolism	-0.692365	ALOX12
R_HMR_7747	Glycolysis / Gluconeogenesis	-0.695585	ADPGK
R_HMR_7327	N-glycan metabolism	-0.695942	MGAT4A|MGAT4B|MGAT4C
R_HMR_8427	Arginine and proline metabolism	-0.699816	CKM|CKMT2|CKB|CKMT1A|CKMT1B
R_HMR_2311	Fatty acid biosynthesis (unsaturated)	-0.703562	TECR
R_HMR_8209	Sphingolipid metabolism	-0.707951	ARSA
R_HMR_3988	Amino sugar and nucleotide sugar metabolism	-0.716783	HEXB|HEXA
R_HMR_1149	Leukotriene metabolism	-0.723932	CYP3A43|CYP2D6|CYP3A5|CYP2C18|CYP2E1|CYP19A1|CYP1B1|CYP2C9|CYP2C8|CYP1A1|CYP1A2|CYP3A4|CYP3A7|CYP4F11|CYP4Z1|CYP4F12|CYP2B6|CYP2F1|CYP2A13|CYP2A7|CYP2A6
R_HMR_3491	Beta oxidation of phytanic acid (peroxisomal)	-0.728161	AMACR
R_HMR_5311	Transport, extracellular	-0.728464	SLC6A15|SLC38A1|SLC38A2|SLC38A4
R_HMR_8149	Sphingolipid metabolism	-0.737044	B3GALNT1
R_HMR_3971	Transport, mitochondrial	-0.740834	SLC25A10
R_HMR_1872	Bile acid recycling	-0.742955	ABCB11|ABCC1|ABCC3|ABCC4|SLC51A|SLC51B
R_HMR_6965	Arginine and proline metabolism	-0.742971	DHPS
R_HMR_1927	Steroid metabolism	-0.754024	COQ6|CYP2E1|CYP4V2
R_HMR_1928	Steroid metabolism	-0.754858	CYP11A1
R_HMR_8659	Transport, extracellular	-0.75664	SLCO1A2|SLCO1B3|SLCO1B1
R_HMR_4207	Thiamine metabolism	-0.757096	THTPA
R_HMR_7656	Inositol phosphate metabolism	-0.757124	PPIP5K2|PPIP5K1
R_HMR_5385	Cysteine and methionine metabolism	-0.76768	MRI1
R_HMR_2553	Omega-3 fatty acid metabolism	-0.773427	CYP4F11|CYP4F2
R_HMR_3935	Tyrosine metabolism	-0.773759	HMGCL
R_HMR_3910	Bile acid biosynthesis	-0.779844	GAD1|GAD2|CSAD
R_HMR_4750	Porphyrin metabolism	-0.789251	UROD
R_HMR_4721	Transport, extracellular	-0.791057	SLC5A6
R_HMR_4065	Vitamin B6 metabolism	-0.79258	PDXK
R_HMR_6057	Transport, extracellular	-0.793526	SLC17A1
R_HMR_7624	Protein modification	-0.793701	ADPRH
R_HMR_7641	Alanine, aspartate and glutamate metabolism	-0.79435	DDO
R_HMR_1735	Bile acid biosynthesis	-0.803718	CYP46A1
R_HMR_6551	Inositol phosphate metabolism	-0.807636	PIP5K1B|PIP5K1A|PIP5K1C
R_HMR_8697	Retinol metabolism	-0.819028	BCO1
R_HMR_7434	Transport, Golgi apparatus	-0.825777	SLC35D2
R_HMR_5292	Transport, mitochondrial	-0.835172	SLC16A9
R_HMR_4168	Purine metabolism	-0.840404	ITPA
R_HMR_0156	Fatty acid activation (cytosolic)	-0.845307	ACSM3|ACSM1|ACSM5|ACSM2A|ACSM4
R_HMR_6398	Lipoic acid metabolism	-0.850113	LIPT1
R_HMR_3807	Arginine and proline metabolism	-0.853024	OAT
R_HMR_7145	Folate metabolism	-0.860247	MOCS1
R_HMR_4660	Histidine metabolism	-0.864311	AMDHD1
R_HMR_8551	Transport, extracellular	-0.867609	SLCO1B3|SLCO1B1
R_HMR_8409	ROS detoxification	-0.868492	SOD3
R_HMR_4214	Phenylalanine, tyrosine and tryptophan biosynthesis	-0.870177	IDO1|TDO2
R_HMR_1868	Bile acid recycling	-0.875132	ABCB11|ABCC3|ABCC4|SLC51A|SLC51B
R_HMR_4725	Pantothenate and CoA biosynthesis	-0.87734	PPCDC
R_HMR_7607	Ether lipid metabolism	-0.882768	ENPP2
R_HMR_6433	Vitamin E metabolism	-0.884173	ACAA1|HSD17B10|HADHA|ACOX3|ACOT7|ACOT8|DECR1|ACOT2|ECHS1|SLC27A1|HSD17B4|BAAT|HADHB|HADH|SLC27A2|SLC27A3|AASDH|ACOX1|ACSF2|SLC27A4|ACAA2|ECI1|ACSF3|ACOT4|ACOT1|ECI2|AMACR|DECR2
R_HMR_6246	Transport, extracellular	-0.900249	SLC22A2|SLC22A3|SLCO2A1|SLC22A1|SLCO3A1
R_HMR_0790	Glycosphingolipid metabolism	-0.900493	ARSD|ARSA
R_HMR_6401	Lipoic acid metabolism	-0.902632	LIPT2
R_HMR_4131	Galactose metabolism	-0.902683	GALT
R_HMR_7756	Phenylalanine, tyrosine and tryptophan biosynthesis	-0.91138	FAAH2
R_HMR_2455	Linoleate metabolism	-0.915411	CYP3A43|CYP2D6|CYP3A5|CYP2C18|CYP2E1|CYP19A1|CYP1B1|CYP2C9|CYP2C8|CYP1A1|CYP1A2|CYP3A4|CYP3A7|CYP2C19|CYP4F11|CYP4Z1|CYP4F12|CYP2B6|CYP2F1|CYP2A13|CYP2A7|CYP2A6
R_HMR_4843	Transport, mitochondrial	-0.924555	ALDH3A1|ALDH3B2|ALDH1A3
R_HMR_3447	Omega-6 fatty acid metabolism	-0.930453	ECH1|ECI1|ECI2
R_HMR_3444	Omega-6 fatty acid metabolism	-0.935623	ACADVL|ACADL|ACADM|ACAD9
R_HMR_4937	Glycine, serine and threonine metabolism	-0.940643	GGT5|GGT1|GGTLC2|GGT7|GGT2|GGT6
R_HMR_8032	Metabolism of xenobiotics by cytochrome P450	-0.941337	CYP2C9|CYP2C19
R_HMR_4461	Butanoate metabolism	-0.944194	BDH1|BDH2
R_HMR_7638	Transport, mitochondrial	-0.947416	SLC25A14|UCP1|SLC25A27|UCP3|UCP2
R_HMR_4189	Cysteine and methionine metabolism	-0.948958	SUOX
R_HMR_3445	Omega-6 fatty acid metabolism	-0.966716	ECI1|ECI2
R_HMR_8046	Metabolism of xenobiotics by cytochrome P450	-0.976184	CYP2C19
R_HMR_4527	Amino sugar and nucleotide sugar metabolism	-0.980186	RENBP
R_HMR_3793	Pyrimidine metabolism	-0.984541	AGXT2
R_HMR_6643	Retinol metabolism	-0.994648	RBP1
R_HMR_3473	Transport, peroxisomal	-0.997072	SLC25A17
R_HMR_1999	Glucocorticoid biosynthesis	-0.99963	CYP17A1|CYP11B2|BCO2
R_HMR_4370	Glycolysis / Gluconeogenesis	-1.00297	ACYP1|ACYP2
R_HMR_3960	ROS detoxification	-1.00541	SOD3|SOD2|SOD1
R_HMR_3970	Pyrimidine metabolism	-1.01209	NT5C3A
R_HMR_8402	Glycosylphosphatidylinositol (GPI)-anchor biosynthesis	-1.02089	PIGS|PIGU|GPAA1
R_HMR_7741	Miscellaneous	-1.02462	FDXR
R_HMR_8769	Glutathione metabolism	-1.03115	GGT5|GGT1|GGT7|GGT6
R_HMR_7680	Transport, extracellular	-1.0349	SLC15A1|SLC15A2
R_HMR_7652	Inositol phosphate metabolism	-1.04104	IP6K2|PPIP5K2|PPIP5K1
R_HMR_8546	Eicosanoid metabolism	-1.04761	CBR1
R_HMR_3905	Glycolysis / Gluconeogenesis	-1.04832	ADHFE1|ADH6|ZADH2|ADH1A|ADH7|ADH1B|ADH5|ADH4|ADH1C
R_HMR_4535	Transport, nuclear	-1.04952	SLC35A1
R_HMR_4345	Pyrimidine metabolism	-1.05686	DPYD
R_HMR_3838	Arginine and proline metabolism	-1.05888	PRODH|PRODH2
R_HMR_0648	Glycerophospholipid metabolism	-1.0638	CHKB|CHKA|ETNK1|ETNK2
R_HMR_7133	Other amino acid	-1.06404	SCLY
R_HMR_4260	Nicotinate and nicotinamide metabolism	-1.06573	NADSYN1
R_HMR_3212	Propanoate metabolism	-1.08823	ACAD10|ACADM|ACADS|ACAD8|ACAD9|ACADSB|ACAD11
R_HMR_4402	Fructose and mannose metabolism	-1.09695	FCSK
R_HMR_4197	Alanine, aspartate and glutamate metabolism	-1.09738	AADAT|KYAT3
R_HMR_6788	Phenylalanine, tyrosine and tryptophan biosynthesis	-1.10109	COMT|LRTOMT|INMT
R_HMR_7227	Heparan sulfate degradation	-1.11707	SGSH
R_HMR_8559	Eicosanoid metabolism	-1.11975	PTGDS|HPGDS
R_HMR_3460	Omega-6 fatty acid metabolism	-1.12052	EHHADH|ECI1|ECI2
R_HMR_6299	Transport, mitochondrial	-1.12946	SLC25A2
R_HMR_4658	Histidine metabolism	-1.13825	FTCD
R_HMR_6268	Transport, extracellular	-1.1485	SLCO2A1|SLCO3A1
R_HMR_4788	Glycine, serine and threonine metabolism	-1.14877	AGXT2|AGXT
R_HMR_7676	Nicotinate and nicotinamide metabolism	-1.15729	NNMT
R_HMR_4016	Purine metabolism	-1.15824	NME1-NME2|NME3|NME4|NME5|NME7|NME6|NME1|NME2
R_HMR_4446	Folate metabolism	-1.15964	MTHFR
R_HMR_0449	Acylglycerides metabolism	-1.16987	GPD2
R_HMR_0636	Glycerophospholipid metabolism	-1.17926	CHKB|CHKA
R_HMR_6909	Terpenoid backbone biosynthesis	-1.17985	COQ7
R_HMR_4437	Histidine metabolism	-1.19479	HAL
R_HMR_2155	Fatty acid biosynthesis (even-chain)	-1.20089	PECR|MECR|FASN
R_HMR_8184	Sphingolipid metabolism	-1.2091	ST3GAL5
R_HMR_7955	Steroid metabolism	-1.21185	HSD17B6|HSD17B2|HSD17B8
R_HMR_3917	Cysteine and methionine metabolism	-1.21213	MTR
R_HMR_7518	Chondroitin sulfate degradation	-1.22324	IDUA
R_HMR_1959	Androgen metabolism	-1.22429	CYP17A1|BCO2
R_HMR_4014	Purine metabolism	-1.23023	PDE4A|PDE8A|PDE6C|PDE4C|PDE10A|PDE8B|PDE4D|PDE1A|PDE1B|PDE11A|PDE6A|PDE6B|IL18BP|PDE5A|PDE6H|PDE3B|PDE1C|PDE6D|PDE9A|PDE7B|PDE3A|PDE4B|PDE6G|PDE2A|PDE7A
R_HMR_4885	Transport, extracellular	-1.24314	AQP6|SLC5A1|AQP8|AQP10|AQP5|AQP7|AQP3|AQP2|AQP4|AQP1
R_HMR_0031	Pool reactions	-1.25241	PLIN3|FITM1|PLIN4
R_HMR_6631	Retinol metabolism	-1.25627	HSD17B6|RDH5|ADHFE1|SDR16C5|ADH6|ADH1A|ADH7|ADH1B|ADH5|ADH4|ADH1C
R_HMR_0461	Transport, endoplasmic reticular	-1.25748	PCTP
R_HMR_7185	Glycosylphosphatidylinositol (GPI)-anchor biosynthesis	-1.26277	PIGQ|PIGC|PYURF|PIGA|PIGP
R_HMR_2600	Carnitine shuttle (mitochondrial)	-1.27948	SLC22A9|SLC22A1|SLC25A20|SLC25A29|SLC22A4
R_HMR_7429	N-glycan metabolism	-1.28723	MANBA
R_HMR_7725	Nucleotide metabolism	-1.31631	NT5C
R_HMR_8610	Arginine and proline metabolism	-1.31774	PRODH2
R_HMR_8502	Pyruvate metabolism	-1.32012	ADHFE1|ADH6|ADH1A|ADH7|ADH1B|ADH5|ADH4|ADH1C
R_HMR_2552	Omega-3 fatty acid metabolism	-1.33403	LTC4S
R_HMR_0635	Glycerophospholipid metabolism	-1.33816	GPCPD1
R_HMR_5336	Histidine metabolism	-1.34157	SIRT2|SIRT1|SIRT5|OARD1|ACY3|MACROD1|NAAA|SIRT3|NTAQ1
R_HMR_0876	Glycosphingolipid biosynthesis-lacto and neolacto series	-1.35226	ST3GAL6
R_HMR_4265	Nicotinate and nicotinamide metabolism	-1.36141	NMRK1
R_HMR_6975	Lysine metabolism	-1.36509	KMT2E|SETD1A|DOT1L|NSD2|KMT5B|KMT2A|SETDB2|SETD1B|NSD3|SUV39H2|SMYD3
R_HMR_4440	Folate metabolism	-1.39941	MTHFD2|PRPF31|MTHFD2L
R_HMR_4642	Pyrimidine metabolism	-1.40273	NT5C|NT5M
R_HMR_4755	Porphyrin metabolism	-1.41105	PPOX
R_HMR_6396	Ascorbate and aldarate metabolism	-1.43697	GLRX2|GLRX
R_HMR_1911	Transport, extracellular	-1.44215	ABCG5|ABCG8|ABCG1|ABCA1
R_HMR_1875	Bile acid recycling	-1.44929	SLC7A9|SLCO1A2|SLCO1B3
R_HMR_8413	ROS detoxification	-1.45416	SOD1
R_HMR_4087	Pyruvate metabolism	-1.47746	ME2|ME3
R_HMR_4114	Alanine, aspartate and glutamate metabolism	-1.50992	NIT2
R_HMR_1308	Prostaglandin biosynthesis	-1.52113	PTGIS
R_HMR_4591	Pentose and glucuronate interconversions	-1.54708	PECR|MECR
R_HMR_6982	Lysine metabolism	-1.54754	BBOX1
R_HMR_1367	Prostaglandin biosynthesis	-1.57692	MGST1|GSTO2|GSTP1|MGST2|GSTZ1|GSTM1|GSTM5|PTGES|GSTO1|HPGDS|GSTM4|GSTA3|GSTA5|AKR1C3|GSTK1|GSTM2|GSTA1|GSTA2
R_HMR_6905	Terpenoid backbone biosynthesis	-1.58026	COQ3
R_HMR_4241	Lysine metabolism	-1.58037	KMT2E|SETD1A|DOT1L|EZH1|NSD2|KMT5B|KMT2A|SETDB2|SETD1B|NSD3|SUV39H2|SMYD3
R_HMR_4208	Thiamine metabolism	-1.58695	NTPCR
R_HMR_4537	Serotonin and melatonin biosynthesis	-1.59463	TPH1|TPH2
R_HMR_7138	Other amino acid	-1.64182	FMO3|FMO1|FMO4|FMO2|FMO5
R_HMR_3928	Cysteine and methionine metabolism	-1.65193	MPST|TST
R_HMR_3965	Nucleotide metabolism	-1.65231	DUT
R_HMR_7713	Nucleotide metabolism	-1.71362	NT5E
R_HMR_7709	Butanoate metabolism	-1.71399	ECHDC2
R_HMR_6971	Alanine, aspartate and glutamate metabolism	-1.71973	GGCT
R_HMR_5333	Transport, extracellular	-1.72534	SLC38A2|SLC38A4
R_HMR_4575	Transport, mitochondrial	-1.73564	DHODH
R_HMR_4643	Pyrimidine metabolism	-1.76262	ITPA|DUT
R_HMR_8516	Pyruvate metabolism	-1.76402	AUH
R_HMR_0159	Carnitine shuttle (cytosolic)	-1.77396	CPT1A|CPT1C|CPT1B
R_HMR_6995	Metabolism of xenobiotics by cytochrome P450	-1.78625	MGST1|GSTO2|GSTP1|MGST2|GSTM1|GSTM5|GSTO1|GSTM4|GSTA3|GSTA5|GSTK1|GSTM2|GSTA1|GSTA2
R_HMR_4748	Porphyrin metabolism	-1.82137	UROS
R_HMR_4163	Biopterin metabolism	-1.82981	PTS
R_HMR_5420	Transport, mitochondrial	-1.83962	SLC25A37|SLC25A28
R_HMR_8025	Lysine metabolism	-1.87884	KMT2E|SETD1A|DOT1L|EZH1|NSD2|KMT5B|KMT2A|SETDB2|SETD1B|NSD3|SUV39H2
R_HMR_7735	Transport, extracellular	-1.88599	SLC46A1
R_HMR_6723	Phenylalanine, tyrosine and tryptophan biosynthesis	-1.89933	MGST1|GSTO2|GSTP1|MGST2|GSTZ1|GSTM1|GSTM5|GSTO1|HPGDS|GSTM4|GSTA3|GSTA5|GSTK1|GSTM2|GSTA1|GSTA2
R_HMR_4476	Pentose phosphate pathway	-1.90386	SAT1|SAT2
R_HMR_0444	Transport, extracellular	-1.92025	AQP7|AQP3
R_HMR_8939	Transport, extracellular	-1.92197	SLC27A6|SLC27A1|SLC27A3|SLC27A4
R_HMR_1050	Arachidonic acid metabolism	-1.92549	MGST1|GSTO2|GSTP1|MGST2|GSTZ1|GSTM1|GSTM5|PTGES|GSTO1|HPGDS|GSTM4|GSTA3|GSTA5|GSTK1|GSTM2|GSTA1|GSTA2
R_HMR_8487	Nucleotide metabolism	-1.92737	NT5C3A|NT5E
R_HMR_7575	N-glycan metabolism	-1.96686	ENGASE
R_HMR_8378	Glycosylphosphatidylinositol (GPI)-anchor biosynthesis	-2.08055	POMT1
R_HMR_0642	Glycerophospholipid metabolism	-2.09767	PLD1|PLD3|PLD2
R_HMR_4010	Purine metabolism	-2.12496	ACP3|NT5C2|NT5C1A|NT5C3A|NT5C|NT5E|NT5C3B|NT5C1B|NT5M
R_HMR_4837	Starch and sucrose metabolism	-2.24314	TREH|PGGHG
R_HMR_6711	Phenylalanine, tyrosine and tryptophan biosynthesis	-2.28272	INMT
R_HMR_2592	Carnitine shuttle (mitochondrial)	-2.28884	SLC25A20|SLC25A29
R_HMR_3446	Omega-6 fatty acid metabolism	-2.29946	DECR1|DECR2
R_HMR_4629	Amino sugar and nucleotide sugar metabolism	-2.36764	AMDHD2
R_HMR_5135	Aminoacyl-tRNA biosynthesis	-2.41133	CARS2
R_HMR_0476	Transport, extracellular	-2.42176	ABCB4|ABCA1
R_HMR_4216	Phenylalanine, tyrosine and tryptophan biosynthesis	-2.54588	AFMID
R_HMR_0629	Glycerophospholipid metabolism	-2.56029	PLD1|PLD3|PLD2|PLD6
R_HMR_4926	Transport, mitochondrial	-2.70781	MPC1|MPC2
R_HMR_6921	Oxidative phosphorylation	-2.85107	NDUFAB1|NDUFS1|NDUFB4|NDUFB2|NDUFB7|EARS2|NDUFC1|NDUFS8|NDUFS7|NDUFB3|NDUFA8|NDUFA1|NDUFA5|NDUFA10|NDUFA2|NDUFB5|NDUFA9|NDUFB10|NDUFS6|NDUFB11|NDUFB9|NDUFC2|NDUFS2|NDUFV3|NDUFS4|NDUFB6|NDUFB8||NDUFV1|NDUFS5|NDUFA3|NDUFA11|NDUFV2|NDUFB1|NDUFA12|NDUFA6|NDUFA4L2|NDUFA13|NDUFA4|MT-ND6|MT-ND2|MT-ND5|MT-ND3|MT-ND4|MT-ND1|MT-ND4L|NDUFS3
R_HMR_6561	Inositol phosphate metabolism	-2.94968	INPP1
R_HMR_1079	Arachidonic acid metabolism	-2.98533	FAAH
R_HMR_4419	Purine metabolism	-3.30839	GMPR2|GMPR
R_HMR_6914	Oxidative phosphorylation	-3.45465	COX15|COX6A1|COX7A2|COX7A2L|COX6B1|COX7C|COX4I2|COX4I1|COX7B|COX5B|COX17|COX6A2|COX6B2|COX7A1|COX6C|COX7B2|COX8A|COX5A|COX8C|MT-CO2|MT-CO1|MT-CO3
R_HMR_0470	Transport, extracellular	-3.8096	ABCB4
R_HMR_4429	Histidine metabolism	-4.83506	HNMT
This table gives Z-scores for predicted differences between fed and fasted liver slices, based on the iHepatocytes2322 model. For each reaction, the pooled Z-score for the associated genes is listed. Positive values mean higher expression in the fed state.

## Sheet: Table 10
Supplementary Table 10. LCMS peak id annotation summary
Compound ID	Compound name	rtMin	rtMax	Adduct	m/z	Chromatogram QC	MID check	Standard RT	has MS2	MS2 match MoNA	MS2 match GNPS	Comments
glc-D	D-Glucose	3.2	3.5	-H	179.056	1	1		1	1
ala-L	L-Alanine	3.35	3.5	+H	90.055	1	1		1	1
arg-L	L-Arginine	5.5	6.1	+H	175.119	1	1	5.64	1	1
asn-L	L-Asparagine	3.5	3.7	-H	131.046	1	1	3.51	1	1
asp-L	L-Aspartate	3.65	3.85	-H	132.03	1	1	3.66	1	1
Lcystin	L-Cystine	3.7	4	+H	241.031	1	1		0
gln-L	L-Glutamine	3.4	3.7	+H	147.076	1	1	3.493	1	1
gln-L	L-Glutamine	3.4	3.7	-H	145.09			3.493	1		1
his-L	L-Histidine	3.3	3.6	+H	156.077	1	1	3.32	1	1
his-L	L-Histidine	3.3	3.6	-H	154.06			3.32	1		1
leu-L	L-Leucine	2.3	2.45	+H	132.102	1	1	2.302	1	1
ile-L	L-Isoleucine	2.5	2.7	+H	132.102	1	1	2.409	1	1
lys-L	L-Lysine	5.4	5.8	+H	147.113	1	1	5.44	1	1
met-L	L-Methionine	2.4	2.6	+H	150.058	1	1	2.421	1	1	1
phe-L	L-Phenylalanine	2.1	2.3	+H	166.086	1	1	2.073	1	1
phe-L	L-Phenylalanine	2.1	2.3	-H	164.071	1	1	2.073	1	1
pro-L	L-Proline	2.8	3	+H	116.071	1	1	2.79	1	1
ser-L	L-Serine	3.6	3.8	+H	106.05	1	1	3.622	1	1
thr-L	L-Threonine	3.15	3.35	-H	118.051	1	1	3.14	1	1
trp-L	L-Tryptophan	2.6	2.8	+H	205.097	1	1	2.563	1	1
trp-L	L-Tryptophan	2.6	2.8	-H	203.08			2.563	1		1
tyr-L	L-Tyrosine	2.9	3.1	+H	182.081	1	1	2.907	1	1
val-L	L-Valine	2.65	2.85	+H	118.086	1	1	2.654	0
mal-L	L-Malate	3.85	4.1	-H	133.014	1	1	4.12	1	1
f6p	D-Fructose 6-phosphate	4	4.6	-H	259.022	1	1		1	1
g1p	D-Glucose 1-phosphate	4	4.6	-H	259.022	1	1		1	1
g6p	D-Glucose 6-phosphate	4	4.6	-H	259.022	1	1		1	1
r5p	alpha-D-Ribose 5-phosphate	3.7	4.3	-H	229.012	1	1		1	1
udpg	UDPglucose	4	4.3	-H	565.048	1	1		1	0	1
creat	Creatine	3.35	3.55	+H	132.077	1	1	3.37	1	1	1
orn	Ornithine	4.95	5.3	+H	133.097	1	1		1	1
citr-L	L-Citrulline	3.7	3.9	+H	176.103	1	1	3.74	1	1
gudac	Guanidinoacetate	3.65	3.85	+H	118.061	1	1	3.67	1	0
glyc3p	Glycerol 3-phosphate	3.6	4	-H	171.006	1	1		1	1
akg	2-Oxoglutarate	3.7	3.9	-H	145.014	1	1	3.91	1	0
glu-L	L-Glutamate	3.5	3.8	+H	148.06	1	1	3.539	1	1
gly	Glycine	3.5	3.75	+H	76.0393	1	1		1	1
atp	Adenosine triphosphate (ATP)	4	4.5	+H	508.003	1	1		1	0
atp	Adenosine triphosphate (ATP)	4	4.5	-H	505.988	1	1		1	0	1
fru	D-Fructose	3.8	4.3	-H	179.06	1			1	0	1
inost	myo-Inositol	3.8	4.3	-H	179.06	1		3.93	1	0	1
cit	Citrate	4	5	-H	191.01	1	1		1	1	1
ahcys	S-Adenosyl-L-homocysteine	3	3.5	+H	385.13	1	1		1	0	1
ascb-L	L-Ascorbate	2.8	3.3	-H	175.02	1			1	0	1
sbt-D	D-Sorbitol	2.9	3.5	-H	181.072	1	1		1	0	1
glcnt	D-Gluconate	3.05	3.25	-H	195.051	1	1	3.18	1	1	1
glcur	D-Glucuronate	3.6	4	-H	193.035	1	1	3.9	1	0	1
gchola	glycocholate	0.8	1.1	+H	466.316	1	1		1	1	1
gthrd	Reduced glutathione	3.3	3.7	+H	308.091	1	1		1	1	1
g3pc	sn-Glycero-3-phosphocholine	3.3	3.7	+H	258.11	1	1		1	0	1
imp	Inosine 5'-monophophate	3.7	4	-H	347.04	1	1		1	0	1
nad	Nicotinamide adenine dinucleotide	3.4	3.7	+H	664.116	1	1		1	1	1
nad	Nicotinamide adenine dinucleotide	3.4	3.7	-H	662.102	1	1		1	0	1
nadh	Nicotinamide adenine dinucleotide - reduced	3.25	3.55	+H	666.132	1	1		1	1	1
nadh	Nicotinamide adenine dinucleotide - reduced	3.25	3.55	-H	664.117	1	1		1	1	1
fad	Flavin adenine dinucleotide oxidized	2.7	3.05	-H	784.15	1			1	0	1
crn	L-Carnitine	2.75	3.2	+H	162.112	1			1	1	0
acrn	O-Acetylcarnitine	2.2	2.55	+H	204.123	1	1	2.319	1	0	1
pmtcrn	Palmitoyl-L-carnitine	0.45	0.65	+H	400.342	1			1	0	1
udp	UDP	4	4.3	-H	402.995	1			1	0	1
ump	UMP	3.6	4	-H	323.029	1	1		1	0	1
urate	Urate	2.6	2.9	-H	167.021	1			1	0	1
udpglcur	UDP-D-glucuronate	4.5	5	-H	579.027	1	1		1	0	1
bhb	beta-hydroxybutyrate	1	1.3	-H	103.04	1	1		0
Lkynr	Kynurenine	2.31	2.62	+H	209.092	1	1	2.36	1	1	0
propcrn	Propinoylcarnitine	1.94	2.39	+H	218.139	1	1		1	0	0
ivcrn	Isovalerylcarnitine	1.4	2.2	+H	246.17	1	1		1	1	0	Not well separated from methylbutyrylcarnitine
4mop	Ketoleucine (2-Methyl-3-ketovaleric acid)	0.21	0.73	-H	129.055	1	1		0			Not well separated from ketoisoleucine
hivcrn	3-OH-isovaleryl-carnitine	2.21	2.56	+H	262.165	1	1		1	0	0
3h2mbut	3-OH-2-CH3-butanoate	0.27	0.87	-H	117.055	1	1		1	1
lac-L	Lactate	1.4	2.1	-H	89.0234	1	1		0
g3p	glyceraldehyde-3-P	4.15	4.45	-H	168.99	1	1		1	0	0
3mob	Ketovaline	0.4	0.6	-H	115.04	1	1		0
