# Supplementary material for: Global 13C tracing and metabolic flux analysis of intact human liver tissue ex vivo
Source: Nat Metab. 2024 Aug 29;6(10):1963–75. doi: 10.1038/s42255-024-01119-3 (PMC11496108; doi:10.1038/s42255-024-01119-3)
Supplement: Supplementary file 4 — LC–MS dataset. [file 42255_2024_1119_MOESM4_ESM.xlsx]

## Sheet: LCMS peaks and MI fractions
Supplementary Data 1. Polar LCMS data
								Donor	5	5	5	8	8	8	10	10	10	16	16	16	20	20	20	5	5	5	8	8	8	10	10	10	16	16	16	5	5	5	10	10	10	20	20	20	20	20	20	5	5
Peak ID	mass	polarity	m/z	Retention time (min)	formula	Annotation (tentative)	Mass isotopomer	Sample ID	FT_1	FT_2	FT_3	FT_1	FT_2	FT_3	FT_1	FT_2	FT_3	FT_1	FT_2	FT_3	FT_1	FT_2	FT_3	LS_U_1	LS_U_2	LS_U_3	LS_U_1	LS_U_2	LS_U_3	LS_U_1	LS_U_2	LS_U_3	LS_U_1	LS_U_2	LS_U_3	LSP_U_1	LSP_U_2	LSP_U_3	LSP_U_1	LSP_U_2	LSP_U_3	LS_U_1	LS_U_2	LS_U_3	LS_U_I_1	LS_U_I_2	LS_U_I_3	LS_L_1	LS_L_2
5	213.082	-1	212.075	0.11	C10H15N1O2S1	2-(4-Methyl-5-thiazolyl)ethyl butanoate C10H15N1O2S1	0		0.895797	0.896723	0.89673	0.895588	0.896302	0.895076	0.895919	0.895579	0.895411	0.896116	0.895645	0.896197	0.896009	0.895728	0.896674	0.895171	0.895762	0.895027	0.895567	0.895119	0.896437	0.894938	0.896179	0.894914	0.896027	0.895561	0.896407	0.895551	0.894673	0.895098	0.895272	0.895602	0.89558	0.896278	0.895818	0.895826	0.895898	0.895925	0.895465	0.895339	0.895463
5	213.082	-1	212.075	0.11	C10H15N1O2S1	2-(4-Methyl-5-thiazolyl)ethyl butanoate C10H15N1O2S1	1		0.0980054	0.096991	0.0972037	0.0969503	0.0968519	0.0976036	0.097171	0.0974346	0.0975282	0.0971886	0.0978277	0.097557	0.0974065	0.0974958	0.0964578	0.0976804	0.0970778	0.0974928	0.0976907	0.0979179	0.0968856	0.0981205	0.0970086	0.098188	0.0973487	0.0978998	0.0969521	0.0970616	0.0977629	0.0973646	0.0980005	0.0975021	0.0976131	0.0971127	0.0977284	0.0971086	0.0975449	0.0973049	0.0974575	0.0974707	0.0974326
5	213.082	-1	212.075	0.11	C10H15N1O2S1	2-(4-Methyl-5-thiazolyl)ethyl butanoate C10H15N1O2S1	2		0.0055987	0.00584708	0.00571901	0.00541474	0.00553838	0.00596212	0.00589466	0.00594603	0.00607366	0.00593407	0.00564909	0.00528925	0.00583056	0.00579809	0.00578701	0.00579381	0.00574489	0.00598791	0.00564188	0.00586346	0.00559061	0.00595763	0.00577827	0.00602033	0.00591823	0.00565346	0.00570363	0.00563977	0.00601806	0.00577133	0.0058058	0.00606618	0.0058106	0.00587592	0.0056373	0.00601584	0.00590763	0.00585627	0.0060455	0.0058368	0.00554735
5	213.082	-1	212.075	0.11	C10H15N1O2S1	2-(4-Methyl-5-thiazolyl)ethyl butanoate C10H15N1O2S1	3		0	0	0	1.17795e-05	0	9.14436e-06	1.10432e-05	1.72235e-05	8.80412e-06	6.63564e-05	0	1.29513e-05	3.82665e-05	0	3.3574e-06	0	6.16036e-06	0	8.26457e-06	1.5449e-05	2.70875e-05	8.96017e-06	3.00136e-05	2.34244e-05	5.85907e-05	1.53426e-05	1.34107e-05	1.08148e-05	0	0	2.77361e-05	1.44306e-05	0	6.49364e-05	2.63896e-05	5.14695e-05	5.33216e-05	1.11832e-05	2.44854e-05	0	0
5	213.082	-1	212.075	0.11	C10H15N1O2S1	2-(4-Methyl-5-thiazolyl)ethyl butanoate C10H15N1O2S1	4		0.00059918	0.000438743	0.000347401	0.00137922	0.00120218	0.00134911	0.000979671	0.00102345	0.000978294	0.000695342	0.000877844	0.000944197	0.000641559	0.000977717	0.000985335	0.00135493	0.00140884	0.0014928	0.0010925	0.00108387	0.00106004	0.000975119	0.00100455	0.000814924	0.000503439	0.000870634	0.00092406	0.00167387	0.00154629	0.00176571	0.000894148	0.000815326	0.000987694	0.000633869	0.0007901	0.000997977	0.000557268	0.000902823	0.000997258	0.0013058	0.00155681
5	213.082	-1	212.075	0.11	C10H15N1O2S1	2-(4-Methyl-5-thiazolyl)ethyl butanoate C10H15N1O2S1	5		0	0	0	0	0	0	0	0	0	0	0	0	0	0	0	0	0	0	0	0	0	0	0	0	0	0	0	0	0	0	0	0	0	0	0	0	0	0	0	0	0
5	213.082	-1	212.075	0.11	C10H15N1O2S1	2-(4-Methyl-5-thiazolyl)ethyl butanoate C10H15N1O2S1	6		0	0	0	0	0	0	0	0	0	0	0	0	0	0	0	0	0	0	0	0	0	0	0	0	0	0	0	0	0	0	0	0	0	0	0	0	0	0	0	0	0
5	213.082	-1	212.075	0.11	C10H15N1O2S1	2-(4-Methyl-5-thiazolyl)ethyl butanoate C10H15N1O2S1	7		0	0	0	0	1.00517e-05	0	0	0	0	0	0	0	0	0	0	0	0	0	0	0	0	0	0	0	0	0	0	0	0	0	0	0	9.04838e-06	0	0	0	0	0	0	0	0
5	213.082	-1	212.075	0.11	C10H15N1O2S1	2-(4-Methyl-5-thiazolyl)ethyl butanoate C10H15N1O2S1	8		0	0	0	0.000640661	9.53398e-05	0	2.51247e-05	0	0	0	0	0	7.42923e-05	0	9.22217e-05	0	0	0	0	0	0	0	0	3.88026e-05	0.000143842	0	0	6.34049e-05	0	0	0	0	0	3.43582e-05	0	0	0	0	0	0	0
5	213.082	-1	212.075	0.11	C10H15N1O2S1	2-(4-Methyl-5-thiazolyl)ethyl butanoate C10H15N1O2S1	9		0	0	0	1.49332e-05	0	0	0	0	0	0	0	0	0	0	0	0	0	0	0	0	0	0	0	0	0	0	0	0	0	0	0	0	0	0	0	0	3.9266e-05	0	9.835e-06	4.78928e-05	0
5	213.082	-1	212.075	0.11	C10H15N1O2S1	2-(4-Methyl-5-thiazolyl)ethyl butanoate C10H15N1O2S1	10		0	0	0	0	0	0	0	0	0	0	0	0	0	0	0	0	0	0	0	0	0	0	0	0	0	0	0	0	0	0	0	0	0	0	0	0	0	0	0	0	0
7	97.064	1	98.0718	0.13	C4H7N3	Creatinine C4H7N3O1 - O1 -> C4H7N3	0		0.989642	1	0.992907	0.978016	0.978241	0.972932	0.980712	0.974336	0.974037	0.971497	0.972453	0.977563	0.971827	0.973297	0.971244	0.978643	0.979257	0.969351	0.976564	0.97455	0.980876	0.970549	0.970922	0.972729	0.972476	0.971133	0.969507	1	0.975287	0.976676	0.973134	0.968998	0.971596	0.977303	0.973611	0.974105	0.967715	0.973812	0.966434	0.974191	0.976288
7	97.064	1	98.0718	0.13	C4H7N3	Creatinine C4H7N3O1 - O1 -> C4H7N3	1		0	0	0	0.0206462	0.0217592	0.0270683	0.0183063	0.024838	0.0259628	0.0285026	0.0275475	0.0224372	0.028173	0.0267027	0.0287557	0.0202782	0.0196521	0.0276503	0.0234361	0.0254498	0.0191238	0.0294512	0.029078	0.0272706	0.0275239	0.0288671	0.0304933	0	0.024713	0.0233238	0.0268664	0.0310019	0.0284042	0.0226968	0.0263892	0.0258953	0.0322848	0.0261881	0.0335665	0.0245294	0.0225308
7	97.064	1	98.0718	0.13	C4H7N3	Creatinine C4H7N3O1 - O1 -> C4H7N3	2		0	0	0	0	0	0	0	0	0	0	0	0	0	0	0	0	0	0	0	0	0	0	0	0	0	0	0	0	0	0	0	0	0	0	0	0	0	0	0	0	0
7	97.064	1	98.0718	0.13	C4H7N3	Creatinine C4H7N3O1 - O1 -> C4H7N3	3		0.0103581	0	0.00709259	0	0	0	0.000981238	0	0	0	0	0	0	0	0	0.00107884	0.00109111	0.00191535	0	0	0	0	0	0	0	0	0	0	0	0	0	0	0	0	0	0	0	0	0	0.00127972	0.00118087
7	97.064	1	98.0718	0.13	C4H7N3	Creatinine C4H7N3O1 - O1 -> C4H7N3	4		0	0	0	0.00133788	0	0	0	0.000825664	0	0	0	0	0	0	0	0	0	0.00108318	0	0	0	0	0	0	0	0	0	0	0	0	0	0	0	0	0	0	0	0	0	0	0
9	646.457	1	647.459	0.14	C35H67O8P1	Glycerol 1-(9Z-octadecenoate) 2-tetradecanoate 3-phosphate C35H67O8P1	0		0.887633	0.886158	0.886368	0.887196	0.887252	0.885437	0.88764	0.884822	0.8863	0.881072	0.881918	0.881065	0.888425	0.887281	0.888818	0.887516	0.88665	0.886591	0.888426	0.887932	0.886887	0.887977	0.888064	0.88782	0.884243	0.883821	0.885673	0.887429	0.885855	0.886663	0.886856	0.886838	0.8859	0.888752	0.886766	0.88988	0.889529	0.890056	0.888695	0.888251	0.887328
9	646.457	1	647.459	0.14	C35H67O8P1	Glycerol 1-(9Z-octadecenoate) 2-tetradecanoate 3-phosphate C35H67O8P1	1		0	0	0	0	0	0	0	0	0	0	0	0	0	0	0	0	0	0	0	0	0	0	0	0	0	0	0	0	0	0	0	0	0	0	0	0	0	0	0	0	0
9	646.457	1	647.459	0.14	C35H67O8P1	Glycerol 1-(9Z-octadecenoate) 2-tetradecanoate 3-phosphate C35H67O8P1	2		0.0970284	0.0982947	0.0976891	0.0978977	0.0979245	0.0987355	0.0973486	0.0990245	0.097462	0.0965828	0.0953965	0.0982738	0.0963212	0.097421	0.0974732	0.0967405	0.0972653	0.0972393	0.0961141	0.0965672	0.0978174	0.0965597	0.096905	0.0962724	0.096115	0.0958624	0.09483	0.0978293	0.0978516	0.0970643	0.0970454	0.0969199	0.0979423	0.0959281	0.0988095	0.0952894	0.0954073	0.0949979	0.0973299	0.0963464	0.0968559
9	646.457	1	647.459	0.14	C35H67O8P1	Glycerol 1-(9Z-octadecenoate) 2-tetradecanoate 3-phosphate C35H67O8P1	3		0.0149848	0.0153162	0.0157852	0.0146454	0.014549	0.0153543	0.0149427	0.0154859	0.0159735	0.0146935	0.0136164	0.0131127	0.0142701	0.0135889	0.0129726	0.0156718	0.0157785	0.0158371	0.015162	0.015305	0.0151923	0.0152178	0.0150314	0.0156951	0.0148222	0.0150005	0.0114336	0.0146483	0.0159202	0.0157546	0.0156072	0.0156949	0.0158333	0.0146502	0.0134949	0.0134075	0.0144427	0.0131526	0.0137533	0.0151551	0.015591
9	646.457	1	647.459	0.14	C35H67O8P1	Glycerol 1-(9Z-octadecenoate) 2-tetradecanoate 3-phosphate C35H67O8P1	4		0.000155716	0.000231141	7.3072e-05	0.000149018	0.000144274	0.000149855	6.90524e-05	0.000267591	6.78967e-05	0.000106158	0	0	8.75514e-05	0.000351821	0	7.17383e-05	8.47822e-05	0.000212882	8.88339e-05	0	0.000103679	0.000163017	0	0.000167117	0	0	0.0002033	0	0.00015166	0.000141326	0.000217159	0.000286035	0.000323949	0	0.000162643	0.000181519	0	0	0	0	7.44091e-05
9	646.457	1	647.459	0.14	C35H67O8P1	Glycerol 1-(9Z-octadecenoate) 2-tetradecanoate 3-phosphate C35H67O8P1	5		0	0	0	0	0	0	0	0	0	0	0	0	0	0	0	0	0	0	0	0	0	0	0	0	0	0	0	0	0	0	0	0	0	0	0	0	0	0	0	0	0
9	646.457	1	647.459	0.14	C35H67O8P1	Glycerol 1-(9Z-octadecenoate) 2-tetradecanoate 3-phosphate C35H67O8P1	6		0	0	0	0	0	0	0	0	0	0	0	0	0	0	0	0	0	0	0	0	0	0	0	0	0	0	0	0	0	0	0	0	0	0	0	0	0	0	0	0	0
9	646.457	1	647.459	0.14	C35H67O8P1	Glycerol 1-(9Z-octadecenoate) 2-tetradecanoate 3-phosphate C35H67O8P1	7		0	0	0	0	0	0	0	0	0	0	0	0	0	0	0	0	0	0	0	0	0	0	0	0	0	0	0	0	0	0	0	0	0	0	0	0	0	0	0	0	0
9	646.457	1	647.459	0.14	C35H67O8P1	Glycerol 1-(9Z-octadecenoate) 2-tetradecanoate 3-phosphate C35H67O8P1	8		0	0	0	0	0	0	0	0	0	0	0	0	0	0	0	0	0	0	0	0	0	0	0	0	0	0	0	0	0	0	0	0	0	0	0	0	0	0	0	0	0
9	646.457	1	647.459	0.14	C35H67O8P1	Glycerol 1-(9Z-octadecenoate) 2-tetradecanoate 3-phosphate C35H67O8P1	9		0	0	0	0	0	0	0	0	0	0	0	0	0	0	0	0	0	0	0	0	0	0	0	0	0	0	0	0	0	0	0	0	0	0	0	0	0	0	0	0	0
9	646.457	1	647.459	0.14	C35H67O8P1	Glycerol 1-(9Z-octadecenoate) 2-tetradecanoate 3-phosphate C35H67O8P1	10		0	0	0	0	0	0	0	0	7.0143e-05	0	0	0	0	0	0	0	0	0	0	0	0	0	0	0	0	0	0	0	0	0	0	0	0	0	0	0	0	0	0	0	0
9	646.457	1	647.459	0.14	C35H67O8P1	Glycerol 1-(9Z-octadecenoate) 2-tetradecanoate 3-phosphate C35H67O8P1	11		0	0	0	0	0	0	0	0	0	0	0	0	0	0.000289778	0	0	0	0	0	0	0	0	0	0	0	0	0	0	0	0	0	0	0	0	0	0	0	0	0	0	0
9	646.457	1	647.459	0.14	C35H67O8P1	Glycerol 1-(9Z-octadecenoate) 2-tetradecanoate 3-phosphate C35H67O8P1	12		0	0	0	0	0	0	0	0	0	0	0	0	0	0	0	0	0	0	0	0	0	0	0	0	0	0	0	0	0	0	0	0	0	0	0	0	0	0	0	0	0
9	646.457	1	647.459	0.14	C35H67O8P1	Glycerol 1-(9Z-octadecenoate) 2-tetradecanoate 3-phosphate C35H67O8P1	13		0	0	0	0	0	0	0	0	0	0	0	0	0	0	0	0	0	0	0	0	0	0	0	0	0	0	0	0	0	0	0	0	0	0	0	0	0	0	0	0	0
9	646.457	1	647.459	0.14	C35H67O8P1	Glycerol 1-(9Z-octadecenoate) 2-tetradecanoate 3-phosphate C35H67O8P1	14		0	0	0	0	0	0	0	0	0	0	0	0	0	0	0	0	0	0	6.74867e-05	0	0	0	0	0	0	0	0	0	0	0	0	0	0	0	0	0	0	0	0	0	0
9	646.457	1	647.459	0.14	C35H67O8P1	Glycerol 1-(9Z-octadecenoate) 2-tetradecanoate 3-phosphate C35H67O8P1	15		0	0	0	0	0	0	0	0	0	0	0	0	0	0	0	0	0	0	0	0	0	0	0	0	0	0	0	0	0	0	0	0	0	0	0	0	0	0	0	0	0
9	646.457	1	647.459	0.14	C35H67O8P1	Glycerol 1-(9Z-octadecenoate) 2-tetradecanoate 3-phosphate C35H67O8P1	16		0.000120586	0	0	0.000112211	0.000129905	0	0	0.000400038	0.000126924	0	0	0	0.00016557	0	0.000428135	0	0.000138318	0	0.0001413	0.000124646	0	0	0	4.5139e-05	0	0	0.000870862	0	0.000123769	0.00025166	0.00027406	0.000260982	0	0.00016085	0.000525034	0.000362031	0	0.000228167	0	0	0
9	646.457	1	647.459	0.14	C35H67O8P1	Glycerol 1-(9Z-octadecenoate) 2-tetradecanoate 3-phosphate C35H67O8P1	17		0	0	8.45803e-05	0	0	0.000265105	0	0	0	8.61305e-05	0.000146851	0.000281997	0.00014286	0.000311181	0.000308223	0	8.30202e-05	0.000119845	0	0	0	8.24916e-05	0	0	0	0	0.000418956	9.32813e-05	9.73797e-05	0.000125245	0	0	0	0	0.000241528	0.000630391	0.00027816	0.000848712	0.000221971	0.000247746	0
9	646.457	1	647.459	0.14	C35H67O8P1	Glycerol 1-(9Z-octadecenoate) 2-tetradecanoate 3-phosphate C35H67O8P1	18		0	0	0	0	0	0	0	0	0	0	0	0	0	0	0	0	0	0	0	7.15664e-05	0	0	0	0	0	0	0	0	0	0	0	0	0	0	0	0	0	0	0	0	0.000151099
9	646.457	1	647.459	0.14	C35H67O8P1	Glycerol 1-(9Z-octadecenoate) 2-tetradecanoate 3-phosphate C35H67O8P1	19		0	0	0	0	0	0	0	0	0	0	0	0	0	0	0	0	0	0	0	0	0	0	0	0	0	0	0	0	0	0	0	0	0	0	0	0	0	0	0	0	0
9	646.457	1	647.459	0.14	C35H67O8P1	Glycerol 1-(9Z-octadecenoate) 2-tetradecanoate 3-phosphate C35H67O8P1	20		0	0	0	0	0	0	0	0	0	0	0	0	0	0	0	0	0	0	0	0	0	0	0	0	0	0	0	0	0	0	0	0	0	0	0	0	0	0	0	0	0
9	646.457	1	647.459	0.14	C35H67O8P1	Glycerol 1-(9Z-octadecenoate) 2-tetradecanoate 3-phosphate C35H67O8P1	21		0	0	0	0	0	0	0	0	0	0	0	0	0	0	0	0	0	0	0	0	0	0	0	0	0	0	0	0	0	0	0	0	0	8.98e-05	0	0	0	0	0	0	0
9	646.457	1	647.459	0.14	C35H67O8P1	Glycerol 1-(9Z-octadecenoate) 2-tetradecanoate 3-phosphate C35H67O8P1	22		0	0	0	0	0	0	0	0	0	0	0	0	0	0	0	0	0	0	0	0	0	0	0	0	0	0	0	0	0	0	0	0	0	0	0	0	0	0	0	0	0
9	646.457	1	647.459	0.14	C35H67O8P1	Glycerol 1-(9Z-octadecenoate) 2-tetradecanoate 3-phosphate C35H67O8P1	23		0	0	0	0	0	0	0	0	0	0	0	0	0	0	0	0	0	0	0	0	0	0	0	0	0	0	0.000297473	0	0	0	0	0	0	0	0	0	0	0	0	0	0
9	646.457	1	647.459	0.14	C35H67O8P1	Glycerol 1-(9Z-octadecenoate) 2-tetradecanoate 3-phosphate C35H67O8P1	24		0	0	0	0	0	0	0	0	0	0	0	0	0	0	0	0	0	0	0	0	0	0	0	0	0	0	0	0	0	0	0	0	0	0	0	0	0	0	0	0	0
9	646.457	1	647.459	0.14	C35H67O8P1	Glycerol 1-(9Z-octadecenoate) 2-tetradecanoate 3-phosphate C35H67O8P1	25		7.78516e-05	0	0	0	0	0	0	0	0	0	0	0	0	0	0	0	0	0	0	0	0	0	0	0	0	0	0	0	0	0	0	0	0	0	0	0	0	0	0	0	0
9	646.457	1	647.459	0.14	C35H67O8P1	Glycerol 1-(9Z-octadecenoate) 2-tetradecanoate 3-phosphate C35H67O8P1	26		0	0	0	0	0	0	0	0	0	0	0	0	0	0	0	0	0	0	0	0	0	0	0	0	0	0	0	0	0	0	0	0	0	0	0	0	0	0	0	0	0
9	646.457	1	647.459	0.14	C35H67O8P1	Glycerol 1-(9Z-octadecenoate) 2-tetradecanoate 3-phosphate C35H67O8P1	27		0	0	0	0	0	5.8263e-05	0	0	0	0	0	0	0	0	0	0	0	0	0	0	0	0	0	0	0	0	0	0	0	0	0	0	0	0	0	0	0	0	0	0	0
9	646.457	1	647.459	0.14	C35H67O8P1	Glycerol 1-(9Z-octadecenoate) 2-tetradecanoate 3-phosphate C35H67O8P1	28		0	0	0	0	0	0	0	0	0	0	0	0	0	0	0	0	0	0	0	0	0	0	0	0	0	0	0	0	0	0	0	0	0	0	0	0	0	0	0	0	0
9	646.457	1	647.459	0.14	C35H67O8P1	Glycerol 1-(9Z-octadecenoate) 2-tetradecanoate 3-phosphate C35H67O8P1	29		0	0	0	0	0	0	0	0	0	0.00468901	0.00567143	0.00534366	0.000440796	0.000756692	0	0	0	0	0	0	0	0	0	0	0.00297506	0.00329651	0.0039489	0	0	0	0	0	0	0.00041903	0	0.000248971	0.000343063	0.000716601	0	0	0
9	646.457	1	647.459	0.14	C35H67O8P1	Glycerol 1-(9Z-octadecenoate) 2-tetradecanoate 3-phosphate C35H67O8P1	30		0	0	0	0	0	0	0	0	0	0.00213621	0.00254304	0.00146273	0.00014664	0	0	0	0	0	0	0	0	0	0	0	0.00149423	0.00174355	0.00177667	0	0	0	0	0	0	0	0	0	0	0	0	0	0
9	646.457	1	647.459	0.14	C35H67O8P1	Glycerol 1-(9Z-octadecenoate) 2-tetradecanoate 3-phosphate C35H67O8P1	31		0	0	0	0	0	0	0	0	0	0.000514754	0.000707701	0.000460518	0	0	0	0	0	0	0	0	0	0	0	0	0.000350515	0.000276339	0.000547606	0	0	0	0	0	0	0	0	0	0	0	0	0	0
9	646.457	1	647.459	0.14	C35H67O8P1	Glycerol 1-(9Z-octadecenoate) 2-tetradecanoate 3-phosphate C35H67O8P1	32		0	0	0	0	0	0	0	0	0	0.000119748	0	0	0	0	0	0	0	0	0	0	0	0	0	0	0	0	0	0	0	0	0	0	0	0	0	0	0	0	0	0	0
9	646.457	1	647.459	0.14	C35H67O8P1	Glycerol 1-(9Z-octadecenoate) 2-tetradecanoate 3-phosphate C35H67O8P1	33		0	0	0	0	0	0	0	0	0	0	0	0	0	0	0	0	0	0	0	0	0	0	0	0	0	0	0	0	0	0	0	0	0	0	0	0	0	0	0	0	0
9	646.457	1	647.459	0.14	C35H67O8P1	Glycerol 1-(9Z-octadecenoate) 2-tetradecanoate 3-phosphate C35H67O8P1	34		0	0	0	0	0	0	0	0	0	0	0	0	0	0	0	0	0	0	0	0	0	0	0	0	0	0	0	0	0	0	0	0	0	0	0	0	0	0	0	0	0
9	646.457	1	647.459	0.14	C35H67O8P1	Glycerol 1-(9Z-octadecenoate) 2-tetradecanoate 3-phosphate C35H67O8P1	35		0	0	0	0	0	0	0	0	0	0	0	0	0	0	0	0	0	0	0	0	0	0	0	0	0	0	0	0	0	0	0	0	0	0	0	0	0	0	0	0	0
11	157.02	1	158.027	0.14	C6H7N1O2S1	Nicotinic acid C6H5N1O2 + H2S1 -> C6H7N1O2S1	0		0.948312	0.941198	0.947665	0.951141	0.947516	0.949121	0.94648	0.946767	0.94599	0.945328	0.943779	0.946325	0.941765	0.945743	0.945694	0.946767	0.944729	0.945361	0.946219	0.9456	0.949285	0.942251	0.944353	0.945314	0.945305	0.94576	0.944805	0.943774	0.945001	0.947888	0.945409	0.944684	0.943572	0.943628	0.944212	0.945082	0.942917	0.947522	0.946658	0.943305	0.94663
11	157.02	1	158.027	0.14	C6H7N1O2S1	Nicotinic acid C6H5N1O2 + H2S1 -> C6H7N1O2S1	1		0.0516878	0.0588018	0.052335	0.0488593	0.0524841	0.0508794	0.0535198	0.0532329	0.0540099	0.0546717	0.0562213	0.0536754	0.0582347	0.0542574	0.0543056	0.0532332	0.055271	0.0546394	0.0537809	0.0543997	0.0507149	0.0574253	0.0556473	0.054686	0.0546955	0.0542396	0.0551948	0.0562261	0.0545831	0.0521119	0.0545908	0.0553155	0.0564284	0.0563724	0.0557881	0.054918	0.0570826	0.0524777	0.0533421	0.0566948	0.0529789
11	157.02	1	158.027	0.14	C6H7N1O2S1	Nicotinic acid C6H5N1O2 + H2S1 -> C6H7N1O2S1	2		0	0	0	0	0	0	0	0	0	0	0	0	0	0	0	0	0	0	0	0	0	0.000323449	0	0	0	0	0	0	0.000415783	0	0	0	0	0	0	0	0	0	0	0	0.000391282
11	157.02	1	158.027	0.14	C6H7N1O2S1	Nicotinic acid C6H5N1O2 + H2S1 -> C6H7N1O2S1	3		0	0	0	0	0	0	0	0	0	0	0	0	0	0	0	0	0	0	0	0	0	0	0	0	0	0	0	0	0	0	0	0	0	0	0	0	0	0	0	0	0
11	157.02	1	158.027	0.14	C6H7N1O2S1	Nicotinic acid C6H5N1O2 + H2S1 -> C6H7N1O2S1	4		0	0	0	0	0	0	0	0	0	0	0	0	0	0	0	0	0	0	0	0	0	0	0	0	0	0	0	0	0	0	0	0	0	0	0	0	0	0	0	0	0
11	157.02	1	158.027	0.14	C6H7N1O2S1	Nicotinic acid C6H5N1O2 + H2S1 -> C6H7N1O2S1	5		0	0	0	0	0	0	0	0	0	0	0	0	0	0	0	0	0	0	0	0	0	0	0	0	0	0	0	0	0	0	0	0	0	0	0	0	0	0	0	0	0
11	157.02	1	158.027	0.14	C6H7N1O2S1	Nicotinic acid C6H5N1O2 + H2S1 -> C6H7N1O2S1	6		0	0	0	0	0	0	0	0	0	0	0	0	0	0	0	0	0	0	0	0	0	0	0	0	0	0	0	0	0	0	0	0	0	0	0	0	0	0	0	0	0
12	662.452	1	663.454	0.14	C35H67O9P1	Glycerol 1-(9Z-octadecenoate) 2-tetradecanoate 3-phosphate C35H67O8P1 + O1 -> C35H67O9P1	0		0.901234	0.898374	0.899368	0.897814	0.900379	0.901348	0.90355	0.898489	0.898224	0.898992	0.895715	0.896773	0.900001	0.899639	0.896742	0.8987	0.898051	0.898233	0.897544	0.898857	0.899006	0.900793	0.900376	0.900071	0.897273	0.903525	0.902124	0.899737	0.900451	0.895407	0.897171	0.897147	0.897756	0.901946	0.899118	0.896074	0.899001	0.896279	0.899308	0.900183	0.89441
12	662.452	1	663.454	0.14	C35H67O9P1	Glycerol 1-(9Z-octadecenoate) 2-tetradecanoate 3-phosphate C35H67O8P1 + O1 -> C35H67O9P1	1		0	0	0	0	0	0	0	0	0	0	0	0	0	0	0	0	0	0	0	0	0	0	0	0	0	0	0	0	0	0	0	0	0	0	0	0	0	0	0	0	0
12	662.452	1	663.454	0.14	C35H67O9P1	Glycerol 1-(9Z-octadecenoate) 2-tetradecanoate 3-phosphate C35H67O8P1 + O1 -> C35H67O9P1	2		0.0958827	0.0994479	0.0963785	0.0980332	0.0967988	0.0956683	0.0964497	0.0979914	0.099662	0.0995181	0.100437	0.0970838	0.0969	0.0973104	0.0981302	0.0976227	0.0954286	0.098903	0.0988061	0.098078	0.0968574	0.097558	0.0978387	0.0968501	0.0996767	0.0954541	0.0939413	0.0973689	0.096598	0.100685	0.0995723	0.0994418	0.0987035	0.0954058	0.0987398	0.0987466	0.0994831	0.100067	0.096336	0.0952536	0.100777
12	662.452	1	663.454	0.14	C35H67O9P1	Glycerol 1-(9Z-octadecenoate) 2-tetradecanoate 3-phosphate C35H67O8P1 + O1 -> C35H67O9P1	3		0.00288288	0.00217777	0.0034096	0.00415286	0.00282267	0.00298372	0	0.00351987	0.00174845	0.00149039	0.00384839	0.00614335	0.00309915	0.00305096	0.00512807	0.00367755	0.00652004	0.00286371	0.00365004	0.00306544	0.00413697	0.00164878	0.00178499	0.00270523	0.00305014	0.000518054	0.00393509	0.00251644	0.00295101	0.00390847	0.00325667	0.00307751	0.00354052	0.00264836	0.00214193	0.00472128	0.00151551	0.0036541	0.00435638	0.00456353	0.00481308
12	662.452	1	663.454	0.14	C35H67O9P1	Glycerol 1-(9Z-octadecenoate) 2-tetradecanoate 3-phosphate C35H67O8P1 + O1 -> C35H67O9P1	4		0	0	0	0	0	0	0	0	0	0	0	0	0	0	0	0	0	0	0	0	0	0	0	0	0	0	0	0	0	0	0	0	0	0	0	0	0	0	0	0	0
12	662.452	1	663.454	0.14	C35H67O9P1	Glycerol 1-(9Z-octadecenoate) 2-tetradecanoate 3-phosphate C35H67O8P1 + O1 -> C35H67O9P1	5		0	0	0	0	0	0	0	0	0	0	0	0	0	0	0	0	0	0	0	0	0	0	0	0	0	0	0	0	0	0	0	0	0	0	0	0	0	0	0	0	0
12	662.452	1	663.454	0.14	C35H67O9P1	Glycerol 1-(9Z-octadecenoate) 2-tetradecanoate 3-phosphate C35H67O8P1 + O1 -> C35H67O9P1	6		0	0	0	0	0	0	0	0	0	0	0	0	0	0	0	0	0	0	0	0	0	0	0	0	0	0	0	0	0	0	0	0	0	0	0	0	0	0	0	0	0
12	662.452	1	663.454	0.14	C35H67O9P1	Glycerol 1-(9Z-octadecenoate) 2-tetradecanoate 3-phosphate C35H67O8P1 + O1 -> C35H67O9P1	7		0	0	0	0	0	0	0	0	0	0	0	0	0	0	0	0	0	0	0	0	0	0	0	0.000373604	0	0.000502742	0	0	0	0	0	0	0	0	0	0.000458307	0	0	0	0	0
12	662.452	1	663.454	0.14	C35H67O9P1	Glycerol 1-(9Z-octadecenoate) 2-tetradecanoate 3-phosphate C35H67O8P1 + O1 -> C35H67O9P1	8		0	0	0	0	0	0	0	0	0	0	0	0	0	0	0	0	0	0	0	0	0	0	0	0	0	0	0	0	0	0	0	0	0	0	0	0	0	0	0	0	0
12	662.452	1	663.454	0.14	C35H67O9P1	Glycerol 1-(9Z-octadecenoate) 2-tetradecanoate 3-phosphate C35H67O8P1 + O1 -> C35H67O9P1	9		0	0	0	0	0	0	0	0	0	0	0	0	0	0	0	0	0	0	0	0	0	0	0	0	0	0	0	0	0	0	0	0	0	0	0	0	0	0	0	0	0
12	662.452	1	663.454	0.14	C35H67O9P1	Glycerol 1-(9Z-octadecenoate) 2-tetradecanoate 3-phosphate C35H67O8P1 + O1 -> C35H67O9P1	10		0	0	0	0	0	0	0	0	0	0	0	0	0	0	0	0	0	0	0	0	0	0	0	0	0	0	0	0	0	0	0	0	0	0	0	0	0	0	0	0	0
12	662.452	1	663.454	0.14	C35H67O9P1	Glycerol 1-(9Z-octadecenoate) 2-tetradecanoate 3-phosphate C35H67O8P1 + O1 -> C35H67O9P1	11		0	0	0	0	0	0	0	0	0	0	0	0	0	0	0	0	0	0	0	0	0	0	0	0	0	0	0	0	0	0	0	0	0	0	0	0	0	0	0	0	0
12	662.452	1	663.454	0.14	C35H67O9P1	Glycerol 1-(9Z-octadecenoate) 2-tetradecanoate 3-phosphate C35H67O8P1 + O1 -> C35H67O9P1	12		0	0	0	0	0	0	0	0	0	0	0	0	0	0	0	0	0	0	0	0	0	0	0	0	0	0	0	0	0	0	0	0	0	0	0	0	0	0	0	0	0
12	662.452	1	663.454	0.14	C35H67O9P1	Glycerol 1-(9Z-octadecenoate) 2-tetradecanoate 3-phosphate C35H67O8P1 + O1 -> C35H67O9P1	13		0	0	0	0	0	0	0	0	0	0	0	0	0	0	0	0	0	0	0	0	0	0	0	0	0	0	0	0	0	0	0	0	0	0	0	0	0	0	0	0	0
12	662.452	1	663.454	0.14	C35H67O9P1	Glycerol 1-(9Z-octadecenoate) 2-tetradecanoate 3-phosphate C35H67O8P1 + O1 -> C35H67O9P1	14		0	0	0	0	0	0	0	0	0	0	0	0	0	0	0	0	0	0	0	0	0	0	0	0	0	0	0	0	0	0	0	0.000333972	0	0	0	0	0	0	0	0	0
12	662.452	1	663.454	0.14	C35H67O9P1	Glycerol 1-(9Z-octadecenoate) 2-tetradecanoate 3-phosphate C35H67O8P1 + O1 -> C35H67O9P1	15		0	0	0	0	0	0	0	0	0	0	0	0	0	0	0	0	0	0	0	0	0	0	0	0	0	0	0	0	0	0	0	0	0	0	0	0	0	0	0	0	0
12	662.452	1	663.454	0.14	C35H67O9P1	Glycerol 1-(9Z-octadecenoate) 2-tetradecanoate 3-phosphate C35H67O8P1 + O1 -> C35H67O9P1	16		0	0	0	0	0	0	0	0	0	0	0	0	0	0	0	0	0	0	0	0	0	0	0	0	0	0	0	0	0	0	0	0	0	0	0	0	0	0	0	0	0
12	662.452	1	663.454	0.14	C35H67O9P1	Glycerol 1-(9Z-octadecenoate) 2-tetradecanoate 3-phosphate C35H67O8P1 + O1 -> C35H67O9P1	17		0	0	0	0	0	0	0	0	0	0	0	0	0	0	0	0	0	0	0	0	0	0	0	0	0	0	0	0	0	0	0	0	0	0	0	0	0	0	0	0	0
12	662.452	1	663.454	0.14	C35H67O9P1	Glycerol 1-(9Z-octadecenoate) 2-tetradecanoate 3-phosphate C35H67O8P1 + O1 -> C35H67O9P1	18		0	0	0	0	0	0	0	0	0	0	0	0	0	0	0	0	0	0	0	0	0	0	0	0	0	0	0	0	0	0	0	0	0	0	0	0	0	0	0	0	0
12	662.452	1	663.454	0.14	C35H67O9P1	Glycerol 1-(9Z-octadecenoate) 2-tetradecanoate 3-phosphate C35H67O8P1 + O1 -> C35H67O9P1	19		0	0	0	0	0	0	0	0	0	0	0	0	0	0	0	0	0	0	0	0	0	0	0	0	0	0	0	0	0	0	0	0	0	0	0	0	0	0	0	0	0
12	662.452	1	663.454	0.14	C35H67O9P1	Glycerol 1-(9Z-octadecenoate) 2-tetradecanoate 3-phosphate C35H67O8P1 + O1 -> C35H67O9P1	20		0	0	0	0	0	0	0	0	0	0	0	0	0	0	0	0	0	0	0	0	0	0	0	0	0	0	0	0	0	0	0	0	0	0	0	0	0	0	0	0	0
12	662.452	1	663.454	0.14	C35H67O9P1	Glycerol 1-(9Z-octadecenoate) 2-tetradecanoate 3-phosphate C35H67O8P1 + O1 -> C35H67O9P1	21		0	0	0	0	0	0	0	0	0	0	0	0	0	0	0	0	0	0	0	0	0	0	0	0	0	0	0	0	0	0	0	0	0	0	0	0	0	0	0	0	0
12	662.452	1	663.454	0.14	C35H67O9P1	Glycerol 1-(9Z-octadecenoate) 2-tetradecanoate 3-phosphate C35H67O8P1 + O1 -> C35H67O9P1	22		0	0	0	0	0	0	0	0	0	0	0	0	0	0	0	0	0	0	0	0	0	0	0	0	0	0	0	0	0	0	0	0	0	0	0	0	0	0	0	0	0
12	662.452	1	663.454	0.14	C35H67O9P1	Glycerol 1-(9Z-octadecenoate) 2-tetradecanoate 3-phosphate C35H67O8P1 + O1 -> C35H67O9P1	23		0	0	0	0	0	0	0	0	0	0	0	0	0	0	0	0	0	0	0	0	0	0	0	0	0	0	0	0	0	0	0	0	0	0	0	0	0	0	0	0	0
12	662.452	1	663.454	0.14	C35H67O9P1	Glycerol 1-(9Z-octadecenoate) 2-tetradecanoate 3-phosphate C35H67O8P1 + O1 -> C35H67O9P1	24		0	0	0	0	0	0	0	0	0	0	0	0	0	0	0	0	0	0	0	0	0	0	0	0	0	0	0	0	0	0	0	0	0	0	0	0	0	0	0	0	0
12	662.452	1	663.454	0.14	C35H67O9P1	Glycerol 1-(9Z-octadecenoate) 2-tetradecanoate 3-phosphate C35H67O8P1 + O1 -> C35H67O9P1	25		0	0	0	0	0	0	0	0	0	0	0	0	0	0	0	0	0	0	0	0	0	0	0	0	0	0	0	0	0	0	0	0	0	0	0	0	0	0	0	0	0
12	662.452	1	663.454	0.14	C35H67O9P1	Glycerol 1-(9Z-octadecenoate) 2-tetradecanoate 3-phosphate C35H67O8P1 + O1 -> C35H67O9P1	26		0	0	0	0	0	0	0	0	0	0	0	0	0	0	0	0	0	0	0	0	0	0	0	0	0	0	0	0	0	0	0	0	0	0	0	0	0	0	0	0	0
12	662.452	1	663.454	0.14	C35H67O9P1	Glycerol 1-(9Z-octadecenoate) 2-tetradecanoate 3-phosphate C35H67O8P1 + O1 -> C35H67O9P1	27		0	0	0	0	0	0	0	0	0	0	0	0	0	0	0	0	0	0	0	0	0	0	0	0	0	0	0	0	0	0	0	0	0	0	0	0	0	0	0	0	0
12	662.452	1	663.454	0.14	C35H67O9P1	Glycerol 1-(9Z-octadecenoate) 2-tetradecanoate 3-phosphate C35H67O8P1 + O1 -> C35H67O9P1	28		0	0	0	0	0	0	0	0	0	0	0	0	0	0	0	0	0	0	0	0	0	0	0	0	0	0	0	0.000377902	0	0	0	0	0	0	0	0	0	0	0	0	0
12	662.452	1	663.454	0.14	C35H67O9P1	Glycerol 1-(9Z-octadecenoate) 2-tetradecanoate 3-phosphate C35H67O8P1 + O1 -> C35H67O9P1	29		0	0	0	0	0	0	0	0	0	0	0	0	0	0	0	0	0	0	0	0	0	0	0	0	0	0	0	0	0	0	0	0	0	0	0	0	0	0	0	0	0
12	662.452	1	663.454	0.14	C35H67O9P1	Glycerol 1-(9Z-octadecenoate) 2-tetradecanoate 3-phosphate C35H67O8P1 + O1 -> C35H67O9P1	30		0	0	0	0	0	0	0	0	0	0	0	0	0	0	0	0	0	0	0	0	0	0	0	0	0	0	0	0	0	0	0	0	0	0	0	0	0	0	0	0	0
12	662.452	1	663.454	0.14	C35H67O9P1	Glycerol 1-(9Z-octadecenoate) 2-tetradecanoate 3-phosphate C35H67O8P1 + O1 -> C35H67O9P1	31		0	0	0	0	0	0	0	0	0	0	0	0	0	0	0	0	0	0	0	0	0	0	0	0	0	0	0	0	0	0	0	0	0	0	0	0	0	0	0	0	0
12	662.452	1	663.454	0.14	C35H67O9P1	Glycerol 1-(9Z-octadecenoate) 2-tetradecanoate 3-phosphate C35H67O8P1 + O1 -> C35H67O9P1	32		0	0	0.000844332	0	0	0	0	0	0	0	0	0	0	0	0	0	0	0	0	0	0	0	0	0	0	0	0	0	0	0	0	0	0	0	0	0	0	0	0	0	0
12	662.452	1	663.454	0.14	C35H67O9P1	Glycerol 1-(9Z-octadecenoate) 2-tetradecanoate 3-phosphate C35H67O8P1 + O1 -> C35H67O9P1	33		0	0	0	0	0	0	0	0	0.000365433	0	0	0	0	0	0	0	0	0	0	0	0	0	0	0	0	0	0	0	0	0	0	0	0	0	0	0	0	0	0	0	0
12	662.452	1	663.454	0.14	C35H67O9P1	Glycerol 1-(9Z-octadecenoate) 2-tetradecanoate 3-phosphate C35H67O8P1 + O1 -> C35H67O9P1	34		0	0	0	0	0	0	0	0	0	0	0	0	0	0	0	0	0	0	0	0	0	0	0	0	0	0	0	0	0	0	0	0	0	0	0	0	0	0	0	0	0
12	662.452	1	663.454	0.14	C35H67O9P1	Glycerol 1-(9Z-octadecenoate) 2-tetradecanoate 3-phosphate C35H67O8P1 + O1 -> C35H67O9P1	35		0	0	0	0	0	0	0	0	0	0	0	0	0	0	0	0	0	0	0	0	0	0	0	0	0	0	0	0	0	0	0	0	0	0	0	0	0	0	0	0	0
16	113.084	1	114.092	0.16	C6H11N1O1	2,5-Dihydro-2,4,5-trimethyloxazole C6H11N1O1	0		0.937352	0.936665	0.938219	0.938237	0.937317	0.93858	0.93729	0.938502	0.936836	0.938794	0.937683	0.938072	0.938525	0.938604	0.936712	0.937783	0.937887	0.938263	0.93796	0.936776	0.938451	0.937035	0.938869	0.936718	0.93795	0.935978	0.937569	0.93699	0.937223	0.938315	0.93599	0.937782	0.93767	0.938469	0.938213	0.938866	0.938523	0.938288	0.937849	0.937185	0.937317
16	113.084	1	114.092	0.16	C6H11N1O1	2,5-Dihydro-2,4,5-trimethyloxazole C6H11N1O1	1		0.0600537	0.0606951	0.0597838	0.0591264	0.0601811	0.0592857	0.0607994	0.0595703	0.0606965	0.0596536	0.0591054	0.0598642	0.0599915	0.058886	0.0612554	0.0603333	0.0599608	0.0600574	0.0594181	0.0604237	0.0600365	0.0605343	0.0594584	0.0613694	0.0600173	0.0610762	0.0602358	0.0610012	0.0601337	0.0592339	0.0617119	0.0602412	0.0603419	0.0593835	0.0593217	0.0590552	0.0600758	0.0590427	0.0601927	0.0602074	0.0603941
16	113.084	1	114.092	0.16	C6H11N1O1	2,5-Dihydro-2,4,5-trimethyloxazole C6H11N1O1	2		0	4.73479e-05	0.00010078	0	0	5.33299e-05	0	0	0	6.25529e-05	0	0.000109825	0	0	8.85203e-05	0	9.5048e-05	0	0	5.58741e-05	5.0437e-05	0	0	0	0	0	6.31468e-05	0	0	5.05475e-05	6.33105e-05	0	0	6.38386e-05	0	0.000153097	0	6.60415e-05	0.000151896	8.09655e-05	5.34209e-05
16	113.084	1	114.092	0.16	C6H11N1O1	2,5-Dihydro-2,4,5-trimethyloxazole C6H11N1O1	3		0	0	0	0	0	0	0	0	0	0	0	0	0	0	0	0	0	0	0	0	0	0	0	0	0	0	0	0	0	0	0	0	0	0	0	0	0	0	0	0	0
16	113.084	1	114.092	0.16	C6H11N1O1	2,5-Dihydro-2,4,5-trimethyloxazole C6H11N1O1	4		0.00259409	0.00259237	0.00189656	0.0026363	0.00250168	0.00208064	0.00191035	0.00192763	0.00246791	0.00148945	0.00321135	0.00195362	0.00148385	0.00251014	0.00194434	0.00188399	0.00205746	0.0016798	0.00262196	0.00274422	0.00146216	0.00243048	0.00167257	0.001913	0.00203294	0.00294568	0.0021323	0.0020092	0.00264338	0.00240092	0.00223474	0.00197679	0.00198853	0.00208388	0.0023894	0.00192585	0.00140117	0.00260351	0.00180621	0.00252635	0.0022351
16	113.084	1	114.092	0.16	C6H11N1O1	2,5-Dihydro-2,4,5-trimethyloxazole C6H11N1O1	5		0	0	0	0	0	0	0	0	0	0	0	0	0	0	0	0	0	0	0	0	0	0	0	0	0	0	0	0	0	0	0	0	0	0	0	0	0	0	0	0	0
16	113.084	1	114.092	0.16	C6H11N1O1	2,5-Dihydro-2,4,5-trimethyloxazole C6H11N1O1	6		0	0	0	0	0	0	0	0	0	0	0	0	0	0	0	0	0	0	0	0	0	0	0	0	0	0	0	0	0	0	0	0	0	0	7.62643e-05	0	0	0	0	0	0
17	213.082	1	214.089	0.16	C10H15N1O2S1	2-(4-Methyl-5-thiazolyl)ethyl butanoate C10H15N1O2S1	0		0.896845	0.896961	0.896293	0.896323	0.896718	0.896763	0.896343	0.896517	0.895899	0.896363	0.895707	0.896596	0.896643	0.895689	0.896263	0.897068	0.896392	0.896479	0.896668	0.896508	0.896233	0.896068	0.895326	0.896341	0.896075	0.896312	0.896078	0.89624	0.896577	0.896366	0.896127	0.896469	0.89642	0.896523	0.896433	0.896301	0.896207	0.895192	0.896507	0.896719	0.896327
17	213.082	1	214.089	0.16	C10H15N1O2S1	2-(4-Methyl-5-thiazolyl)ethyl butanoate C10H15N1O2S1	1		0.097108	0.0969485	0.0974863	0.0973793	0.0971886	0.0971562	0.0975411	0.0972531	0.0978893	0.0973996	0.0982145	0.0971035	0.0969614	0.0977171	0.0975112	0.0968254	0.097369	0.097416	0.097103	0.0972984	0.0977504	0.097705	0.0985212	0.0976568	0.0976409	0.0975207	0.0977192	0.0974216	0.0972389	0.0974831	0.0977054	0.0973653	0.0973413	0.0971747	0.0972392	0.0977199	0.0976275	0.0984167	0.0974698	0.0970029	0.097498
17	213.082	1	214.089	0.16	C10H15N1O2S1	2-(4-Methyl-5-thiazolyl)ethyl butanoate C10H15N1O2S1	2		0.00588774	0.00591593	0.00607978	0.00602672	0.00587527	0.00587384	0.00603471	0.00600885	0.00596664	0.00616171	0.00589592	0.00601969	0.00615396	0.00634753	0.0060903	0.00599608	0.00603314	0.00597617	0.00606354	0.00600804	0.00590616	0.00606794	0.00600536	0.00587969	0.00613787	0.0059748	0.00603338	0.00613354	0.00606253	0.00593809	0.00593515	0.00603322	0.00615278	0.00611579	0.00603329	0.00592008	0.00607144	0.0062425	0.00586163	0.006149	0.00601572
17	213.082	1	214.089	0.16	C10H15N1O2S1	2-(4-Methyl-5-thiazolyl)ethyl butanoate C10H15N1O2S1	3		0	0	0	0	0	0	0	0	0	0	0	0	0	0	0	0	0	0	0	0	0	0	0	0	0	0	0	1.49655e-05	0	0	0	0	0	0	0	0	0	0	0	0	0
17	213.082	1	214.089	0.16	C10H15N1O2S1	2-(4-Methyl-5-thiazolyl)ethyl butanoate C10H15N1O2S1	4		2.40715e-05	2.23208e-05	0	3.94285e-05	1.79302e-05	1.55583e-05	0	0	1.56114e-05	0	0	3.2961e-05	1.32719e-05	0	0	2.0811e-05	0	1.54311e-05	0	0	0	3.62428e-05	1.32462e-05	0	3.30112e-05	0	0	2.11311e-05	0	0	0	1.33032e-05	0	2.54006e-05	1.70561e-05	0	0	0	0	0	0
17	213.082	1	214.089	0.16	C10H15N1O2S1	2-(4-Methyl-5-thiazolyl)ethyl butanoate C10H15N1O2S1	5		0	0	0	0	0	0	0	0	0	0	0	0	0	0	0	0	0	0	0	0	0	0	0	0	0	0	0	0	0	0	0	0	0	0	0	0	0	0	0	0	0
17	213.082	1	214.089	0.16	C10H15N1O2S1	2-(4-Methyl-5-thiazolyl)ethyl butanoate C10H15N1O2S1	6		0	0	0	0	0	0	0	0	0	0	0	0	0	0	0	0	0	0	0	0	0	0	0	0	0	0	0	0	0	0	0	0	0	0	0	0	0	0	0	1.95032e-05	0
17	213.082	1	214.089	0.16	C10H15N1O2S1	2-(4-Methyl-5-thiazolyl)ethyl butanoate C10H15N1O2S1	7		0	0	0	0	0	0	0	1.26957e-05	0	0	0	0	0	0	0	0	0	0	0	0	0	0	0	0	0	0	1.19514e-05	0	0	0	0	0	0	0	0	0	1.04482e-05	0	0	0	0
17	213.082	1	214.089	0.16	C10H15N1O2S1	2-(4-Methyl-5-thiazolyl)ethyl butanoate C10H15N1O2S1	8		0	0	0	0	0	0	0	0	0	0	0	0	0	0	0	0	0	0	0	0	0	0	0	0	0	0	0	0	0	0	0	0	0	0	0	0	0	0	0	0	0
17	213.082	1	214.089	0.16	C10H15N1O2S1	2-(4-Methyl-5-thiazolyl)ethyl butanoate C10H15N1O2S1	9		0.000135504	0.000152564	0.000141281	0.000231901	0.00019974	0.000191296	8.1545e-05	0.000208418	0.000229682	7.5295e-05	0.000182773	0.000248308	0.000228343	0.000246514	0.000135666	8.96396e-05	0.000205975	0.000113571	0.00016542	0.000185619	0.000110488	0.000122911	0.000134452	0.000122799	0.000113535	0.000192493	0.000157513	0.000168647	0.000121566	0.000212647	0.00023205	0.000119378	8.5549e-05	0.000161251	0.000277553	5.86718e-05	8.40104e-05	0.000149211	0.000161395	0.00010966	0.000159723
17	213.082	1	214.089	0.16	C10H15N1O2S1	2-(4-Methyl-5-thiazolyl)ethyl butanoate C10H15N1O2S1	10		0	0	0	0	0	0	0	0	0	0	0	0	0	0	0	0	0	0	0	0	0	0	0	0	0	0	0	0	0	0	0	0	0	0	0	0	0	0	0	0	0
18	117.058	1	118.065	0.16	C8H7N1	Indole C8H7N1	0		0.869801	0.870799	0.880108	0.89247	0.892827	0.893922	0.898979	0.896995	0.900279	0.903958	0.902191	0.90358	0.905579	0.901343	0.906673	0.890767	0.8879	0.889382	0.895633	0.893404	0.89379	0.902196	0.904046	0.905823	0.907051	0.902743	0.907665	0.880953	0.88815	0.884945	0.899644	0.902258	0.9014	0.908434	0.908123	0.907549	0.906181	0.907711	0.910537	0.887882	0.888297
18	117.058	1	118.065	0.16	C8H7N1	Indole C8H7N1	1		0.0682562	0.0744443	0.0722415	0.0745237	0.0727124	0.0728389	0.0744359	0.075625	0.0751646	0.0761722	0.073746	0.0766701	0.0768195	0.0773495	0.0760304	0.0712072	0.0724768	0.0747958	0.0732501	0.0765029	0.0761806	0.0749033	0.0740061	0.0767212	0.0768308	0.0720651	0.0732399	0.07612	0.0718491	0.0696447	0.0757745	0.0752238	0.0756869	0.0758012	0.0748685	0.0746607	0.0763092	0.0750878	0.0740415	0.0727609	0.0750221
18	117.058	1	118.065	0.16	C8H7N1	Indole C8H7N1	2		0	0	0	0	0	0	0.000235211	0	0	0	0	0	0	0	0	0	0	0	0	0	0.000243716	0	0	0	0	0	0	0	0	0	0	0	0	0	0	0	0	0	0.000240461	0	0
18	117.058	1	118.065	0.16	C8H7N1	Indole C8H7N1	3		0	0	0	0	0	0	0	0	0.000246421	0	0	0	0	0	0	0	0.000306348	0	0.000261086	0	0	0	0	0	0	0	0	0	0	0.000312157	0	0	0	0	0	0	0	0	0	0	0
18	117.058	1	118.065	0.16	C8H7N1	Indole C8H7N1	4		0	0	0	0	0	0	0	0	0	0	0	0	0	0	0	0	0	0	0	0	0	0	0	0	0	0	0	0	0	0	0	0	0	0	0	0	0	0	0	0	0
18	117.058	1	118.065	0.16	C8H7N1	Indole C8H7N1	5		0.00241277	0.00215678	0.00207312	0	0.000335227	0	0.000303135	0	0	0.000226484	0.000574434	0	0.00027641	0.000478741	0	0.000458036	0	0	0	0	0	0.000262089	0.000289711	0	0	0	0	0	0.000516843	0	0	0.000234762	0.000278072	0	0	0	0	0	0	0.000527342	0
18	117.058	1	118.065	0.16	C8H7N1	Indole C8H7N1	6		0	0	0	0	0	0	0	0	0	0	0	0	0	0	0	0	0	0	0	0	0	0	0	0	0	0	0	0	0	0	0	0	0	0	0	0	0	0	0	0	0
18	117.058	1	118.065	0.16	C8H7N1	Indole C8H7N1	7		0	0	0	0	0	0	0	0	0	0	0	0	0	0.00175659	0	0	0	0.00148587	0	0.00300591	0	0	0	0	0	0.000680343	0.00236356	0	0	0.00161798	0	0.00135059	0	0	0.00119946	0.00227533	0.000903837	0	0	0	0
18	117.058	1	118.065	0.16	C8H7N1	Indole C8H7N1	8		0.0595298	0.0525995	0.0455772	0.0330063	0.0341253	0.0332386	0.0260466	0.0273803	0.0243099	0.0196433	0.0234889	0.0197503	0.0173251	0.0190718	0.0172966	0.0375674	0.0393168	0.0343366	0.0308557	0.0270876	0.0297853	0.0226385	0.0216586	0.0174555	0.0161182	0.0245112	0.0167315	0.0429272	0.0394836	0.0434801	0.0245812	0.020933	0.0226347	0.0157651	0.0158089	0.0155151	0.0166057	0.0172017	0.0151811	0.0388301	0.0366809
19	390.277	1	391.284	0.17	C24H38O4	12-Ketodeoxycholic acid C24H38O4	0		0.765583	0.765281	0.765613	0.763873	0.765678	0.767907	0.766992	0.765375	0.765535	0.767068	0.763869	0.767283	0.764425	0.770215	0.766579	0.767202	0.765799	0.764745	0.766426	0.765648	0.765617	0.765782	0.765991	0.765661	0.765479	0.767082	0.765366	0.766834	0.763017	0.765342	0.765719	0.764419	0.76654	0.765751	0.763409	0.768651	0.765653	0.76771	0.766013	0.76545	0.766422
19	390.277	1	391.284	0.17	C24H38O4	12-Ketodeoxycholic acid C24H38O4	1		0.202433	0.202075	0.201771	0.203684	0.201579	0.200583	0.201012	0.202784	0.202447	0.201261	0.203748	0.2006	0.203435	0.198701	0.20264	0.201166	0.202623	0.202407	0.201687	0.201209	0.20156	0.202694	0.202117	0.202219	0.202493	0.199159	0.201375	0.200562	0.204836	0.201794	0.201597	0.203712	0.20214	0.202385	0.203942	0.19852	0.202486	0.201232	0.202212	0.202415	0.202284
19	390.277	1	391.284	0.17	C24H38O4	12-Ketodeoxycholic acid C24H38O4	2		0.0308818	0.0306681	0.0312223	0.0311233	0.0311565	0.0311325	0.0310203	0.0308906	0.0307131	0.0309165	0.032383	0.0317663	0.0317097	0.0302689	0.0302255	0.0309348	0.0306783	0.0320082	0.0308376	0.0316283	0.0313857	0.0311718	0.0310318	0.0315429	0.0308861	0.0321071	0.030056	0.0314892	0.0307566	0.0320814	0.0315354	0.0312474	0.0307128	0.031304	0.0313999	0.0325089	0.0309146	0.0310586	0.031206	0.0308388	0.0301968
19	390.277	1	391.284	0.17	C24H38O4	12-Ketodeoxycholic acid C24H38O4	3		0.00110174	0.00149328	0.0013936	0.00115439	0.00158628	0.00030867	0.000975416	0.000950464	0.00110963	0.000548513	0	0.000350235	0.000352834	0.000479657	0.000361434	0.00062659	0.000898979	0.000839287	0.000856436	0.000755625	0.000456464	0.000277621	0.000734376	0.000576353	0.00060266	0.000230919	0.000520133	0.00111432	0.00117493	0.000782674	0.00107786	0.000517623	0.000607502	0.000308174	0	0	0.000946467	0	0	0.00103205	0.00109793
19	390.277	1	391.284	0.17	C24H38O4	12-Ketodeoxycholic acid C24H38O4	4		0	0	0	0	0	6.86422e-05	0	0	0	0	0	0	0	0	0	0	0	0	0	0	8.1483e-05	0	0	0	0	0	0	0	0	0	0	0	0	0	0	0	0	0	0	0	0
19	390.277	1	391.284	0.17	C24H38O4	12-Ketodeoxycholic acid C24H38O4	5		0	0	0	0	0	0	0	0	0	0	0	0	0	0	0	0	0	0	0	0	0	0	0	0	0	0	0	0	0	0	0	0	0	0	0	0	0	0	0	0	0
19	390.277	1	391.284	0.17	C24H38O4	12-Ketodeoxycholic acid C24H38O4	6		0	0	0	0	0	0	0	0	0	8.40184e-05	0	0	0	0	0	0	0	0	0	0.000351014	0.000399737	0	0	0	0	0.000264785	0	0	0	0	0	0	0	0	0	0	0	0	0	0	0
19	390.277	1	391.284	0.17	C24H38O4	12-Ketodeoxycholic acid C24H38O4	7		0	0	0	0	0	0	0	0	0	0.000121705	0	0	0	0.000335744	0	0	0	0	0.000193144	0.000279681	0.000499957	0	0	0	0.000366346	0.000927412	0.00241123	0	0	0	0	0	0	0.000154505	0.00124889	0.00031994	0	0	0.000403753	0	0
19	390.277	1	391.284	0.17	C24H38O4	12-Ketodeoxycholic acid C24H38O4	8		0	0	0	0	0	0	0	0	0	0	0	0	0	0	0	0	0	0	0	0	0	0	0	0	0.000173244	0	0.000272495	0	0	0	0	0	0	0	0	0	0	0	0	0	0
19	390.277	1	391.284	0.17	C24H38O4	12-Ketodeoxycholic acid C24H38O4	9		0	0	0	0	0	0	0	0	0	0	0	0	0	0	0	0	0	0	0	0	0	0	0	0	0	0	0	0	5.04231e-05	0	0	0	0	0	0	0	0	0	0	0	0
19	390.277	1	391.284	0.17	C24H38O4	12-Ketodeoxycholic acid C24H38O4	10		0	0	0	0	0	0	0	0	0	0	0	0	0	0	0	0	0	0	0	0	0	0	0	0	0	0	0	0	0	0	0	0	0	0	0	0	0	0	0	0	0
19	390.277	1	391.284	0.17	C24H38O4	12-Ketodeoxycholic acid C24H38O4	11		0	0.000483335	0	9.88626e-05	0	0	0	0	0.00019483	0	0	0	0	0	0	0	0	0	0	0.000128348	0	0	0.000125638	0	0	0.00022819	0	0	0.000110075	0	0	0.000103437	0	9.74286e-05	0	0	0	0	0	0.000133059	0
19	390.277	1	391.284	0.17	C24H38O4	12-Ketodeoxycholic acid C24H38O4	12		0	0	0	0	0	0	0	0	0	0	0	0	0	0	0	0	0	0	0	0	0	7.52812e-05	0	0	0	0	0	0	0	0	0	0	0	0	0	0	0	0	0	0	0
19	390.277	1	391.284	0.17	C24H38O4	12-Ketodeoxycholic acid C24H38O4	13		0	0	0	0	0	0	0	0	0	0	0	0	0	0	0	0	0	0	0	0	0	0	0	0	0	0	0	0	0	0	0	0	0	0	0	0	0	0	0	0	0
19	390.277	1	391.284	0.17	C24H38O4	12-Ketodeoxycholic acid C24H38O4	14		0	0	0	0	0	0	0	0	0	0	0	0	0	0	0	0	0	0	0	0	0	0	0	0	0	0	0	0	0	0	0	0	0	0	0	0	0	0	0	0	0
19	390.277	1	391.284	0.17	C24H38O4	12-Ketodeoxycholic acid C24H38O4	15		0	0	0	0	0	0	0	0	0	0	0	0	0	0	0	0	0	0	0	0	0	0	0	0	0	0	0	0	0	0	0	0	0	0	0	0	0	0	0	0	0
19	390.277	1	391.284	0.17	C24H38O4	12-Ketodeoxycholic acid C24H38O4	16		0	0	0	0	0	0	0	0	0	0	0	0	0	0	0	0	0	0	0	0	0	0	0	0	0	0	0	0	0	0	0	0	0	0	0	0	0	0	0	0	0
19	390.277	1	391.284	0.17	C24H38O4	12-Ketodeoxycholic acid C24H38O4	17		0	0	0	0	0	0	0	0	0	0	0	0	7.69533e-05	0	0	0	0	0	0	0	0	0	0	0	0	0	0	0	0	0	0	0	0	0	0	0	0	0	0	0	0
19	390.277	1	391.284	0.17	C24H38O4	12-Ketodeoxycholic acid C24H38O4	18		0	0	0	0	0	0	0	0	0	0	0	0	0	0	0	0	0	0	0	0	0	0	0	0	0	0	0	0	0	0	0	0	0	0	0	0	0	0	0.000165173	5.97838e-05	0
19	390.277	1	391.284	0.17	C24H38O4	12-Ketodeoxycholic acid C24H38O4	19		0	0	0	6.63356e-05	0	0	0	0	0	0	0	0	0	0	0.000194136	7.0851e-05	0	0	0	0	0	0	0	0	0	0	0	0	0	0	7.14389e-05	0	0	0	0	0	0	0	0	7.13665e-05	0
19	390.277	1	391.284	0.17	C24H38O4	12-Ketodeoxycholic acid C24H38O4	20		0	0	0	0	0	0	0	0	0	0	0	0	0	0	0	0	0	0	0	0	0	0	0	0	0	0	0	0	0	0	0	0	0	0	0	0	0	0	0	0	0
19	390.277	1	391.284	0.17	C24H38O4	12-Ketodeoxycholic acid C24H38O4	21		0	0	0	0	0	0	0	0	0	0	0	0	0	0	0	0	0	0	0	0	0	0	0	0	0	0	0	0	0	0	0	0	0	0	0	0	0	0	0	0	0
19	390.277	1	391.284	0.17	C24H38O4	12-Ketodeoxycholic acid C24H38O4	22		0	0	0	0	0	0	0	0	0	0	0	0	0	0	0	0	0	0	0	0	0	0	0	0	0	0	0	0	0	0	0	0	0	0	0	0	0	0	0	0	0
19	390.277	1	391.284	0.17	C24H38O4	12-Ketodeoxycholic acid C24H38O4	23		0	0	0	0	0	0	0	0	0	0	0	0	0	0	0	0	0	0	0	0	0	0	0	0	0	0	0	0	5.46377e-05	0	0	0	0	0	0	0	0	0	0	0	0
19	390.277	1	391.284	0.17	C24H38O4	12-Ketodeoxycholic acid C24H38O4	24		0	0	0	0	0	0	0	0	0	0	0	0	0	0	0	0	0	0	0	0	0	0	0	0	0	0	0	0	0	0	0	0	0	0	0	0	0	0	0	0	0
20	167.062	-1	166.054	0.21	C5H13N1O3S1	L-Methionine C5H11N1O2S1 + H2O1 -> C5H13N1O3S1	0		0.952408	0.953114	0.952917	0.948362	0.948055	0.949089	0.949585	0.949754	0.957404	0.951337	0.967571	0.955137	0.95118	0.964327	0.964492	0.949858	0.950132	0.950843	0.951064	0.951033	0.949658	0.949592	0.952904	0.950074	0.94948	0.963227	0.956509	0.95238	0.951138	0.951578	0.951587	0.953143	0.952233	0.947593	0.966439	0.964889	0.956149	0.950058	0.965731	0.952339	0.95303
20	167.062	-1	166.054	0.21	C5H13N1O3S1	L-Methionine C5H11N1O2S1 + H2O1 -> C5H13N1O3S1	1		0.0475921	0.0466619	0.0470825	0.051638	0.0489814	0.0509108	0.0504148	0.0502456	0.042596	0.0486633	0.0324295	0.044863	0.0488195	0.0356734	0.0355084	0.0501418	0.0498683	0.0491574	0.0489363	0.0489671	0.0503424	0.0504076	0.0470964	0.0499257	0.0505196	0.036773	0.0434909	0.0476197	0.0488624	0.0484225	0.0484126	0.0468571	0.0477673	0.052407	0.0324856	0.0351106	0.0438514	0.0466792	0.0342692	0.0476609	0.04697
20	167.062	-1	166.054	0.21	C5H13N1O3S1	L-Methionine C5H11N1O2S1 + H2O1 -> C5H13N1O3S1	2		0	0	0	0	0	0	0	0	0	0	0	0	0	0	0	0	0	0	0	0	0	0	0	0	0	0	0	0	0	0	0	0	0	0	0	0	0	0	0	0	0
20	167.062	-1	166.054	0.21	C5H13N1O3S1	L-Methionine C5H11N1O2S1 + H2O1 -> C5H13N1O3S1	3		0	0.00022395	0	0	0	0	0	0	0	0	0	0	0	0	0	0	0	0	0	0	0	0	0	0	0	0	0	0	0	0	0	0	0	0	0.00107552	0	0	0.00326236	0	0	0
20	167.062	-1	166.054	0.21	C5H13N1O3S1	L-Methionine C5H11N1O2S1 + H2O1 -> C5H13N1O3S1	4		0	0	0	0	0.00296404	0	0	0	0	0	0	0	0	0	0	0	0	0	0	0	0	0	0	0	0	0	0	0	0	0	0	0	0	0	0	0	0	0	0	0	0
20	167.062	-1	166.054	0.21	C5H13N1O3S1	L-Methionine C5H11N1O2S1 + H2O1 -> C5H13N1O3S1	5		0	0	0	0	0	0	0	0	0	0	0	0	0	0	0	0	0	0	0	0	0	0	0	0	0	0	0	0	0	0	0	0	0	0	0	0	0	0	0	0	0
25	87.0684	1	88.0763	0.18	C4H9N1O1	4-Aminobutyraldehyde C4H9N1O1	0		0.957574	0.958815	0.95925	0.959066	0.959379	0.958153	0.958573	0.959292	0.960588	0.960502	0.958656	0.958146	0.958544	0.959987	0.958784	0.95852	0.957878	0.959752	0.958804	0.958763	0.959212	0.95976	0.958535	0.959571	0.958849	0.957538	0.95958	0.958999	0.958287	0.958441	0.95835	0.958563	0.958905	0.959029	0.95987	0.956971	0.957686	0.959234	0.959592	0.95717	0.958824
25	87.0684	1	88.0763	0.18	C4H9N1O1	4-Aminobutyraldehyde C4H9N1O1	1		0.0424265	0.0411852	0.04075	0.0409337	0.0406205	0.0417279	0.0414266	0.0407075	0.0394123	0.0394983	0.0413441	0.041854	0.0414558	0.0400132	0.0412161	0.0414801	0.0421222	0.0402485	0.0411962	0.0412372	0.0407877	0.04024	0.0414647	0.040429	0.0411507	0.0424625	0.0404202	0.0410006	0.0417131	0.0415595	0.0416502	0.0414371	0.0410955	0.0406248	0.0401296	0.0430294	0.0423141	0.0407662	0.0404081	0.0428302	0.041176
25	87.0684	1	88.0763	0.18	C4H9N1O1	4-Aminobutyraldehyde C4H9N1O1	2		0	0	0	0	0	0.000118709	0	0	0	0	0	0	0	0	0	0	0	0	0	0	0	0	0	0	0	0	0	0	0	0	0	0	0	0	0	0	0	0	0	0	0
25	87.0684	1	88.0763	0.18	C4H9N1O1	4-Aminobutyraldehyde C4H9N1O1	3		0	0	0	0	0	0	0	0	0	0	0	0	0	0	0	0	0	0	0	0	0	0	0	0	0	0	0	0	0	0	0	0	0	0	0	0	0	0	0	0	0
25	87.0684	1	88.0763	0.18	C4H9N1O1	4-Aminobutyraldehyde C4H9N1O1	4		0	0	0	0	0	0	0	0	0	0	0	0	0	0	0	0	0	0	0	0	0	0	0	0	0	0	0	0	0	0	0	0	0	0.000346702	0	0	0	0	0	0	0
28	162.126	1	163.133	0.18	C8H18O3	(3R,7R)-1,3,7-Octanetriol C8H18O3	0		0.916245	0.916305	0.916406	0.916661	0.918106	0.917469	0.918674	0.918417	0.917429	0.918686	0.916485	0.917956	0.917738	0.918459	0.918175	0.916161	0.916475	0.917146	0.916106	0.918211	0.918197	0.91808	0.917641	0.917946	0.918152	0.918161	0.916207	0.915715	0.918812	0.917444	0.917078	0.915947	0.917441	0.919916	0.918009	0.919194	0.917819	0.919681	0.918247	0.915651	0.918169
28	162.126	1	163.133	0.18	C8H18O3	(3R,7R)-1,3,7-Octanetriol C8H18O3	1		0.0806109	0.0796667	0.0797978	0.0804261	0.0797112	0.0802896	0.0791684	0.0797154	0.0802034	0.0795028	0.0810242	0.0800659	0.0800088	0.080183	0.0798906	0.0805031	0.0808831	0.0805645	0.0810693	0.0799885	0.0797099	0.0802946	0.0802883	0.0798102	0.0792038	0.0797897	0.0817045	0.0806576	0.0786616	0.0801217	0.0800922	0.0817646	0.0801336	0.0790618	0.0795831	0.0799481	0.0804013	0.0784841	0.0800186	0.081292	0.0795065
28	162.126	1	163.133	0.18	C8H18O3	(3R,7R)-1,3,7-Octanetriol C8H18O3	2		0.00304705	0.00392145	0.00379629	0.0028017	0.0020401	0.00224181	0.00210882	0.00186737	0.00236761	0.00173982	0.00228661	0.00189031	0.0021236	0.00135806	0.00182687	0.00309047	0.00251078	0.00228945	0.00265234	0.00180021	0.00209339	0.0015498	0.00191749	0.00224379	0.00256832	0.00204898	0.00200295	0.00352005	0.002475	0.00237598	0.00282943	0.00221941	0.00229031	0.00102272	0.00229003	0.000857869	0.00170093	0.00183484	0.0017339	0.00298105	0.0022609
28	162.126	1	163.133	0.18	C8H18O3	(3R,7R)-1,3,7-Octanetriol C8H18O3	3		0	0	0	5.05539e-05	6.72886e-05	0	4.91929e-05	0	0	0	0	0	0	0	0	0.000187872	0	0	0	0	0	0	8.12146e-05	0	0	0	0	0	0	0	0	0	0	0	0	0	0	0	0	0	0
28	162.126	1	163.133	0.18	C8H18O3	(3R,7R)-1,3,7-Octanetriol C8H18O3	4		0	0	0	0	0	0	0	0	0	0	0	0	0	0	0	0	0	0	0	0	0	0	0	0	0	0	0	0	0	0	0	0	0	0	0	0	0	0	0	0	0
28	162.126	1	163.133	0.18	C8H18O3	(3R,7R)-1,3,7-Octanetriol C8H18O3	5		0	0	0	0	0	0	0	0	0	0	0	0	0	0	0	0	0	0	0	0	0	0	0	0	0	0	0	0	0	0	0	0	0	0	0	0	0	0	0	0	0
28	162.126	1	163.133	0.18	C8H18O3	(3R,7R)-1,3,7-Octanetriol C8H18O3	6		0	0	0	0	0	0	0	0	0	0	0	0	0	0	0	0	0	0	0	0	0	0	0	0	0	0	0	0	0	0	0	0	0	0	0	0	0	0	0	0	0
28	162.126	1	163.133	0.18	C8H18O3	(3R,7R)-1,3,7-Octanetriol C8H18O3	7		9.73483e-05	0.000107351	0	6.014e-05	7.54984e-05	0	0	0	0	7.16315e-05	0.000204088	8.80753e-05	0.000129827	0	0.000107409	5.77075e-05	0.000131082	0	0.000172453	0	0	7.60336e-05	7.15858e-05	0	7.56743e-05	0	8.58347e-05	0.000107053	5.1648e-05	5.85772e-05	0	6.86151e-05	0.000135075	0	0.000118021	0	7.8667e-05	0	0	7.58666e-05	6.39157e-05
28	162.126	1	163.133	0.18	C8H18O3	(3R,7R)-1,3,7-Octanetriol C8H18O3	8		0	0	0	0	0	0	0	0	0	0	0	0	0	0	0	0	0	0	0	0	0	0	0	0	0	0	0	0	0	0	0	0	0	0	0	0	0	0	0	0	0
28	220.183	-1	219.175	0.31	C15H24O1	Nootkatol C15H24O1	0		0.85083	0.8614	0.861497	0.864027	0.879254	0.861729	0.861919	0.863775	0.858082	0.862301	0.866696	0.884834	0.871973	0.87099	0.885871	0.859416	0.865709	0.855675	0.862031	0.860955	0.871833	0.862567	0.871559	0.871778	0.877599	0.876728	0.87424	0.868552	0.862641	0.865797	0.862978	0.866785	0.868336	0.87703	0.872831	0.86722	0.866863	0.874934	0.866245	0.855732	0.863666
28	220.183	-1	219.175	0.31	C15H24O1	Nootkatol C15H24O1	1		0.141897	0.133569	0.136613	0.134253	0.120746	0.136313	0.136237	0.134392	0.136599	0.12931	0.126503	0.11469	0.12747	0.12901	0.110784	0.137537	0.133075	0.14102	0.137114	0.137348	0.127512	0.133646	0.126827	0.127894	0.121505	0.123272	0.112894	0.130109	0.136204	0.133777	0.137022	0.129267	0.130945	0.120538	0.112293	0.13278	0.124693	0.120132	0.127628	0.133619	0.130643
28	220.183	-1	219.175	0.31	C15H24O1	Nootkatol C15H24O1	2		0.00318077	0.00250427	0.00188935	0.00171993	0	0.000274051	0.000774259	0.00028112	0.000329669	0.000392131	0.000766562	0.00047568	0.000556716	0	0	0.000769231	0.00121611	0.000554204	0.000855327	0.00169711	0.000654764	0.000733163	0.000362074	0.000328608	0.000895313	0	0	0.00133854	0.00115496	0.000426443	0	0.000793643	0.000718459	0	0	0	0.000436168	0.000799751	0	0.00127698	0.00118589
28	220.183	-1	219.175	0.31	C15H24O1	Nootkatol C15H24O1	3		0	0	0	0	0	0	0	0	0	0	0	0	0	0	0	0	0	0	0	0	0	0	0.00125257	0	0	0	0	0	0	0	0	0	0	0	0	0	0	0	0	0	0
28	220.183	-1	219.175	0.31	C15H24O1	Nootkatol C15H24O1	4		0	0	0	0	0	0	0	0	0	0	0	0	0	0	0	0	0	0	0	0	0	0	0	0	0	0	0	0	0	0	0	0	0	0	0	0	0	0	0	0	0
28	220.183	-1	219.175	0.31	C15H24O1	Nootkatol C15H24O1	5		0	0	0	0	0	0	0	0	0	0	0	0	0	0	0	0	0	0	0	0	0	0	0	0	0	0	0	0	0	0	0	0	0	0	0	0	0	0	0	0	0
28	220.183	-1	219.175	0.31	C15H24O1	Nootkatol C15H24O1	6		0	0	0	0	0	0	0	0	0	0	0	0	0	0	0	0	0	0	0	0	0	0.00305393	0	0	0	0	0	0	0	0	0	0	0	0	0	0	0	0	0	0	0
28	220.183	-1	219.175	0.31	C15H24O1	Nootkatol C15H24O1	7		0	0	0	0	0	0	0	0	0	0	0	0	0	0	0	0	0	0	0	0	0	0	0	0	0	0	0	0	0	0	0	0	0	0	0	0	0	0	0	0	0
28	220.183	-1	219.175	0.31	C15H24O1	Nootkatol C15H24O1	8		0	0	0	0	0	0	0	0	0	0	0	0	0	0	0	0	0	0	0	0	0	0	0	0	0	0	0	0	0	0	0	0	0	0	0	0	0	0	0	0	0
28	220.183	-1	219.175	0.31	C15H24O1	Nootkatol C15H24O1	9		0	0	0	0	0	0	0	0	0	0	0	0	0	0	0	0	0	0	0	0	0	0	0	0	0	0	0	0	0	0	0	0	0	0	0	0	0	0	0	0	0
28	220.183	-1	219.175	0.31	C15H24O1	Nootkatol C15H24O1	10		0.00409238	0.00252693	0	0	0	0.00168388	0.00106978	0.00155138	0.00498916	0.00799679	0.00603436	0	0	0	0.00334508	0.00227772	0	0.00275052	0	0	0	0	0	0	0	0	0.0128664	0	0	0	0	0.0031545	0	0.00243144	0.0148763	0	0.00800792	0.00413478	0.00612639	0.00937188	0.00450546
28	220.183	-1	219.175	0.31	C15H24O1	Nootkatol C15H24O1	11		0	0	0	0	0	0	0	0	0	0	0	0	0	0	0	0	0	0	0	0	0	0	0	0	0	0	0	0	0	0	0	0	0	0	0	0	0	0	0	0	0
28	220.183	-1	219.175	0.31	C15H24O1	Nootkatol C15H24O1	12		0	0	0	0	0	0	0	0	0	0	0	0	0	0	0	0	0	0	0	0	0	0	0	0	0	0	0	0	0	0	0	0	0	0	0	0	0	0	0	0	0
28	220.183	-1	219.175	0.31	C15H24O1	Nootkatol C15H24O1	13		0	0	0	0	0	0	0	0	0	0	0	0	0	0	0	0	0	0	0	0	0	0	0	0	0	0	0	0	0	0	0	0	0	0	0	0	0	0	0	0	0
28	220.183	-1	219.175	0.31	C15H24O1	Nootkatol C15H24O1	14		0	0	0	0	0	0	0	0	0	0	0	0	0	0	0	0	0	0	0	0	0	0	0	0	0	0	0	0	0	0	0	0	0	0	0	0	0	0	0	0	0
28	220.183	-1	219.175	0.31	C15H24O1	Nootkatol C15H24O1	15		0	0	0	0	0	0	0	0	0	0	0	0	0	0	0	0	0	0	0	0	0	0	0	0	0	0	0	0	0	0	0	0	0	0	0	0	0	0	0	0	0
31	340.204	-1	339.2	0.32	C22H28O3	Canrenone C22H28O3	0		0.825938	0.830832	0.830777	0.831888	0.824939	0.824547	0.823701	0.826061	0.829403	0.832195	0.836334	0.832935	0.838284	0.834549	0.844807	0.82255	0.822273	0.826516	0.825894	0.828766	0.829625	0.828416	0.830808	0.826418	0.829922	0.828612	0.837888	0.833582	0.824912	0.825569	0.82621	0.829234	0.822196	0.827605	0.829985	0.829169	0.830733	0.837936	0.826617	0.829161	0.825177
31	340.204	-1	339.2	0.32	C22H28O3	Canrenone C22H28O3	1		0.173285	0.168117	0.168404	0.167652	0.174332	0.175057	0.175511	0.173207	0.17021	0.166577	0.163353	0.166729	0.16083	0.165451	0.155193	0.177166	0.177727	0.173148	0.173855	0.170815	0.169754	0.171302	0.168718	0.172896	0.169146	0.170158	0.159502	0.165718	0.174691	0.174147	0.172854	0.169085	0.177804	0.171522	0.169514	0.170522	0.169076	0.160458	0.17298	0.170702	0.174357
31	340.204	-1	339.2	0.32	C22H28O3	Canrenone C22H28O3	2		0.000411546	0.00105001	0	0.000460261	0.000144429	0.000396463	0.000788468	0.000386203	0.000386662	0.000214195	0.000313017	0.00033622	0.000661187	0	0	0.000144632	0	0.000336619	0.000251014	0.000419358	0.000620945	0.000281705	0.000473397	0.000686204	0	0.00122921	0	0.000699648	0.000397565	0.000283721	0.000935766	0.0016804	0	0.000569148	0.000500575	0.000309501	0.000190247	0.00067867	0.000402585	0.000136832	0
31	340.204	-1	339.2	0.32	C22H28O3	Canrenone C22H28O3	3		0	0	0	0	0	0	0	0	0	0	0	0	0	0	0	0	0	0	0	0	0	0	0	0	0	0	0	0	0	0	0	0	0	0	0	0	0	0	0	0	0
31	340.204	-1	339.2	0.32	C22H28O3	Canrenone C22H28O3	4		0	0	0.000536811	0	0	0	0	0	0	0	0	0	0	0	0	0.000139185	0	0	0	0	0	0	0	0	0	0	0	0	0	0	0	0	0	0	0	0	0	0	0	0	0
31	340.204	-1	339.2	0.32	C22H28O3	Canrenone C22H28O3	5		0	0	0	0	0	0	0	0.000346134	0	0	0	0	0	0	0	0	0	0	0	0	0	0	0	0	0	0	0	0	0	0	0	0	0	0	0	0	0	0	0	0	0
31	340.204	-1	339.2	0.32	C22H28O3	Canrenone C22H28O3	6		0	0	0	0	0	0	0	0	0	0	0	0	0	0	0	0	0	0	0	0	0	0	0	0	0	0	0	0	0	0	0	0	0	0	0	0	0	0	0	0	0
31	340.204	-1	339.2	0.32	C22H28O3	Canrenone C22H28O3	7		0	0	0	0	0	0	0	0	0	0	0	0	0	0	0	0	0	0	0	0	0	0	0	0	0	0	0	0	0	0	0	0	0	0	0	0	0	0	0	0	0
31	340.204	-1	339.2	0.32	C22H28O3	Canrenone C22H28O3	8		0	0	0	0	0.000584765	0	0	0	0	0	0	0	0	0	0	0	0	0	0	0	0	0	0	0	0	0	0	0	0	0	0	0	0	0	0	0	0	0	0	0	0
31	340.204	-1	339.2	0.32	C22H28O3	Canrenone C22H28O3	9		0.000365769	0	0	0	0	0	0	0	0	0	0	0	0	0	0	0	0	0	0	0	0	0	0	0	0	0	0	0	0	0	0	0	0	0	0	0	0	0	0	0	0
31	340.204	-1	339.2	0.32	C22H28O3	Canrenone C22H28O3	10		0	0	0	0	0	0	0	0	0	0	0	0	0	0	0	0	0	0	0	0	0	0	0	0	0	0	0	0	0	0	0	0	0	0	0	0	0	0	0	0	0
31	340.204	-1	339.2	0.32	C22H28O3	Canrenone C22H28O3	11		0	0	0	0	0	0	0	0	0	0	0	0	0	0	0	0	0	0	0	0	0	0	0	0	0	0	0	0	0	0	0	0	0	0	0	0	0	0	0	0	0
31	340.204	-1	339.2	0.32	C22H28O3	Canrenone C22H28O3	12		0	0	0	0	0	0	0	0	0	0	0	0	0	0	0	0	0	0	0	0	0	0	0	0	0	0	0	0	0	0	0	0	0	0	0	0	0	0	0	0	0.000466101
31	340.204	-1	339.2	0.32	C22H28O3	Canrenone C22H28O3	13		0	0	0	0	0	0	0	0	0	0	0	0	0	0	0	0	0	0	0	0	0	0	0	0	0	0	0	0	0	0	0	0	0	0	0	0	0	0	0	0	0
31	340.204	-1	339.2	0.32	C22H28O3	Canrenone C22H28O3	14		0	0	0	0	0	0	0	0	0	0	0	0	0	0	0	0	0	0	0	0	0	0	0	0	0	0	0	0	0	0	0	0	0	0	0	0	0	0	0	0	0
31	340.204	-1	339.2	0.32	C22H28O3	Canrenone C22H28O3	15		0	0	0.000281502	0	0	0	0	0	0	0.00101363	0	0	0	0	0	0	0	0	0	0	0	0	0	0	0.000931552	0	0.00260981	0	0	0	0	0	0	0	0	0	0	0.000927768	0	0	0
31	340.204	-1	339.2	0.32	C22H28O3	Canrenone C22H28O3	16		0	0	0	0	0	0	0	0	0	0	0	0	0	0	0	0	0	0	0	0	0	0	0	0	0	0	0	0	0	0	0	0	0	0	0	0	0	0	0	0	0
31	340.204	-1	339.2	0.32	C22H28O3	Canrenone C22H28O3	17		0	0	0	0	0	0	0	0	0	0	0	0	0	0	0	0	0	0	0	0	0	0	0	0	0	0	0	0	0	0	0	0	0	0	0	0	0	0	0	0	0
31	340.204	-1	339.2	0.32	C22H28O3	Canrenone C22H28O3	18		0	0	0	0	0	0	0	0	0	0	0	0	0	0	0	0	0	0	0	0	0	0	0	0	0	0	0	0	0	0	0	0	0	0.000303089	0	0	0	0	0	0	0
31	340.204	-1	339.2	0.32	C22H28O3	Canrenone C22H28O3	19		0	0	0	0	0	0	0	0	0	0	0	0	0	0	0	0	0	0	0	0	0	0	0	0	0	0	0	0	0	0	0	0	0	0	0	0	0	0	0	0	0
31	340.204	-1	339.2	0.32	C22H28O3	Canrenone C22H28O3	20		0	0	0	0	0	0	0	0	0	0	0	0	0.000224493	0	0	0	0	0	0	0	0	0	0	0	0	0	0	0	0	0	0	0	0	0	0	0	0	0	0	0	0
31	340.204	-1	339.2	0.32	C22H28O3	Canrenone C22H28O3	21		0	0	0	0	0	0	0	0	0	0	0	0	0	0	0	0	0	0	0	0	0	0	0	0	0	0	0	0	0	0	0	0	0	0	0	0	0	0	0	0	0
31	340.204	-1	339.2	0.32	C22H28O3	Canrenone C22H28O3	22		0	0	0	0	0	0	0	0	0	0	0	0	0	0	0	0	0	0	0	0	0	0	0	0	0	0	0	0	0	0	0	0	0	0	0	0	0	0	0	0	0
32	193.147	1	194.154	0.18	C12H19N1O1	N-Cyclopropyl-trans-2-cis-6-nonadienamide C12H19N1O1	0		0.75331	0.759567	0.772744	0.841372	0.846427	0.853227	0.855864	0.860062	0.858558	0.865232	0.844382	0.858401	0.863025	0.856152	0.862566	0.8271	0.834121	0.839608	0.851562	0.854246	0.86014	0.86031	0.866981	0.858926	0.864224	0.846672	0.85896	0.779006	0.821706	0.827909	0.859406	0.860228	0.859465	0.862391	0.858871	0.863676	0.862979	0.858773	0.865341	0.832007	0.836336
32	193.147	1	194.154	0.18	C12H19N1O1	N-Cyclopropyl-trans-2-cis-6-nonadienamide C12H19N1O1	1		0.0936298	0.0964684	0.0967076	0.107556	0.107496	0.105907	0.109257	0.110022	0.10884	0.109633	0.106413	0.111658	0.110403	0.104392	0.10952	0.107452	0.104265	0.104484	0.106067	0.105504	0.109539	0.110482	0.108599	0.111098	0.109978	0.108487	0.11251	0.0988048	0.104329	0.105026	0.108775	0.109756	0.10952	0.110649	0.108986	0.111009	0.110639	0.107852	0.109879	0.106062	0.107304
32	193.147	1	194.154	0.18	C12H19N1O1	N-Cyclopropyl-trans-2-cis-6-nonadienamide C12H19N1O1	2		0	0	0	0	0	0	0	0	0	0	0	0	0	0	0	0	0	0	0	0	0	0	0	0	0	0	0	0	0	0	0	0	0	0	0	0	0	0	0	0	0
32	193.147	1	194.154	0.18	C12H19N1O1	N-Cyclopropyl-trans-2-cis-6-nonadienamide C12H19N1O1	3		0	0	0	0	0	0	0	0	0	0	0	0	0	0	0	0	0	0	0	0	0	0	0	0	0	0	0	0	0	0	0	0	0	0	0	0	0	0	0	0	0
32	193.147	1	194.154	0.18	C12H19N1O1	N-Cyclopropyl-trans-2-cis-6-nonadienamide C12H19N1O1	4		0	0	0	0	0	0	0	0	0	0	0	0	0	0	0	0	0	0	0	0	0	0	0	0	0	0	0	0	0	0	0	0	0	0	0	0	0	0	0	0	0
32	193.147	1	194.154	0.18	C12H19N1O1	N-Cyclopropyl-trans-2-cis-6-nonadienamide C12H19N1O1	5		0.147977	0.139136	0.125397	0.0480716	0.0450508	0.0403062	0.0337858	0.0290868	0.0317708	0.0246077	0.047543	0.0291761	0.0259418	0.039456	0.0271977	0.0643737	0.0596971	0.0541551	0.0411934	0.0386525	0.0295253	0.028855	0.0244201	0.028449	0.0256017	0.0435782	0.028259	0.116229	0.0724624	0.0651402	0.0307956	0.0290487	0.0304831	0.0268064	0.0315973	0.0246741	0.0258499	0.0328991	0.02478	0.0605912	0.055147
32	193.147	1	194.154	0.18	C12H19N1O1	N-Cyclopropyl-trans-2-cis-6-nonadienamide C12H19N1O1	6		0.00398723	0.00482849	0.00424659	0.00117343	0.000816633	0.000188572	0	0	0.000164091	0.000170169	0.000404581	0	0	0	0	0.000580445	0.000413644	0.000877279	0.000199186	0.000765352	0	0.000140375	0	0.000316297	0	0.000320054	0	0.0049272	0.000747095	0.000886173	0.000217792	0.000574611	0.000170356	0	0.000257525	0	0	0	0	0.000204566	0.000748961
32	193.147	1	194.154	0.18	C12H19N1O1	N-Cyclopropyl-trans-2-cis-6-nonadienamide C12H19N1O1	7		0	0	0	0	0	0	0	0	0	0	0	0	0	0	0	0	0	0	0	0	0	0	0	0	0	0	0	0	0	0	0	0	0	0	0	0	0	0	0	0	0
32	193.147	1	194.154	0.18	C12H19N1O1	N-Cyclopropyl-trans-2-cis-6-nonadienamide C12H19N1O1	8		0	0	0	0	0	0	0	0	0	0	0	0	0	0	0	0	0	0	0	0	0	0	0	0	0	0	0	0	0	0	0	0	0	0	0	0	0	0	0	0	0
32	193.147	1	194.154	0.18	C12H19N1O1	N-Cyclopropyl-trans-2-cis-6-nonadienamide C12H19N1O1	9		0.00109583	0	0.000905233	0.00182693	0.000209641	0.00037096	0.00109316	0.000829556	0.000667524	0.000356995	0.00125721	0.000765405	0.000629447	0	0.00071656	0.000493707	0.00150316	0.000875442	0.00097839	0.000832493	0.000795651	0.000212064	0	0.00121126	0.000196787	0.000943134	0.000270725	0.00103291	0.000755433	0.0010393	0.000805859	0.000392815	0.000360897	0.000153934	0.000288881	0.000640919	0.000532309	0.000476085	0	0.00113551	0.000463461
32	193.147	1	194.154	0.18	C12H19N1O1	N-Cyclopropyl-trans-2-cis-6-nonadienamide C12H19N1O1	10		0	0	0	0	0	0	0	0	0	0	0	0	0	0	0	0	0	0	0	0	0	0	0	0	0	0	0	0	0	0	0	0	0	0	0	0	0	0	0	0	0
32	193.147	1	194.154	0.18	C12H19N1O1	N-Cyclopropyl-trans-2-cis-6-nonadienamide C12H19N1O1	11		0	0	0	0	0	0	0	0	0	0	0	0	0	0	0	0	0	0	0	0	0	0	0	0	0	0	0	0	0	0	0	0	0	0	0	0	0	0	0	0	0
32	193.147	1	194.154	0.18	C12H19N1O1	N-Cyclopropyl-trans-2-cis-6-nonadienamide C12H19N1O1	12		0	0	0	0	0	0	0	0	0	0	0	0	0	0	0	0	0	0	0	0	0	0	0	0	0	0	0	0	0	0	0	0	0	0	0	0	0	0	0	0	0
34	195.162	1	196.17	0.19	C12H21N1O1	2,5-Dibutyl-4-methyloxazole C12H21N1O1	0		0.868736	0.869218	0.868945	0.872373	0.871391	0.872702	0.872686	0.872596	0.872881	0.873028	0.873898	0.874785	0.872672	0.874361	0.875042	0.871094	0.872083	0.872206	0.872059	0.87233	0.873843	0.873393	0.872457	0.872694	0.873595	0.874378	0.873811	0.87121	0.871063	0.871071	0.872427	0.872626	0.872644	0.87441	0.873951	0.875169	0.873566	0.873654	0.874416	0.871337	0.871807
34	195.162	1	196.17	0.19	C12H21N1O1	2,5-Dibutyl-4-methyloxazole C12H21N1O1	1		0.112241	0.112947	0.114043	0.1137	0.114722	0.114226	0.114469	0.1144	0.114137	0.114596	0.114372	0.113743	0.114952	0.113572	0.113738	0.113499	0.1137	0.1136	0.114576	0.11464	0.113893	0.114496	0.114675	0.114914	0.114294	0.114133	0.114534	0.112302	0.113202	0.113302	0.114979	0.11479	0.114605	0.114131	0.114022	0.11385	0.114315	0.114336	0.11413	0.113631	0.113844
34	195.162	1	196.17	0.19	C12H21N1O1	2,5-Dibutyl-4-methyloxazole C12H21N1O1	2		0.00720705	0.00733467	0.00753369	0.00770081	0.00774294	0.00739069	0.00777253	0.00787929	0.00808101	0.00819906	0.0060337	0.0073957	0.00851333	0.00754429	0.00741052	0.00786997	0.00741364	0.00762351	0.00746339	0.0075848	0.00696376	0.00770838	0.0084269	0.00818211	0.00826629	0.00659571	0.00803916	0.00748752	0.00763926	0.00780406	0.00773611	0.00799155	0.00828445	0.00774349	0.00793409	0.00722675	0.00829798	0.00793052	0.00791475	0.00761082	0.0076347
34	195.162	1	196.17	0.19	C12H21N1O1	2,5-Dibutyl-4-methyloxazole C12H21N1O1	3		0.0116356	0.0102339	0.00923692	0.00608742	0.00600601	0.005564	0.00498219	0.00501832	0.00481106	0.00407337	0.00569616	0.00399507	0.00383364	0.00447456	0.00380945	0.0072528	0.00674719	0.00647757	0.00568434	0.00528458	0.00517349	0.00430564	0.00436414	0.00416847	0.00381385	0.004866	0.00361648	0.00869056	0.00794294	0.00758678	0.00477433	0.00448834	0.00438207	0.00371553	0.0040503	0.0037398	0.00378122	0.00402552	0.00349077	0.00715404	0.00667683
34	195.162	1	196.17	0.19	C12H21N1O1	2,5-Dibutyl-4-methyloxazole C12H21N1O1	4		0.000180009	0.00026607	0.000240498	0.000118915	0.000138068	0.000117432	9.02773e-05	9.31618e-05	9.02992e-05	0.000103026	0	8.16244e-05	2.92061e-05	4.84655e-05	0	0.000266255	3.88744e-05	9.31862e-05	0.000217057	0.000160693	0.000126428	8.53821e-05	6.76775e-05	4.15121e-05	3.06534e-05	2.69911e-05	0	0.000309854	0.00015239	0.000236542	8.42618e-05	9.34107e-05	7.10816e-05	0	4.27967e-05	1.39116e-05	3.9675e-05	5.43638e-05	4.90171e-05	0.00025054	2.27298e-05
34	195.162	1	196.17	0.19	C12H21N1O1	2,5-Dibutyl-4-methyloxazole C12H21N1O1	5		0	0	0	1.94135e-05	0	0	0	1.30884e-05	0	0	0	0	0	0	0	0	1.66826e-05	0	0	0	0	1.22755e-05	0	0	0	0	0	0	0	0	0	1.15439e-05	1.2986e-05	0	0	0	0	0	0	1.65449e-05	1.51409e-05
34	195.162	1	196.17	0.19	C12H21N1O1	2,5-Dibutyl-4-methyloxazole C12H21N1O1	6		0	0	0	0	0	0	0	0	0	0	0	0	0	0	0	1.76925e-05	0	0	0	0	0	0	8.9225e-06	0	0	0	0	0	0	0	0	0	0	0	0	0	0	0	0	0	0
34	195.162	1	196.17	0.19	C12H21N1O1	2,5-Dibutyl-4-methyloxazole C12H21N1O1	7		0	0	0	0	0	0	0	0	0	0	0	0	0	0	0	0	0	0	0	0	0	0	0	0	0	0	0	0	0	0	0	0	0	0	0	0	0	0	0	0	0
34	195.162	1	196.17	0.19	C12H21N1O1	2,5-Dibutyl-4-methyloxazole C12H21N1O1	8		0	0	0	0	0	0	0	0	0	0	0	0	0	0	0	0	0	0	0	0	0	0	0	0	0	0	0	0	0	0	0	0	0	0	0	0	0	0	0	0	0
34	195.162	1	196.17	0.19	C12H21N1O1	2,5-Dibutyl-4-methyloxazole C12H21N1O1	9		0	0	0	0	0	0	0	0	0	0	0	0	0	0	0	0	0	0	0	0	0	0	0	0	0	0	0	0	0	0	0	0	0	0	0	0	0	0	0	0	0
34	195.162	1	196.17	0.19	C12H21N1O1	2,5-Dibutyl-4-methyloxazole C12H21N1O1	10		0	0	0	0	0	0	0	0	0	0	0	0	0	0	0	0	0	0	0	0	0	0	0	0	0	0	0	0	0	0	0	0	0	0	0	0	0	0	0	0	0
34	195.162	1	196.17	0.19	C12H21N1O1	2,5-Dibutyl-4-methyloxazole C12H21N1O1	11		0	0	0	0	0	0	0	0	0	0	0	0	0	0	0	0	0	0	0	0	0	0	0	0	0	0	0	0	0	0	0	0	0	0	0	0	0	0	0	0	0
34	195.162	1	196.17	0.19	C12H21N1O1	2,5-Dibutyl-4-methyloxazole C12H21N1O1	12		0	0	0	0	0	0	0	0	0	0	0	0	0	0	0	0	0	0	0	0	0	0	0	0	0	0	0	0	0	0	0	0	0	0	0	0	0	0	0	0	0
34	326.192	-1	325.184	0.32	C18H30O3S1	2-Dodecylbenzenesulfonic acid C18H30O3S1	0		0.833637	0.83292	0.832827	0.833936	0.827961	0.831903	0.833509	0.831636	0.833438	0.830768	0.832259	0.838414	0.83361	0.830338	0.837672	0.836423	0.833313	0.832404	0.832952	0.833406	0.832233	0.834414	0.831534	0.830169	0.834335	0.830859	0.837463	0.830579	0.833949	0.833467	0.830502	0.833838	0.832273	0.831085	0.829674	0.833667	0.831409	0.832196	0.832042	0.833148	0.833288
34	326.192	-1	325.184	0.32	C18H30O3S1	2-Dodecylbenzenesulfonic acid C18H30O3S1	1		0.165823	0.166196	0.165792	0.16562	0.16867	0.167653	0.165426	0.167524	0.166211	0.161991	0.165493	0.158377	0.161725	0.169662	0.161301	0.163201	0.166227	0.167504	0.166759	0.166175	0.16113	0.165297	0.167919	0.169831	0.161948	0.167819	0.160297	0.169421	0.165745	0.166281	0.169389	0.165889	0.167458	0.168105	0.168422	0.165733	0.166564	0.167177	0.167542	0.166578	0.166572
34	326.192	-1	325.184	0.32	C18H30O3S1	2-Dodecylbenzenesulfonic acid C18H30O3S1	2		0.000134279	0.000189926	0	7.65762e-05	5.47165e-05	0.000149232	0	0.000177103	0.000156337	0.000484198	0	0.000871305	0	0	0.00031452	0.000375323	0.000460036	9.11338e-05	0.000176398	0.000419966	0.000116	0.000289018	0.000132604	0	0.000382215	0.000109949	0	0	0	0.000251889	0.000108911	0.000273413	0.000269578	0.000419489	0	0	0	0.000626642	0.000415451	0.000203518	0.000140492
34	326.192	-1	325.184	0.32	C18H30O3S1	2-Dodecylbenzenesulfonic acid C18H30O3S1	3		0	0	0	0	0	0	0	0	0	0	0	0	0	0	0	0	0	0	0	0	0	0	0	0	0	0	0	0	0	0	0	0	0	0	0	0	0	0	0	0	0
34	326.192	-1	325.184	0.32	C18H30O3S1	2-Dodecylbenzenesulfonic acid C18H30O3S1	4		0	0	0	0	0	0	0	0	0	0	0	0	0	0	0	0	0	0	0	0	0	0	0	0	0	0	0	0	0	0	0	0	0	0	0	0	0	0	0	0	0
34	326.192	-1	325.184	0.32	C18H30O3S1	2-Dodecylbenzenesulfonic acid C18H30O3S1	5		0	0	0	0	0	0	0	0	0	0	0	0	0.00101605	0	0	0	0	0	0	0	0	0	0	0	0	0	0	0	0	0	0	0	0	0	0	0	0	0	0	0	0
34	326.192	-1	325.184	0.32	C18H30O3S1	2-Dodecylbenzenesulfonic acid C18H30O3S1	6		0	0	0	0	0	0	0	0	0	0	0	0	0	0	0	0	0	0	0	0	0	0	0	0	0	0	0	0	0	0	0	0	0	0	0	0	0	0	0	0	0
34	326.192	-1	325.184	0.32	C18H30O3S1	2-Dodecylbenzenesulfonic acid C18H30O3S1	7		0	0	0	0	0	0	0	0	0	0	0	0	0	0	0	0	0	0	0	0	0	0	0	0	0	0	0	0	0	0	0	0	0	0	0	0.000234325	0	0	0	0	0
34	326.192	-1	325.184	0.32	C18H30O3S1	2-Dodecylbenzenesulfonic acid C18H30O3S1	8		0.000405864	0.000694103	0.00122587	0.000367609	0.00331413	0	0.00106476	0.000475275	0	0.00675644	0.00224789	0.0023382	0.00364955	0	0.000712593	0	0	0	0.000113069	0	0	0	0.000414459	0	0.00333437	0.00114321	0.00223992	0	0	0	0	0	0	0.000390203	0.00190366	0	0.00202729	0	0	0	0
34	326.192	-1	325.184	0.32	C18H30O3S1	2-Dodecylbenzenesulfonic acid C18H30O3S1	9		0	0	0	0	0	0	0	0.000187664	0.000194173	0	0	0	0	0	0	0	0	0	0	0	0	0	0	0	0	0	0	0	0	0	0	0	0	0	0	0	0	0	0	0	0
34	326.192	-1	325.184	0.32	C18H30O3S1	2-Dodecylbenzenesulfonic acid C18H30O3S1	10		0	0	0.00015583	0	0	0	0	0	0	0	0	0	0	0	0	0	0	0	0	0	0	0	0	0	0	0	0	0	0	0	0	0	0	0	0	0	0	0	0	7.02259e-05	0
34	326.192	-1	325.184	0.32	C18H30O3S1	2-Dodecylbenzenesulfonic acid C18H30O3S1	11		0	0	0	0	0	0.000294006	0	0	0	0	0	0	0	0	0	0	0	0	0	0	0	0	0	0	0	0	0	0	0.000306033	0	0	0	0	0	0	0	0	0	0	0	0
34	326.192	-1	325.184	0.32	C18H30O3S1	2-Dodecylbenzenesulfonic acid C18H30O3S1	12		0	0	0	0	0	0	0	0	0	0	0	0	0	0	0	0	0	0	0	0	0	0	0	0	0	6.83466e-05	0	0	0	0	0	0	0	0	0	0	0	0	0	0	0
34	326.192	-1	325.184	0.32	C18H30O3S1	2-Dodecylbenzenesulfonic acid C18H30O3S1	13		0	0	0	0	0	0	0	0	0	0	0	0	0	0	0	0	0	0	0	0	0	0	0	0	0	0	0	0	0	0	0	0	0	0	0	0	0	0	0	0	0
34	326.192	-1	325.184	0.32	C18H30O3S1	2-Dodecylbenzenesulfonic acid C18H30O3S1	14		0	0	0	0	0	0	0	0	0	0	0	0	0	0	0	0	0	0	0	0	0.00574647	0	0	0	0	0	0	0	0	0	0	0	0	0	0	0	0	0	0	0	0
34	326.192	-1	325.184	0.32	C18H30O3S1	2-Dodecylbenzenesulfonic acid C18H30O3S1	15		0	0	0	0	0	0	0	0	0	0	0	0	0	0	0	0	0	0	0	0	0.000774756	0	0	0	0	0	0	0	0	0	0	0	0	0	0	0	0	0	0	0	0
34	326.192	-1	325.184	0.32	C18H30O3S1	2-Dodecylbenzenesulfonic acid C18H30O3S1	16		0	0	0	0	0	0	0	0	0	0	0	0	0	0	0	0	0	0	0	0	0	0	0	0	0	0	0	0	0	0	0	0	0	0	0	0	0	0	0	0	0
34	326.192	-1	325.184	0.32	C18H30O3S1	2-Dodecylbenzenesulfonic acid C18H30O3S1	17		0	0	0	0	0	0	0	0	0	0	0	0	0	0	0	0	0	0	0	0	0	0	0	0	0	0	0	0	0	0	0	0	0	0	0	0.000366335	0	0	0	0	0
34	326.192	-1	325.184	0.32	C18H30O3S1	2-Dodecylbenzenesulfonic acid C18H30O3S1	18		0	0	0	0	0	0	0	0	0	0	0	0	0	0	0	0	0	0	0	0	0	0	0	0	0	0	0	0	0	0	0	0	0	0	0	0	0	0	0	0	0
35	99.0684	1	100.076	0.19	C5H9N1O1	2-Piperidinone C5H9N1O1	0		0.917998	0.918079	0.919692	0.919658	0.921609	0.92245	0.922568	0.924031	0.92204	0.920822	0.923283	0.9231	0.923394	0.925617	0.918417	0.920525	0.91986	0.922351	0.923129	0.921096	0.922984	0.919415	0.923082	0.919253	0.921147	0.921229	0.916445	0.919979	0.917378	0.917241	0.921093	0.924289	0.924212	0.924278	0.924932	0.921253	0.917926	0.925273	0.921846	0.921377	0.923594
35	99.0684	1	100.076	0.19	C5H9N1O1	2-Piperidinone C5H9N1O1	1		0.048016	0.0475824	0.0475111	0.050113	0.0479173	0.0470844	0.0493057	0.0461915	0.0499497	0.0464941	0.0481074	0.0482825	0.0481195	0.0480646	0.0485258	0.0469294	0.0486548	0.0482903	0.048368	0.0493544	0.0480247	0.0478693	0.0495651	0.0494798	0.0468143	0.0492995	0.0486594	0.0472648	0.0470715	0.0489484	0.0460053	0.0479015	0.0493604	0.0464938	0.0477911	0.0505521	0.0490969	0.0458739	0.0471598	0.0492887	0.0480902
35	99.0684	1	100.076	0.19	C5H9N1O1	2-Piperidinone C5H9N1O1	2		0	0	0	0	0	0	0	0	0	0	0	0	0	0	0	0	0	0	0	0	0	0	0	0	0	0	0	0	0.000157361	0	0	0	0	0	0	0	0	0	0	0	0
35	99.0684	1	100.076	0.19	C5H9N1O1	2-Piperidinone C5H9N1O1	3		0.0339856	0.0343389	0.0326011	0.0302289	0.0304741	0.0304656	0.0281265	0.0297777	0.0280102	0.0326837	0.0286098	0.0286176	0.0282506	0.0263188	0.0330568	0.0325454	0.0314848	0.029359	0.0285026	0.0293684	0.0289914	0.032716	0.0273531	0.0312668	0.0320386	0.0294718	0.0348959	0.0327561	0.0353934	0.0338102	0.0329019	0.0278096	0.0264271	0.0292282	0.0272764	0.0281951	0.0329769	0.028853	0.0309947	0.0293341	0.0283156
35	99.0684	1	100.076	0.19	C5H9N1O1	2-Piperidinone C5H9N1O1	4		0	0	0.000195548	0	0	0	0	0	0	0	0	0	0	0	0	0	0	0	0	0.000181116	0	0	0	0	0	0	0	0	0	0	0	0	0	0	0	0	0	0	0	0	0
35	99.0684	1	100.076	0.19	C5H9N1O1	2-Piperidinone C5H9N1O1	5		0	0	0	0	0	0	0	0	0	0	0	0	0.000235756	0	0	0	0	0	0	0	0	0	0	0	0	0	0	0	0	0	0	0	0	0	0	0	0	0	0	0	0
36	170.142	1	171.149	0.2	C9H18N2O1	Dethiobiotin C10H18N2O3 - C1O2 -> C9H18N2O1	0		0.908905	0.909875	0.908738	0.91118	0.909708	0.910433	0.911168	0.911654	0.912302	0.911995	0.91104	0.912117	0.912081	0.912726	0.91287	0.910339	0.911008	0.912485	0.91103	0.91094	0.90964	0.9116	0.912008	0.912211	0.912543	0.911877	0.912229	0.910435	0.911307	0.911246	0.910888	0.910814	0.910603	0.913441	0.912366	0.91451	0.911485	0.912073	0.912897	0.91147	0.911878
36	170.142	1	171.149	0.2	C9H18N2O1	Dethiobiotin C10H18N2O3 - C1O2 -> C9H18N2O1	1		0.0859129	0.0853323	0.0869344	0.0868058	0.0876932	0.0866015	0.0873584	0.0869286	0.0857831	0.0862374	0.0882057	0.0873143	0.0869015	0.0862795	0.0859546	0.0867737	0.086928	0.0856598	0.0865287	0.0864386	0.0879812	0.087018	0.0867722	0.0867447	0.0864792	0.087303	0.0870012	0.0860374	0.0868767	0.0869675	0.0875004	0.0877275	0.0878693	0.0854447	0.0868801	0.0848986	0.0874632	0.0864661	0.086235	0.0865465	0.0860546
36	170.142	1	171.149	0.2	C9H18N2O1	Dethiobiotin C10H18N2O3 - C1O2 -> C9H18N2O1	2		0.00492389	0.00479261	0.00425225	0.00201432	0.00259909	0.00290119	0.00147319	0.00141696	0.00191452	0.00176788	0.000753896	0.000569154	0.00101722	0.000994134	0.00117493	0.00288753	0.00206405	0.00185491	0.0024414	0.00262169	0.0023792	0.00138204	0.00121985	0.00104383	0.00097773	0.000700572	0.000769983	0.00352735	0.00181595	0.00178641	0.00161157	0.00145833	0.00152774	0.00111421	0.000753449	0.000591403	0.00105175	0.00146113	0.000868307	0.00198307	0.00206755
36	170.142	1	171.149	0.2	C9H18N2O1	Dethiobiotin C10H18N2O3 - C1O2 -> C9H18N2O1	3		0.000156364	0	7.52239e-05	0	0	6.47646e-05	0	0	0	0	0	0	0	0	0	0	0	0	0	0	0	0	0	0	0	0.000119785	0	0	0	0	0	0	0	0	0	0	0	0	0	0	0
36	170.142	1	171.149	0.2	C9H18N2O1	Dethiobiotin C10H18N2O3 - C1O2 -> C9H18N2O1	4		0	0	0	0	0	0	0	0	0	0	0	0	0	0	0	0	0	0	0	0	0	0	0	0	0	0	0	0	0	0	0	0	0	0	0	0	0	0	0	0	0
36	170.142	1	171.149	0.2	C9H18N2O1	Dethiobiotin C10H18N2O3 - C1O2 -> C9H18N2O1	5		0	0	0	0	0	0	0	0	0	0	0	0	0	0	0	0	0	0	0	0	0	0	0	0	0	0	0	0	0	0	0	0	0	0	0	0	0	0	0	0	0
36	170.142	1	171.149	0.2	C9H18N2O1	Dethiobiotin C10H18N2O3 - C1O2 -> C9H18N2O1	6		0	0	0	0	0	0	0	0	0	0	0	0	0	0	0	0	0	0	0	0	0	0	0	0	0	0	0	0	0	0	0	0	0	0	0	0	0	0	0	0	0
36	170.142	1	171.149	0.2	C9H18N2O1	Dethiobiotin C10H18N2O3 - C1O2 -> C9H18N2O1	7		0.000102298	0	0	0	0	0	0	0	0	0	0	0	0	0	0	0	0	0	0	0	0	0	0	0	0	0	0	0	0	0	0	0	0	0	0	0	0	0	0	0	0
36	170.142	1	171.149	0.2	C9H18N2O1	Dethiobiotin C10H18N2O3 - C1O2 -> C9H18N2O1	8		0	0	0	0	0	0	0	0	0	0	0	0	0	0	0	0	0	0	0	0	0	0	0	0	0	0	0	0	0	0	0	0	0	0	0	0	0	0	0	0	0
36	170.142	1	171.149	0.2	C9H18N2O1	Dethiobiotin C10H18N2O3 - C1O2 -> C9H18N2O1	9		0	0	0	0	0	0	0	0	0	0	0	0	0	0	0	0	0	0	0	0	0	0	0	0	0	0	0	0	0	0	0	0	0	0	0	0	0	0	0	0	0
36	170.142	1	171.149	0.2	C9H18N2O1	Dethiobiotin C10H18N2O3 - C1O2 -> C9H18N2O1	10		0	0	0	0	0	0	0	0	0	0	0	0	0	0	0	0	0	0	0	0	0	0	0	0	0	0	0	0	0	0	0	0	0	0	0	0	0	0	0	0	0
37	312.176	-1	311.169	0.32	C17H28O3S1	N-Undecylbenzenesulfonic acid C17H28O3S1	0		0.840504	0.839358	0.84049	0.840867	0.839077	0.839066	0.841467	0.840452	0.840476	0.839913	0.840097	0.846158	0.841186	0.844347	0.849033	0.842687	0.838813	0.8393	0.841746	0.841233	0.840939	0.84138	0.839775	0.838891	0.842039	0.84081	0.842974	0.842199	0.837717	0.840674	0.840566	0.841726	0.836239	0.841936	0.840941	0.841149	0.838007	0.841879	0.839294	0.840764	0.838738
37	312.176	-1	311.169	0.32	C17H28O3S1	N-Undecylbenzenesulfonic acid C17H28O3S1	1		0.158978	0.160389	0.158975	0.158362	0.158994	0.160498	0.158202	0.158917	0.159232	0.158668	0.159903	0.153842	0.158714	0.155653	0.150967	0.156398	0.159737	0.159872	0.157648	0.158576	0.156521	0.157236	0.158904	0.160451	0.156204	0.15726	0.155865	0.157189	0.16153	0.158813	0.158999	0.157961	0.162648	0.157849	0.158957	0.158589	0.161526	0.155167	0.160344	0.158157	0.161081
37	312.176	-1	311.169	0.32	C17H28O3S1	N-Undecylbenzenesulfonic acid C17H28O3S1	2		0.000518567	0.000203371	0.000268664	0.000225772	5.10362e-05	0.00043642	0.000331869	0.000631205	0.000292237	0.000226013	0	0	9.91161e-05	0	0	0	0.000647111	0.000827739	0.000449934	0.000190506	0.000236296	0.000485485	0.000302581	0.000657335	0.00040691	0	0.00016734	9.16206e-05	0.000308819	0.000416354	0.000434388	0.00031267	0.000728383	8.20627e-05	0.000102379	0.000262058	0.000239053	0.000536165	0.000361728	0.000156401	0.000180709
37	312.176	-1	311.169	0.32	C17H28O3S1	N-Undecylbenzenesulfonic acid C17H28O3S1	3		0	0	0	0	0	0	0	0	0	0	0	0	0	0	0	0	0	0	0	0	0	0	0	0	0	0	0	0	0	0	0	0	0	0	0	0	0	0	0	0	0
37	312.176	-1	311.169	0.32	C17H28O3S1	N-Undecylbenzenesulfonic acid C17H28O3S1	4		0	0	0	0	0	0	0	0	0	0	0	0	0	0	0	0.000310815	0	0	0.000156364	0	0	0	0	0	0	0.000222665	0	0	0	0	0	0	0	0	0	0	0	0	0	0	0
37	312.176	-1	311.169	0.32	C17H28O3S1	N-Undecylbenzenesulfonic acid C17H28O3S1	5		0	0	0	0.000475189	0	0	0	0	0	0	0	0	0	0	0	0	0	0	0	0	0	0	0	0	0	0	0	0	0	0	0	0	0	0	0	0	0.000227854	0	0	0	0
37	312.176	-1	311.169	0.32	C17H28O3S1	N-Undecylbenzenesulfonic acid C17H28O3S1	6		0	0	0	0	0	0	0	0	0	0	0	0	0	0	0	0	0.000304425	0	0	0	0	0	0	0	0	0	0	0	0	0	0	0	0	0	0	0	0	0	0	0.000484359	0
37	312.176	-1	311.169	0.32	C17H28O3S1	N-Undecylbenzenesulfonic acid C17H28O3S1	7		0	0	0	0	0	0	0	0	0	0	0	0	0	0	0	0	0	0	0	0	0	0	0	0	0	0	0	0	0	0	0	0	0	0	0	0	0	0	0	0	0
37	312.176	-1	311.169	0.32	C17H28O3S1	N-Undecylbenzenesulfonic acid C17H28O3S1	8		0	0	0	0	0.000310179	0	0	0	0	0	0	0	0	0	0	0	0.000261123	0	0	0	0	0	0.000333672	0	0	0	0	0.00052055	0.000444353	0	0	0	0.000384581	0.000132823	0	0	0	0	0	0.000438891	0
37	312.176	-1	311.169	0.32	C17H28O3S1	N-Undecylbenzenesulfonic acid C17H28O3S1	9		0	0	0	0	0	0	0	0	0	0	0	0	0	0	0	0	0	0	0	0	0	0	0	0	0	0	0	0	0	9.66412e-05	0	0	0	0	0	0	0	0	0	0	0
37	312.176	-1	311.169	0.32	C17H28O3S1	N-Undecylbenzenesulfonic acid C17H28O3S1	10		0	5.00533e-05	0	0	0	0	0	0	0	0	0	0	0	0	0	0	0	0	0	0	0	0	0	0	0	0	0	0	0	0	0	0	0	0	0	0	0	0	0	0	0
37	312.176	-1	311.169	0.32	C17H28O3S1	N-Undecylbenzenesulfonic acid C17H28O3S1	11		0	0	0.000266319	0	0	0	0	0	0	0	0	0	0	0	0	0	0	0	0	0	0	0	0	0	0	0	0	0	0	0	0	0	0	0	0	0	0	0	0	0	0
37	312.176	-1	311.169	0.32	C17H28O3S1	N-Undecylbenzenesulfonic acid C17H28O3S1	12		0	0	0	0	0	0	0	0	0	0	0	0	0	0	0	0	0	0	0	0	0	0	0	0	0	0	0	0	0	0	0	0	0	0	0	0	0	0	0	0	0
37	312.176	-1	311.169	0.32	C17H28O3S1	N-Undecylbenzenesulfonic acid C17H28O3S1	13		0	0	0	0	0	0	0	0	0	0	0	0	0	0	0	0	0	0	0	0	0	0	0	0	0	0	0	0	0	0	0	0	0	0	0	0	0	0	0	0	0
37	312.176	-1	311.169	0.32	C17H28O3S1	N-Undecylbenzenesulfonic acid C17H28O3S1	14		0	0	0	0	0.0015675	0	0	0	0	0.00119274	0	0	0	0	0	0.000603998	0	0	0	0	0.00230374	0.000898735	0.00068475	0	0.0013506	0	0.000994033	0	0	0	0	0	0	0	0	0	0	0.00241824	0	0	0
37	312.176	-1	311.169	0.32	C17H28O3S1	N-Undecylbenzenesulfonic acid C17H28O3S1	15		0	0	0	6.96453e-05	0	0	0	0	0	0	0	0	0	0	0	0	0.000237679	0	0	0	0	0	0	0	0	0.00170705	0	0	0	0	0	0	0	0	0	0	0	0	0	0	0
37	312.176	-1	311.169	0.32	C17H28O3S1	N-Undecylbenzenesulfonic acid C17H28O3S1	16		0	0	0	0	0	0	0	0	0	0	0	0	0	0	0	0	0	0	0	0	0	0	0	0	0	0	0	0	0	0	0	0	0	0	0	0	0	0	0	0	0
37	312.176	-1	311.169	0.32	C17H28O3S1	N-Undecylbenzenesulfonic acid C17H28O3S1	17		0	0	0	0	0	0	0	0	0	0	0	0	0	0	0	0	0	0	0	0	0	0	0	0	0	0	0	0	0	0	0	0	0	0	0	0	0	0	0	0	0
38	298.16	-1	297.153	0.32	C16H26O3S1	2-Dodecylbenzenesulfonic acid C18H30O3S1 - C2H4 -> C16H26O3S1	0		0.856007	0.853683	0.854459	0.857193	0.861811	0.858915	0.853404	0.856015	0.855968	0.862932	0.873205	0.871008	0.858717	0.877255	0.879965	0.850128	0.851745	0.846924	0.851553	0.857883	0.860899	0.856098	0.859406	0.857432	0.861138	0.861587	0.878206	0.862422	0.854739	0.855089	0.856676	0.855848	0.849488	0.857683	0.868089	0.87499	0.859434	0.871808	0.861911	0.842892	0.857831
38	298.16	-1	297.153	0.32	C16H26O3S1	2-Dodecylbenzenesulfonic acid C18H30O3S1 - C2H4 -> C16H26O3S1	1		0.143811	0.143426	0.145169	0.142119	0.137306	0.141085	0.146353	0.143985	0.143807	0.136504	0.122054	0.125997	0.141283	0.122745	0.111598	0.141438	0.145831	0.151184	0.141603	0.141232	0.139101	0.143093	0.139101	0.135572	0.132888	0.138413	0.121794	0.136701	0.144909	0.142644	0.142861	0.144152	0.147611	0.136874	0.13115	0.12501	0.140566	0.128192	0.135384	0.146258	0.141304
38	298.16	-1	297.153	0.32	C16H26O3S1	2-Dodecylbenzenesulfonic acid C18H30O3S1 - C2H4 -> C16H26O3S1	2		0	0.0001443	0.000194645	0	0	0	0	0	0.000224678	0	0	0	0	0	0	0	0.000221307	0	0.0010017	0	0	0	0.00108941	0	0	0	0	0	0.000156709	0	0	0	0	0.000767637	0	0	0	0	0	0	0
38	298.16	-1	297.153	0.32	C16H26O3S1	2-Dodecylbenzenesulfonic acid C18H30O3S1 - C2H4 -> C16H26O3S1	3		0	0	0	0	0	0	0	0	0	0	0	0	0	0	0	0	0	0	0	0	0	0	0	0	0	0	0	0	0	0	0	0	0	0	0	0	0	0	0	0	0
38	298.16	-1	297.153	0.32	C16H26O3S1	2-Dodecylbenzenesulfonic acid C18H30O3S1 - C2H4 -> C16H26O3S1	4		0	0	0	0	0.000882352	0	0	0	0	0	0	0	0	0	0	0.00193429	0.00168051	0.000520019	0.00106706	0.000515506	0	0	0	0.000868273	0	0	0	0	0	0.00179181	0.000462724	0	0.000387662	0.000458821	0	0	0	0	0	0.00105853	0.000864998
38	298.16	-1	297.153	0.32	C16H26O3S1	2-Dodecylbenzenesulfonic acid C18H30O3S1 - C2H4 -> C16H26O3S1	5		0	0	0	0.000688177	0	0	0	0	0	0	0	0	0	0	0	0	0	0	0	0.000369495	0	0	0	0	0	0	0	0	0	0	0	0	0	0.000569926	0	0	0	0	0	0	0
38	298.16	-1	297.153	0.32	C16H26O3S1	2-Dodecylbenzenesulfonic acid C18H30O3S1 - C2H4 -> C16H26O3S1	6		0	0	0	0	0	0	0	0	0	0	0	0	0	0	0	0	0	0	0	0	0	0	0	0	0	0	0	0	0	0	0	0	0	0	0	0	0	0	0	0	0
38	298.16	-1	297.153	0.32	C16H26O3S1	2-Dodecylbenzenesulfonic acid C18H30O3S1 - C2H4 -> C16H26O3S1	7		0	0	0	0	0	0	0	0	0	0	0	0	0	0	0	0	0	0	0	0	0	0	0	0	0	0	0	0	0	0	0	0	0	0	0	0	0	0	0	0	0
38	298.16	-1	297.153	0.32	C16H26O3S1	2-Dodecylbenzenesulfonic acid C18H30O3S1 - C2H4 -> C16H26O3S1	8		0	0.00255134	0	0	0	0	0	0	0	0.000564275	0.00474019	0.00153278	0	0	0.00843699	0.00513965	0	0.00137241	0.00477491	0	0	0	0	0.00612817	0.00597365	0	0	0	0	0.000474744	0	0	0.00251302	0.00364667	0	0	0	0	0.00270424	0.00979095	0
38	298.16	-1	297.153	0.32	C16H26O3S1	2-Dodecylbenzenesulfonic acid C18H30O3S1 - C2H4 -> C16H26O3S1	9		0	0	0	0	0	0	0	0	0	0	0	0.0014617	0	0	0	0.00136026	0	0	0	0	0	0	0	0	0	0	0	0.000876475	0	0	0	0	0	0	0	0	0	0	0	0	0
38	298.16	-1	297.153	0.32	C16H26O3S1	2-Dodecylbenzenesulfonic acid C18H30O3S1 - C2H4 -> C16H26O3S1	10		0	0	0	0	0	0	0	0	0	0	0	0	0	0	0	0	0	0	0	0	0	0	0	0	0	0	0	0	0	0	0	0	0	0	0	0	0	0	0	0	0
38	298.16	-1	297.153	0.32	C16H26O3S1	2-Dodecylbenzenesulfonic acid C18H30O3S1 - C2H4 -> C16H26O3S1	11		0	0	0	0	0	0	0	0	0	0	0	0	0	0	0	0	0	0	0	0	0	0	0	0	0	0	0	0	0	0	0	0	0	0	0	0	0	0	0	0	0
38	298.16	-1	297.153	0.32	C16H26O3S1	2-Dodecylbenzenesulfonic acid C18H30O3S1 - C2H4 -> C16H26O3S1	12		0	0	0.000177413	0	0	0	0	0	0	0	0	0	0	0	0	0	0	0	0	0	0	0.000808745	0	0	0	0	0	0	0	0	0	0	0	0	0	0	0	0	0	0	0
38	298.16	-1	297.153	0.32	C16H26O3S1	2-Dodecylbenzenesulfonic acid C18H30O3S1 - C2H4 -> C16H26O3S1	13		0	0	0	0	0	0	0	0	0	0	0	0	0	0	0	0	0	0	0	0	0	0	0	0	0	0	0	0	0	0	0	0	0	0	0	0	0	0	0	0	0
38	298.16	-1	297.153	0.32	C16H26O3S1	2-Dodecylbenzenesulfonic acid C18H30O3S1 - C2H4 -> C16H26O3S1	14		0	0	0	0	0	0	0	0	0	0	0	0	0	0	0	0	0	0	0	0	0	0	0	0	0	0	0	0	0	0	0	0	0	0	0	0	0	0	0	0	0
38	298.16	-1	297.153	0.32	C16H26O3S1	2-Dodecylbenzenesulfonic acid C18H30O3S1 - C2H4 -> C16H26O3S1	15		0.000181861	0	0	0	0	0	0	0	0	0	0	0	0	0	0	0	0	0	0	0	0	0	0.000403808	0	0	0	0	0	0.000195518	0	0	0	0	0	0	0	0	0	0	0	0
38	298.16	-1	297.153	0.32	C16H26O3S1	2-Dodecylbenzenesulfonic acid C18H30O3S1 - C2H4 -> C16H26O3S1	16		0	0.000195138	0	0	0	0	0	0	0	0	0	0	0	0	0	0	0.00052256	0	0	0	0	0	0	0	0	0	0	0	0	0	0	0	0	0	0.000760859	0	0	0	0	0	0
38	298.16	-1	297.153	0.32	C16H26O3S1	2-Dodecylbenzenesulfonic acid C18H30O3S1 - C2H4 -> C16H26O3S1	17		0	0	0	0	0	0	0	0	0	0	0	0	0	0	0	0	0	0	0	0	0	0	0	0	0	0	0	0	0	0	0	0	0	0	0	0	0	0	0	0	0
38	298.16	-1	297.153	0.32	C16H26O3S1	2-Dodecylbenzenesulfonic acid C18H30O3S1 - C2H4 -> C16H26O3S1	18		0	0	0	0	0	0	0.000242925	0	0	0	0	0	0	0	0	0	0	0	0	0	0	0	0	0	0	0	0	0	0	0	0	0	0	0	0	0	0	0	0	0	0
41	292.131	-1	291.124	0.33	C16H20O5	11,12-Dimethoxydihydrokawain C16H20O5	0		0.925947	0.926104	0.926003	0.880413	0.915856	0.914101	0.864008	0.846549	0.813429	0.926714	0.926404	0.937439	0.888939	0.939551	0.942024	0.899304	0.890707	0.879631	0.780471	0.874158	0.748856	0.773713	0.767256	0.872867	0.860896	0.849318	0.9653	0.921406	0.90779	0.920536	0.800488	0.847186	0.801378	0.83184	0.857315	0.869494	0.880083	0.907965	0.874601	0.88304	0.885255
41	292.131	-1	291.124	0.33	C16H20O5	11,12-Dimethoxydihydrokawain C16H20O5	1		0.0675668	0.0662321	0.0665444	0.0671827	0.0545382	0.0616263	0.0632782	0.0555546	0.0408119	0.0630436	0.0613397	0.0568748	0.0710184	0.0379778	0.0439459	0.0681408	0.0698477	0.0379409	0.0546261	0.0400479	0.0521011	0.0143212	0.0481738	0.0421713	0.0758815	0.0490918	0.0327915	0.0644782	0.0652602	0.0640109	0.0732132	0.0392551	0.0695596	0.0509055	0.0801734	0.0838387	0.0316769	0.0560308	0.0862476	0.0791121	0.0562117
41	292.131	-1	291.124	0.33	C16H20O5	11,12-Dimethoxydihydrokawain C16H20O5	2		0.00241724	0.00203368	0.0034131	0.0122318	0.0120193	0.0216599	0.0080859	0.00951328	0.0050951	0.00131189	0.00132508	0.000513288	0.0169518	0.0177521	0.0100976	0.0183194	0.0209373	0.0181522	0.0655311	0.0733301	0.175219	0.0623734	0.0552874	0.0585701	0.0177874	0.00337427	0	0.00676219	0.0102213	0.0066275	0.0146828	0.00822787	0.0155283	0.026682	0.0199234	0.00943351	0.0262144	0.0108795	0.0149631	0.0128743	0.0151115
41	292.131	-1	291.124	0.33	C16H20O5	11,12-Dimethoxydihydrokawain C16H20O5	3		0	0	0	0	0	0	0	0	0	0	0	0	0	0	0	0.00215774	0	0.0101959	0	0	0	0.00831813	0	0	0	0	0	0	0.00342651	0	0	0	0.00552873	0	0	0	0	0	0	0.00362908	0
41	292.131	-1	291.124	0.33	C16H20O5	11,12-Dimethoxydihydrokawain C16H20O5	4		0.000250112	0.000444985	0.000420427	0.00884926	0.00643796	0.00071147	0	0	0.0467666	0.00112608	0.00301358	0	0	0	0	0	0.00518864	0.0115887	0.0535479	0.00723135	0	0.0730015	0	0.00505696	0.010277	0.0360899	0	0.000336672	0.00079495	0.00189524	0.0115612	0.0133117	0.0141085	0.0314205	0	0	0.0284838	0	0.0027331	0.000504409	0.0120849
41	292.131	-1	291.124	0.33	C16H20O5	11,12-Dimethoxydihydrokawain C16H20O5	5		0	0	0	0	0	0	0	0	0	0	0	0	0	0	0	0	0	0	0.00153762	0	0	0	0	0	0	0	0	0	0	0	0	0	0	0	0	0	0	0	0	0	0
41	292.131	-1	291.124	0.33	C16H20O5	11,12-Dimethoxydihydrokawain C16H20O5	6		0	0	0	0	0	0	0	0	0	0	0	0	0	0	0	0	0	0	0	0	0	0	0	0	0	0	0	0	0	0	0	0	0	0	0	0	0	0	0	0	0
41	292.131	-1	291.124	0.33	C16H20O5	11,12-Dimethoxydihydrokawain C16H20O5	7		0	0	0	0	0	0	0	0	0	0	0	0	0	0	0	0	0	0	0	0	0	0	0	0	0.0216064	0	0	0	0	0	0	0	0	0	0	0	0	0.00784386	0	0	0
41	292.131	-1	291.124	0.33	C16H20O5	11,12-Dimethoxydihydrokawain C16H20O5	8		0.000388762	0.00147072	0.000299528	0.0257475	0.0103475	0.00190158	0.00902193	0.0188241	0.0194186	0.00479168	0.00791722	0.00517258	0.0125442	0	0.00393236	0.0087685	0.00995648	0.0358743	0.0348632	0	0.0159687	0.0499343	0.0292306	0	0.00599636	0.0458493	0.00190854	0.0036291	0.0109941	0.00693021	0.058601	0.0345131	0.0499252	0.0176301	0.0401922	0.00278555	0.00719862	0.0141378	0.0214553	0.00735394	0.0136256
41	292.131	-1	291.124	0.33	C16H20O5	11,12-Dimethoxydihydrokawain C16H20O5	9		0	0	0	0.00211051	0.00080141	0	0	0	0	0	0	0	0	0	0	0	0.000750773	0	0	0	0	0	0	0	0	0.00158077	0	0	0	0	0.0106	0	0	0	0.00239591	0	0	0.00314325	0	0	0
41	292.131	-1	291.124	0.33	C16H20O5	11,12-Dimethoxydihydrokawain C16H20O5	10		0.000776889	0.00273162	0.00290683	0	0	0	0.0556059	0.0695585	0.0744789	0.00301247	0	0	0.0105467	0.00471931	0	0.00141724	0	0.00196465	0.00518263	0.00523234	0	0	0.0812302	0.00943431	0.0075557	0.00530754	0	0	0	0	0.0308541	0.0575064	0.043972	0.0415218	0	0.0344487	0.0263435	0	0	0	0
41	292.131	-1	291.124	0.33	C16H20O5	11,12-Dimethoxydihydrokawain C16H20O5	11		0	0	0	0	0	0	0	0	0	0	0	0	0	0	0	0	0	0	0	0	0	0	0	0	0	0	0	0	0	0	0	0	0	0	0	0	0	0	0	0	0
41	292.131	-1	291.124	0.33	C16H20O5	11,12-Dimethoxydihydrokawain C16H20O5	12		0	0	0	0	0	0	0	0	0	0	0	0	0	0	0	0.00189255	0.00261177	0.00465277	0.00424017	0	0.00785499	0.0183385	0.0188218	0.0119001	0	0	0	0.00338736	0	0	0	0	0	0	0	0	0	0	0	0.01061	0.0155983
41	292.131	-1	291.124	0.33	C16H20O5	11,12-Dimethoxydihydrokawain C16H20O5	13		0	0.000982997	0	0	0	0	0	0	0	0	0	0	0	0	0	0	0	0	0	0	0	0	0	0	0	0	0	0	0.00151314	0	0	0	0	0	0	0	0	0	0	0.00194875	0
41	292.131	-1	291.124	0.33	C16H20O5	11,12-Dimethoxydihydrokawain C16H20O5	14		0.00265279	0	0.000413178	0	0	0	0	0	0	0	0	0	0	0	0	0	0	0	0	0	0	0	0	0	0	0.00938789	0	0	0	0	0	0	0	0	0	0	0	0	0	0	0.00211275
41	292.131	-1	291.124	0.33	C16H20O5	11,12-Dimethoxydihydrokawain C16H20O5	15		0	0	0	0.00346488	0	0	0	0	0	0	0	0	0	0	0	0	0	0	0	0	0	0	0	0	0	0	0	0	0	0	0	0	0	0	0	0	0	0	0	0.000927728	0
41	292.131	-1	291.124	0.33	C16H20O5	11,12-Dimethoxydihydrokawain C16H20O5	16		0	0	0	0	0	0	0	0	0	0	0	0	0	0	0	0	0	0	0	0	0	0	0	0	0	0	0	0	0	0	0	0	0	0	0	0	0	0	0	0	0
43	240.137	-1	239.129	0.34	C14H16N4	Imiquimod C14H16N4	0		0.871131	0.881569	0.782749	0.88518	0.880877	0.929256	0.922063	0.943563	0.948619	0.93353	0.96008	0.970593	0.843846	0.939155	0.990305	0.888894	0.915265	0.887103	0.946797	0.907181	0.961846	0.911217	0.922254	0.946723	0.979668	0.976245	1	0.890982	0.92068	0.900356	0.909181	0.902782	0.933184	0.914691	0.889962	1	0.969957	0.983141	0.922072	0.901222	0.929027
43	240.137	-1	239.129	0.34	C14H16N4	Imiquimod C14H16N4	1		0.04263	0.0195363	0.0541256	0.0611336	0.0227567	0.050948	0.0372767	0.0377197	0.0266629	0	0	0.0218013	0.0841965	0	0.00969507	0.046619	0.0483808	0.0802978	0.0316681	0.045303	0	0.0389822	0.043198	0.043459	0.0203321	0	0	0.053286	0.0370019	0.0496856	0.0634009	0.0441261	0.0431834	0.0369584	0.0195314	0	0.0300429	0.0168588	0.0184193	0.0649006	0.0514772
43	240.137	-1	239.129	0.34	C14H16N4	Imiquimod C14H16N4	2		0	0	0	0	0	0	0	0	0	0	0	0	0	0	0	0	0	0	0	0	0	0	0	0	0	0	0	0	0	0	0	0	0	0	0	0	0	0	0	0	0
43	240.137	-1	239.129	0.34	C14H16N4	Imiquimod C14H16N4	3		0	0	0	0	0	0	0	0	0	0	0.00952074	0	0	0	0	0.00293258	0	0.00210525	0	0	0	0.00317392	0	0	0	0	0	0	0	0	0	0.00252741	0.00379531	0.00325259	0	0	0	0	0	0	0
43	240.137	-1	239.129	0.34	C14H16N4	Imiquimod C14H16N4	4		0	0	0	0	0	0	0	0	0	0	0	0	0	0	0	0	0	0	0	0	0	0	0	0	0	0	0	0	0	0	0	0	0	0	0	0	0	0	0	0	0
43	240.137	-1	239.129	0.34	C14H16N4	Imiquimod C14H16N4	5		0	0	0	0	0	0	0	0	0	0	0	0	0	0	0	0	0	0	0	0	0	0	0	0	0	0	0	0	0	0	0	0	0	0	0	0	0	0	0	0	0
43	240.137	-1	239.129	0.34	C14H16N4	Imiquimod C14H16N4	6		0	0	0	0	0	0	0	0	0	0	0	0	0	0	0	0	0	0	0	0	0	0	0	0	0	0	0	0	0	0	0	0	0	0	0	0	0	0	0	0	0
43	240.137	-1	239.129	0.34	C14H16N4	Imiquimod C14H16N4	7		0.00411999	0	0	0	0	0	0	0	0	0	0	0	0	0	0	0	0	0	0	0	0	0	0	0	0	0	0	0	0	0	0	0	0	0	0	0	0	0	0	0	0
43	240.137	-1	239.129	0.34	C14H16N4	Imiquimod C14H16N4	8		0.0272028	0.0346417	0.0402066	0.0536864	0.0963664	0.0139358	0.0406602	0.0187176	0.0247178	0.06647	0.0303992	0.00340116	0.0719579	0.0608447	0	0.036362	0.0363541	0.0304937	0.021535	0.047516	0.0381535	0.0466268	0.0345475	0.00981772	0	0.0237554	0	0.0106889	0.0275161	0.0292011	0.0274177	0.0505644	0.0169334	0.0450979	0.0905065	0	0	0	0.0595089	0.0338775	0.0194957
43	240.137	-1	239.129	0.34	C14H16N4	Imiquimod C14H16N4	9		0	0	0	0	0	0.00586013	0	0	0	0	0	0	0	0	0	0	0	0	0	0	0	0	0	0	0	0	0	0	0	0	0	0	0	0	0	0	0	0	0	0	0
43	240.137	-1	239.129	0.34	C14H16N4	Imiquimod C14H16N4	10		0	0	0	0	0	0	0	0	0	0	0	0	0	0	0	0	0	0	0	0	0	0	0	0	0	0	0	0	0	0	0	0	0	0	0	0	0	0	0	0	0
43	240.137	-1	239.129	0.34	C14H16N4	Imiquimod C14H16N4	11		0	0	0	0	0	0	0	0	0	0	0	0	0	0	0	0	0	0	0	0	0	0	0	0	0	0	0	0	0	0	0	0	0	0	0	0	0	0	0	0	0
43	240.137	-1	239.129	0.34	C14H16N4	Imiquimod C14H16N4	12		0.00119565	0	0	0	0	0	0	0	0	0	0	0	0	0	0	0	0	0	0	0	0	0	0	0	0	0	0	0	0.00148853	0	0	0	0.00290414	0	0	0	0	0	0	0	0
43	240.137	-1	239.129	0.34	C14H16N4	Imiquimod C14H16N4	13		0.0537203	0.0642526	0.122919	0	0	0	0	0	0	0	0	0.00420503	0	0	0	0.0251924	0	0	0	0	0	0	0	0	0	0	0	0.0450429	0.0133139	0.0207572	0	0	0	0	0	0	0	0	0	0	0
43	240.137	-1	239.129	0.34	C14H16N4	Imiquimod C14H16N4	14		0	0	0	0	0	0	0	0	0	0	0	0	0	0	0	0	0	0	0	0	0	0	0	0	0	0	0	0	0	0	0	0	0	0	0	0	0	0	0	0	0
47	328.24	-1	327.233	0.35	C22H32O2	Docosahexaenoic acid C22H32O2	0		0.807057	0.817295	0.806493	0.806833	0.804444	0.811809	0.809661	0.810195	0.806453	0.812434	0.810582	0.809198	0.806669	0.804563	0.813257	0.809737	0.808488	0.807681	0.808856	0.806759	0.808162	0.809984	0.803646	0.806501	0.806137	0.805886	0.805732	0.805175	0.814129	0.809482	0.807462	0.799885	0.807967	0.810794	0.805139	0.810546	0.805611	0.810656	0.811294	0.803977	0.810024
47	328.24	-1	327.233	0.35	C22H32O2	Docosahexaenoic acid C22H32O2	1		0.192943	0.182705	0.193507	0.193167	0.193261	0.188191	0.190339	0.189805	0.193547	0.187566	0.189418	0.190802	0.193331	0.195437	0.186743	0.190263	0.191512	0.192319	0.191144	0.193006	0.19175	0.190016	0.196354	0.193499	0.192763	0.194114	0.194268	0.194825	0.185576	0.190518	0.192538	0.200115	0.191542	0.189206	0.194703	0.189454	0.194082	0.188924	0.188706	0.196023	0.189976
47	328.24	-1	327.233	0.35	C22H32O2	Docosahexaenoic acid C22H32O2	2		0	0	0	0	0	0	0	0	0	0	0	0	0	0	0	0	0	0	0	0	0	0	0	0	0	0	0	0	0	0	0	0	0	0	0	0	0	0	0	0	0
47	328.24	-1	327.233	0.35	C22H32O2	Docosahexaenoic acid C22H32O2	3		0	0	0	0	0	0	0	0	0	0	0	0	0	0	0	0	0	0	0	0	0	0	0	0	0	0	0	0	0	0	0	0	0	0	0	0	0	0	0	0	0
47	328.24	-1	327.233	0.35	C22H32O2	Docosahexaenoic acid C22H32O2	4		0	0	0	0	0	0	0	0	0	0	0	0	0	0	0	0	0	0	0	0	0	0	0	0	0	0	0	0	0	0	0	0	0	0	0	0	0	0	0	0	0
47	328.24	-1	327.233	0.35	C22H32O2	Docosahexaenoic acid C22H32O2	5		0	0	0	0	0	0	0	0	0	0	0	0	0	0	0	0	0	0	0	0	0	0	0	0	0	0	0	0	0	0	0	0	0	0	0	0	0	0	0	0	0
47	328.24	-1	327.233	0.35	C22H32O2	Docosahexaenoic acid C22H32O2	6		0	0	0	0	0	0	0	0	0	0	0	0	0	0	0	0	0	0	0	0	0	0	0	0	0	0	0	0	0	0	0	0	0	0	0	0	0	0	0	0	0
47	328.24	-1	327.233	0.35	C22H32O2	Docosahexaenoic acid C22H32O2	7		0	0	0	0	0	0	0	0	0	0	0	0	0	0	0	0	0	0	0	0	0	0	0	0	0	0	0	0	0	0	0	0	0	0	0	0	0	0	0	0	0
47	328.24	-1	327.233	0.35	C22H32O2	Docosahexaenoic acid C22H32O2	8		0	0	0	0	0.00229436	0	0	0	0	0	0	0	0	0	0	0	0	0	0	0	0	0	0	0	0	0	0	0	0	0	0	0	0	0	0	0	0	0.000419106	0	0	0
47	328.24	-1	327.233	0.35	C22H32O2	Docosahexaenoic acid C22H32O2	9		0	0	0	0	0	0	0	0	0	0	0	0	0	0	0	0	0	0	0	0	0	0	0	0	0	0	0	0	0	0	0	0	0	0	0	0	0	0	0	0	0
47	328.24	-1	327.233	0.35	C22H32O2	Docosahexaenoic acid C22H32O2	10		0	0	0	0	0	0	0	0	0	0	0	0	0	0	0	0	0	0	0	0	0	0	0	0	0	0	0	0	0	0	0	0	0	0	0	0	0	0	0	0	0
47	328.24	-1	327.233	0.35	C22H32O2	Docosahexaenoic acid C22H32O2	11		0	0	0	0	0	0	0	0	0	0	0	0	0	0	0	0	0	0	0	0.000234937	8.82337e-05	0	0	0	0	0	0	0	0	0	0	0	0	0	0	0	0	0	0	0	0
47	328.24	-1	327.233	0.35	C22H32O2	Docosahexaenoic acid C22H32O2	12		0	0	0	0	0	0	0	0	0	0	0	0	0	0	0	0	0	0	0	0	0	0	0	0	0.00109981	0	0	0	0	0	0	0	0	0	0	0	0	0	0	0	0
47	328.24	-1	327.233	0.35	C22H32O2	Docosahexaenoic acid C22H32O2	13		0	0	0	0	0	0	0	0	0	0	0	0	0	0	0	0	0	0	0	0	0	0	0	0	0	0	0	0	0	0	0	0	0	0	0	0	0	0	0	0	0
47	328.24	-1	327.233	0.35	C22H32O2	Docosahexaenoic acid C22H32O2	14		0	0	0	0	0	0	0	0	0	0	0	0	0	0	0	0	0	0	0	0	0	0	0	0	0	0	0	0	0	0	0	0	0.000490895	0	0.00015831	0	0.000306893	0	0	0	0
47	328.24	-1	327.233	0.35	C22H32O2	Docosahexaenoic acid C22H32O2	15		0	0	0	0	0	0	0	0	0	0	0	0	0	0	0	0	0	0	0	0	0	0	0	0	0	0	0	0	0	0	0	0	0	0	0	0	0	0	0	0	0
47	328.24	-1	327.233	0.35	C22H32O2	Docosahexaenoic acid C22H32O2	16		0	0	0	0	0	0	0	0	0	0	0	0	0	0	0	0	0	0	0	0	0	0	0	0	0	0	0	0	0.000295626	0	0	0	0	0	0	0	0	0	0	0	0
47	328.24	-1	327.233	0.35	C22H32O2	Docosahexaenoic acid C22H32O2	17		0	0	0	0	0	0	0	0	0	0	0	0	0	0	0	0	0	0	0	0	0	0	0	0	0	0	0	0	0	0	0	0	0	0	0	0	0	0	0	0	0
47	328.24	-1	327.233	0.35	C22H32O2	Docosahexaenoic acid C22H32O2	18		0	0	0	0	0	0	0	0	0	0	0	0	0	0	0	0	0	0	0	0	0	0	0	0	0	0	0	0	0	0	0	0	0	0	0	0	0	0	0	0	0
47	328.24	-1	327.233	0.35	C22H32O2	Docosahexaenoic acid C22H32O2	19		0	0	0	0	0	0	0	0	0	0	0	0	0	0	0	0	0	0	0	0	0	0	0	0	0	0	0	0	0	0	0	0	0	0	0	0	0	0	0	0	0
47	328.24	-1	327.233	0.35	C22H32O2	Docosahexaenoic acid C22H32O2	20		0	0	0	0	0	0	0	0	0	0	0	0	0	0	0	0	0	0	0	0	0	0	0	0	0	0	0	0	0	0	0	0	0	0	0	0	0	0	0	0	0
47	328.24	-1	327.233	0.35	C22H32O2	Docosahexaenoic acid C22H32O2	21		0	0	0	0	0	0	0	0	0	0	0	0	0	0	0	0	0	0	0	0	0	0	0	0	0	0	0	0	0	0	0	0	0	0	0	0	0	0	0	0	0
47	328.24	-1	327.233	0.35	C22H32O2	Docosahexaenoic acid C22H32O2	22		0	0	0	0	0	0	0	0	0	0	0	0	0	0	0	0	0	0	0	0	0	0	0	0	0	0	0	0	0	0	0	0	0	0	0	0	0	0	0	0	0
49	205.095	-1	204.088	0.35	C8H15N1O5	N-Methylcalystegine C1 C8H15N1O5	0		1	1	1	0.951159	0.980243	0.977336	0.930398	0.935389	1	0.95765	1	1	0.975143	1	1	0.971685	0.948449	1	0.979893	0.966971	0.987591	1	1	1	0.944422	1	0.949166	0.934357	0.984883	0.990079	1	1	0.983055	0.957665	1	1	0.978922	0.964718	1	0.95615	1
49	205.095	-1	204.088	0.35	C8H15N1O5	N-Methylcalystegine C1 C8H15N1O5	1		0	0	0	0.0355533	0.0148915	0.022664	0.0607575	0.0646112	0	0.0423497	0	0	0.0248573	0	0	0.0230641	0.0262124	0	0.0201066	0.0330293	0.0124095	0	0	0	0.0555783	0	0	0.029975	0.015117	0.00992137	0	0	0.0169447	0.0423349	0	0	0.0210782	0.0352818	0	0.0438498	0
49	205.095	-1	204.088	0.35	C8H15N1O5	N-Methylcalystegine C1 C8H15N1O5	2		0	0	0	0	0	0	0	0	0	0	0	0	0	0	0	0	0	0	0	0	0	0	0	0	0	0	0	0	0	0	0	0	0	0	0	0	0	0	0	0	0
49	205.095	-1	204.088	0.35	C8H15N1O5	N-Methylcalystegine C1 C8H15N1O5	3		0	0	0	0	0	0	0	0	0	0	0	0	0	0	0	0	0	0	0	0	0	0	0	0	0	0	0	0	0	0	0	0	0	0	0	0	0	0	0	0	0
49	205.095	-1	204.088	0.35	C8H15N1O5	N-Methylcalystegine C1 C8H15N1O5	4		0	0	0	0.0132879	0.00486568	0	0.00884441	0	0	0	0	0	0	0	0	0	0.0253382	0	0	0	0	0	0	0	0	0	0	0.0356679	0	0	0	0	0	0	0	0	0	0	0	0	0
49	205.095	-1	204.088	0.35	C8H15N1O5	N-Methylcalystegine C1 C8H15N1O5	5		0	0	0	0	0	0	0	0	0	0	0	0	0	0	0	0	0	0	0	0	0	0	0	0	0	0	0	0	0	0	0	0	0	0	0	0	0	0	0	0	0
49	205.095	-1	204.088	0.35	C8H15N1O5	N-Methylcalystegine C1 C8H15N1O5	6		0	0	0	0	0	0	0	0	0	0	0	0	0	0	0	0	0	0	0	0	0	0	0	0	0	0	0	0	0	0	0	0	0	0	0	0	0	0	0	0	0
49	205.095	-1	204.088	0.35	C8H15N1O5	N-Methylcalystegine C1 C8H15N1O5	7		0	0	0	0	0	0	0	0	0	0	0	0	0	0	0	0.0052512	0	0	0	0	0	0	0	0	0	0	0.0508341	0	0	0	0	0	0	0	0	0	0	0	0	0	0
49	205.095	-1	204.088	0.35	C8H15N1O5	N-Methylcalystegine C1 C8H15N1O5	8		0	0	0	0	0	0	0	0	0	0	0	0	0	0	0	0	0	0	0	0	0	0	0	0	0	0	0	0	0	0	0	0	0	0	0	0	0	0	0	0	0
50	310.178	-1	309.171	0.35	C17H26O5	3-Hydroxy-6,8-dimethoxy-7(11)-eremophilen-12,8-olide C17H26O5	0		0.955654	0.911789	0.935467	0.877842	0.864527	0.857865	0.867259	0.893663	0.87299	0.70152	0.956865	0.902521	0.960004	0.993121	0.881112	0.867709	0.869126	0.877493	0.924573	0.897291	0.91322	0.871729	0.892556	0.91913	0.905911	0.94438	0.951252	0.873786	0.89319	0.899949	0.900497	0.898254	0.896575	0.910393	0.893556	0.978237	0.893779	0.921998	0.915031	0.857247	0.841846
50	310.178	-1	309.171	0.35	C17H26O5	3-Hydroxy-6,8-dimethoxy-7(11)-eremophilen-12,8-olide C17H26O5	1		0.0370685	0.081003	0.0432582	0.0970497	0.0762676	0.113597	0.124226	0.0961718	0.119411	0.0663307	0.0198343	0.0850414	0.0341137	0	0.108636	0.123468	0.128393	0.114874	0.0726306	0.0967659	0.0738315	0.0997351	0.103895	0.0741705	0.0597038	0.0488971	0.0341234	0.120498	0.100752	0.0983792	0.0931718	0.0976169	0.0840677	0.0814737	0.0948225	0.0112043	0.0852913	0.0738065	0.0782798	0.129259	0.155433
50	310.178	-1	309.171	0.35	C17H26O5	3-Hydroxy-6,8-dimethoxy-7(11)-eremophilen-12,8-olide C17H26O5	2		0	0	0	0	0	0	0	0	0	0	0	0	0	0	0	0	0	0	0	0	0	0	0	0	0	0	0	0	0	0	0	0	0	0	0	0	0	0	0	0	0
50	310.178	-1	309.171	0.35	C17H26O5	3-Hydroxy-6,8-dimethoxy-7(11)-eremophilen-12,8-olide C17H26O5	3		0	0	0	0	0	0	0	0	0	0	0	0	0	0	0	0	0	0	0	0	0	0	0	0	0	0	0	0	0	0	0	0	0	0	0	0	0	0	0	0	0
50	310.178	-1	309.171	0.35	C17H26O5	3-Hydroxy-6,8-dimethoxy-7(11)-eremophilen-12,8-olide C17H26O5	4		0	0	0	0	0	0	0	0	0	0.188622	0	0	0	0	0	0	0	0	0	0	0	0	0	0	0	0	0	0	0	0	0	0	0	0	0	0	0	0	0	0	0
50	310.178	-1	309.171	0.35	C17H26O5	3-Hydroxy-6,8-dimethoxy-7(11)-eremophilen-12,8-olide C17H26O5	5		0	0	0	0	0	0	0	0	0	0.0435278	0	0	0	0	0	0	0	0	0	0	0	0	0	0	0	0	0	0	0	0	0	0	0	0	0	0	0	0	0	0	0
50	310.178	-1	309.171	0.35	C17H26O5	3-Hydroxy-6,8-dimethoxy-7(11)-eremophilen-12,8-olide C17H26O5	6		0	0	0	0	0	0	0	0	0	0	0	0	0	0	0	0	0	0	0	0	0	0	0	0	0.00925694	0	0	0	0	0	0	0	0	0	0	0	0	0	0	0	0
50	310.178	-1	309.171	0.35	C17H26O5	3-Hydroxy-6,8-dimethoxy-7(11)-eremophilen-12,8-olide C17H26O5	7		0	0	0	0	0	0	0	0	0	0	0	0	0	0	0	0	0	0	0	0	0	0	0	0	0	0	0	0	0	0	0	0	0	0	0	0	0	0	0	0	0
50	310.178	-1	309.171	0.35	C17H26O5	3-Hydroxy-6,8-dimethoxy-7(11)-eremophilen-12,8-olide C17H26O5	8		0	0	0.00965657	0	0	0.00449443	0	0	0	0	0	0	0	0	0	0	0	0	0	0	0	0	0	0	0	0	0	0	0.00121968	0	0	0	0	0	0	0	0	0	0	0	0
50	310.178	-1	309.171	0.35	C17H26O5	3-Hydroxy-6,8-dimethoxy-7(11)-eremophilen-12,8-olide C17H26O5	9		0	0	0	0	0	0	0	0	0	0	0	0	0	0	0	0	0	0	0	0	0	0	0	0	0	0	0	0	0	0	0	0	0	0	0	0	0	0	0	0	0
50	310.178	-1	309.171	0.35	C17H26O5	3-Hydroxy-6,8-dimethoxy-7(11)-eremophilen-12,8-olide C17H26O5	10		0.00727706	0	0.00790446	0	0	0	0	0	0	0	0	0	0	0	0	0	0	0	0	0	0	0	0	0	0	0	0	0	0	0	0	0	0	0	0	0	0	0	0	0	0
50	310.178	-1	309.171	0.35	C17H26O5	3-Hydroxy-6,8-dimethoxy-7(11)-eremophilen-12,8-olide C17H26O5	11		0	0	0	0	0	0	0	0	0	0	0	0	0	0	0	0	0.000972616	0	0	0	0	0	0	0	0	0	0	0	0	0	0	0	0	0	0	0	0	0	0	0	0
50	310.178	-1	309.171	0.35	C17H26O5	3-Hydroxy-6,8-dimethoxy-7(11)-eremophilen-12,8-olide C17H26O5	12		0	0.00720768	0.00371411	0.0234373	0.0498475	0.0210641	0.00851502	0.0101656	0.00759887	0	0.0188718	0.0124372	0.00588263	0.00687906	0.0102524	0.00882258	0.00150885	0.00763369	0.00279607	0.00594287	0.0129488	0.0285363	0.00354938	0.00669913	0.0251284	0.00672266	0.014625	0.00571566	0.00483886	0.00167229	0.00633155	0.00412887	0.0193577	0.00813369	0.0116215	0.0105587	0.0209296	0.00419582	0.00668906	0.0134938	0.00272079
50	310.178	-1	309.171	0.35	C17H26O5	3-Hydroxy-6,8-dimethoxy-7(11)-eremophilen-12,8-olide C17H26O5	13		0	0	0	0.00167063	0.00250962	0.00297896	0	0	0	0	0.00442888	0	0	0	0	0	0	0	0	0	0	0	0	0	0	0	0	0	0	0	0	0	0	0	0	0	0	0	0	0	0
50	310.178	-1	309.171	0.35	C17H26O5	3-Hydroxy-6,8-dimethoxy-7(11)-eremophilen-12,8-olide C17H26O5	14		0	0	0	0	0.00684787	0	0	0	0	0	0	0	0	0	0	0	0	0	0	0	0	0	0	0	0	0	0	0	0	0	0	0	0	0	0	0	0	0	0	0	0
50	310.178	-1	309.171	0.35	C17H26O5	3-Hydroxy-6,8-dimethoxy-7(11)-eremophilen-12,8-olide C17H26O5	15		0	0	0	0	0	0	0	0	0	0	0	0	0	0	0	0	0	0	0	0	0	0	0	0	0	0	0	0	0	0	0	0	0	0	0	0	0	0	0	0	0
50	310.178	-1	309.171	0.35	C17H26O5	3-Hydroxy-6,8-dimethoxy-7(11)-eremophilen-12,8-olide C17H26O5	16		0	0	0	0	0	0	0	0	0	0	0	0	0	0	0	0	0	0	0	0	0	0	0	0	0	0	0	0	0	0	0	0	0	0	0	0	0	0	0	0	0
50	310.178	-1	309.171	0.35	C17H26O5	3-Hydroxy-6,8-dimethoxy-7(11)-eremophilen-12,8-olide C17H26O5	17		0	0	0	0	0	0	0	0	0	0	0	0	0	0	0	0	0	0	0	0	0	0	0	0	0	0	0	0	0	0	0	0	0	0	0	0	0	0	0	0	0
51	284.272	-1	283.264	0.35	C18H36O2	Stearic acid C18H36O2	0		0.820349	0.823603	0.826148	0.818568	0.818089	0.823561	0.824601	0.822572	0.822657	0.816245	0.818678	0.821311	0.821531	0.817709	0.820977	0.820138	0.821892	0.820809	0.821823	0.817417	0.819746	0.816726	0.820241	0.822085	0.82223	0.820418	0.816332	0.822696	0.820778	0.820949	0.81938	0.818907	0.820114	0.818869	0.819941	0.820642	0.821843	0.820749	0.821706	0.815331	0.815688
51	284.272	-1	283.264	0.35	C18H36O2	Stearic acid C18H36O2	1		0.164928	0.160135	0.15892	0.162449	0.163772	0.162646	0.161171	0.164139	0.162383	0.165084	0.163501	0.160703	0.161209	0.163528	0.163511	0.162305	0.160805	0.161697	0.15999	0.164777	0.162461	0.166044	0.162195	0.162026	0.161113	0.162141	0.16459	0.159736	0.163082	0.162395	0.163177	0.16445	0.164434	0.163325	0.163303	0.162828	0.160263	0.162558	0.16136	0.163694	0.162142
51	284.272	-1	283.264	0.35	C18H36O2	Stearic acid C18H36O2	2		0.0147232	0.0162619	0.0149322	0.0176533	0.0176496	0.0137924	0.0142281	0.013289	0.0149597	0.0179725	0.0175371	0.0178639	0.017134	0.0179097	0.0155128	0.0167075	0.0168811	0.0171572	0.0175303	0.0168897	0.0173116	0.0167118	0.0169412	0.015505	0.0162949	0.016818	0.018498	0.0168928	0.0156908	0.0162734	0.0165026	0.0163828	0.0152049	0.0169968	0.0165615	0.0161655	0.0169531	0.0162985	0.0167032	0.0195332	0.0204032
51	284.272	-1	283.264	0.35	C18H36O2	Stearic acid C18H36O2	3		0	0	0	0.0013301	0.000488718	0	0	0	0	0.000699157	0.00028339	0.000122432	0.000125808	0.000853577	0	0.000850112	0.000421678	0.000337588	0.000656908	0.000915909	0.000481881	0.00051825	0.00062309	0.000383684	0.000361208	0.000623273	0.000579697	0.000675235	0.000449431	0.00038306	0.000940111	0.000260941	0.000246743	0.000809479	0.000193868	0.000363829	0.000940265	0.000394619	0.000231324	0.000601721	0.0010253
51	284.272	-1	283.264	0.35	C18H36O2	Stearic acid C18H36O2	4		0	0	0	0	0	0	0	0	0	0	0	0	0	0	0	0	0	0	0	0	0	0	0	0	0	0	0	0	0	0	0	0	0	0	0	0	0	0	0	0.000840058	0.000741407
51	284.272	-1	283.264	0.35	C18H36O2	Stearic acid C18H36O2	5		0	0	0	0	0	0	0	0	0	0	0	0	0	0	0	0	0	0	0	0	0	0	0	0	0	0	0	0	0	0	0	0	0	0	0	0	0	0	0	0	0
51	284.272	-1	283.264	0.35	C18H36O2	Stearic acid C18H36O2	6		0	0	0	0	0	0	0	0	0	0	0	0	0	0	0	0	0	0	0	0	0	0	0	0	0	0	0	0	0	0	0	0	0	0	0	0	0	0	0	0	0
51	284.272	-1	283.264	0.35	C18H36O2	Stearic acid C18H36O2	7		0	0	0	0	0	0	0	0	0	0	0	0	0	0	0	0	0	0	0	0	0	0	0	0	0	0	0	0	0	0	0	0	0	0	0	0	0	0	0	0	0
51	284.272	-1	283.264	0.35	C18H36O2	Stearic acid C18H36O2	8		0	0	0	0	0	0	0	0	0	0	0	0	0	0	0	0	0	0	0	0	0	0	0	0	0	0	0	0	0	0	0	0	0	0	0	0	0	0	0	0	0
51	284.272	-1	283.264	0.35	C18H36O2	Stearic acid C18H36O2	9		0	0	0	0	0	0	0	0	0	0	0	0	0	0	0	0	0	0	0	0	0	0	0	0	0	0	0	0	0	0	0	0	0	0	0	0	0	0	0	0	0
51	284.272	-1	283.264	0.35	C18H36O2	Stearic acid C18H36O2	10		0	0	0	0	0	0	0	0	0	0	0	0	0	0	0	0	0	0	0	0	0	0	0	0	0	0	0	0	0	0	0	0	0	0	0	0	0	0	0	0	0
51	284.272	-1	283.264	0.35	C18H36O2	Stearic acid C18H36O2	11		0	0	0	0	0	0	0	0	0	0	0	0	0	0	0	0	0	0	0	0	0	0	0	0	0	0	0	0	0	0	0	0	0	0	0	0	0	0	0	0	0
51	284.272	-1	283.264	0.35	C18H36O2	Stearic acid C18H36O2	12		0	0	0	0	0	0	0	0	0	0	0	0	0	0	0	0	0	0	0	0	0	0	0	0	0	0	0	0	0	0	0	0	0	0	0	0	0	0	0	0	0
51	284.272	-1	283.264	0.35	C18H36O2	Stearic acid C18H36O2	13		0	0	0	0	0	0	0	0	0	0	0	0	0	0	0	0	0	0	0	0	0	0	0	0	0	0	0	0	0	0	0	0	0	0	0	0	0	0	0	0	0
51	284.272	-1	283.264	0.35	C18H36O2	Stearic acid C18H36O2	14		0	0	0	0	0	0	0	0	0	0	0	0	0	0	0	0	0	0	0	0	0	0	0	0	0	0	0	0	0	0	0	0	0	0	0	0	0	0	0	0	0
51	284.272	-1	283.264	0.35	C18H36O2	Stearic acid C18H36O2	15		0	0	0	0	0	0	0	0	0	0	0	0	0	0	0	0	0	0	0	0	0	0	0	0	0	0	0	0	0	0	0	0	0	0	0	0	0	0	0	0	0
51	284.272	-1	283.264	0.35	C18H36O2	Stearic acid C18H36O2	16		0	0	0	0	0	0	0	0	0	0	0	0	0	0	0	0	0	0	0	0	0	0	0	0	0	0	0	0	0	0	0	0	0	0	0	0	0	0	0	0	0
51	284.272	-1	283.264	0.35	C18H36O2	Stearic acid C18H36O2	17		0	0	0	0	0	0	0	0	0	0	0	0	0	0	0	0	0	0	0	0	0	0	0	0	0	0	0	0	0	0	0	0	0	0	0	0	0	0	0	0	0
51	284.272	-1	283.264	0.35	C18H36O2	Stearic acid C18H36O2	18		0	0	0	0	0	0	0	0	0	0	0	0	0	0	0	0	0	0	0	0	0	0	0	0	0	0	0	0	0	0	0	0	0	0	0	0	0	0	0	0	0
53	304.24	-1	303.233	0.35	C20H32O2	Arachidonic acid C20H32O2	0		0.825906	0.814699	0.827048	0.820648	0.816122	0.839091	0.82224	0.822718	0.820572	0.817514	0.819919	0.819816	0.818262	0.82133	0.821874	0.83325	0.81446	0.824037	0.820464	0.820597	0.82085	0.819539	0.825074	0.822479	0.820836	0.819744	0.820036	0.82414	0.821708	0.819874	0.821885	0.822312	0.82056	0.821284	0.821555	0.822725	0.818599	0.822265	0.821319	0.823811	0.82276
53	304.24	-1	303.233	0.35	C20H32O2	Arachidonic acid C20H32O2	1		0.174094	0.185301	0.172952	0.178188	0.180957	0.160909	0.17776	0.177282	0.179428	0.181346	0.179376	0.180184	0.180979	0.17867	0.178126	0.16675	0.18554	0.175963	0.179536	0.179403	0.17915	0.180461	0.174926	0.177521	0.178028	0.180256	0.179964	0.17586	0.178292	0.180126	0.178115	0.177688	0.17944	0.178716	0.178445	0.177275	0.181401	0.17749	0.178144	0.176189	0.17724
53	304.24	-1	303.233	0.35	C20H32O2	Arachidonic acid C20H32O2	2		0	0	0	0	0	0	0	0	0	0	0	0	0	0	0	0	0	0	0	0	0	0	0	0	0	0	0	0	0	0	0	0	0	0	0	0	0	0	0	0	0
53	304.24	-1	303.233	0.35	C20H32O2	Arachidonic acid C20H32O2	3		0	0	0	0	0	0	0	0	0	0	0	0	0	0	0	0	0	0	0	0	0	0	0	0	0	0	0	0	0	0	0	0	0	0	0	0	0	0	0	0	0
53	304.24	-1	303.233	0.35	C20H32O2	Arachidonic acid C20H32O2	4		0	0	0	0	0	0	0	0	0	0	0	0	0	0	0	0	0	0	0	0	0	0	0	0	0	0	0	0	0	0	0	0	0	0	0	0	0	0	0.000537136	0	0
53	304.24	-1	303.233	0.35	C20H32O2	Arachidonic acid C20H32O2	5		0	0	0	0	0	0	0	0	0	0	0	0	0	0	0	0	0	0	0	0	0	0	0	0	0	0	0	0	0	0	0	0	0	0	0	0	0	0	0	0	0
53	304.24	-1	303.233	0.35	C20H32O2	Arachidonic acid C20H32O2	6		0	0	0	0	0	0	0	0	0	0	0	0	0	0	0	0	0	0	0	0	0	0	0	0	0	0	0	0	0	0	0	0	0	0	0	0	0	0	0	0	0
53	304.24	-1	303.233	0.35	C20H32O2	Arachidonic acid C20H32O2	7		0	0	0	0	0	0	0	0	0	0	0	0	0	0	0	0	0	0	0	0	0	0	0	0	0	0	0	0	0	0	0	0	0	0	0	0	0	0	0	0	0
53	304.24	-1	303.233	0.35	C20H32O2	Arachidonic acid C20H32O2	8		0	0	0	0.00116354	0.0027807	0	0	0	0	0.00114037	0.000705669	0	0.000758961	0	0	0	0	0	0	0	0	0	0	0	0.00113627	0	0	0	0	0	0	0	0	0	0	0	0	0.000245239	0	0	0
53	304.24	-1	303.233	0.35	C20H32O2	Arachidonic acid C20H32O2	9		0	0	0	0	0	0	0	0	0	0	0	0	0	0	0	0	0	0	0	0	0	0	0	0	0	0	0	0	0	0	0	0	0	0	0	0	0	0	0	0	0
53	304.24	-1	303.233	0.35	C20H32O2	Arachidonic acid C20H32O2	10		0	0	0	0	0	0	0	0	0	0	0	0	0	0	0	0	0	0	0	0	0	0	0	0	0	0	0	0	0	0	0	0	0	0	0	0	0	0	0	0	0
53	304.24	-1	303.233	0.35	C20H32O2	Arachidonic acid C20H32O2	11		0	0	0	0	0	0	0	0	0	0	0	0	0	0	0	0	0	0	0	0	0	0	0	0	0	0	0	0	0	0	0	0	0	0	0	0	0	0	0	0	0
53	304.24	-1	303.233	0.35	C20H32O2	Arachidonic acid C20H32O2	12		0	0	0	0	0	0	0	0	0	0	0	0	0	0	0	0	0	0	0	0	0	0	0	0	0	0	0	0	0	0	0	0	0	0	0	0	0	0	0	0	0
53	304.24	-1	303.233	0.35	C20H32O2	Arachidonic acid C20H32O2	13		0	0	0	0	0	0	0	0	0	0	0	0	0	0	0	0	0	0	0	0	0	0	0	0	0	0	0	0	0	0	0	0	0	0	0	0	0	0	0	0	0
53	304.24	-1	303.233	0.35	C20H32O2	Arachidonic acid C20H32O2	14		0	0	0	0	0	0	0	0	0	0	0	0	0	0	0	0	0	0	0	0	0	0	0	0	0	0	0	0	0	0	0	0	0	0	0	0	0	0	0	0	0
53	304.24	-1	303.233	0.35	C20H32O2	Arachidonic acid C20H32O2	15		0	0	0	0	0	0	0	0	0	0	0	0	0	0	0	0	0	0	0	0	0	0	0	0	0	0	0	0	0	0	0	0	0	0	0	0	0	0	0	0	0
53	304.24	-1	303.233	0.35	C20H32O2	Arachidonic acid C20H32O2	16		0	0	0	0	0	0	0	0	0	0	0	0	0	0	0	0	0	0	0	0	0	0	0	0	0	0	0	0	0	0	0	0	0	0	0	0	0	0	0	0	0
53	304.24	-1	303.233	0.35	C20H32O2	Arachidonic acid C20H32O2	17		0	0	0	0	0	0	0	0	0	0	0	0	0	0	0	0	0	0	0	0	0	0	0	0	0	0	0	0	0	0	0	0	0	0	0	0	0	0	0	0	0
53	304.24	-1	303.233	0.35	C20H32O2	Arachidonic acid C20H32O2	18		0	0	0	0	0	0	0	0	0	0	0	0	0	0	0	0	0	0	0	0	0	0	0	0	0	0	0	0	0	0	0	0	0	0	0	0	0	0	0	0	0
53	304.24	-1	303.233	0.35	C20H32O2	Arachidonic acid C20H32O2	19		0	0	0	0	0.000140569	0	0	0	0	0	0	0	0	0	0	0	0	0	0	0	0	0	0	0	0	0	0	0	0	0	0	0	0	0	0	0	0	0	0	0	0
53	304.24	-1	303.233	0.35	C20H32O2	Arachidonic acid C20H32O2	20		0	0	0	0	0	0	0	0	0	0	0	0	0	0	0	0	0	0	0	0	0	0	0	0	0	0	0	0	0	0	0	0	0	0	0	0	0	0	0	0	0
56	222.162	-1	221.154	0.35	C14H22O2	Rishitin C14H22O2	0		0.970273	0.904053	0.837741	0.902718	0.971183	0.860641	0.892492	0.904553	0.897886	0.891847	1	0.967917	0.938885	1	1	0.855204	0.871568	0.836363	0.962481	0.857388	0.964131	0.902341	0.914563	0.895432	0.928357	1	0.910756	0.889974	0.836694	0.830064	0.89838	0.88854	0.878108	1	0.990188	1	0.913259	0.931259	0.942833	0.821894	0.888718
56	222.162	-1	221.154	0.35	C14H22O2	Rishitin C14H22O2	1		0	0.0835327	0.0250392	0.0972823	0.0151263	0.0823434	0.0663452	0.0728305	0	0.090065	0	0	0.0611154	0	0	0.0635491	0.0454668	0.0463669	0	0.0826552	0	0.0454234	0.04976	0.0882076	0.0503119	0	0	0.0676295	0.102919	0.0884136	0.0784125	0.0786969	0.0620652	0	0.00981215	0	0.0317463	0.0331528	0.0393887	0.0758856	0.0141142
56	222.162	-1	221.154	0.35	C14H22O2	Rishitin C14H22O2	2		0	0	0	0	0	0	0	0	0	0	0	0	0	0	0	0	0	0	0	0	0	0	0	0	0	0	0	0	0	0	0	0	0	0	0	0	0	0	0	0	0
56	222.162	-1	221.154	0.35	C14H22O2	Rishitin C14H22O2	3		0	0	0	0	0	0	0	0	0	0	0	0	0	0	0	0	0	0	0	0	0	0	0	0	0	0	0	0	0	0	0	0	0	0	0	0	0	0	0.0177785	0	0
56	222.162	-1	221.154	0.35	C14H22O2	Rishitin C14H22O2	4		0	0	0	0	0	0	0	0	0	0	0	0	0	0	0	0	0	0	0	0	0	0	0	0	0	0	0.0434335	0	0	0	0	0	0	0	0	0	0	0	0	0	0
56	222.162	-1	221.154	0.35	C14H22O2	Rishitin C14H22O2	5		0	0	0	0	0	0	0	0	0	0	0	0	0	0	0	0	0	0	0	0	0	0	0	0	0	0	0	0	0	0	0	0	0	0	0	0	0	0	0	0	0
56	222.162	-1	221.154	0.35	C14H22O2	Rishitin C14H22O2	6		0	0	0	0	0	0	0	0	0	0	0	0	0	0	0	0	0	0	0	0	0	0	0	0	0	0	0	0	0	0	0	0	0	0	0	0	0	0	0	0	0
56	222.162	-1	221.154	0.35	C14H22O2	Rishitin C14H22O2	7		0	0	0	0	0	0	0	0	0	0	0	0	0	0	0	0	0	0	0	0	0	0	0	0	0	0	0	0	0	0	0	0	0	0	0	0	0	0	0	0	0
56	222.162	-1	221.154	0.35	C14H22O2	Rishitin C14H22O2	8		0	0.0124145	0.13722	0	0.0136909	0.0570158	0.0411625	0.0226167	0.102114	0.0180885	0	0.032083	0	0	0	0.0812473	0.0829651	0.11727	0.0375194	0.0599564	0.0358691	0.0522352	0.0356772	0.0163606	0	0	0.0458105	0.0423962	0.0603864	0.0815226	0.0232074	0.0327627	0.059827	0	0	0	0.0549948	0.0355878	0	0.102221	0.0971678
56	222.162	-1	221.154	0.35	C14H22O2	Rishitin C14H22O2	9		0	0	0	0	0	0	0	0	0	0	0	0	0	0	0	0	0	0	0	0	0	0	0	0	0	0	0	0	0	0	0	0	0	0	0	0	0	0	0	0	0
56	222.162	-1	221.154	0.35	C14H22O2	Rishitin C14H22O2	10		0	0	0	0	0	0	0	0	0	0	0	0	0	0	0	0	0	0	0	0	0	0	0	0	0	0	0	0	0	0	0	0	0	0	0	0	0	0	0	0	0
56	222.162	-1	221.154	0.35	C14H22O2	Rishitin C14H22O2	11		0	0	0	0	0	0	0	0	0	0	0	0	0	0	0	0	0	0	0	0	0	0	0	0	0	0	0	0	0	0	0	0	0	0	0	0	0	0	0	0	0
56	222.162	-1	221.154	0.35	C14H22O2	Rishitin C14H22O2	12		0.0297267	0	0	0	0	0	0	0	0	0	0	0	0	0	0	0	0	0	0	0	0	0	0	0	0.0213314	0	0	0	0	0	0	0	0	0	0	0	0	0	0	0	0
56	222.162	-1	221.154	0.35	C14H22O2	Rishitin C14H22O2	13		0	0	0	0	0	0	0	0	0	0	0	0	0	0	0	0	0	0	0	0	0	0	0	0	0	0	0	0	0	0	0	0	0	0	0	0	0	0	0	0	0
56	222.162	-1	221.154	0.35	C14H22O2	Rishitin C14H22O2	14		0	0	0	0	0	0	0	0	0	0	0	0	0	0	0	0	0	0	0	0	0	0	0	0	0	0	0	0	0	0	0	0	0	0	0	0	0	0	0	0	0
58	159.035	1	160.043	0.39	C6H9N1O2S1	N-Formyl-L-methionine C6H11N1O3S1 - H2O1 -> C6H9N1O2S1	0		1	1	1	1	1	1	0	0	0	0.876919	1	1	1	1	0.428607	1	1	1	0.940306	0.939709	0.938328	0.943639	0.944696	0.94266	0.946359	0.948121	0.946349	1	1	1	0.942164	0.942294	0.945892	0.940154	0.945073	0.945532	0.945567	0.942046	0.946483	1	1
58	159.035	1	160.043	0.39	C6H9N1O2S1	N-Formyl-L-methionine C6H11N1O3S1 - H2O1 -> C6H9N1O2S1	1		0	0	0	0	0	0	0	0	0	0	0	0	0	0	0	0	0	0	0.0585499	0.0602909	0.061398	0.0563607	0.0553039	0.0573401	0.0536411	0.0518795	0.0536512	0	0	0	0.0578359	0.0577058	0.0541076	0.0581492	0.0539127	0.054468	0.0544331	0.0556551	0.0516709	0	0
58	159.035	1	160.043	0.39	C6H9N1O2S1	N-Formyl-L-methionine C6H11N1O3S1 - H2O1 -> C6H9N1O2S1	2		0	0	0	0	0	0	0	0	0	0	0	0	0	0	0.571393	0	0	0	0	0	0	0	0	0	0	0	0	0	0	0	0	0	0	0	0	0	0	0	0	0	0
58	159.035	1	160.043	0.39	C6H9N1O2S1	N-Formyl-L-methionine C6H11N1O3S1 - H2O1 -> C6H9N1O2S1	3		0	0	0	0	0	0	1	1	1	0.123081	0	0	0	0	0	0	0	0	0.00114422	0	0.000273694	0	0	0	0	0	0	0	0	0	0	0	0	0	0	0	0	0	0	0	0
58	159.035	1	160.043	0.39	C6H9N1O2S1	N-Formyl-L-methionine C6H11N1O3S1 - H2O1 -> C6H9N1O2S1	4		0	0	0	0	0	0	0	0	0	0	0	0	0	0	0	0	0	0	0	0	0	0	0	0	0	0	0	0	0	0	0	0	0	0.0016967	0.00101423	0	0	0.00229919	0.00184656	0	0
58	159.035	1	160.043	0.39	C6H9N1O2S1	N-Formyl-L-methionine C6H11N1O3S1 - H2O1 -> C6H9N1O2S1	5		0	0	0	0	0	0	0	0	0	0	0	0	0	0	0	0	0	0	0	0	0	0	0	0	0	0	0	0	0	0	0	0	0	0	0	0	0	0	0	0	0
58	159.035	1	160.043	0.39	C6H9N1O2S1	N-Formyl-L-methionine C6H11N1O3S1 - H2O1 -> C6H9N1O2S1	6		0	0	0	0	0	0	0	0	0	0	0	0	0	0	0	0	0	0	0	0	0	0	0	0	0	0	0	0	0	0	0	0	0	0	0	0	0	0	0	0	0
59	282.256	-1	281.249	0.35	C18H34O2	Oleic acid C18H34O2	0		0.834418	0.839042	0.835547	0.836593	0.833697	0.836398	0.835037	0.835261	0.840083	0.834775	0.83291	0.834417	0.835374	0.836114	0.833803	0.832531	0.83934	0.837655	0.836498	0.834282	0.833589	0.833773	0.833886	0.834622	0.836711	0.837781	0.833823	0.834077	0.839919	0.833687	0.833276	0.833486	0.840027	0.832325	0.834616	0.834336	0.8412	0.833443	0.831736	0.833304	0.833447
59	282.256	-1	281.249	0.35	C18H34O2	Oleic acid C18H34O2	1		0.165582	0.160958	0.164453	0.163407	0.166303	0.163602	0.164963	0.164739	0.159917	0.165225	0.16709	0.165583	0.164626	0.163886	0.166197	0.167469	0.16066	0.162345	0.163502	0.165718	0.166411	0.166227	0.166114	0.165378	0.163289	0.162219	0.166177	0.165923	0.160081	0.166313	0.166724	0.166514	0.159973	0.167675	0.165384	0.165664	0.1588	0.166557	0.168264	0.166696	0.166553
59	282.256	-1	281.249	0.35	C18H34O2	Oleic acid C18H34O2	2		0	0	0	0	0	0	0	0	0	0	0	0	0	0	0	0	0	0	0	0	0	0	0	0	0	0	0	0	0	0	0	0	0	0	0	0	0	0	0	0	0
59	282.256	-1	281.249	0.35	C18H34O2	Oleic acid C18H34O2	3		0	0	0	0	0	0	0	0	0	0	0	0	0	0	0	0	0	0	0	0	0	0	0	0	0	0	0	0	0	0	0	0	0	0	0	0	0	0	0	0	0
59	282.256	-1	281.249	0.35	C18H34O2	Oleic acid C18H34O2	4		0	0	0	0	0	0	0	0	0	0	0	0	0	0	0	0	0	0	0	0	0	0	0	0	0	0	0	0	0	0	0	0	0	0	0	0	0	0	0	0	0
59	282.256	-1	281.249	0.35	C18H34O2	Oleic acid C18H34O2	5		0	0	0	0	0	0	0	0	0	0	0	0	0	0	0	0	0	0	0	0	0	0	0	0	0	0	0	0	0	0	0	0	0	0	0	0	0	0	0	0	0
59	282.256	-1	281.249	0.35	C18H34O2	Oleic acid C18H34O2	6		0	0	0	0	0	0	0	0	0	0	0	0	0	0	0	0	0	0	0	0	0	0	0	0	0	0	0	0	0	0	0	0	0	0	0	0	0	0	0	0	0
59	282.256	-1	281.249	0.35	C18H34O2	Oleic acid C18H34O2	7		0	0	0	0	0	0	0	0	0	0	0	0	0	0	0	0	0	0	0	0	0	0	0	0	0	0	0	0	0	0	0	0	0	0	0	0	0	0	0	0	0
59	282.256	-1	281.249	0.35	C18H34O2	Oleic acid C18H34O2	8		0	0	0	0	0	0	0	0	0	0	0	0	0	0	0	0	0	0	0	0	0	0	0	0	0	0	0	0	0	0	0	0	0	0	0	0	0	0	0	0	0
59	282.256	-1	281.249	0.35	C18H34O2	Oleic acid C18H34O2	9		0	0	0	0	0	0	0	0	0	0	0	0	0	0	0	0	0	0	0	0	0	0	0	0	0	0	0	0	0	0	0	0	0	0	0	0	0	0	0	0	0
59	282.256	-1	281.249	0.35	C18H34O2	Oleic acid C18H34O2	10		0	0	0	0	0	0	0	0	0	0	0	0	0	0	0	0	0	0	0	0	0	0	0	0	0	0	0	0	0	0	0	0	0	0	0	0	0	0	0	0	0
59	282.256	-1	281.249	0.35	C18H34O2	Oleic acid C18H34O2	11		0	0	0	0	0	0	0	0	0	0	0	0	0	0	0	0	0	0	0	0	0	0	0	0	0	0	0	0	0	0	0	0	0	0	0	0	0	0	0	0	0
59	282.256	-1	281.249	0.35	C18H34O2	Oleic acid C18H34O2	12		0	0	0	0	0	0	0	0	0	0	0	0	0	0	0	0	0	0	0	0	0	0	0	0	0	0	0	0	0	0	0	0	0	0	0	0	0	0	0	0	0
59	282.256	-1	281.249	0.35	C18H34O2	Oleic acid C18H34O2	13		0	0	0	0	0	0	0	0	0	0	0	0	0	0	0	0	0	0	0	0	0	0	0	0	0	0	0	0	0	0	0	0	0	0	0	0	0	0	0	0	0
59	282.256	-1	281.249	0.35	C18H34O2	Oleic acid C18H34O2	14		0	0	0	0	0	0	0	0	0	0	0	0	0	0	0	0	0	0	0	0	0	0	0	0	0	0	0	0	0	0	0	0	0	0	0	0	0	0	0	0	0
59	282.256	-1	281.249	0.35	C18H34O2	Oleic acid C18H34O2	15		0	0	0	0	0	0	0	0	0	0	0	0	0	0	0	0	0	0	0	0	0	0	0	0	0	0	0	0	0	0	0	0	0	0	0	0	0	0	0	0	0
59	282.256	-1	281.249	0.35	C18H34O2	Oleic acid C18H34O2	16		0	0	0	0	0	0	0	0	0	0	0	0	0	0	0	0	0	0	0	0	0	0	0	0	0	0	0	0	0	0	0	0	0	0	0	0	0	0	0	0	0
59	282.256	-1	281.249	0.35	C18H34O2	Oleic acid C18H34O2	17		0	0	0	0	0	0	0	0	0	0	0	0	0	0	0	0	0	0	0	0	0	0	0	0	0	0	0	0	0	0	0	0	0	0	0	0	0	0	0	0	0
59	282.256	-1	281.249	0.35	C18H34O2	Oleic acid C18H34O2	18		0	0	0	0	0	0	0	0	0	0	0	0	0	0	0	0	0	0	0	0	0	0	0	0	0	0	0	0	0	0	0	0	0	0	0	0	0	0	0	0	0
59	791.547	1	792.554	0.4	C45H78N1O8P1	PC(15:0/22:6(4Z,7Z,10Z,13Z,16Z,19Z)) C45H78N1O8P1	0		0.634152	0.667054	0.650703	0.666832	0.715667	0.637433	0.645111	0.652842	0.634262	0.665243	0.655134	0.673311	0.704997	0.661914	0.689632	0.670287	0.656285	0.638418	0.633243	0.648121	0.63488	0.637414	0.64359	0.648409	0.659911	0.62453	0.650467	0.668138	0.642218	0.681162	0.636713	0.658864	0.633535	0.620982	0.625149	0.63949	0.652251	0.623623	0.622013	0.497192	0.466799
59	791.547	1	792.554	0.4	C45H78N1O8P1	PC(15:0/22:6(4Z,7Z,10Z,13Z,16Z,19Z)) C45H78N1O8P1	1		0.320428	0.285389	0.327958	0.270106	0.265029	0.270139	0.302613	0.325241	0.335309	0.298004	0.296251	0.302132	0.255005	0.323432	0.250616	0.297184	0.302736	0.279093	0.318305	0.300667	0.31588	0.332546	0.321944	0.320988	0.291313	0.322745	0.286091	0.284864	0.301852	0.284861	0.33242	0.316649	0.32396	0.332878	0.349446	0.324637	0.308719	0.339328	0.334997	0.306985	0.308872
59	791.547	1	792.554	0.4	C45H78N1O8P1	PC(15:0/22:6(4Z,7Z,10Z,13Z,16Z,19Z)) C45H78N1O8P1	2		0	0	0	0	0	0	0	0	0	0	0	0	0	0	0	0	0	0	0	0	0	0	0	0	0	0	0	0	0	0	0	0	0	0	0	0	0	0	0	0	0
59	791.547	1	792.554	0.4	C45H78N1O8P1	PC(15:0/22:6(4Z,7Z,10Z,13Z,16Z,19Z)) C45H78N1O8P1	3		0.0263749	0.0169313	0.0213398	0.0242617	0.0193035	0.041973	0.0306901	0.0160978	0.017896	0.0182114	0.0204421	0.00825118	0.0358313	0.00391391	0.0328352	0.0245435	0.020986	0.0362422	0.0347362	0.0321082	0.033261	0.0195689	0.0155258	0.0156755	0.0128663	0.0179182	0.00750544	0.0374738	0.0383458	0.0247903	0.0228059	0.0244867	0.0163248	0.0260812	0.0254044	0.0249631	0.00722962	0.0194377	0.0341767	0.0944551	0.118613
59	791.547	1	792.554	0.4	C45H78N1O8P1	PC(15:0/22:6(4Z,7Z,10Z,13Z,16Z,19Z)) C45H78N1O8P1	4		0.00227504	0	0	0	0	0.00434035	0	0	0.00141357	0	0.00253898	0.00199088	0	0	0	0	0	0	0	0	0	0	0	0	0	0	0	0	0	0	0	0	0.00218049	0	0	0	0.0100942	0	0	0.04151	0.0374261
59	791.547	1	792.554	0.4	C45H78N1O8P1	PC(15:0/22:6(4Z,7Z,10Z,13Z,16Z,19Z)) C45H78N1O8P1	5		0	0	0	0	0	0	0	0	0	0	0	0	0	0	0	0	0	0	0	0	0.00343338	0	0	0	0	0	0	0	0	0	0	0	0	0	0	0	0	0	0	0.0125066	0.0154956
59	791.547	1	792.554	0.4	C45H78N1O8P1	PC(15:0/22:6(4Z,7Z,10Z,13Z,16Z,19Z)) C45H78N1O8P1	6		0	0	0	0	0	0	0	0	0	0	0	0	0	0	0	0	0	0	0	0	0	0	0	0	0	0	0	0	0	0	0	0	0	0	0	0	0	0.00760365	0	0	0.00163366
59	791.547	1	792.554	0.4	C45H78N1O8P1	PC(15:0/22:6(4Z,7Z,10Z,13Z,16Z,19Z)) C45H78N1O8P1	7		0	0	0	0	0	0	0	0	0	0	0	0	0	0	0	0	0	0	0	0	0	0	0	0	0	0	0	0	0	0	0	0	0	0	0	0	0	0	0	0	0
59	791.547	1	792.554	0.4	C45H78N1O8P1	PC(15:0/22:6(4Z,7Z,10Z,13Z,16Z,19Z)) C45H78N1O8P1	8		0	0	0	0	0	0	0	0	0	0	0	0	0	0.00154838	0	0	0	0	0	0	0	0	0	0	0.0164381	0	0.0430569	0	0	0	0	0	0	0	0	0	0	0.010008	0	0	0
59	791.547	1	792.554	0.4	C45H78N1O8P1	PC(15:0/22:6(4Z,7Z,10Z,13Z,16Z,19Z)) C45H78N1O8P1	9		0	0	0	0	0	0	0	0	0	0	0	0	0	0	0	0	0	0	0	0	0	0	0	0	0	0	0	0	0	0	0	0	0	0	0	0	0	0	0	0	0
59	791.547	1	792.554	0.4	C45H78N1O8P1	PC(15:0/22:6(4Z,7Z,10Z,13Z,16Z,19Z)) C45H78N1O8P1	10		0	0	0	0	0	0	0	0	0	0	0	0	0	0	0	0	0	0	0	0	0	0	0	0	0	0	0	0	0	0	0	0	0	0	0	0	0	0	0	0	0
59	791.547	1	792.554	0.4	C45H78N1O8P1	PC(15:0/22:6(4Z,7Z,10Z,13Z,16Z,19Z)) C45H78N1O8P1	11		0	0	0	0.00223612	0	0	0	0	0	0	0	0	0	0	0	0	0	0	0	0	0	0	0	0	0	0	0	0	0	0	0	0	0	0	0	0	0	0	0	0	0
59	791.547	1	792.554	0.4	C45H78N1O8P1	PC(15:0/22:6(4Z,7Z,10Z,13Z,16Z,19Z)) C45H78N1O8P1	12		0	0	0	0	0	0	0	0	0	0	0	0	0	0	0	0	0	0	0	0	0	0	0	0	0	0	0	0	0	0	0	0	0	0	0	0	0	0	0	0	0
59	791.547	1	792.554	0.4	C45H78N1O8P1	PC(15:0/22:6(4Z,7Z,10Z,13Z,16Z,19Z)) C45H78N1O8P1	13		0	0	0	0	0	0.02622	0	0	0	0	0	0	0	0	0	0	0	0	0	0	0	0	0	0	0	0	0	0	0	0	0	0	0	0	0	0	0	0	0	0	0
59	791.547	1	792.554	0.4	C45H78N1O8P1	PC(15:0/22:6(4Z,7Z,10Z,13Z,16Z,19Z)) C45H78N1O8P1	14		0	0	0	0	0	0	0	0	0	0	0	0	0	0	0	0	0	0	0	0	0	0	0	0	0	0	0	0	0	0	0.00096089	0	0.000757117	0	0	0	0	0	0	0	0
59	791.547	1	792.554	0.4	C45H78N1O8P1	PC(15:0/22:6(4Z,7Z,10Z,13Z,16Z,19Z)) C45H78N1O8P1	15		0	0	0	0	0	0	0	0	0	0	0	0	0	0	0	0	0	0	0	0	0	0	0	0	0	0	0	0	0	0	0	0	0	0	0	0	0	0	0	0	0
59	791.547	1	792.554	0.4	C45H78N1O8P1	PC(15:0/22:6(4Z,7Z,10Z,13Z,16Z,19Z)) C45H78N1O8P1	16		0	0	0	0	0	0	0	0	0	0	0	0	0	0	0	0	0	0	0	0	0	0	0	0	0	0	0	0	0	0	0	0	0	0	0	0	0	0	0	0	0
59	791.547	1	792.554	0.4	C45H78N1O8P1	PC(15:0/22:6(4Z,7Z,10Z,13Z,16Z,19Z)) C45H78N1O8P1	17		0	0	0	0	0	0	0	0	0	0	0	0	0	0	0	0	0	0	0	0	0	0	0	0	0	0	0	0	0	0	0	0	0	0	0	0	0	0	0	0	0
59	791.547	1	792.554	0.4	C45H78N1O8P1	PC(15:0/22:6(4Z,7Z,10Z,13Z,16Z,19Z)) C45H78N1O8P1	18		0	0	0	0	0	0	0	0	0	0	0	0	0	0	0	0	0	0	0	0	0	0	0	0	0	0	0	0	0	0	0	0	0	0	0	0	0	0	0	0	0
59	791.547	1	792.554	0.4	C45H78N1O8P1	PC(15:0/22:6(4Z,7Z,10Z,13Z,16Z,19Z)) C45H78N1O8P1	19		0	0	0	0	0	0	0	0	0	0	0	0	0	0	0	0	0	0	0	0	0	0	0	0	0	0	0	0	0	0	0	0	0	0	0	0	0	0	0	0	0
59	791.547	1	792.554	0.4	C45H78N1O8P1	PC(15:0/22:6(4Z,7Z,10Z,13Z,16Z,19Z)) C45H78N1O8P1	20		0	0	0	0	0	0	0	0	0	0	0	0	0	0	0	0	0	0	0	0	0	0	0	0	0	0	0	0	0	0	0	0	0	0	0	0	0	0	0	0	0
59	791.547	1	792.554	0.4	C45H78N1O8P1	PC(15:0/22:6(4Z,7Z,10Z,13Z,16Z,19Z)) C45H78N1O8P1	21		0	0	0	0	0	0	0	0	0	0	0	0	0	0	0	0	0	0	0	0	0	0	0	0	0	0	0	0	0	0	0	0	0	0	0	0	0	0	0	0	0
59	791.547	1	792.554	0.4	C45H78N1O8P1	PC(15:0/22:6(4Z,7Z,10Z,13Z,16Z,19Z)) C45H78N1O8P1	22		0	0	0	0	0	0	0	0	0	0	0	0	0	0	0	0	0	0	0	0	0	0	0	0	0	0	0	0	0	0	0	0	0	0	0	0	0	0	0	0	0
59	791.547	1	792.554	0.4	C45H78N1O8P1	PC(15:0/22:6(4Z,7Z,10Z,13Z,16Z,19Z)) C45H78N1O8P1	23		0.0167696	0.0306253	0	0.0243884	0	0.00725817	0.00673736	0	0.0111193	0.0185414	0.0256343	0.0143146	0	0.00919223	0.0269163	0.00798573	0.0199927	0.0410573	0.0137162	0.019104	0.0125456	0.0104711	0.0189401	0.00367469	0.019471	0.0348069	0.0128796	0.00952368	0.0138801	0.00918717	0.00710057	0	0.0178869	0.0200586	0	0.0109092	0.0173924	0	0.00881341	0.0203361	0.00749303
59	791.547	1	792.554	0.4	C45H78N1O8P1	PC(15:0/22:6(4Z,7Z,10Z,13Z,16Z,19Z)) C45H78N1O8P1	24		0	0	0	0	0	0	0	0	0	0	0	0	0	0	0	0	0	0	0	0	0	0	0	0	0	0	0	0	0	0	0	0	0	0	0	0	0	0	0	0.0203692	0.0436676
59	791.547	1	792.554	0.4	C45H78N1O8P1	PC(15:0/22:6(4Z,7Z,10Z,13Z,16Z,19Z)) C45H78N1O8P1	25		0	0	0	0	0	0	0	0	0	0	0	0	0	0	0	0	0	0	0	0	0	0	0	0	0	0	0	0	0	0	0	0	0	0	0	0	0	0	0	0	0
59	791.547	1	792.554	0.4	C45H78N1O8P1	PC(15:0/22:6(4Z,7Z,10Z,13Z,16Z,19Z)) C45H78N1O8P1	26		0	0	0	0	0	0.0126365	0	0	0	0	0	0	0	0	0	0	0	0	0	0	0	0	0	0	0	0	0	0	0	0	0	0	0	0	0	0	0	0	0	0	0
59	791.547	1	792.554	0.4	C45H78N1O8P1	PC(15:0/22:6(4Z,7Z,10Z,13Z,16Z,19Z)) C45H78N1O8P1	27		0	0	0	0	0	0	0	0	0	0	0	0	0	0	0	0	0	0	0	0	0	0	0	0	0	0	0	0	0	0	0	0	0	0	0	0	0	0	0	0	0
59	791.547	1	792.554	0.4	C45H78N1O8P1	PC(15:0/22:6(4Z,7Z,10Z,13Z,16Z,19Z)) C45H78N1O8P1	28		0	0	0	0	0	0	0	0	0	0	0	0	0	0	0	0	0	0	0	0	0	0	0	0	0	0	0	0	0	0	0	0	0	0	0	0	0	0	0	0	0
59	791.547	1	792.554	0.4	C45H78N1O8P1	PC(15:0/22:6(4Z,7Z,10Z,13Z,16Z,19Z)) C45H78N1O8P1	29		0	0	0	0	0	0	0	0	0	0	0	0	0	0	0	0	0	0	0	0	0	0	0	0	0	0	0	0	0	0	0	0	0	0	0	0	0	0	0	0	0
59	791.547	1	792.554	0.4	C45H78N1O8P1	PC(15:0/22:6(4Z,7Z,10Z,13Z,16Z,19Z)) C45H78N1O8P1	30		0	0	0	0	0	0	0	0	0	0	0	0	0	0	0	0	0	0	0	0	0	0	0	0	0	0	0	0	0	0	0	0	0	0	0	0	0	0	0	0	0
59	791.547	1	792.554	0.4	C45H78N1O8P1	PC(15:0/22:6(4Z,7Z,10Z,13Z,16Z,19Z)) C45H78N1O8P1	31		0	0	0	0	0	0	0	0	0	0	0	0	0	0	0	0	0	0	0	0	0	0	0	0	0	0	0	0	0	0	0	0	0	0	0	0	0	0	0	0	0
59	791.547	1	792.554	0.4	C45H78N1O8P1	PC(15:0/22:6(4Z,7Z,10Z,13Z,16Z,19Z)) C45H78N1O8P1	32		0	0	0	0	0	0	0	0	0	0	0	0	0	0	0	0	0	0.00518987	0	0	0	0	0	0	0	0	0	0	0	0	0	0	0	0	0	0	0	0	0	0	0
59	791.547	1	792.554	0.4	C45H78N1O8P1	PC(15:0/22:6(4Z,7Z,10Z,13Z,16Z,19Z)) C45H78N1O8P1	33		0	0	0	0	0	0	0	0	0	0	0	0	0	0	0	0	0	0	0	0	0	0	0	0	0	0	0	0	0	0	0	0	0	0	0	0	0	0	0	0	0
59	791.547	1	792.554	0.4	C45H78N1O8P1	PC(15:0/22:6(4Z,7Z,10Z,13Z,16Z,19Z)) C45H78N1O8P1	34		0	0	0	0	0	0	0	0	0	0	0	0	0	0	0	0	0	0	0	0	0	0	0	0	0	0	0	0	0	0	0	0	0	0	0	0	0	0	0	0	0
59	791.547	1	792.554	0.4	C45H78N1O8P1	PC(15:0/22:6(4Z,7Z,10Z,13Z,16Z,19Z)) C45H78N1O8P1	35		0	0	0	0	0	0	0.0110097	0	0	0	0	0	0	0	0	0	0	0	0	0	0	0	0	0	0	0	0	0	0	0	0	0	0	0	0	0	0	0	0	0	0
59	791.547	1	792.554	0.4	C45H78N1O8P1	PC(15:0/22:6(4Z,7Z,10Z,13Z,16Z,19Z)) C45H78N1O8P1	36		0	0	0	0	0	0	0	0	0	0	0	0	0	0	0	0	0	0	0	0	0	0	0	0	0	0	0	0	0	0	0	0	0	0	0	0	0	0	0	0	0
59	791.547	1	792.554	0.4	C45H78N1O8P1	PC(15:0/22:6(4Z,7Z,10Z,13Z,16Z,19Z)) C45H78N1O8P1	37		0	0	0	0	0	0	0	0	0	0	0	0	0	0	0	0	0	0	0	0	0	0	0	0	0	0	0	0	0	0	0	0	0	0	0	0	0	0	0	0.00664582	0
59	791.547	1	792.554	0.4	C45H78N1O8P1	PC(15:0/22:6(4Z,7Z,10Z,13Z,16Z,19Z)) C45H78N1O8P1	38		0	0	0	0	0	0	0	0	0	0	0	0	0.00416683	0	0	0	0	0	0	0	0	0	0	0	0	0	0	0	0	0	0	0	0	0	0	0	0	0	0	0	0
59	791.547	1	792.554	0.4	C45H78N1O8P1	PC(15:0/22:6(4Z,7Z,10Z,13Z,16Z,19Z)) C45H78N1O8P1	39		0	0	0	0	0	0	0	0	0	0	0	0	0	0	0	0	0	0	0	0	0	0	0	0	0	0	0	0	0	0	0	0	0	0	0	0	0	0	0	0	0
59	791.547	1	792.554	0.4	C45H78N1O8P1	PC(15:0/22:6(4Z,7Z,10Z,13Z,16Z,19Z)) C45H78N1O8P1	40		0	0	0	0	0	0	0	0	0	0	0	0	0	0	0	0	0	0	0	0	0	0	0	0	0	0	0	0	0	0	0	0	0	0	0	0	0	0	0	0	0
59	791.547	1	792.554	0.4	C45H78N1O8P1	PC(15:0/22:6(4Z,7Z,10Z,13Z,16Z,19Z)) C45H78N1O8P1	41		0	0	0	0	0	0	0	0	0	0	0	0	0	0	0	0	0	0	0	0	0	0	0	0	0	0	0	0	0	0	0	0	0	0	0	0	0	0	0	0	0
59	791.547	1	792.554	0.4	C45H78N1O8P1	PC(15:0/22:6(4Z,7Z,10Z,13Z,16Z,19Z)) C45H78N1O8P1	42		0	0	0	0	0	0	0	0	0	0	0	0	0	0	0	0	0	0	0	0	0	0	0	0	0	0	0	0	0.00370426	0	0	0	0	0	0	0	0	0	0	0	0
59	791.547	1	792.554	0.4	C45H78N1O8P1	PC(15:0/22:6(4Z,7Z,10Z,13Z,16Z,19Z)) C45H78N1O8P1	43		0	0	0	0	0	0	0.00383874	0.00581886	0	0	0	0	0	0	0	0	0	0	0	0	0	0	0	0.0112523	0	0	0	0	0	0	0	0	0.00535534	0	0	0	0	0	0	0	0
59	791.547	1	792.554	0.4	C45H78N1O8P1	PC(15:0/22:6(4Z,7Z,10Z,13Z,16Z,19Z)) C45H78N1O8P1	44		0	0	0	0.0121752	0	0	0	0	0	0	0	0	0	0	0	0	0	0	0	0	0	0	0	0	0	0	0	0	0	0	0	0	0	0	0	0	0.00431295	0	0	0	0
59	791.547	1	792.554	0.4	C45H78N1O8P1	PC(15:0/22:6(4Z,7Z,10Z,13Z,16Z,19Z)) C45H78N1O8P1	45		0	0	0	0	0	0	0	0	0	0	0	0	0	0	0	0	0	0	0	0	0	0	0	0	0	0	0	0	0	0	0	0	0	0	0	0	0	0	0	0	0
64	294.183	-1	293.176	0.35	C17H26O4	Gingerol C17H26O4	0		0.837285	0.834737	0.834936	0.833606	0.846295	0.832925	0.838105	0.832574	0.832284	0.839998	0.843181	0.842687	0.838618	0.849363	0.836249	0.835904	0.838653	0.833867	0.837647	0.839231	0.83393	0.837314	0.839873	0.840847	0.833771	0.839594	0.842096	0.832125	0.837166	0.831908	0.830998	0.830692	0.834066	0.840241	0.848919	0.832955	0.842106	0.8434	0.833733	0.834811	0.836522
64	294.183	-1	293.176	0.35	C17H26O4	Gingerol C17H26O4	1		0.15488	0.155568	0.154747	0.146982	0.145149	0.152612	0.148903	0.153389	0.156697	0.151888	0.152806	0.142538	0.151885	0.150637	0.155679	0.151763	0.147361	0.150451	0.156519	0.151382	0.155992	0.148531	0.145914	0.148316	0.149611	0.159016	0.154523	0.152551	0.148313	0.15403	0.154111	0.157298	0.15176	0.154943	0.147406	0.155781	0.150234	0.145501	0.158651	0.149201	0.150448
64	294.183	-1	293.176	0.35	C17H26O4	Gingerol C17H26O4	2		0.00783421	0.00969484	0.0103166	0.0084024	0.00731992	0.013278	0.0120665	0.013629	0.0110192	0.00654642	0.00401315	0.0115414	0.00646129	0	0.00591746	0.0119152	0.0133188	0.0156817	0.00583352	0.00938694	0.00992541	0.0141551	0.0111364	0.00976545	0.010836	0.00138905	0.00338034	0.0144433	0.0145216	0.0140616	0.014891	0.01201	0.0141743	0.00481628	0.00367541	0.0112641	0.00766021	0.0110992	0.00761599	0.013741	0.0130309
64	294.183	-1	293.176	0.35	C17H26O4	Gingerol C17H26O4	3		0	0	0	0	0	0	0	0	0	0	0	0	0	0	0	0	0.000506774	0	0	0	0.000152531	0	0	0	0	0	0	0	0	0	0	0	0	0	0	0	0	0	0	0.000124934	0
64	294.183	-1	293.176	0.35	C17H26O4	Gingerol C17H26O4	4		0	0	0	0	0	0	0	0	0	0.00156788	0	0	0	0	0	0	0	0	0	0	0	0	0	0	0	0	0	0	0	0	0	0	0	0	0	0	0	0	0	0	0
64	294.183	-1	293.176	0.35	C17H26O4	Gingerol C17H26O4	5		0	0	0	0	0	0	0	0	0	0	0	0	0	0	0	0	0	0	0	0	0	0	0	0	0	0	0	0	0	0	0	0	0	0	0	0	0	0	0	0	0
64	294.183	-1	293.176	0.35	C17H26O4	Gingerol C17H26O4	6		0	0	0	0	0	0	0	0	0	0	0	0	0	0	0	0	0	0	0	0	0	0	0	0	0	0	0	0	0	0	0	0	0	0	0	0	0	0	0	0	0
64	294.183	-1	293.176	0.35	C17H26O4	Gingerol C17H26O4	7		0	0	0	0	0	0	0	0	0	0	0	0	0	0	0	0	0	0	0	0	0	0	0	0	0	0	0	0	0	0	0	0	0	0	0	0	0	0	0	0	0
64	294.183	-1	293.176	0.35	C17H26O4	Gingerol C17H26O4	8		0	0	0	0	0	0	0	0	0	0	0	0	0	0	0	0	0.000160202	0	0	0	0	0	0.00114196	0	0	0	0	0	0	0	0	0	0	0	0	0	0	0	0	0.000256546	0
64	294.183	-1	293.176	0.35	C17H26O4	Gingerol C17H26O4	9		0	0	0	0	0	0	0	0	0	0	0	0	0	0	0	0	0	0	0	0	0	0	0	0	0	0	0	0	0	0	0	0	0	0	0	0	0	0	0	0	0
64	294.183	-1	293.176	0.35	C17H26O4	Gingerol C17H26O4	10		0	0	0	0	0	0	0	0	0	0	0	0	0	0	0	0	0	0	0	0	0	0	0	0	0	0	0	0	0	0	0	0	0	0	0	0	0	0	0	0	0
64	294.183	-1	293.176	0.35	C17H26O4	Gingerol C17H26O4	11		0	0	0	0	0	0	0	0	0	0	0	0	0	0	0	0	0	0	0	0	0	0	0	0	0	0	0	0	0	0	0	0	0	0	0	0	0	0	0	0	0
64	294.183	-1	293.176	0.35	C17H26O4	Gingerol C17H26O4	12		0	0	0	0.00977433	0.00123574	0.00118408	0.000925721	0.000408368	0	0	0	0.00293248	0.00303547	0	0.00215442	0.000417947	0	0	0	0	0	0	0.00193506	0.00107173	0.00528967	0	0	0.000666135	0	0	0	0	0	0	0	0	0	0	0	0.00186541	0
64	294.183	-1	293.176	0.35	C17H26O4	Gingerol C17H26O4	13		0	0	0	0.00123509	0	0	0	0	0	0	0	0.000301219	0	0	0	0	0	0	0	0	0	0	0	0	0.00049215	0	0	0.000214146	0	0	0	0	0	0	0	0	0	0	0	0	0
64	294.183	-1	293.176	0.35	C17H26O4	Gingerol C17H26O4	14		0	0	0	0	0	0	0	0	0	0	0	0	0	0	0	0	0	0	0	0	0	0	0	0	0	0	0	0	0	0	0	0	0	0	0	0	0	0	0	0	0
64	294.183	-1	293.176	0.35	C17H26O4	Gingerol C17H26O4	15		0	0	0	0	0	0	0	0	0	0	0	0	0	0	0	0	0	0	0	0	0	0	0	0	0	0	0	0	0	0	0	0	0	0	0	0	0	0	0	0	0
64	294.183	-1	293.176	0.35	C17H26O4	Gingerol C17H26O4	16		0	0	0	0	0	0	0	0	0	0	0	0	0	0	0	0	0	0	0	0	0	0	0	0	0	0	0	0	0	0	0	0	0	0	0	0	0	0	0	0	0
64	294.183	-1	293.176	0.35	C17H26O4	Gingerol C17H26O4	17		0	0	0	0	0	0	0	0	0	0	0	0	0	0	0	0	0	0	0	0	0	0	0	0	0	0	0	0	0	0	0	0	0	0	0	0	0	0	0	0	0
65	270.256	-1	269.249	0.35	C17H34O2	Heptadecanoic acid C17H34O2	0		0.880346	0.870973	0.852262	0.885865	0.866761	0.905274	0.937996	0.896057	0.949396	0.857153	0.85423	0.855085	0.851399	0.885856	0.854017	0.882087	0.843082	0.855921	0.835804	0.85956	0.858484	0.868198	0.868731	0.893178	0.870903	0.902743	0.857127	0.878884	0.857589	0.875883	0.834084	0.862239	0.867497	0.865086	0.874688	0.883968	0.883882	0.899124	0.864966	0.874394	0.852933
65	270.256	-1	269.249	0.35	C17H34O2	Heptadecanoic acid C17H34O2	1		0.119654	0.129027	0.147738	0.114135	0.133239	0.0947261	0.0620044	0.103943	0.0506038	0.142847	0.14577	0.144915	0.148601	0.114144	0.145983	0.117913	0.156918	0.144079	0.164196	0.14044	0.140307	0.131802	0.128087	0.106822	0.129097	0.0972571	0.142873	0.121116	0.142411	0.124117	0.165916	0.137761	0.132503	0.134914	0.125312	0.116032	0.116118	0.100876	0.135034	0.125606	0.135889
65	270.256	-1	269.249	0.35	C17H34O2	Heptadecanoic acid C17H34O2	2		0	0	0	0	0	0	0	0	0	0	0	0	0	0	0	0	0	0	0	0	0.00120865	0	0.00318201	0	0	0	0	0	0	0	0	0	0	0	0	0	0	0	0	0	0.0111786
65	270.256	-1	269.249	0.35	C17H34O2	Heptadecanoic acid C17H34O2	3		0	0	0	0	0	0	0	0	0	0	0	0	0	0	0	0	0	0	0	0	0	0	0	0	0	0	0	0	0	0	0	0	0	0	0	0	0	0	0	0	0
65	270.256	-1	269.249	0.35	C17H34O2	Heptadecanoic acid C17H34O2	4		0	0	0	0	0	0	0	0	0	0	0	0	0	0	0	0	0	0	0	0	0	0	0	0	0	0	0	0	0	0	0	0	0	0	0	0	0	0	0	0	0
65	270.256	-1	269.249	0.35	C17H34O2	Heptadecanoic acid C17H34O2	5		0	0	0	0	0	0	0	0	0	0	0	0	0	0	0	0	0	0	0	0	0	0	0	0	0	0	0	0	0	0	0	0	0	0	0	0	0	0	0	0	0
65	270.256	-1	269.249	0.35	C17H34O2	Heptadecanoic acid C17H34O2	6		0	0	0	0	0	0	0	0	0	0	0	0	0	0	0	0	0	0	0	0	0	0	0	0	0	0	0	0	0	0	0	0	0	0	0	0	0	0	0	0	0
65	270.256	-1	269.249	0.35	C17H34O2	Heptadecanoic acid C17H34O2	7		0	0	0	0	0	0	0	0	0	0	0	0	0	0	0	0	0	0	0	0	0	0	0	0	0	0	0	0	0	0	0	0	0	0	0	0	0	0	0	0	0
65	270.256	-1	269.249	0.35	C17H34O2	Heptadecanoic acid C17H34O2	8		0	0	0	0	0	0	0	0	0	0	0	0	0	0	0	0	0	0	0	0	0	0	0	0	0	0	0	0	0	0	0	0	0	0	0	0	0	0	0	0	0
65	270.256	-1	269.249	0.35	C17H34O2	Heptadecanoic acid C17H34O2	9		0	0	0	0	0	0	0	0	0	0	0	0	0	0	0	0	0	0	0	0	0	0	0	0	0	0	0	0	0	0	0	0	0	0	0	0	0	0	0	0	0
65	270.256	-1	269.249	0.35	C17H34O2	Heptadecanoic acid C17H34O2	10		0	0	0	0	0	0	0	0	0	0	0	0	0	0	0	0	0	0	0	0	0	0	0	0	0	0	0	0	0	0	0	0	0	0	0	0	0	0	0	0	0
65	270.256	-1	269.249	0.35	C17H34O2	Heptadecanoic acid C17H34O2	11		0	0	0	0	0	0	0	0	0	0	0	0	0	0	0	0	0	0	0	0	0	0	0	0	0	0	0	0	0	0	0	0	0	0	0	0	0	0	0	0	0
65	270.256	-1	269.249	0.35	C17H34O2	Heptadecanoic acid C17H34O2	12		0	0	0	0	0	0	0	0	0	0	0	0	0	0	0	0	0	0	0	0	0	0	0	0	0	0	0	0	0	0	0	0	0	0	0	0	0	0	0	0	0
65	270.256	-1	269.249	0.35	C17H34O2	Heptadecanoic acid C17H34O2	13		0	0	0	0	0	0	0	0	0	0	0	0	0	0	0	0	0	0	0	0	0	0	0	0	0	0	0	0	0	0	0	0	0	0	0	0	0	0	0	0	0
65	270.256	-1	269.249	0.35	C17H34O2	Heptadecanoic acid C17H34O2	14		0	0	0	0	0	0	0	0	0	0	0	0	0	0	0	0	0	0	0	0	0	0	0	0	0	0	0	0	0	0	0	0	0	0	0	0	0	0	0	0	0
65	270.256	-1	269.249	0.35	C17H34O2	Heptadecanoic acid C17H34O2	15		0	0	0	0	0	0	0	0	0	0	0	0	0	0	0	0	0	0	0	0	0	0	0	0	0	0	0	0	0	0	0	0	0	0	0	0	0	0	0	0	0
65	270.256	-1	269.249	0.35	C17H34O2	Heptadecanoic acid C17H34O2	16		0	0	0	0	0	0	0	0	0	0	0	0	0	0	0	0	0	0	0	0	0	0	0	0	0	0	0	0	0	0	0	0	0	0	0	0	0	0	0	0	0
65	270.256	-1	269.249	0.35	C17H34O2	Heptadecanoic acid C17H34O2	17		0	0	0	0	0	0	0	0	0	0	0	0	0	0	0	0	0	0	0	0	0	0	0	0	0	0	0	0	0	0	0	0	0	0	0	0	0	0	0	0	0
65	767.547	1	768.553	0.4	C43H78N1O8P1	PC(15:0/20:4(5Z,8Z,11Z,14Z)) C43H78N1O8P1	0		0.655402	0.633185	0.645437	0.63482	0.686028	0.654665	0.671532	0.66714	0.669144	0.639317	0.653886	0.6419	0.686003	0.682585	0.692548	0.651198	0.671025	0.673213	0.651954	0.645301	0.648474	0.671625	0.664009	0.659869	0.654053	0.650557	0.633846	0.669886	0.655686	0.646976	0.651795	0.672052	0.646324	0.66464	0.673784	0.660492	0.664691	0.675884	0.677262	0.53277	0.534215
65	767.547	1	768.553	0.4	C43H78N1O8P1	PC(15:0/20:4(5Z,8Z,11Z,14Z)) C43H78N1O8P1	1		0.291445	0.293143	0.307724	0.332635	0.277085	0.295854	0.300264	0.299342	0.314467	0.325459	0.326126	0.306554	0.298544	0.295571	0.281094	0.313925	0.306376	0.303278	0.29699	0.306915	0.316306	0.309866	0.298866	0.322427	0.313647	0.308473	0.30174	0.301435	0.313887	0.318063	0.306985	0.29284	0.314495	0.306874	0.316895	0.294312	0.298096	0.294379	0.300315	0.317766	0.304617
65	767.547	1	768.553	0.4	C43H78N1O8P1	PC(15:0/20:4(5Z,8Z,11Z,14Z)) C43H78N1O8P1	2		0	0	0	0	0	0	0	0	0	0	0	0	0	0	0	0	0	0	0	0	0	0	0	0	0	0	0	0	0	0	0	0	0	0	0	0	0	0	0	0	0
65	767.547	1	768.553	0.4	C43H78N1O8P1	PC(15:0/20:4(5Z,8Z,11Z,14Z)) C43H78N1O8P1	3		0.0256151	0.0685135	0.0277855	0.0149732	0.0172382	0.0440337	0.0278491	0.0335178	0.014481	0.0290939	0.0194218	0.0463163	0.0109193	0.020385	0.0251918	0.0305001	0.0217238	0.0225012	0.0485785	0.0418425	0.0352202	0.0185089	0.0288822	0.0148358	0.0286848	0.0279334	0.0258573	0.0188501	0.0256799	0.0215922	0.040141	0.0325121	0.039181	0.0247191	0.00932068	0.0409252	0.0245501	0.0168958	0.0224229	0.0849209	0.0926753
65	767.547	1	768.553	0.4	C43H78N1O8P1	PC(15:0/20:4(5Z,8Z,11Z,14Z)) C43H78N1O8P1	4		0	0	0	0.003938	0	0	0	0	0	0.00111035	0	0.00102261	0	0	0	0	0	0.00100797	0	0	0	0	0.000968202	0	0	0	0	0	0	0.00133957	0.00107848	0	0	0	0	0	0.00132258	0	0	0.0139759	0.0105112
65	767.547	1	768.553	0.4	C43H78N1O8P1	PC(15:0/20:4(5Z,8Z,11Z,14Z)) C43H78N1O8P1	5		0	0	0	0	0	0	0	0	0	0	0	0	0	0	0	0	0	0	0	0	0	0	0	0	0	0	0	0	0	0	0	0	0	0	0	0	0	0	0	0.00463736	0.00198727
65	767.547	1	768.553	0.4	C43H78N1O8P1	PC(15:0/20:4(5Z,8Z,11Z,14Z)) C43H78N1O8P1	6		0	0	0	0	0	0	0	0	0	0	0	0	0	0	0	0	0	0	0	0	0	0	0	0	0	0	0	0.0057468	0	0	0	0	0	0	0	0	0	0	0	0	0
65	767.547	1	768.553	0.4	C43H78N1O8P1	PC(15:0/20:4(5Z,8Z,11Z,14Z)) C43H78N1O8P1	7		0.00571168	0	0.00568962	0	0	0	0	0	0	0	0	0	0	0	0	0.00353013	0	0	0	0	0	0	0	0	0	0	0	0	0	0	0	0	0	0	0	0	0	0	0	0	0
65	767.547	1	768.553	0.4	C43H78N1O8P1	PC(15:0/20:4(5Z,8Z,11Z,14Z)) C43H78N1O8P1	8		0.0144806	0	0.00667759	0	0.00168067	0.00544765	0	0	0.00148841	0	0	0	0	0	0	0	0	0	0	0.00594176	0	0	0	0	0.00289422	0	0.0242142	0	0	0.00677579	0	0	0	0	0	0	0.00301544	0.00575472	0	0	0.00420512
65	767.547	1	768.553	0.4	C43H78N1O8P1	PC(15:0/20:4(5Z,8Z,11Z,14Z)) C43H78N1O8P1	9		0	0	0	0	0	0	0	0	0	0	0	0	0	0	0	0	0	0	0	0	0	0	0	0	0	0	0	0	0	0	0	0.00259578	0	0	0	0	0	0	0	0	0
65	767.547	1	768.553	0.4	C43H78N1O8P1	PC(15:0/20:4(5Z,8Z,11Z,14Z)) C43H78N1O8P1	10		0	0	0	0	0	0	0	0	0	0	0	0	0	0	0	0	0	0	0	0	0	0	0	0	0	0	0	0	0	0	0	0	0	0	0	0	0	0	0	0	0
65	767.547	1	768.553	0.4	C43H78N1O8P1	PC(15:0/20:4(5Z,8Z,11Z,14Z)) C43H78N1O8P1	11		0	0	0	0.000561487	0	0	0	0	0	0	0	0	0	0	0	0	0	0	0	0	0	0	0	0	0	0	0	0	0	0	0	0	0	0	0	0	0	0	0	0	0
65	767.547	1	768.553	0.4	C43H78N1O8P1	PC(15:0/20:4(5Z,8Z,11Z,14Z)) C43H78N1O8P1	12		0	0	0	0	0	0	0	0	0.000419185	0	0.000566713	0	0.000571392	0	0	0	0	0	0	0	0	0	0	0	0.00072081	0.000511271	0	0	0	0	0	0	0	0	0	0.000685818	0.000675362	0	0	0	0
65	767.547	1	768.553	0.4	C43H78N1O8P1	PC(15:0/20:4(5Z,8Z,11Z,14Z)) C43H78N1O8P1	13		0	0	0	0	0	0	0	0	0	0	0	0	0	0	0	0	0	0	0	0	0	0	0	0	0	0	0	0	0	0	0	0	0	0	0	0	0	0	0	0	0
65	767.547	1	768.553	0.4	C43H78N1O8P1	PC(15:0/20:4(5Z,8Z,11Z,14Z)) C43H78N1O8P1	14		0	0	0	0	0	0	0	0	0	0	0	0	0	0	0	0	0	0	0	0	0	0	0	0	0	0	0	0	0	0	0	0	0	0	0	0	0	0	0	0	0
65	767.547	1	768.553	0.4	C43H78N1O8P1	PC(15:0/20:4(5Z,8Z,11Z,14Z)) C43H78N1O8P1	15		0	0	0	0	0	0	0	0	0	0	0	0	0	0	0	0	0	0	0	0	0	0	0	0	0	0	0	0	0	0	0	0	0	0	0	0	0	0	0	0	0
65	767.547	1	768.553	0.4	C43H78N1O8P1	PC(15:0/20:4(5Z,8Z,11Z,14Z)) C43H78N1O8P1	16		0	0	0	0	0	0	0	0	0	0	0	0	0	0	0	0	0	0	0	0	0	0	0	0	0	0	0	0	0	0	0	0	0	0	0	0	0	0	0	0	0
65	767.547	1	768.553	0.4	C43H78N1O8P1	PC(15:0/20:4(5Z,8Z,11Z,14Z)) C43H78N1O8P1	17		0	0	0	0	0	0	0	0	0	0	0	0	0	0	0	0	0	0	0	0	0	0	0	0	0	0	0	0	0	0	0	0	0	0	0	0	0	0	0	0	0
65	767.547	1	768.553	0.4	C43H78N1O8P1	PC(15:0/20:4(5Z,8Z,11Z,14Z)) C43H78N1O8P1	18		0	0	0	0	0	0	0	0	0	0	0	0	0	0	0	0	0	0	0	0	0	0	0	0	0	0	0	0	0	0	0	0	0	0	0	0	0	0	0	0	0
65	767.547	1	768.553	0.4	C43H78N1O8P1	PC(15:0/20:4(5Z,8Z,11Z,14Z)) C43H78N1O8P1	19		0	0	0	0	0	0	0	0	0	0	0	0	0	0	0	0	0	0	0	0	0	0	0	0.00154229	0	0	0	0	0	0	0	0	0	0	0	0	0	0	0	0	0
65	767.547	1	768.553	0.4	C43H78N1O8P1	PC(15:0/20:4(5Z,8Z,11Z,14Z)) C43H78N1O8P1	20		0	0	0	0	0	0	0	0	0	0	0	0	0	0	0	0	0	0	0	0	0	0	0	0	0	0	0	0	0	0	0	0	0	0	0	0	0	0	0	0	0
65	767.547	1	768.553	0.4	C43H78N1O8P1	PC(15:0/20:4(5Z,8Z,11Z,14Z)) C43H78N1O8P1	21		0	0	0	0	0	0	0	0	0	0	0	0	0	0	0	0	0	0	0	0	0	0	0	0	0	0	0	0	0	0	0	0	0	0	0	0	0	0	0	0	0
65	767.547	1	768.553	0.4	C43H78N1O8P1	PC(15:0/20:4(5Z,8Z,11Z,14Z)) C43H78N1O8P1	22		0	0	0	0	0	0	0	0	0	0	0	0	0	0	0	0	0	0	0	0	0	0	0	0	0	0	0	0	0	0	0	0	0	0	0	0	0	0	0	0	0
65	767.547	1	768.553	0.4	C43H78N1O8P1	PC(15:0/20:4(5Z,8Z,11Z,14Z)) C43H78N1O8P1	23		0	0.000828265	0.00150299	0	0	0	0.000354417	0	0	0.00314732	0	0	0.000599398	0	0	0	0	0	0.00247754	0	0	0	0.000650777	0.00132573	0	0.00905447	0	0	0.00370778	0	0	0	0	0	0	0	0	0.000509325	0	0.0396895	0.0426312
65	767.547	1	768.553	0.4	C43H78N1O8P1	PC(15:0/20:4(5Z,8Z,11Z,14Z)) C43H78N1O8P1	24		0.00529508	0.00316677	0.00360262	0.0100622	0.0157699	0	0	0	0	0.000907113	0	0.00330039	0.00215112	0.0014591	0.00116586	0.000847187	0	0	0	0	0	0	0	0	0	0	0.00838845	0.00171418	0.00103942	0	0	0	0	0	0	0.00358482	0.0028418	0.0051444	0	0.00524223	0.00915773
65	767.547	1	768.553	0.4	C43H78N1O8P1	PC(15:0/20:4(5Z,8Z,11Z,14Z)) C43H78N1O8P1	25		0.00205013	0.00116298	0.00158112	0.00301016	0.00219863	0	0	0	0	0.000966029	0	0.000906573	0.001212	0	0	0	0	0	0	0	0	0	0	0	0	0	0.00595432	0.00236809	0	0	0	0	0	0.000727411	0	0	0	0.00143295	0	0.000997974	0
65	767.547	1	768.553	0.4	C43H78N1O8P1	PC(15:0/20:4(5Z,8Z,11Z,14Z)) C43H78N1O8P1	26		0	0	0	0	0	0	0	0	0	0	0	0	0	0	0	0	0	0	0	0	0	0	0	0	0	0	0	0	0	0	0	0	0	0	0	0	0	0	0	0	0
65	767.547	1	768.553	0.4	C43H78N1O8P1	PC(15:0/20:4(5Z,8Z,11Z,14Z)) C43H78N1O8P1	27		0	0	0	0	0	0	0	0	0	0	0	0	0	0	0	0	0	0	0	0	0	0	0	0	0	0	0	0	0	0	0	0	0	0	0	0	0	0	0	0	0
65	767.547	1	768.553	0.4	C43H78N1O8P1	PC(15:0/20:4(5Z,8Z,11Z,14Z)) C43H78N1O8P1	28		0	0	0	0	0	0	0	0	0	0	0	0	0	0	0	0	0	0	0	0	0	0	0	0	0	0	0	0	0	0	0	0	0	0	0	0	0	0	0	0	0
65	767.547	1	768.553	0.4	C43H78N1O8P1	PC(15:0/20:4(5Z,8Z,11Z,14Z)) C43H78N1O8P1	29		0	0	0	0	0	0	0	0	0	0	0	0	0	0	0	0	0	0	0	0	0	0	0	0	0	0	0	0	0	0	0	0	0	0	0	0	0	0	0	0	0
65	767.547	1	768.553	0.4	C43H78N1O8P1	PC(15:0/20:4(5Z,8Z,11Z,14Z)) C43H78N1O8P1	30		0	0	0	0	0	0	0	0	0	0	0	0	0	0	0	0	0	0	0	0	0	0	0	0	0	0	0	0	0	0	0	0	0	0	0	0	0	0	0	0	0
65	767.547	1	768.553	0.4	C43H78N1O8P1	PC(15:0/20:4(5Z,8Z,11Z,14Z)) C43H78N1O8P1	31		0	0	0	0	0	0	0	0	0	0	0	0	0	0	0	0	0.000875834	0	0	0	0	0	0	0	0	0.000977145	0	0	0	0	0	0	0	0	0	0	0	0	0	0	0
65	767.547	1	768.553	0.4	C43H78N1O8P1	PC(15:0/20:4(5Z,8Z,11Z,14Z)) C43H78N1O8P1	32		0	0	0	0	0	0	0	0	0	0	0	0	0	0	0	0	0	0	0	0	0	0	0	0	0	0	0	0	0	0	0	0	0	0	0	0	0	0	0	0	0
65	767.547	1	768.553	0.4	C43H78N1O8P1	PC(15:0/20:4(5Z,8Z,11Z,14Z)) C43H78N1O8P1	33		0	0	0	0	0	0	0	0	0	0	0	0	0	0	0	0	0	0	0	0	0	0	0	0	0	0	0	0	0	0	0	0	0	0	0	0	0	0	0	0	0
65	767.547	1	768.553	0.4	C43H78N1O8P1	PC(15:0/20:4(5Z,8Z,11Z,14Z)) C43H78N1O8P1	34		0	0	0	0	0	0	0	0	0	0	0	0	0	0	0	0	0	0	0	0	0	0	0	0	0	0	0	0	0	0	0	0	0	0	0	0	0	0	0	0	0
65	767.547	1	768.553	0.4	C43H78N1O8P1	PC(15:0/20:4(5Z,8Z,11Z,14Z)) C43H78N1O8P1	35		0	0	0	0	0	0	0	0	0	0	0	0	0	0	0	0	0	0	0	0	0	0	0	0	0	0	0	0	0	0	0	0	0	0	0	0	0	0	0	0	0
65	767.547	1	768.553	0.4	C43H78N1O8P1	PC(15:0/20:4(5Z,8Z,11Z,14Z)) C43H78N1O8P1	36		0	0	0	0	0	0	0	0	0	0	0	0	0	0	0	0	0	0	0	0	0	0	0	0	0	0	0	0	0	0	0	0	0	0	0	0	0	0	0	0	0
65	767.547	1	768.553	0.4	C43H78N1O8P1	PC(15:0/20:4(5Z,8Z,11Z,14Z)) C43H78N1O8P1	37		0	0	0	0	0	0	0	0	0	0	0	0	0	0	0	0	0	0	0	0	0	0	0	0	0	0	0	0	0	0	0	0	0	0	0	0	0	0	0	0	0
65	767.547	1	768.553	0.4	C43H78N1O8P1	PC(15:0/20:4(5Z,8Z,11Z,14Z)) C43H78N1O8P1	38		0	0	0	0	0	0	0	0	0	0	0	0	0	0	0	0	0	0	0	0	0	0	0	0	0	0	0	0	0	0	0	0	0	0	0	0	0	0	0	0	0
65	767.547	1	768.553	0.4	C43H78N1O8P1	PC(15:0/20:4(5Z,8Z,11Z,14Z)) C43H78N1O8P1	39		0	0	0	0	0	0	0	0	0	0	0	0	0	0	0	0	0	0	0	0	0	0	0	0	0	0	0	0	0	0	0	0	0	0	0	0	0	0	0	0	0
65	767.547	1	768.553	0.4	C43H78N1O8P1	PC(15:0/20:4(5Z,8Z,11Z,14Z)) C43H78N1O8P1	40		0	0	0	0	0	0	0	0	0	0	0	0	0	0	0	0	0	0	0	0	0	0	0	0	0	0	0	0	0	0.0052531	0	0	0	0	0	0	0	0	0	0	0
65	767.547	1	768.553	0.4	C43H78N1O8P1	PC(15:0/20:4(5Z,8Z,11Z,14Z)) C43H78N1O8P1	41		0	0	0	0	0	0	0	0	0	0	0	0	0	0	0	0	0	0	0	0	0	0	0	0	0	0	0	0	0	0	0	0	0	0	0	0	0	0	0	0	0
65	767.547	1	768.553	0.4	C43H78N1O8P1	PC(15:0/20:4(5Z,8Z,11Z,14Z)) C43H78N1O8P1	42		0	0	0	0	0	0	0	0	0	0	0	0	0	0	0	0	0	0	0	0	0	0	0	0	0	0.00249381	0	0	0	0	0	0	0	0.00303986	0	0	0.00480765	0	0	0	0
65	767.547	1	768.553	0.4	C43H78N1O8P1	PC(15:0/20:4(5Z,8Z,11Z,14Z)) C43H78N1O8P1	43		0	0	0	0	0	0	0	0	0	0	0	0	0	0	0	0	0	0	0	0	0	0	0.00662348	0	0	0	0	0	0	0	0	0	0	0	0	0	0	0	0	0	0
66	256.24	-1	255.233	0.36	C16H32O2	Palmitic acid C16H32O2	0		0.837955	0.840306	0.837256	0.835315	0.837501	0.839966	0.841651	0.838468	0.844187	0.838167	0.838091	0.837712	0.839237	0.840341	0.838289	0.840276	0.839337	0.836714	0.837554	0.837633	0.837043	0.83725	0.839086	0.839266	0.837335	0.838585	0.83764	0.837076	0.838257	0.839393	0.838798	0.838034	0.839453	0.839288	0.838805	0.838879	0.837356	0.839493	0.839064	0.829608	0.833455
66	256.24	-1	255.233	0.36	C16H32O2	Palmitic acid C16H32O2	1		0.147959	0.146096	0.149587	0.149459	0.147092	0.147469	0.145559	0.148785	0.142868	0.148097	0.147654	0.147307	0.146496	0.145522	0.147348	0.146764	0.146364	0.148368	0.147534	0.147583	0.148001	0.147697	0.146354	0.147061	0.147576	0.146905	0.147076	0.147754	0.147264	0.146204	0.146388	0.147213	0.146538	0.147123	0.14684	0.146735	0.14755	0.145434	0.14618	0.145477	0.145174
66	256.24	-1	255.233	0.36	C16H32O2	Palmitic acid C16H32O2	2		0.0133348	0.012882	0.0128608	0.0143846	0.014648	0.012303	0.0123944	0.0127462	0.0126298	0.0131993	0.0138241	0.0143342	0.0138479	0.0139364	0.013615	0.012551	0.0133894	0.0140295	0.0139288	0.0139738	0.0139984	0.014553	0.0139637	0.0135193	0.0144497	0.0139459	0.0145211	0.0143186	0.0139493	0.0137065	0.0141299	0.0140272	0.0135245	0.0131781	0.013726	0.0137222	0.0145085	0.0143301	0.0142298	0.0213121	0.0188143
66	256.24	-1	255.233	0.36	C16H32O2	Palmitic acid C16H32O2	3		0.00075116	0.000715803	0.000296066	0.000840966	0.000759503	0.000262326	0.000394765	0	0.000315423	0.000536588	0.000430675	0.000646352	0.000418999	0.000201306	0.000748507	0.00030122	0.000882631	0.000888834	0.000982894	0.000810337	0.000957633	0.00049968	0.00059635	0.000153886	0.000638748	0.000564192	0.000762753	0.000851515	0.000530116	0.000696689	0.000683937	0.000725911	0.0004847	0.000411754	0.000629058	0.000663414	0.000585264	0.000743601	0.000525998	0.00183431	0.00152964
66	256.24	-1	255.233	0.36	C16H32O2	Palmitic acid C16H32O2	4		0	0	0	0	0	0	0	0	0	0	0	0	0	0	0	0.000107919	0	0	0	0	0	0	0	0	0	0	0	0	0	0	0	0	0	0	0	0	0	0	0	0.00176896	0.000824304
66	256.24	-1	255.233	0.36	C16H32O2	Palmitic acid C16H32O2	5		0	0	0	0	0	0	0	0	0	0	0	0	0	0	0	0	0	0	0	0	0	0	0	0	0	0	0	0	0	0	0	0	0	0	0	0	0	0	0	0	0
66	256.24	-1	255.233	0.36	C16H32O2	Palmitic acid C16H32O2	6		0	0	0	0	0	0	0	0	0	0	0	0	0	0	0	0	2.63211e-05	0	0	0	0	0	0	0	0	0	0	0	0	0	0	0	0	0	0	0	0	0	0	0	0.000202864
66	256.24	-1	255.233	0.36	C16H32O2	Palmitic acid C16H32O2	7		0	0	0	0	0	0	0	0	0	0	0	0	0	0	0	0	0	0	0	0	0	0	0	0	0	0	0	0	0	0	0	0	0	0	0	0	0	0	0	0	0
66	256.24	-1	255.233	0.36	C16H32O2	Palmitic acid C16H32O2	8		0	0	0	0	0	0	0	0	0	0	0	0	0	0	0	0	0	0	0	0	0	0	0	0	0	0	0	0	0	0	0	0	0	0	0	0	0	0	0	0	0
66	256.24	-1	255.233	0.36	C16H32O2	Palmitic acid C16H32O2	9		0	0	0	0	0	0	0	0	0	0	0	0	0	0	0	0	0	0	0	0	0	0	0	0	0	0	0	0	0	0	0	0	0	0	0	0	0	0	0	0	0
66	256.24	-1	255.233	0.36	C16H32O2	Palmitic acid C16H32O2	10		0	0	0	0	0	0	0	0	0	0	0	0	0	0	0	0	0	0	0	0	0	0	0	0	0	0	0	0	0	0	0	0	0	0	0	0	0	0	0	0	0
66	256.24	-1	255.233	0.36	C16H32O2	Palmitic acid C16H32O2	11		0	0	0	0	0	0	0	0	0	0	0	0	0	0	0	0	0	0	0	0	0	0	0	0	0	0	0	0	0	0	0	0	0	0	0	0	0	0	0	0	0
66	256.24	-1	255.233	0.36	C16H32O2	Palmitic acid C16H32O2	12		0	0	0	0	0	0	0	0	0	0	0	0	0	0	0	0	0	0	0	0	0	0	0	0	0	0	0	0	0	0	0	0	0	0	0	0	0	0	0	0	0
66	256.24	-1	255.233	0.36	C16H32O2	Palmitic acid C16H32O2	13		0	0	0	0	0	0	0	0	0	0	0	0	0	0	0	0	0	0	0	0	0	0	0	0	0	0	0	0	0	0	0	0	0	0	0	0	0	0	0	0	0
66	256.24	-1	255.233	0.36	C16H32O2	Palmitic acid C16H32O2	14		0	0	0	0	0	0	0	0	0	0	0	0	0	0	0	0	0	0	0	0	0	0	0	0	0	0	0	0	0	0	0	0	0	0	0	0	0	0	0	0	0
66	256.24	-1	255.233	0.36	C16H32O2	Palmitic acid C16H32O2	15		0	0	0	0	0	0	0	0	0	0	0	0	0	0	0	0	0	0	0	0	0	0	0	0	0	0	0	0	0	0	0	0	0	0	0	0	0	0	0	0	0
66	256.24	-1	255.233	0.36	C16H32O2	Palmitic acid C16H32O2	16		0	0	0	0	0	0	0	0	0	0	0	0	0	0	0	0	0	0	0	0	0	0	0	0	0	0	0	0	0	0	0	0	0	0	0	0	0	0	0	0	0
66	763.515	1	764.523	0.4	C43H74N1O8P1	PE(16:0/22:6(4Z,7Z,10Z,13Z,16Z,19Z)) C43H74N1O8P1	0		0.567942	0.640015	0.61215	0.588895	0.620758	0.61072	0.637229	0.657945	0.645229	0.653451	0.662916	0.639086	0.66444	0.664037	0.600351	0.666758	0.64877	0.662364	0.633621	0.663146	0.650308	0.671108	0.665025	0.671627	0.655407	0.665852	0.651286	0.646597	0.641016	0.607959	0.658712	0.657199	0.654525	0.665475	0.63744	0.63994	0.656705	0.663726	0.654258	0.221839	0.209815
66	763.515	1	764.523	0.4	C43H74N1O8P1	PE(16:0/22:6(4Z,7Z,10Z,13Z,16Z,19Z)) C43H74N1O8P1	1		0.268332	0.278046	0.294919	0.282559	0.287203	0.296633	0.30559	0.313675	0.302859	0.316447	0.311984	0.311007	0.31065	0.31466	0.276107	0.318341	0.312842	0.310055	0.313027	0.324793	0.311767	0.312138	0.319423	0.3205	0.313122	0.317332	0.306801	0.296044	0.299998	0.293379	0.314706	0.316642	0.307802	0.324618	0.311323	0.309504	0.325104	0.309098	0.318283	0.145687	0.132014
66	763.515	1	764.523	0.4	C43H74N1O8P1	PE(16:0/22:6(4Z,7Z,10Z,13Z,16Z,19Z)) C43H74N1O8P1	2		0	0	0	0	0	0	0	0	0	0	0	0	0	0	0	0	0	0	0	0	0	0	0	0	0	0	0	0	0	0	0	0	0	0	0	0	0	0	0	0	0
66	763.515	1	764.523	0.4	C43H74N1O8P1	PE(16:0/22:6(4Z,7Z,10Z,13Z,16Z,19Z)) C43H74N1O8P1	3		0	0	0	0	0	0	0	0	0	0	0	0	0	0	0	0	0	0	0	0	0	0	0	0	0	0	0	0	0	0	0	0	0	0	0	0	0	0	0	0	0
66	763.515	1	764.523	0.4	C43H74N1O8P1	PE(16:0/22:6(4Z,7Z,10Z,13Z,16Z,19Z)) C43H74N1O8P1	4		0.0182454	0	0	0.0133885	0	0	0.00759322	0	0	0.00911272	0.0119643	0	0	0	0	0.00816576	0.0197274	0	0	0.00612479	0.00634399	0	0	0	0.0248894	0	0	0	0	0.00704328	0.00656665	0	0	0	0.00795287	0.0252636	0	0.0150282	0	0.0203118	0.0199983
66	763.515	1	764.523	0.4	C43H74N1O8P1	PE(16:0/22:6(4Z,7Z,10Z,13Z,16Z,19Z)) C43H74N1O8P1	5		0	0	0	0	0	0	0	0	0	0	0.0031888	0.00712512	0	0	0	0	0	0	0	0	0	0	0	0	0	0	0	0	0	0	0	0	0	0	0	0.00512027	0	0	0	0.00359371	0
66	763.515	1	764.523	0.4	C43H74N1O8P1	PE(16:0/22:6(4Z,7Z,10Z,13Z,16Z,19Z)) C43H74N1O8P1	6		0	0	0	0	0	0	0	0	0	0	0	0	0	0	0	0	0.00217768	0	0	0	0	0	0	0	0	0	0	0	0	0	0	0	0	0	0	0	0	0	0	0	0
66	763.515	1	764.523	0.4	C43H74N1O8P1	PE(16:0/22:6(4Z,7Z,10Z,13Z,16Z,19Z)) C43H74N1O8P1	7		0	0	0	0	0	0.00347236	0	0	0	0	0	0	0	0	0	0	0	0	0	0	0	0	0	0	0	0	0	0	0	0	0	0	0	0	0	0	0	0	0	0	0
66	763.515	1	764.523	0.4	C43H74N1O8P1	PE(16:0/22:6(4Z,7Z,10Z,13Z,16Z,19Z)) C43H74N1O8P1	8		0	0	0	0	0.000477455	0	0	0	0	0	0	0.000990583	0	0	0	0	0	0	0	0	0	0	0	0	0	0	0	0	0	0	0	0	0	0	0	0	0	0	0	0	0
66	763.515	1	764.523	0.4	C43H74N1O8P1	PE(16:0/22:6(4Z,7Z,10Z,13Z,16Z,19Z)) C43H74N1O8P1	9		0	0	0	0	0	0	0	0	0	0	0	0	0	0	0	0	0	0	0	0	0	0	0	0	0	0	0	0	0	0	0	0	0	0	0	0	0	0	0	0.000680908	0
66	763.515	1	764.523	0.4	C43H74N1O8P1	PE(16:0/22:6(4Z,7Z,10Z,13Z,16Z,19Z)) C43H74N1O8P1	10		0	0	0	0	0	0	0	0	0	0	0	0	0	0	0	0	0	0	0	0	0	0	0	0	0	0	0	0	0.00114769	0	0	0	0	0	0.00188392	0	0	0	0	0	0
66	763.515	1	764.523	0.4	C43H74N1O8P1	PE(16:0/22:6(4Z,7Z,10Z,13Z,16Z,19Z)) C43H74N1O8P1	11		0.00304854	0	0	0	0	0	0	0	0	0.00103575	0.000710718	0	0	0	0	0	0	0	0	0	0	0	0	0	0	0	0	0	0.00151787	0	0	0	0	0	0	0	0	0	0	0	0
66	763.515	1	764.523	0.4	C43H74N1O8P1	PE(16:0/22:6(4Z,7Z,10Z,13Z,16Z,19Z)) C43H74N1O8P1	12		0.00373048	0.00479494	0.00446074	0.00973295	0	0.00387643	0.00451464	0.00614841	0.00577644	0.00399908	0.00473827	0.00476601	0.00536103	0.00531802	0.00514852	0.00358635	0.00486842	0.00580363	0.00609475	0.00295632	0.00763936	0.00595472	0.00799055	0.00530043	0.00507107	0.00900457	0.00497776	0	0.00118746	0.00175233	0.00446735	0.0022834	0.00470847	0.00604342	0	0.00168749	0.00811128	0.00405516	0.00129293	0.00182882	0.00292556
66	763.515	1	764.523	0.4	C43H74N1O8P1	PE(16:0/22:6(4Z,7Z,10Z,13Z,16Z,19Z)) C43H74N1O8P1	13		0.00205979	0.000649662	0.00192763	0.00284164	0.00103497	0.00134651	0.00219307	0.00136136	0.00192205	0.00191907	0.001196	0.00163185	0.00194676	0.00254404	0.00184145	0.00196963	0.00223268	0.000577966	0.00336165	0.00163757	0	0.00347201	0.00227135	0.00143262	0.000961551	0.00366952	0.000784346	0.00193043	0.00102235	0.000797373	0.000931626	0.00133491	0.000951559	0.00317031	0.0010526	0.000896032	0.00447001	0.00164834	0.00515264	0.000527996	0.000399046
66	763.515	1	764.523	0.4	C43H74N1O8P1	PE(16:0/22:6(4Z,7Z,10Z,13Z,16Z,19Z)) C43H74N1O8P1	14		0.000599069	0	0	0.000528879	0.000455449	0	0	0.00033143	0.00029798	0.000347793	0.000457679	0.000808069	0	0.000437466	0.0017783	0	0	0.000394083	0	0.000322936	0.000526146	0.000394349	0.000589957	0	0	0.000424432	0	0	0	0	0	0.000665369	0	0.000693206	0.000568313	0	0.000608836	0	0.000492	0.000388479	0
66	763.515	1	764.523	0.4	C43H74N1O8P1	PE(16:0/22:6(4Z,7Z,10Z,13Z,16Z,19Z)) C43H74N1O8P1	15		0	0	0	0.000348736	0	0	0	0	0	0	0	0	0.000393653	0	0	0	0	0	0	0	0	0	0	0	0	0	0	0	0	0	0	0	0	0	0	0	0	0	0	0	0
66	763.515	1	764.523	0.4	C43H74N1O8P1	PE(16:0/22:6(4Z,7Z,10Z,13Z,16Z,19Z)) C43H74N1O8P1	16		0	0.000668486	0	0	0	0	0	0	0	0	0	0	0.000519094	0	0	0	0	0	0	0	0	0.000397544	0	0	0	0.000377114	0	0	0	0	0.00020349	0	0.000438089	0	0	0	0	0	0	0	0
66	763.515	1	764.523	0.4	C43H74N1O8P1	PE(16:0/22:6(4Z,7Z,10Z,13Z,16Z,19Z)) C43H74N1O8P1	17		0	0	0	0	0	0	0	0	0	0	0	0	0	0	0	0	0	0	0	0	0	0	0	0	0	0	0	0	0	0	0	0	0	0	0	0	0	0	0	0	0
66	763.515	1	764.523	0.4	C43H74N1O8P1	PE(16:0/22:6(4Z,7Z,10Z,13Z,16Z,19Z)) C43H74N1O8P1	18		0	0	0	0	0	0	0	0	0	0	0	0	0	0	0	0	0	0	0	0	0	0.000780178	0	0	0	0	0	0	0	0	0	0	0	0	0	0	0	0	0	0	0
66	763.515	1	764.523	0.4	C43H74N1O8P1	PE(16:0/22:6(4Z,7Z,10Z,13Z,16Z,19Z)) C43H74N1O8P1	19		0	0	0	0	0	0	0	0	0	0	0	0	0	0	0	0	0	0	0	0	0	0	0	0	0	0	0	0	0	0	0	0	0	0	0	0	0	0	0	0	0
66	763.515	1	764.523	0.4	C43H74N1O8P1	PE(16:0/22:6(4Z,7Z,10Z,13Z,16Z,19Z)) C43H74N1O8P1	20		0	0	0	0	0	0	0	0	0	0	0	0	0	0	0	0	0	0	0	0	0	0	0	0	0	0	0	0	0	0	0	0	0	0	0	0	0	0	0	0	0
66	763.515	1	764.523	0.4	C43H74N1O8P1	PE(16:0/22:6(4Z,7Z,10Z,13Z,16Z,19Z)) C43H74N1O8P1	21		0	0	0	0	0	0	0	0	0	0	0	0	0	0	0	0	0	0	0	0	0	0	0	0	0	0	0	0	0	0	0	0	0	0	0	0	0	0	0	0	0
66	763.515	1	764.523	0.4	C43H74N1O8P1	PE(16:0/22:6(4Z,7Z,10Z,13Z,16Z,19Z)) C43H74N1O8P1	22		0	0	0	0	0	0	0	0	0	0	0	0	0	0	0	0	0	0	0	0	0	0	0	0	0	0	0	0	0	0	0	0	0	0	0	0	0	0	0	0	0
66	763.515	1	764.523	0.4	C43H74N1O8P1	PE(16:0/22:6(4Z,7Z,10Z,13Z,16Z,19Z)) C43H74N1O8P1	23		0	0	0	0	0	0	0	0	0	0	0	0	0	0	0	0	0	0	0	0	0	0	0	0	0	0	0	0	0	0	0	0	0	0	0	0	0	0	0	0	0
66	763.515	1	764.523	0.4	C43H74N1O8P1	PE(16:0/22:6(4Z,7Z,10Z,13Z,16Z,19Z)) C43H74N1O8P1	24		0	0	0	0	0	0	0	0	0	0	0	0	0	0	0	0	0	0	0	0	0	0	0	0	0	0	0	0	0	0	0	0	0	0	0	0	0	0	0	0	0
66	763.515	1	764.523	0.4	C43H74N1O8P1	PE(16:0/22:6(4Z,7Z,10Z,13Z,16Z,19Z)) C43H74N1O8P1	25		0.121373	0.0656509	0.0858383	0.0838498	0.0900716	0.077114	0.0400519	0.0168666	0.0390696	0.0126734	0	0.0321001	0.0166895	0.0130043	0.109735	0	0.00231975	0.0174126	0.0336489	0	0.020493	0.00546899	0.00415785	0	0	0	0.0255904	0.0508256	0.0493728	0.0890694	0.00933988	0.0172196	0.0276295	0	0.0317085	0.0170277	0.00276315	0	0.0193007	0.375013	0.402319
66	763.515	1	764.523	0.4	C43H74N1O8P1	PE(16:0/22:6(4Z,7Z,10Z,13Z,16Z,19Z)) C43H74N1O8P1	26		0.00310338	0.00236518	0	0.0043324	0	0.00683746	0.00282884	0.000456898	0.00162286	0.000740772	0.00284345	0.00248536	0	0	0.000934816	0.00117899	0.00706219	0.00339263	0.0090827	0.00101937	0.00292156	0	0	0.00114032	0	0.00247115	0.00307716	0.00460212	0.00473799	0	0.00507306	0.00465593	0.00394612	0	0	0.000560507	0	0	0	0.164372	0.170255
66	763.515	1	764.523	0.4	C43H74N1O8P1	PE(16:0/22:6(4Z,7Z,10Z,13Z,16Z,19Z)) C43H74N1O8P1	27		0	0	0	0	0	0	0	0	0	0	0	0	0	0	0	0	0	0	0	0	0	0	0	0	0	0	0	0	0	0	0	0	0	0	0	0	0	0	0.00122047	0.0440836	0.0503198
66	763.515	1	764.523	0.4	C43H74N1O8P1	PE(16:0/22:6(4Z,7Z,10Z,13Z,16Z,19Z)) C43H74N1O8P1	28		0	0	0.000703976	0	0	0	0	0	0	0	0	0	0	0	0	0	0	0	0	0	0	0	0	0	0	0	0	0	0	0	0	0	0	0	0	0	0	0	0	0.0106456	0.0119534
66	763.515	1	764.523	0.4	C43H74N1O8P1	PE(16:0/22:6(4Z,7Z,10Z,13Z,16Z,19Z)) C43H74N1O8P1	29		0.0115655	0	0	0	0	0	0	0	0	0.000274012	0	0	0	0	0.00410395	0	0	0	0	0	0	0.00028664	0	0	0.000549221	0.000868957	0	0	0	0	0	0	0	0	0	0	0.000505956	0	0	0.00225818	0
66	763.515	1	764.523	0.4	C43H74N1O8P1	PE(16:0/22:6(4Z,7Z,10Z,13Z,16Z,19Z)) C43H74N1O8P1	30		0	0	0	0.013523	0	0	0	0	0.00322376	0	0	0	0	0	0	0	0	0	0.00116426	0	0	0	0.000542504	0	0	0	0.00748397	0	0	0	0	0	0	0	0	0	0	0.00598729	0	0.00672852	0
66	763.515	1	764.523	0.4	C43H74N1O8P1	PE(16:0/22:6(4Z,7Z,10Z,13Z,16Z,19Z)) C43H74N1O8P1	31		0	0.00781047	0	0	0	0	0	0.00321584	0	0	0	0	0	0	0	0	0	0	0	0	0	0	0	0	0	0	0	0	0	0	0	0	0	0	0.00806991	0	0	0	0	0.00204086	0
66	763.515	1	764.523	0.4	C43H74N1O8P1	PE(16:0/22:6(4Z,7Z,10Z,13Z,16Z,19Z)) C43H74N1O8P1	32		0	0	0	0	0	0	0	0	0	0	0	0	0	0	0	0	0	0	0	0	0	0	0	0	0	0	0	0	0	0	0	0	0	0	0	0	0	0	0	0	0
66	763.515	1	764.523	0.4	C43H74N1O8P1	PE(16:0/22:6(4Z,7Z,10Z,13Z,16Z,19Z)) C43H74N1O8P1	33		0	0	0	0	0	0	0	0	0	0	0	0	0	0	0	0	0	0	0	0	0	0	0	0	0	0	0	0	0	0	0	0	0	0	0	0	0	0	0	0	0
66	763.515	1	764.523	0.4	C43H74N1O8P1	PE(16:0/22:6(4Z,7Z,10Z,13Z,16Z,19Z)) C43H74N1O8P1	34		0	0	0	0	0	0	0	0	0	0	0	0	0	0	0	0	0	0	0	0	0	0	0	0	0	0	0	0	0	0	0	0	0	0	0	0	0	0	0	0	0
66	763.515	1	764.523	0.4	C43H74N1O8P1	PE(16:0/22:6(4Z,7Z,10Z,13Z,16Z,19Z)) C43H74N1O8P1	35		0	0	0	0	0	0	0	0	0	0	0	0	0	0	0	0	0	0	0	0	0	0	0	0	0	0	0	0	0	0	0	0	0	0	0	0	0	0	0	0	0
66	763.515	1	764.523	0.4	C43H74N1O8P1	PE(16:0/22:6(4Z,7Z,10Z,13Z,16Z,19Z)) C43H74N1O8P1	36		0	0	0	0	0	0	0	0	0	0	0	0	0	0	0	0	0	0	0	0	0	0	0	0	0	0	0	0	0	0	0	0	0	0	0	0	0	0	0	0	0
66	763.515	1	764.523	0.4	C43H74N1O8P1	PE(16:0/22:6(4Z,7Z,10Z,13Z,16Z,19Z)) C43H74N1O8P1	37		0	0	0	0	0	0	0	0	0	0	0	0	0	0	0	0	0	0	0	0	0	0	0	0	0	0	0	0	0	0	0	0	0	0	0	0	0	0	0	0	0
66	763.515	1	764.523	0.4	C43H74N1O8P1	PE(16:0/22:6(4Z,7Z,10Z,13Z,16Z,19Z)) C43H74N1O8P1	38		0	0	0	0	0	0	0	0	0	0	0	0	0	0	0	0	0	0	0	0	0	0	0	0	0	0	0	0	0	0	0	0	0	0	0	0	0	0.000457891	0	0	0
66	763.515	1	764.523	0.4	C43H74N1O8P1	PE(16:0/22:6(4Z,7Z,10Z,13Z,16Z,19Z)) C43H74N1O8P1	39		0	0	0	0	0	0	0	0	0	0	0	0	0	0	0	0	0	0	0	0	0	0	0	0	0	0	0	0	0	0	0	0	0	0	0	0	0	0	0	0	0
66	763.515	1	764.523	0.4	C43H74N1O8P1	PE(16:0/22:6(4Z,7Z,10Z,13Z,16Z,19Z)) C43H74N1O8P1	40		0	0	0	0	0	0	0	0	0	0	0	0	0	0	0	0	0	0	0	0	0	0	0	0	0	0	0	0	0	0	0	0	0	0	0	0	0	0	0	0	0
66	763.515	1	764.523	0.4	C43H74N1O8P1	PE(16:0/22:6(4Z,7Z,10Z,13Z,16Z,19Z)) C43H74N1O8P1	41		0	0	0	0	0	0	0	0	0	0	0	0	0	0	0	0	0	0	0	0	0	0	0	0	0	0	0	0	0	0	0	0	0	0	0	0	0	0	0	0	0
66	763.515	1	764.523	0.4	C43H74N1O8P1	PE(16:0/22:6(4Z,7Z,10Z,13Z,16Z,19Z)) C43H74N1O8P1	42		0	0	0	0	0	0	0	0	0	0	0	0	0	0	0	0	0	0	0	0	0	0	0	0	0	0	0	0	0	0	0	0	0	0	0	0	0	0	0	0	0
66	763.515	1	764.523	0.4	C43H74N1O8P1	PE(16:0/22:6(4Z,7Z,10Z,13Z,16Z,19Z)) C43H74N1O8P1	43		0	0	0	0	0	0	0	0	0	0	0	0	0	0	0	0	0	0	0	0	0	0	0	0	0	0	0	0	0	0	0	0	0	0	0	0	0.00173202	0	0	0	0
68	280.24	-1	279.233	0.36	C18H32O2	Linoleic acid C18H32O2	0		0.841912	0.840244	0.839796	0.839285	0.833652	0.838143	0.841156	0.836315	0.833723	0.844017	0.831431	0.835948	0.836745	0.835286	0.838648	0.843933	0.845636	0.835777	0.831967	0.839599	0.833418	0.836222	0.837536	0.842153	0.842185	0.836051	0.834702	0.836761	0.83353	0.837047	0.839546	0.838863	0.836281	0.834697	0.838249	0.838637	0.842769	0.83354	0.83851	0.842852	0.838703
68	280.24	-1	279.233	0.36	C18H32O2	Linoleic acid C18H32O2	1		0.157798	0.159454	0.1588	0.16057	0.166201	0.160783	0.158347	0.162865	0.164977	0.155983	0.168569	0.162785	0.162615	0.164467	0.160908	0.156067	0.154364	0.164223	0.167899	0.160401	0.166582	0.163778	0.162257	0.156664	0.156853	0.163949	0.165298	0.163239	0.16647	0.162803	0.160024	0.161137	0.163168	0.165303	0.161751	0.160797	0.157231	0.16646	0.16149	0.156917	0.161211
68	280.24	-1	279.233	0.36	C18H32O2	Linoleic acid C18H32O2	2		0	0	0	0	0	0	0	0	0	0	0	0	0	0	0	0	0	0	0	0	0	0	0	0	0	0	0	0	0	0	0	0	0	0	0	0	0	0	0	0	0
68	280.24	-1	279.233	0.36	C18H32O2	Linoleic acid C18H32O2	3		0	0	0	0	0	0	0	0	0	0	0	0	0	0	0	0	0	0	0	0	0	0	0	0	0	0	0	0	0	0	0	0	0	0	0	0	0	0	0	0	0
68	280.24	-1	279.233	0.36	C18H32O2	Linoleic acid C18H32O2	4		0.000289888	0.000302159	0.000315832	0.000145256	0.000147402	0.00107413	0.000496057	0.000820344	0.000172946	0	0	0.000325868	0.000640046	0.000246533	0.000216674	0	0	0	0.00013367	0	0	0	0.000207306	0.00118312	0.000961891	0	0	0	0	0.000149818	0.000180554	0	0.000551086	0	0	0	0	0	0	0.000230814	8.67416e-05
68	280.24	-1	279.233	0.36	C18H32O2	Linoleic acid C18H32O2	5		0	0	0.00108874	0	0	0	0	0	0.00112764	0	0	0.000941707	0	0	0.000227751	0	0	0	0	0	0	0	0	0	0	0	0	0	0	0	0.000248913	0	0	0	0	0.000566739	0	0	0	0	0
68	280.24	-1	279.233	0.36	C18H32O2	Linoleic acid C18H32O2	6		0	0	0	0	0	0	0	0	0	0	0	0	0	0	0	0	0	0	0	0	0	0	0	0	0	0	0	0	0	0	0	0	0	0	0	0	0	0	0	0	0
68	280.24	-1	279.233	0.36	C18H32O2	Linoleic acid C18H32O2	7		0	0	0	0	0	0	0	0	0	0	0	0	0	0	0	0	0	0	0	0	0	0	0	0	0	0	0	0	0	0	0	0	0	0	0	0	0	0	0	0	0
68	280.24	-1	279.233	0.36	C18H32O2	Linoleic acid C18H32O2	8		0	0	0	0	0	0	0	0	0	0	0	0	0	0	0	0	0	0	0	0	0	0	0	0	0	0	0	0	0	0	0	0	0	0	0	0	0	0	0	0	0
68	280.24	-1	279.233	0.36	C18H32O2	Linoleic acid C18H32O2	9		0	0	0	0	0	0	0	0	0	0	0	0	0	0	0	0	0	0	0	0	0	0	0	0	0	0	0	0	0	0	0	0	0	0	0	0	0	0	0	0	0
68	280.24	-1	279.233	0.36	C18H32O2	Linoleic acid C18H32O2	10		0	0	0	0	0	0	0	0	0	0	0	0	0	0	0	0	0	0	0	0	0	0	0	0	0	0	0	0	0	0	0	0	0	0	0	0	0	0	0	0	0
68	280.24	-1	279.233	0.36	C18H32O2	Linoleic acid C18H32O2	11		0	0	0	0	0	0	0	0	0	0	0	0	0	0	0	0	0	0	0	0	0	0	0	0	0	0	0	0	0	0	0	0	0	0	0	0	0	0	0	0	0
68	280.24	-1	279.233	0.36	C18H32O2	Linoleic acid C18H32O2	12		0	0	0	0	0	0	0	0	0	0	0	0	0	0	0	0	0	0	0	0	0	0	0	0	0	0	0	0	0	0	0	0	0	0	0	0	0	0	0	0	0
68	280.24	-1	279.233	0.36	C18H32O2	Linoleic acid C18H32O2	13		0	0	0	0	0	0	0	0	0	0	0	0	0	0	0	0	0	0	0	0	0	0	0	0	0	0	0	0	0	0	0	0	0	0	0	0	0	0	0	0	0
68	280.24	-1	279.233	0.36	C18H32O2	Linoleic acid C18H32O2	14		0	0	0	0	0	0	0	0	0	0	0	0	0	0	0	0	0	0	0	0	0	0	0	0	0	0	0	0	0	0	0	0	0	0	0	0	0	0	0	0	0
68	280.24	-1	279.233	0.36	C18H32O2	Linoleic acid C18H32O2	15		0	0	0	0	0	0	0	0	0	0	0	0	0	0	0	0	0	0	0	0	0	0	0	0	0	0	0	0	0	0	0	0	0	0	0	0	0	0	0	0	0
68	280.24	-1	279.233	0.36	C18H32O2	Linoleic acid C18H32O2	16		0	0	0	0	0	0	0	0	0	0	0	0	0	0	0	0	0	0	0	0	0	0	0	0	0	0	0	0	0	0	0	0	0	0	0	0	0	0	0	0	0
68	280.24	-1	279.233	0.36	C18H32O2	Linoleic acid C18H32O2	17		0	0	0	0	0	0	0	0	0	0	0	0	0	0	0	0	0	0	0	0	0	0	0	0	0	0	0	0	0	0	0	0	0	0	0	0	0	0	0	0	0
68	280.24	-1	279.233	0.36	C18H32O2	Linoleic acid C18H32O2	18		0	0	0	0	0	0	0	0	0	0	0	0	0	0	0	0	0	0	0	0	0	0	0	0	0	0	0	0	0	0	0	0	0	0	0	0	0	0	0	0	0
71	739.515	1	740.522	0.41	C41H74N1O8P1	PC(15:0/18:4(6Z,9Z,12Z,15Z)) C41H74N1O8P1	0		0.672928	0.68182	0.629104	0.649214	0.683931	0.659431	0.628542	0.650491	0.636827	0.636166	0.655403	0.649216	0.687065	0.660736	0.69209	0.636979	0.684309	0.650008	0.666212	0.648311	0.651016	0.6435	0.645563	0.647521	0.644535	0.614337	0.670823	0.671505	0.681359	0.661051	0.605424	0.627016	0.637045	0.648775	0.673451	0.644394	0.640935	0.645224	0.651379	0.194433	0.112311
71	739.515	1	740.522	0.41	C41H74N1O8P1	PC(15:0/18:4(6Z,9Z,12Z,15Z)) C41H74N1O8P1	1		0.28323	0.268696	0.280101	0.261492	0.275402	0.255232	0.2386	0.263314	0.25221	0.270337	0.290473	0.274333	0.272014	0.267396	0.280324	0.298525	0.289953	0.293655	0.285529	0.278492	0.288658	0.292789	0.277799	0.281156	0.285772	0.274339	0.294218	0.269952	0.288896	0.291039	0.264609	0.275093	0.269466	0.287591	0.290104	0.291614	0.286654	0.303511	0.282159	0.108657	0.0599135
71	739.515	1	740.522	0.41	C41H74N1O8P1	PC(15:0/18:4(6Z,9Z,12Z,15Z)) C41H74N1O8P1	2		0	0	0	0	0	0	0	0	0	0	0	0	0	0	0	0	0	0	0	0	0	0	0	0	0	0	0	0	0	0	0	0	0	0	0	0	0	0	0	0	0
71	739.515	1	740.522	0.41	C41H74N1O8P1	PC(15:0/18:4(6Z,9Z,12Z,15Z)) C41H74N1O8P1	3		0	0.0111109	0.0407067	0.0523313	0.0290405	0.0336031	0.0291614	0.0285126	0.0234783	0.035356	0.0104277	0.0223108	0.016088	0.0364545	0.0108068	0.0181935	0.0124349	0.0401819	0.0252945	0.0285724	0.036941	0.0321148	0.0335796	0.0358061	0.0176801	0.0330515	0.0161679	0.0178218	0.00356479	0.0163729	0.0568322	0.0602207	0.0234729	0.0214406	0.0295605	0.0386231	0.030399	0.0288655	0.0420382	0.0698246	0.0394862
71	739.515	1	740.522	0.41	C41H74N1O8P1	PC(15:0/18:4(6Z,9Z,12Z,15Z)) C41H74N1O8P1	4		0	0	0	0	0	0	0	0	0	0	0	0	0	0	0	0	0	0	0	0	0	0	0	0	0	0	0	0	0	0	0	0	0	0	0	0	0	0	0	0	0
71	739.515	1	740.522	0.41	C41H74N1O8P1	PC(15:0/18:4(6Z,9Z,12Z,15Z)) C41H74N1O8P1	5		0	0	0	0	0	0	0	0	0	0	0	0	0	0	0	0	0	0	0	0	0	0	0	0	0	0	0	0	0	0	0	0	0	0	0	0	0	0	0	0	0
71	739.515	1	740.522	0.41	C41H74N1O8P1	PC(15:0/18:4(6Z,9Z,12Z,15Z)) C41H74N1O8P1	6		0	0	0	0	0	0	0	0	0	0	0	0	0	0	0	0	0	0	0	0	0	0	0	0	0	0	0	0	0	0	0	0	0	0	0	0	0	0	0	0	0
71	739.515	1	740.522	0.41	C41H74N1O8P1	PC(15:0/18:4(6Z,9Z,12Z,15Z)) C41H74N1O8P1	7		0	0	0	0	0	0	0	0	0	0	0	0	0	0	0	0	0	0	0	0	0	0	0	0	0	0	0	0	0	0	0	0	0	0	0	0	0	0	0	0	0
71	739.515	1	740.522	0.41	C41H74N1O8P1	PC(15:0/18:4(6Z,9Z,12Z,15Z)) C41H74N1O8P1	8		0.00492664	0.00526913	0.00301246	0.00217391	0.00336334	0	0	0	0	0.00298678	0.00100768	0.00246491	0.00114938	0.00100924	0.00124432	0	0	0	0	0	0	0	0	0	0	0	0	0.000731376	0	0	0	0	0	0	0	0	0	0	0	0	0
71	739.515	1	740.522	0.41	C41H74N1O8P1	PC(15:0/18:4(6Z,9Z,12Z,15Z)) C41H74N1O8P1	9		0	0	0.0033305	0.00561576	0	0	0	0	0	0	0	0.000631429	0	0	0	0	0	0	0	0	0	0	0	0	0	0	0	0	0	0	0	0	0	0	0	0	0	0	0	0	0
71	739.515	1	740.522	0.41	C41H74N1O8P1	PC(15:0/18:4(6Z,9Z,12Z,15Z)) C41H74N1O8P1	10		0.0163267	0	0.0226513	0	0	0.0242861	0.0552034	0.0330618	0.0454966	0.00886515	0.00942093	0.0125674	0	0.0070217	0	0.00820444	0	0	0.0031415	0.00147387	0	0	0.0167413	0	0	0	0	0.00966304	0	0.0156047	0.030326	0	0.037561	0	0	0	0	0	0	0	0.0015917
71	739.515	1	740.522	0.41	C41H74N1O8P1	PC(15:0/18:4(6Z,9Z,12Z,15Z)) C41H74N1O8P1	11		0.00318145	0.00707596	0.00690652	0.00685781	0	0.00989099	0.0227041	0.00615884	0.0143966	0	0	0	0.00704524	0.0048968	0	0	0	0.00349562	0	0.00374954	0	0.0101948	0.000650357	0	0	0	0	0.0051438	0.00454803	0	0.00568947	0	0.00552922	0	0	0.00495029	0	0	0.00349169	0	0
71	739.515	1	740.522	0.41	C41H74N1O8P1	PC(15:0/18:4(6Z,9Z,12Z,15Z)) C41H74N1O8P1	12		0	0	0	0	0	0	0	0	0	0	0	0	0	0	0	0	0	0	0	0	0	0	0	0	0	0	0	0	0	0	0	0	0	0	0	0	0	0	0	0	0
71	739.515	1	740.522	0.41	C41H74N1O8P1	PC(15:0/18:4(6Z,9Z,12Z,15Z)) C41H74N1O8P1	13		0.0103855	0.0133778	0.00882496	0.0181365	0.0082633	0.012847	0.0199788	0.015476	0.0199668	0.020559	0.0108321	0.016457	0.0131086	0.0174336	0.0143964	0.0110705	0.00696109	0.00399385	0.00810663	0.00831958	0.0118009	0.00932852	0.0140205	0.0155506	0.0102429	0.0245621	0.0145374	0.00319774	0.0100109	0.00551374	0.0200201	0.0199804	0.015541	0.0151457	0	0.015986	0.0211576	0.00779828	0.00880491	0.00359568	0.0011464
71	739.515	1	740.522	0.41	C41H74N1O8P1	PC(15:0/18:4(6Z,9Z,12Z,15Z)) C41H74N1O8P1	14		0	0	0	0	0	0	0	0	0	0	0	0	0	0	0	0	0.000800536	0	0	0	0	0	0	0	0	0	0	0	0	0	0	0	0.000995946	0.0016315	0	0	0	0	0	0	0
71	739.515	1	740.522	0.41	C41H74N1O8P1	PC(15:0/18:4(6Z,9Z,12Z,15Z)) C41H74N1O8P1	15		0	0	0	0	0	0	0	0	0	0	0	0	0	0	0	0	0	0	0	0	0	0	0	0	0	0	0	0	0	0	0	0	0	0	0	0	0	0	0	0	0
71	739.515	1	740.522	0.41	C41H74N1O8P1	PC(15:0/18:4(6Z,9Z,12Z,15Z)) C41H74N1O8P1	16		0	0	0	0	0	0	0	0	0	0	0	0	0	0	0	0	0	0	0	0	0	0	0	0	0	0	0	0	0	0	0	0	0	0	0	0	0	0	0	0	0
71	739.515	1	740.522	0.41	C41H74N1O8P1	PC(15:0/18:4(6Z,9Z,12Z,15Z)) C41H74N1O8P1	17		0	0	0	0	0	0	0	0	0	0	0	0	0	0	0	0	0	0	0	0	0	0	0	0	0	0	0	0	0	0	0	0	0	0	0	0	0	0	0	0	0
71	739.515	1	740.522	0.41	C41H74N1O8P1	PC(15:0/18:4(6Z,9Z,12Z,15Z)) C41H74N1O8P1	18		0	0	0	0	0	0	0	0	0	0	0	0	0	0	0	0	0	0	0	0	0	0	0	0	0	0	0	0	0	0	0	0	0	0	0	0	0	0	0	0	0
71	739.515	1	740.522	0.41	C41H74N1O8P1	PC(15:0/18:4(6Z,9Z,12Z,15Z)) C41H74N1O8P1	19		0	0	0	0	0	0	0	0	0	0	0	0	0	0	0	0	0	0	0	0	0	0	0	0	0	0	0	0	0	0	0	0	0	0	0	0	0	0	0	0	0
71	739.515	1	740.522	0.41	C41H74N1O8P1	PC(15:0/18:4(6Z,9Z,12Z,15Z)) C41H74N1O8P1	20		0	0	0	0	0	0	0	0	0	0	0	0	0	0	0	0	0	0	0	0	0	0	0	0	0	0	0	0	0	0	0	0	0	0	0	0	0	0	0	0	0
71	739.515	1	740.522	0.41	C41H74N1O8P1	PC(15:0/18:4(6Z,9Z,12Z,15Z)) C41H74N1O8P1	21		0	0	0	0	0	0	0	0	0	0	0	0	0	0	0	0	0	0	0	0	0	0	0	0	0	0	0	0	0	0	0	0	0	0	0	0	0	0	0	0	0
71	739.515	1	740.522	0.41	C41H74N1O8P1	PC(15:0/18:4(6Z,9Z,12Z,15Z)) C41H74N1O8P1	22		0	0	0	0	0	0	0	0	0	0	0	0	0	0	0	0	0	0	0	0	0	0	0	0	0	0	0	0	0	0	0	0	0	0	0	0	0	0	0	0	0
71	739.515	1	740.522	0.41	C41H74N1O8P1	PC(15:0/18:4(6Z,9Z,12Z,15Z)) C41H74N1O8P1	23		0	0	0	0	0	0	0	0	0	0	0	0	0	0	0	0	0	0	0	0	0	0	0	0	0	0	0	0	0	0	0	0	0	0	0	0	0	0	0	0	0
71	739.515	1	740.522	0.41	C41H74N1O8P1	PC(15:0/18:4(6Z,9Z,12Z,15Z)) C41H74N1O8P1	24		0	0.0109704	0.00536277	0	0	0	0.00295468	0	0.00762471	0.0257299	0.0194692	0.0220193	0	0.00441668	0	0.0210317	0.00554163	0.00776641	0.0111159	0.0269761	0.00894473	0.00798891	0.00944593	0.0179673	0.0408265	0.0480329	0.00425381	0.0172959	0.00838229	0.00783659	0.0133342	0.0113233	0.00941892	0.0200114	0	0	0.0195034	0.0146014	0.00861966	0.174929	0.384117
71	739.515	1	740.522	0.41	C41H74N1O8P1	PC(15:0/18:4(6Z,9Z,12Z,15Z)) C41H74N1O8P1	25		0.00687307	0.00167992	0	0.00237688	0	0.00273965	0.00285558	0.00298645	0	0	0.00296634	0	0.00236763	0	0	0.00532552	0	0.000899365	0	0.00410605	0.00263891	0.00270277	0.00220048	0.00199922	0	0.00567802	0	0.00421988	0.00323886	0.00258233	0.00376471	0.00636689	0.000969265	0.00468351	0.00566138	0.003574	0.000700664	0	0.00350752	0.221296	0.245863
71	739.515	1	740.522	0.41	C41H74N1O8P1	PC(15:0/18:4(6Z,9Z,12Z,15Z)) C41H74N1O8P1	26		0	0	0	0	0	0	0	0	0	0	0	0	0	0	0	0	0	0	0	0	0	0	0	0	0	0	0	0	0	0	0	0	0	0	0	0	0	0	0	0.172909	0.112546
71	739.515	1	740.522	0.41	C41H74N1O8P1	PC(15:0/18:4(6Z,9Z,12Z,15Z)) C41H74N1O8P1	27		0	0	0	0	0	0.000879836	0	0	0	0	0	0	0	0	0	0	0	0	0	0	0	0	0	0	0	0	0	0	0	0	0	0	0	0	0	0	0	0	0	0.0332963	0.0320306
71	739.515	1	740.522	0.41	C41H74N1O8P1	PC(15:0/18:4(6Z,9Z,12Z,15Z)) C41H74N1O8P1	28		0.00111877	0	0	0	0	0.00109068	0	0	0	0	0	0	0	0	0	0	0	0	0	0	0	0.00138146	0	0	0.000942719	0	0	0.000468984	0	0	0	0	0	0.000721484	0	0	0	0	0	0.0167652	0.0109944
71	739.515	1	740.522	0.41	C41H74N1O8P1	PC(15:0/18:4(6Z,9Z,12Z,15Z)) C41H74N1O8P1	29		0	0	0	0	0	0	0	0	0	0	0	0	0	0	0	0	0	0	0	0	0	0	0	0	0	0	0	0	0	0	0	0	0	0	0	0	0	0	0	0.00429408	0
71	739.515	1	740.522	0.41	C41H74N1O8P1	PC(15:0/18:4(6Z,9Z,12Z,15Z)) C41H74N1O8P1	30		0	0	0	0	0	0	0	0	0	0	0	0	0	0	0	0	0	0	0	0	0	0	0	0	0	0	0	0	0	0	0	0	0	0	0	0	0	0	0	0	0
71	739.515	1	740.522	0.41	C41H74N1O8P1	PC(15:0/18:4(6Z,9Z,12Z,15Z)) C41H74N1O8P1	31		0	0	0	0	0	0	0	0	0	0	0	0	0	0	0	0.000669552	0	0	0	0	0	0	0	0	0	0	0	0	0	0	0	0	0	0	0	0	0	0	0	0	0
71	739.515	1	740.522	0.41	C41H74N1O8P1	PC(15:0/18:4(6Z,9Z,12Z,15Z)) C41H74N1O8P1	32		0.00102962	0	0	0	0	0	0	0	0	0	0	0	0	0	0	0	0	0	0	0	0	0	0	0	0	0	0	0	0	0	0	0	0	0	0	0	0	0	0	0	0
71	739.515	1	740.522	0.41	C41H74N1O8P1	PC(15:0/18:4(6Z,9Z,12Z,15Z)) C41H74N1O8P1	33		0	0	0	0	0	0	0	0	0	0	0	0	0	0	0	0	0	0	0	0	0	0	0	0	0	0	0	0	0	0	0	0	0	0	0	0	0	0	0	0	0
71	739.515	1	740.522	0.41	C41H74N1O8P1	PC(15:0/18:4(6Z,9Z,12Z,15Z)) C41H74N1O8P1	34		0	0	0	0	0	0	0	0	0	0	0	0	0	0	0	0	0	0	0	0	0	0	0	0	0	0	0	0	0	0	0	0	0	0	0	0	0	0	0	0	0
71	739.515	1	740.522	0.41	C41H74N1O8P1	PC(15:0/18:4(6Z,9Z,12Z,15Z)) C41H74N1O8P1	35		0	0	0	0	0	0	0	0	0	0	0	0	0	0	0	0	0	0	0	0	0	0	0	0	0	0	0	0	0	0	0	0	0	0	0	0	0	0	0	0	0
71	739.515	1	740.522	0.41	C41H74N1O8P1	PC(15:0/18:4(6Z,9Z,12Z,15Z)) C41H74N1O8P1	36		0	0	0	0.00180162	0	0	0	0	0	0	0	0	0	0	0	0	0	0	0	0	0	0	0	0	0	0	0	0	0	0	0	0	0	0	0	0	0	0	0	0	0
71	739.515	1	740.522	0.41	C41H74N1O8P1	PC(15:0/18:4(6Z,9Z,12Z,15Z)) C41H74N1O8P1	37		0	0	0	0	0	0	0	0	0	0	0	0	0.00116183	0	0	0	0	0	0	0	0	0	0	0	0	0	0	0	0	0	0	0	0	0	0.00122299	0.000858578	0.000650261	0	0	0	0
71	739.515	1	740.522	0.41	C41H74N1O8P1	PC(15:0/18:4(6Z,9Z,12Z,15Z)) C41H74N1O8P1	38		0	0	0	0	0	0	0	0	0	0	0	0	0	0.000635249	0.00113888	0	0	0	0	0	0	0	0	0	0	0	0	0	0	0	0	0	0	0	0	0	0	0	0	0	0
71	739.515	1	740.522	0.41	C41H74N1O8P1	PC(15:0/18:4(6Z,9Z,12Z,15Z)) C41H74N1O8P1	39		0	0	0	0	0	0	0	0	0	0	0	0	0	0	0	0	0	0	0	0	0	0	0	0	0	0	0	0	0	0	0	0	0	0	0	0	0	0	0	0	0
71	739.515	1	740.522	0.41	C41H74N1O8P1	PC(15:0/18:4(6Z,9Z,12Z,15Z)) C41H74N1O8P1	40		0	0	0	0	0	0	0	0	0	0	0	0	0	0	0	0	0	0	0	0	0	0	0	0	0	0	0	0	0	0	0	0	0	0	0	0	0	0	0	0	0
71	739.515	1	740.522	0.41	C41H74N1O8P1	PC(15:0/18:4(6Z,9Z,12Z,15Z)) C41H74N1O8P1	41		0	0	0	0	0	0	0	0	0	0	0	0	0	0	0	0	0	0	0.000600068	0	0	0	0	0	0	0	0	0	0	0	0	0	0	0	0	0	0	0	0	0	0
72	741.531	1	742.536	0.41	C41H76N1O8P1	PC(15:0/18:3(6Z,9Z,12Z)) C41H76N1O8P1	0		0.644207	0.704534	0.702401	0.745244	0.726311	0.707243	0.684289	0.707913	0.701994	0.707382	0.721515	0.798494	0.752234	0.661263	0.659082	0.719909	0.694612	0.719845	0.721132	0.699272	0.729973	0.72084	0.739447	0.746916	0.787675	0.688258	0.771435	0.67768	0.705212	0.6882	0.710193	0.694269	0.721389	0.656154	0.689149	0.735179	0.768058	0.727093	0.727102	0.638106	0.629036
72	741.531	1	742.536	0.41	C41H76N1O8P1	PC(15:0/18:3(6Z,9Z,12Z)) C41H76N1O8P1	1		0.272033	0.269661	0.278454	0.236251	0.252073	0.248491	0.246216	0.185112	0.211802	0.233605	0.223592	0.198175	0.180627	0.217667	0.173096	0.245806	0.278469	0.263234	0.24793	0.254177	0.225444	0.249587	0.203681	0.211316	0.207936	0.234121	0.220343	0.275977	0.271929	0.287341	0.260622	0.25247	0.197415	0.216131	0.209418	0.251159	0.215955	0.216279	0.230686	0.316118	0.341865
72	741.531	1	742.536	0.41	C41H76N1O8P1	PC(15:0/18:3(6Z,9Z,12Z)) C41H76N1O8P1	2		0	0	0	0	0	0	0	0	0	0	0	0	0	0	0	0	0	0	0	0	0	0	0	0	0	0	0	0	0	0	0	0	0	0	0	0	0	0	0	0	0
72	741.531	1	742.536	0.41	C41H76N1O8P1	PC(15:0/18:3(6Z,9Z,12Z)) C41H76N1O8P1	3		0	0	0	0	0	0	0	0	0	0	0	0	0	0	0	0	0	0	0	0	0	0	0	0	0	0	0	0	0	0	0	0	0	0	0	0	0	0	0	0	0
72	741.531	1	742.536	0.41	C41H76N1O8P1	PC(15:0/18:3(6Z,9Z,12Z)) C41H76N1O8P1	4		0	0	0	0	0	0	0	0	0	0	0	0	0	0	0	0	0	0	0	0	0	0	0	0	0	0	0	0	0	0	0	0	0	0	0	0	0	0	0	0	0
72	741.531	1	742.536	0.41	C41H76N1O8P1	PC(15:0/18:3(6Z,9Z,12Z)) C41H76N1O8P1	5		0	0	0	0	0	0	0	0	0	0	0	0	0	0	0	0	0	0	0	0	0	0	0	0	0	0	0	0	0	0	0	0	0	0	0	0	0	0	0	0	0.00711971
72	741.531	1	742.536	0.41	C41H76N1O8P1	PC(15:0/18:3(6Z,9Z,12Z)) C41H76N1O8P1	6		0	0.00515594	0	0	0	0	0	0	0	0.00599215	0	0.00333137	0	0	0	0	0	0	0	0	0	0	0	0	0	0	0	0	0	0	0	0	0	0	0	0	0	0	0	0	0
72	741.531	1	742.536	0.41	C41H76N1O8P1	PC(15:0/18:3(6Z,9Z,12Z)) C41H76N1O8P1	7		0	0	0	0	0	0	0	0	0	0	0	0	0	0	0	0	0	0	0	0	0	0	0	0	0	0	0	0	0	0	0	0	0	0	0	0	0	0	0	0	0
72	741.531	1	742.536	0.41	C41H76N1O8P1	PC(15:0/18:3(6Z,9Z,12Z)) C41H76N1O8P1	8		0	0	0	0	0	0	0	0	0	0	0	0	0	0	0	0	0	0	0	0	0	0	0	0	0	0	0	0	0	0	0	0	0	0	0	0	0	0	0	0	0
72	741.531	1	742.536	0.41	C41H76N1O8P1	PC(15:0/18:3(6Z,9Z,12Z)) C41H76N1O8P1	9		0	0	0	0	0	0	0	0	0	0	0	0	0	0	0	0	0	0	0	0	0	0	0	0	0	0	0	0	0	0	0	0	0	0	0	0	0	0	0	0	0
72	741.531	1	742.536	0.41	C41H76N1O8P1	PC(15:0/18:3(6Z,9Z,12Z)) C41H76N1O8P1	10		0.0214803	0.0160858	0.0114232	0.0124645	0	0.0358697	0.0320626	0.025577	0.0703753	0.0313482	0.0347428	0	0.0356039	0.0984727	0.0253479	0.0212452	0.025134	0.0109356	0.0289272	0	0.0272954	0	0.0486897	0.0343243	0	0.0415947	0	0.0165987	0.0117605	0.0209733	0	0.031818	0.0681341	0.0499832	0.0267344	0	0	0.0158289	0.0177387	0.0273199	0
72	741.531	1	742.536	0.41	C41H76N1O8P1	PC(15:0/18:3(6Z,9Z,12Z)) C41H76N1O8P1	11		0.00539688	0	0.00571313	0	0.0165182	0	0.028885	0.0140349	0.0158282	0.0178761	0.0123166	0	0.0195748	0.0199494	0	0	0	0.00384771	0	0	0	0.0144598	0	0	0	0.0122043	0.00822201	0.00222359	0.00415984	0	0.0173976	0.00373231	0.0105722	0	0	0	0.015987	0	0.0108256	0.00588212	0
72	741.531	1	742.536	0.41	C41H76N1O8P1	PC(15:0/18:3(6Z,9Z,12Z)) C41H76N1O8P1	12		0	0	0	0	0	0	0	0	0	0	0	0	0	0	0	0	0	0	0	0	0	0	0	0	0	0	0	0	0	0	0	0	0	0	0	0	0	0	0	0	0
72	741.531	1	742.536	0.41	C41H76N1O8P1	PC(15:0/18:3(6Z,9Z,12Z)) C41H76N1O8P1	13		0	0	0	0	0	0	0	0	0	0	0	0	0	0	0	0	0	0	0	0	0	0	0	0	0	0	0	0	0	0	0	0	0	0	0	0	0	0	0	0	0
72	741.531	1	742.536	0.41	C41H76N1O8P1	PC(15:0/18:3(6Z,9Z,12Z)) C41H76N1O8P1	14		0	0	0	0	0	0	0	0	0	0	0	0	0	0	0	0	0	0	0	0	0	0	0	0	0	0	0	0	0	0	0	0	0	0	0	0	0	0	0	0	0
72	741.531	1	742.536	0.41	C41H76N1O8P1	PC(15:0/18:3(6Z,9Z,12Z)) C41H76N1O8P1	15		0	0	0	0	0	0	0	0	0	0	0	0	0	0	0	0	0	0	0	0	0	0	0	0	0	0	0	0	0	0	0	0	0	0	0	0	0	0	0	0	0
72	741.531	1	742.536	0.41	C41H76N1O8P1	PC(15:0/18:3(6Z,9Z,12Z)) C41H76N1O8P1	16		0	0	0	0	0	0	0	0	0	0	0	0	0	0	0	0	0	0	0	0	0	0	0	0	0	0	0	0	0	0	0	0	0	0	0	0	0	0	0	0	0
72	741.531	1	742.536	0.41	C41H76N1O8P1	PC(15:0/18:3(6Z,9Z,12Z)) C41H76N1O8P1	17		0	0	0	0	0	0	0	0	0	0	0	0	0	0	0	0	0	0	0	0	0	0	0	0	0	0	0	0	0	0	0	0	0	0	0	0	0	0	0	0	0
72	741.531	1	742.536	0.41	C41H76N1O8P1	PC(15:0/18:3(6Z,9Z,12Z)) C41H76N1O8P1	18		0	0	0	0	0	0	0	0	0	0	0	0	0	0	0	0	0	0	0	0	0	0	0	0	0	0	0	0	0	0	0	0	0	0	0	0	0	0.0110948	0	0	0
72	741.531	1	742.536	0.41	C41H76N1O8P1	PC(15:0/18:3(6Z,9Z,12Z)) C41H76N1O8P1	19		0	0	0	0	0	0	0	0	0	0	0	0	0	0	0	0	0	0	0	0	0.00825399	0	0	0	0	0	0	0	0	0	0	0	0	0	0	0	0	0	0	0	0
72	741.531	1	742.536	0.41	C41H76N1O8P1	PC(15:0/18:3(6Z,9Z,12Z)) C41H76N1O8P1	20		0.0465982	0	0	0	0	0	0	0	0	0	0	0	0	0	0	0	0	0	0.00201129	0	0	0	0	0	0	0	0	0	0	0	0	0	0	0.0525415	0	0	0	0.0297044	0	0	0
72	741.531	1	742.536	0.41	C41H76N1O8P1	PC(15:0/18:3(6Z,9Z,12Z)) C41H76N1O8P1	21		0	0	0	0	0	0	0	0.0601527	0	0	0	0	0	0	0.139162	0	0	0	0	0	0	0	0	0	0	0	0	0	0	0	0	0	0	0	0.0478269	0	0	0	0	0	0
72	741.531	1	742.536	0.41	C41H76N1O8P1	PC(15:0/18:3(6Z,9Z,12Z)) C41H76N1O8P1	22		0	0	0	0	0	0	0	0	0	0	0	0	0	0	0	0	0	0	0	0.0319826	0	0	0	0	0	0.0138082	0	0	0	0	0	0	0	0	0	0	0	0	0	0	0
72	741.531	1	742.536	0.41	C41H76N1O8P1	PC(15:0/18:3(6Z,9Z,12Z)) C41H76N1O8P1	23		0.00783532	0.00210107	0	0.00604105	0	0.00600493	0.00854672	0.00721059	0	0	0.00783339	0	0.00996388	0	0	0.00982753	0	0.00213721	0	0.0145684	0.00903362	0.0100008	0.00818213	0.00744376	0	0.0100138	0	0.00619576	0.00466289	0.00348542	0.0117877	0.0177107	0.00249012	0.0218274	0.0268709	0.0136618	0	0	0.0136474	0.0023712	0.00421237
72	741.531	1	742.536	0.41	C41H76N1O8P1	PC(15:0/18:3(6Z,9Z,12Z)) C41H76N1O8P1	24		0	0	0	0	0	0	0	0	0	0	0	0	0	0	0	0	0	0	0	0	0	0	0	0	0	0	0	0	0	0	0	0	0	0	0	0	0	0	0	0	0
72	741.531	1	742.536	0.41	C41H76N1O8P1	PC(15:0/18:3(6Z,9Z,12Z)) C41H76N1O8P1	25		0	0.00246226	0.00200828	0	0.00509712	0	0	0	0	0.00379713	0	0	0	0	0	0	0.00178536	0	0	0	0	0	0	0	0	0	0	0	0.00227611	0	0	0	0	0	0	0	0	0	0	0	0
72	741.531	1	742.536	0.41	C41H76N1O8P1	PC(15:0/18:3(6Z,9Z,12Z)) C41H76N1O8P1	26		0.0012754	0	0	0	0	0.00239061	0	0	0	0	0	0	0	0	0	0	0	0	0	0	0	0.00511166	0	0	0.00438899	0	0	0.0137203	0	0	0	0	0	0.00336246	0	0	0	0	0	0.0102029	0.0177674
72	741.531	1	742.536	0.41	C41H76N1O8P1	PC(15:0/18:3(6Z,9Z,12Z)) C41H76N1O8P1	27		0	0	0	0	0	0	0	0	0	0	0	0	0	0	0	0	0	0	0	0	0	0	0	0	0	0	0	0	0	0	0	0	0	0	0	0	0	0	0	0	0
72	741.531	1	742.536	0.41	C41H76N1O8P1	PC(15:0/18:3(6Z,9Z,12Z)) C41H76N1O8P1	28		0	0	0	0	0	0	0	0	0	0	0	0	0	0	0	0	0	0	0	0	0	0	0	0	0	0	0	0	0	0	0	0	0	0	0	0	0	0	0	0	0
72	741.531	1	742.536	0.41	C41H76N1O8P1	PC(15:0/18:3(6Z,9Z,12Z)) C41H76N1O8P1	29		0	0	0	0	0	0	0	0	0	0	0	0	0	0	0	0.00155402	0	0	0	0	0	0	0	0	0	0	0	0	0	0	0	0	0	0	0	0	0	0	0	0	0
72	741.531	1	742.536	0.41	C41H76N1O8P1	PC(15:0/18:3(6Z,9Z,12Z)) C41H76N1O8P1	30		0.00117377	0	0	0	0	0	0	0	0	0	0	0	0.00199677	0	0.00331276	0.00165814	0	0	0	0	0	0	0	0	0	0	0	0.0076046	0	0	0	0	0	0	0	0	0	0	0	0	0
72	741.531	1	742.536	0.41	C41H76N1O8P1	PC(15:0/18:3(6Z,9Z,12Z)) C41H76N1O8P1	31		0	0	0	0	0	0	0	0	0	0	0	0	0	0	0	0	0	0	0	0	0	0	0	0	0	0	0	0	0	0	0	0	0	0	0	0	0	0	0	0	0
72	741.531	1	742.536	0.41	C41H76N1O8P1	PC(15:0/18:3(6Z,9Z,12Z)) C41H76N1O8P1	32		0	0	0	0	0	0	0	0	0	0	0	0	0	0	0	0	0	0	0	0	0	0	0	0	0	0	0	0	0	0	0	0	0	0	0	0	0	0	0	0	0
72	741.531	1	742.536	0.41	C41H76N1O8P1	PC(15:0/18:3(6Z,9Z,12Z)) C41H76N1O8P1	33		0	0	0	0	0	0	0	0	0	0	0	0	0	0	0	0	0	0	0	0	0	0	0	0	0	0	0	0	0	0	0	0	0	0	0	0	0	0	0	0	0
72	741.531	1	742.536	0.41	C41H76N1O8P1	PC(15:0/18:3(6Z,9Z,12Z)) C41H76N1O8P1	34		0	0	0	0	0	0	0	0	0	0	0	0	0	0	0	0	0	0	0	0	0	0	0	0	0	0	0	0	0	0	0	0	0	0	0	0	0	0	0	0	0
72	741.531	1	742.536	0.41	C41H76N1O8P1	PC(15:0/18:3(6Z,9Z,12Z)) C41H76N1O8P1	35		0	0	0	0	0	0	0	0	0	0	0	0	0	0	0	0	0	0	0	0	0	0	0	0	0	0	0	0	0	0	0	0	0	0	0	0	0	0	0	0	0
72	741.531	1	742.536	0.41	C41H76N1O8P1	PC(15:0/18:3(6Z,9Z,12Z)) C41H76N1O8P1	36		0	0	0	0	0	0	0	0	0	0	0	0	0	0.00264819	0	0	0	0	0	0	0	0	0	0	0	0	0	0	0	0	0	0	0	0	0	0	0	0	0	0	0
72	741.531	1	742.536	0.41	C41H76N1O8P1	PC(15:0/18:3(6Z,9Z,12Z)) C41H76N1O8P1	37		0	0	0	0	0	0	0	0	0	0	0	0	0	0	0	0	0	0	0	0	0	0	0	0	0	0	0	0	0	0	0	0	0	0	0	0	0	0	0	0	0
72	741.531	1	742.536	0.41	C41H76N1O8P1	PC(15:0/18:3(6Z,9Z,12Z)) C41H76N1O8P1	38		0	0	0	0	0	0	0	0	0	0	0	0	0	0	0	0	0	0	0	0	0	0	0	0	0	0	0	0	0	0	0	0	0	0	0	0	0	0	0	0	0
72	741.531	1	742.536	0.41	C41H76N1O8P1	PC(15:0/18:3(6Z,9Z,12Z)) C41H76N1O8P1	39		0	0	0	0	0	0	0	0	0	0	0	0	0	0	0	0	0	0	0	0	0	0	0	0	0	0	0	0	0	0	0	0	0	0	0	0	0	0	0	0	0
72	741.531	1	742.536	0.41	C41H76N1O8P1	PC(15:0/18:3(6Z,9Z,12Z)) C41H76N1O8P1	40		0	0	0	0	0	0	0	0	0	0	0	0	0	0	0	0	0	0	0	0	0	0	0	0	0	0	0	0	0	0	0	0	0	0	0	0	0	0	0	0	0
72	741.531	1	742.536	0.41	C41H76N1O8P1	PC(15:0/18:3(6Z,9Z,12Z)) C41H76N1O8P1	41		0	0	0	0	0	0	0	0	0	0	0	0	0	0	0	0	0	0	0	0	0	0	0	0	0	0	0	0	0	0	0	0	0	0	0	0	0	0	0	0	0
75	715.515	1	716.522	0.41	C39H74N1O8P1	PE(14:0/20:2(11Z,14Z)) C39H74N1O8P1	0		0.691655	0.680531	0.731451	0.704127	0.714445	0.700682	0.718055	0.726288	0.68718	0.748014	0.723402	0.748908	0.694388	0.6635	0.73598	0.704165	0.699796	0.693594	0.71682	0.681114	0.70893	0.645644	0.693643	0.680249	0.698951	0.718288	0.68495	0.674791	0.677982	0.669783	0.714647	0.674137	0.715662	0.73632	0.720573	0.739956	0.708849	0.741108	0.722459	0.550913	0.53998
75	715.515	1	716.522	0.41	C39H74N1O8P1	PE(14:0/20:2(11Z,14Z)) C39H74N1O8P1	1		0.291998	0.258654	0.234433	0.236184	0.255093	0.258705	0.247351	0.228279	0.259303	0.223941	0.256937	0.220554	0.253838	0.238976	0.226611	0.258897	0.283229	0.290241	0.236726	0.285582	0.278722	0.270005	0.284166	0.275556	0.242639	0.243173	0.284306	0.284056	0.273091	0.291227	0.260041	0.245112	0.227283	0.234301	0.253038	0.225554	0.25581	0.224297	0.232764	0.226127	0.259271
75	715.515	1	716.522	0.41	C39H74N1O8P1	PE(14:0/20:2(11Z,14Z)) C39H74N1O8P1	2		0	0	0	0	0	0	0	0	0	0	0	0	0	0	0	0	0	0	0	0	0	0	0	0	0	0	0	0	0	0	0	0	0	0	0	0	0	0	0	0	0
75	715.515	1	716.522	0.41	C39H74N1O8P1	PE(14:0/20:2(11Z,14Z)) C39H74N1O8P1	3		0.0138589	0.0490294	0.0341155	0.012614	0.0304621	0.0370034	0.0174978	0.0421411	0.0338232	0.0280451	0.0196611	0.023665	0.0138918	0.0278725	0.00540554	0.0345965	0.0143458	0.0141835	0.031538	0.0305579	0.0110699	0.051122	0.00759131	0.0235416	0.0349016	0.00782148	0.0175236	0.0136798	0.0354027	0.0369282	0.0226553	0.0536795	0.0481248	0.0093071	0.00994142	0.0254816	0.0215117	0.0123666	0.0162495	0.130388	0.138002
75	715.515	1	716.522	0.41	C39H74N1O8P1	PE(14:0/20:2(11Z,14Z)) C39H74N1O8P1	4		0	0	0	0	0	0	0	0	0	0	0	0	0	0.0197114	0	0.0023413	0.00147885	0	0.0055056	0	0	0	0	0	0	0.00908125	0	0.00266169	0.00889425	0	0	0.0126569	0	0	0	0	0	0	0.0128608	0.0645014	0.0341092
75	715.515	1	716.522	0.41	C39H74N1O8P1	PE(14:0/20:2(11Z,14Z)) C39H74N1O8P1	5		0	0	0	0.0353505	0	0	0	0	0	0	0	0	0	0	0	0	0	0	0	0	0	0	0	0	0	0	0	0	0	0	0	0	0	0	0	0	0	0	0	0.0205798	0.0255296
75	715.515	1	716.522	0.41	C39H74N1O8P1	PE(14:0/20:2(11Z,14Z)) C39H74N1O8P1	6		0	0	0	0	0	0	0	0	0	0	0	0	0	0	0	0	0	0	0	0	0	0	0	0	0	0	0	0	0	0	0	0	0	0	0	0	0	0	0	0.0045265	0.00310919
75	715.515	1	716.522	0.41	C39H74N1O8P1	PE(14:0/20:2(11Z,14Z)) C39H74N1O8P1	7		0	0	0	0	0	0	0	0	0	0	0	0	0	0	0	0	0	0	0	0	0	0	0	0	0	0	0	0.0160771	0	0	0	0	0	0	0	0	0	0	0	0	0
75	715.515	1	716.522	0.41	C39H74N1O8P1	PE(14:0/20:2(11Z,14Z)) C39H74N1O8P1	8		0	0	0	0	0	0	0	0	0	0	0	0	0	0	0	0	0	0	0	0	0	0	0	0	0	0	0	0	0	0	0	0	0	0	0	0	0	0	0	0	0
75	715.515	1	716.522	0.41	C39H74N1O8P1	PE(14:0/20:2(11Z,14Z)) C39H74N1O8P1	9		0	0	0	0	0	0	0	0	0	0	0	0	0	0	0	0	0	0	0	0	0	0	0	0	0	0	0	0	0	0.00206178	0	0	0	0	0	0	0.00655852	0	0	0	0
75	715.515	1	716.522	0.41	C39H74N1O8P1	PE(14:0/20:2(11Z,14Z)) C39H74N1O8P1	10		0	0	0	0	0	0	0	0	0	0	0	0	0	0	0	0	0	0	0	0	0	0	0	0	0	0	0	0	0	0	0	0	0	0	0.00355204	0	0	0	0	0	0
75	715.515	1	716.522	0.41	C39H74N1O8P1	PE(14:0/20:2(11Z,14Z)) C39H74N1O8P1	11		0	0	0	0	0	0	0	0	0	0	0	0	0.0058543	0	0	0	0	0	0	0	0	0	0	0	0	0	0	0.00873423	0	0	0	0	0	0	0	0	0	0	0	0	0
75	715.515	1	716.522	0.41	C39H74N1O8P1	PE(14:0/20:2(11Z,14Z)) C39H74N1O8P1	12		0.00248829	0	0	0.00274362	0	0	0	0.00329203	0	0	0	0	0	0	0	0	0	0	0	0	0	0	0	0	0	0	0	0	0	0	0	0	0	0.00801356	0	0	0	0	0	0	0
75	715.515	1	716.522	0.41	C39H74N1O8P1	PE(14:0/20:2(11Z,14Z)) C39H74N1O8P1	13		0	0	0	0	0	0	0	0	0	0	0	0	0	0	0	0	0	0	0	0	0	0	0	0	0	0	0	0	0	0	0	0	0	0	0	0	0	0	0	0	0
75	715.515	1	716.522	0.41	C39H74N1O8P1	PE(14:0/20:2(11Z,14Z)) C39H74N1O8P1	14		0	0	0	0	0	0	0	0	0	0	0	0	0	0	0	0	0	0	0	0	0	0	0	0	0	0	0	0	0	0	0	0	0	0	0	0	0	0	0	0	0
75	715.515	1	716.522	0.41	C39H74N1O8P1	PE(14:0/20:2(11Z,14Z)) C39H74N1O8P1	15		0	0	0	0	0	0	0	0	0	0	0	0	0	0	0	0	0	0	0	0	0	0	0	0	0	0	0	0	0	0	0	0	0	0	0	0	0	0	0	0	0
75	715.515	1	716.522	0.41	C39H74N1O8P1	PE(14:0/20:2(11Z,14Z)) C39H74N1O8P1	16		0	0	0	0	0	0	0	0	0	0	0	0	0	0	0	0	0	0	0	0	0	0	0	0	0	0	0	0	0	0	0	0	0	0	0	0	0	0	0	0	0
75	715.515	1	716.522	0.41	C39H74N1O8P1	PE(14:0/20:2(11Z,14Z)) C39H74N1O8P1	17		0	0	0	0	0	0	0	0	0	0	0	0	0	0	0	0	0	0	0	0	0	0	0	0	0	0	0	0	0	0	0	0	0	0	0	0	0	0	0	0	0
75	715.515	1	716.522	0.41	C39H74N1O8P1	PE(14:0/20:2(11Z,14Z)) C39H74N1O8P1	18		0	0	0	0	0	0	0	0	0	0	0	0	0	0	0	0	0	0	0	0	0	0	0	0	0	0	0	0	0	0	0	0	0	0	0	0	0	0	0	0	0
75	715.515	1	716.522	0.41	C39H74N1O8P1	PE(14:0/20:2(11Z,14Z)) C39H74N1O8P1	19		0	0	0	0	0	0	0	0	0	0	0	0	0	0	0	0	0	0	0	0	0	0	0	0	0	0	0	0	0	0	0	0	0	0	0	0	0	0	0	0	0
75	715.515	1	716.522	0.41	C39H74N1O8P1	PE(14:0/20:2(11Z,14Z)) C39H74N1O8P1	20		0	0	0	0	0	0	0	0	0.0135291	0	0	0	0	0	0	0	0	0	0.00554102	0	0	0	0	0.00778094	0	0	0	0	0.00178632	0	0	0	0	0	0	0	0	0	0	0	0
75	715.515	1	716.522	0.41	C39H74N1O8P1	PE(14:0/20:2(11Z,14Z)) C39H74N1O8P1	21		0	0	0	0	0	0	0	0	0	0	0	0	0	0	0	0	0	0	0	0	0	0	0	0	0	0	0	0	0	0	0	0	0	0	0	0	0	0	0	0	0
75	715.515	1	716.522	0.41	C39H74N1O8P1	PE(14:0/20:2(11Z,14Z)) C39H74N1O8P1	22		0	0	0	0	0	0	0	0	0	0	0	0	0	0	0	0	0	0	0	0	0	0	0	0	0	0	0	0	0	0	0	0	0	0	0	0	0	0	0	0	0
75	715.515	1	716.522	0.41	C39H74N1O8P1	PE(14:0/20:2(11Z,14Z)) C39H74N1O8P1	23		0	0	0	0	0	0	0	0	0	0	0	0	0.0034151	0	0	0	0	0	0	0	0	0	0	0	0	0	0	0	0	0	0	0	0	0	0	0	0	0	0	0	0
75	715.515	1	716.522	0.41	C39H74N1O8P1	PE(14:0/20:2(11Z,14Z)) C39H74N1O8P1	24		0	0	0	0	0	0	0	0	0	0	0	0	0	0	0	0	0	0	0	0	0	0	0	0	0	0	0	0	0	0	0	0	0	0	0	0	0	0	0	0	0
75	715.515	1	716.522	0.41	C39H74N1O8P1	PE(14:0/20:2(11Z,14Z)) C39H74N1O8P1	25		0	0	0	0	0	0	0	0	0.00616446	0	0	0.00687292	0.0254845	0.04127	0.0320039	0	0	0.00198126	0.00206725	0.00274527	0	0.0114754	0	0.0061641	0.0067775	0.0062215	0.00717788	0	0.00284379	0	0	0	0	0.00518567	0.00836304	0.00491812	0.00473762	0.0106635	0.0123847	0.00296411	0
75	715.515	1	716.522	0.41	C39H74N1O8P1	PE(14:0/20:2(11Z,14Z)) C39H74N1O8P1	26		0	0.00161028	0	0	0	0.00361004	0.00553208	0	0	0	0	0	0	0.00407161	0	0	0.00114995	0	0	0	0	0	0	0	0	0	0	0	0	0	0	0	0	0	0	0	0	0.00360753	0	0	0
75	715.515	1	716.522	0.41	C39H74N1O8P1	PE(14:0/20:2(11Z,14Z)) C39H74N1O8P1	27		0	0	0	0	0	0	0	0	0	0	0	0	0	0.00459822	0	0	0	0	0.00180195	0	0.0012787	0	0	0	0	0	0.00604291	0	0	0	0	0	0	0	0.00453182	0.00408978	0	0.00795788	0.00328198	0	0
75	715.515	1	716.522	0.41	C39H74N1O8P1	PE(14:0/20:2(11Z,14Z)) C39H74N1O8P1	28		0	0	0	0	0	0	0	0	0	0	0	0	0.00312909	0	0	0	0	0	0	0	0	0	0.0026424	0	0	0	0	0	0	0	0	0	0	0	0	0	0.0025329	0	0	0	0
75	715.515	1	716.522	0.41	C39H74N1O8P1	PE(14:0/20:2(11Z,14Z)) C39H74N1O8P1	29		0	0	0	0.00898048	0	0	0.0115638	0	0	0	0	0	0	0	0	0	0	0	0	0	0	0.0165487	0.0119574	0.00670814	0.0167304	0.0154148	0	0	0	0	0.00265622	0.0144148	0.00892983	0.00687301	0	0	0	0	0	0	0
75	715.515	1	716.522	0.41	C39H74N1O8P1	PE(14:0/20:2(11Z,14Z)) C39H74N1O8P1	30		0	0	0	0	0	0	0	0	0	0	0	0	0	0	0	0	0	0	0	0	0	0.00520503	0	0	0	0	0	0	0	0	0	0	0	0	0	0	0	0	0	0	0
75	715.515	1	716.522	0.41	C39H74N1O8P1	PE(14:0/20:2(11Z,14Z)) C39H74N1O8P1	31		0	0	0	0	0	0	0	0	0	0	0	0	0	0	0	0	0	0	0	0	0	0	0	0	0	0	0	0	0	0	0	0	0	0	0	0	0	0	0	0	0
75	715.515	1	716.522	0.41	C39H74N1O8P1	PE(14:0/20:2(11Z,14Z)) C39H74N1O8P1	32		0	0	0	0	0	0	0	0	0	0	0	0	0	0	0	0	0	0	0	0	0	0	0	0	0	0	0	0	0	0	0	0	0	0	0	0	0	0	0	0	0
75	715.515	1	716.522	0.41	C39H74N1O8P1	PE(14:0/20:2(11Z,14Z)) C39H74N1O8P1	33		0	0	0	0	0	0	0	0	0	0	0	0	0	0	0	0	0	0	0	0	0	0	0	0	0	0	0	0	0	0	0	0	0	0	0	0	0	0	0	0	0
75	715.515	1	716.522	0.41	C39H74N1O8P1	PE(14:0/20:2(11Z,14Z)) C39H74N1O8P1	34		0	0.0101758	0	0	0	0	0	0	0	0	0	0	0	0	0	0	0	0	0	0	0	0	0	0	0	0	0	0	0	0	0	0	0	0	0	0	0	0	0	0	0
75	715.515	1	716.522	0.41	C39H74N1O8P1	PE(14:0/20:2(11Z,14Z)) C39H74N1O8P1	35		0	0	0	0	0	0	0	0	0	0	0	0	0	0	0	0	0	0	0	0	0	0	0	0	0	0	0	0	0	0	0	0	0	0	0	0	0	0	0	0	0
75	715.515	1	716.522	0.41	C39H74N1O8P1	PE(14:0/20:2(11Z,14Z)) C39H74N1O8P1	36		0	0	0	0	0	0	0	0	0	0	0	0	0	0	0	0	0	0	0	0	0	0	0	0	0	0	0	0	0	0	0	0	0	0	0	0	0	0	0	0	0
75	715.515	1	716.522	0.41	C39H74N1O8P1	PE(14:0/20:2(11Z,14Z)) C39H74N1O8P1	37		0	0	0	0	0	0	0	0	0	0	0	0	0	0	0	0	0	0	0	0	0	0	0	0	0	0	0	0	0	0	0	0	0	0	0	0	0	0	0	0	0
75	715.515	1	716.522	0.41	C39H74N1O8P1	PE(14:0/20:2(11Z,14Z)) C39H74N1O8P1	38		0	0	0	0	0	0	0	0	0	0	0	0	0	0	0	0	0	0	0	0	0	0	0	0	0	0	0	0	0	0	0	0	0	0	0	0	0	0	0	0	0
75	715.515	1	716.522	0.41	C39H74N1O8P1	PE(14:0/20:2(11Z,14Z)) C39H74N1O8P1	39		0	0	0	0	0	0	0	0	0	0	0	0	0	0	0	0	0	0	0	0	0	0	0	0	0	0	0	0	0	0	0	0	0	0	0	0	0	0	0	0	0
78	242.225	-1	241.217	0.36	C15H30O2	Pentadecanoic acid C15H30O2	0		0.899017	0.896321	0.916091	0.871511	0.920505	0.909377	0.899969	0.907028	0.900677	0.886414	0.979586	0.895942	0.890464	0.892058	0.87091	0.895092	0.92769	0.907219	0.86657	0.885882	0.876142	0.895416	0.863909	0.904139	0.957789	0.924674	0.891701	0.871937	0.9024	0.909048	0.873781	0.898166	0.919779	0.874784	0.894919	0.914242	0.909329	0.902114	0.930148	0.904181	0.893044
78	242.225	-1	241.217	0.36	C15H30O2	Pentadecanoic acid C15H30O2	1		0.100983	0.103679	0.0839085	0.128489	0.0794946	0.0906227	0.100031	0.0868766	0.0993231	0.113586	0.0204136	0.104058	0.109536	0.107942	0.12909	0.104908	0.0723096	0.0927809	0.13343	0.114118	0.123858	0.104584	0.136091	0.0958612	0.0422107	0.0753264	0.108299	0.128063	0.0954638	0.0909523	0.126219	0.101834	0.0802213	0.125216	0.105081	0.0857581	0.090671	0.0978858	0.0698516	0.0958186	0.106956
78	242.225	-1	241.217	0.36	C15H30O2	Pentadecanoic acid C15H30O2	2		0	0	0	0	0	0	0	0	0	0	0	0	0	0	0	0	0	0	0	0	0	0	0	0	0	0	0	0	0	0	0	0	0	0	0	0	0	0	0	0	0
78	242.225	-1	241.217	0.36	C15H30O2	Pentadecanoic acid C15H30O2	3		0	0	0	0	0	0	0	0	0	0	0	0	0	0	0	0	0	0	0	0	0	0	0	0	0	0	0	0	0	0	0	0	0	0	0	0	0	0	0	0	0
78	242.225	-1	241.217	0.36	C15H30O2	Pentadecanoic acid C15H30O2	4		0	0	0	0	0	0	0	0	0	0	0	0	0	0	0	0	0	0	0	0	0	0	0	0	0	0	0	0	0	0	0	0	0	0	0	0	0	0	0	0	0
78	242.225	-1	241.217	0.36	C15H30O2	Pentadecanoic acid C15H30O2	5		0	0	0	0	0	0	0	0	0	0	0	0	0	0	0	0	0	0	0	0	0	0	0	0	0	0	0	0	0.00213569	0	0	0	0	0	0	0	0	0	0	0	0
78	242.225	-1	241.217	0.36	C15H30O2	Pentadecanoic acid C15H30O2	6		0	0	0	0	0	0	0	0	0	0	0	0	0	0	0	0	0	0	0	0	0	0	0	0	0	0	0	0	0	0	0	0	0	0	0	0	0	0	0	0	0
78	242.225	-1	241.217	0.36	C15H30O2	Pentadecanoic acid C15H30O2	7		0	0	0	0	0	0	0	0	0	0	0	0	0	0	0	0	0	0	0	0	0	0	0	0	0	0	0	0	0	0	0	0	0	0	0	0	0	0	0	0	0
78	242.225	-1	241.217	0.36	C15H30O2	Pentadecanoic acid C15H30O2	8		0	0	0	0	0	0	0	0	0	0	0	0	0	0	0	0	0	0	0	0	0	0	0	0	0	0	0	0	0	0	0	0	0	0	0	0	0	0	0	0	0
78	242.225	-1	241.217	0.36	C15H30O2	Pentadecanoic acid C15H30O2	9		0	0	0	0	0	0	0	0	0	0	0	0	0	0	0	0	0	0	0	0	0	0	0	0	0	0	0	0	0	0	0	0	0	0	0	0	0	0	0	0	0
78	242.225	-1	241.217	0.36	C15H30O2	Pentadecanoic acid C15H30O2	10		0	0	0	0	0	0	0	0	0	0	0	0	0	0	0	0	0	0	0	0	0	0	0	0	0	0	0	0	0	0	0	0	0	0	0	0	0	0	0	0	0
78	242.225	-1	241.217	0.36	C15H30O2	Pentadecanoic acid C15H30O2	11		0	0	0	0	0	0	0	0.00609545	0	0	0	0	0	0	0	0	0	0	0	0	0	0	0	0	0	0	0	0	0	0	0	0	0	0	0	0	0	0	0	0	0
78	242.225	-1	241.217	0.36	C15H30O2	Pentadecanoic acid C15H30O2	12		0	0	0	0	0	0	0	0	0	0	0	0	0	0	0	0	0	0	0	0	0	0	0	0	0	0	0	0	0	0	0	0	0	0	0	0	0	0	0	0	0
78	242.225	-1	241.217	0.36	C15H30O2	Pentadecanoic acid C15H30O2	13		0	0	0	0	0	0	0	0	0	0	0	0	0	0	0	0	0	0	0	0	0	0	0	0	0	0	0	0	0	0	0	0	0	0	0	0	0	0	0	0	0
78	242.225	-1	241.217	0.36	C15H30O2	Pentadecanoic acid C15H30O2	14		0	0	0	0	0	0	0	0	0	0	0	0	0	0	0	0	0	0	0	0	0	0	0	0	0	0	0	0	0	0	0	0	0	0	0	0	0	0	0	0	0
78	242.225	-1	241.217	0.36	C15H30O2	Pentadecanoic acid C15H30O2	15		0	0	0	0	0	0	0	0	0	0	0	0	0	0	0	0	0	0	0	0	0	0	0	0	0	0	0	0	0	0	0	0	0	0	0	0	0	0	0	0	0
89	484.28	1	485.29	0.42	C22H45O9P1	1-Deoxy-D-glucitol C6H14O5 + H1O3P1 -> C6H15O8P1 + C16H30O1 -> C22H45O9P1	0		0.997554	0.994061	0.992489	0.991849	0.99464	0.993641	0.995362	1	0.995267	0.990727	0.993734	0.993782	0.991606	0.994998	0.991982	0.986962	0.996254	0.994876	0.988459	1	0.992484	0.994161	1	0.981175	0.994927	0.992583	0.992531	0.990907	0.990574	0.989088	0.992255	1	0.995093	0.988485	0.994061	0.993773	0.993517	0.995514	0.998175	0.989567	0.975395
89	484.28	1	485.29	0.42	C22H45O9P1	1-Deoxy-D-glucitol C6H14O5 + H1O3P1 -> C6H15O8P1 + C16H30O1 -> C22H45O9P1	1		0	0	0	0	0	0	0	0	0	0	0	0	0	0	0	0	0	0	0	0	0	0	0	0	0	0	0	0	0	0	0	0	0	0	0	0	0	0	0	0	0
89	484.28	1	485.29	0.42	C22H45O9P1	1-Deoxy-D-glucitol C6H14O5 + H1O3P1 -> C6H15O8P1 + C16H30O1 -> C22H45O9P1	2		0	0	0	0	0	0	0	0	0	0	0	0	0	0	0	0	0	0	0	0	0	0	0	0	0	0	0	0	0	0	0	0	0	0	0	0	0	0	0	0	0
89	484.28	1	485.29	0.42	C22H45O9P1	1-Deoxy-D-glucitol C6H14O5 + H1O3P1 -> C6H15O8P1 + C16H30O1 -> C22H45O9P1	3		0.00244616	0.00593901	0.00751066	0.008151	0.00535956	0.006359	0.00463767	0	0.00473268	0.00927311	0.00626648	0.00621782	0.00839442	0.00500232	0.00801761	0.0130379	0.00374649	0.00512356	0.0115409	0	0.00751625	0.00583939	0	0.0188251	0.00507256	0.00741691	0.00746918	0.00909276	0.00942559	0.0109118	0.00774496	0	0.00490725	0.0115149	0.00593871	0.00622698	0.00648284	0.00448562	0.00182533	0.0104329	0.0146631
89	484.28	1	485.29	0.42	C22H45O9P1	1-Deoxy-D-glucitol C6H14O5 + H1O3P1 -> C6H15O8P1 + C16H30O1 -> C22H45O9P1	4		0	0	0	0	0	0	0	0	0	0	0	0	0	0	0	0	0	0	0	0	0	0	0	0	0	0	0	0	0	0	0	0	0	0	0	0	0	0	0	0	0.00787683
89	484.28	1	485.29	0.42	C22H45O9P1	1-Deoxy-D-glucitol C6H14O5 + H1O3P1 -> C6H15O8P1 + C16H30O1 -> C22H45O9P1	5		0	0	0	0	0	0	0	0	0	0	0	0	0	0	0	0	0	0	0	0	0	0	0	0	0	0	0	0	0	0	0	0	0	0	0	0	0	0	0	0	0.00206528
89	484.28	1	485.29	0.42	C22H45O9P1	1-Deoxy-D-glucitol C6H14O5 + H1O3P1 -> C6H15O8P1 + C16H30O1 -> C22H45O9P1	6		0	0	0	0	0	0	0	0	0	0	0	0	0	0	0	0	0	0	0	0	0	0	0	0	0	0	0	0	0	0	0	0	0	0	0	0	0	0	0	0	0
92	228.209	-1	227.201	0.36	C14H28O2	Myristic acid C14H28O2	0		0.881286	0.883086	0.88682	0.878116	0.872014	0.871149	0.892959	0.898609	0.89345	0.885663	0.871458	0.890467	0.896649	0.881548	0.882622	0.880126	0.88996	0.869859	0.883525	0.878146	0.875747	0.894613	0.899431	0.89007	0.88632	0.891927	0.872871	0.898778	0.894798	0.882462	0.893086	0.881947	0.892363	0.875541	0.87675	0.872548	0.871553	0.88106	0.864316	0.883378	0.870849
92	228.209	-1	227.201	0.36	C14H28O2	Myristic acid C14H28O2	1		0.109703	0.110385	0.11318	0.121884	0.127986	0.124353	0.104608	0.0976711	0.0949361	0.107512	0.124987	0.109533	0.103351	0.118452	0.115996	0.10872	0.11004	0.125321	0.116475	0.121854	0.124253	0.105387	0.100569	0.10993	0.11368	0.108073	0.122657	0.101222	0.105202	0.117538	0.106914	0.112161	0.107637	0.122448	0.117735	0.124043	0.122054	0.116284	0.131094	0.0948795	0.119633
92	228.209	-1	227.201	0.36	C14H28O2	Myristic acid C14H28O2	2		0.00901038	0.00652915	0	0	0	0.00449889	0.00243374	0.00371979	0.0116143	0.00682495	0.00355565	0	0	0	0.00138135	0.00586589	0	0.00481988	0	0	0	0	0	0	0	0	0.00447159	0	0	0	0	0.0058925	0	0.002011	0.00551455	0.003409	0.00639319	0.00265677	0.00459084	0.0217421	0.00951813
92	228.209	-1	227.201	0.36	C14H28O2	Myristic acid C14H28O2	3		0	0	0	0	0	0	0	0	0	0	0	0	0	0	0	0	0	0	0	0	0	0	0	0	0	0	0	0	0	0	0	0	0	0	0	0	0	0	0	0	0
92	228.209	-1	227.201	0.36	C14H28O2	Myristic acid C14H28O2	4		0	0	0	0	0	0	0	0	0	0	0	0	0	0	0	0	0	0	0	0	0	0	0	0	0	0	0	0	0	0	0	0	0	0	0	0	0	0	0	0	0
92	228.209	-1	227.201	0.36	C14H28O2	Myristic acid C14H28O2	5		0	0	0	0	0	0	0	0	0	0	0	0	0	0	0	0	0	0	0	0	0	0	0	0	0	0	0	0	0	0	0	0	0	0	0	0	0	0	0	0	0
92	228.209	-1	227.201	0.36	C14H28O2	Myristic acid C14H28O2	6		0	0	0	0	0	0	0	0	0	0	0	0	0	0	0	0	0	0	0	0	0	0	0	0	0	0	0	0	0	0	0	0	0	0	0	0	0	0	0	0	0
92	228.209	-1	227.201	0.36	C14H28O2	Myristic acid C14H28O2	7		0	0	0	0	0	0	0	0	0	0	0	0	0	0	0	0	0	0	0	0	0	0	0	0	0	0	0	0	0	0	0	0	0	0	0	0	0	0	0	0	0
92	228.209	-1	227.201	0.36	C14H28O2	Myristic acid C14H28O2	8		0	0	0	0	0	0	0	0	0	0	0	0	0	0	0	0	0	0	0	0	0	0	0	0	0	0	0	0	0	0	0	0	0	0	0	0	0	0	0	0	0
92	228.209	-1	227.201	0.36	C14H28O2	Myristic acid C14H28O2	9		0	0	0	0	0	0	0	0	0	0	0	0	0	0	0	0	0	0	0	0	0	0	0	0	0	0	0	0	0	0	0	0	0	0	0	0	0	0	0	0	0
92	228.209	-1	227.201	0.36	C14H28O2	Myristic acid C14H28O2	10		0	0	0	0	0	0	0	0	0	0	0	0	0	0	0	0	0	0	0	0	0	0	0	0	0	0	0	0	0	0	0	0	0	0	0	0	0	0	0	0	0
92	228.209	-1	227.201	0.36	C14H28O2	Myristic acid C14H28O2	11		0	0	0	0	0	0	0	0	0	0	0	0	0	0	0	0	0	0	0	0	0	0	0	0	0	0	0	0	0	0	0	0	0	0	0	0	0	0	0	0	0
92	228.209	-1	227.201	0.36	C14H28O2	Myristic acid C14H28O2	12		0	0	0	0	0	0	0	0	0	0	0	0	0	0	0	0	0	0	0	0	0	0	0	0	0	0	0	0	0	0	0	0	0	0	0	0	0	0	0	0	0
92	228.209	-1	227.201	0.36	C14H28O2	Myristic acid C14H28O2	13		0	0	0	0	0	0	0	0	0	0	0	0	0	0	0	0.00528872	0	0	0	0	0	0	0	0	0	0	0	0	0	0	0	0	0	0	0	0	0	0	0	0	0
92	228.209	-1	227.201	0.36	C14H28O2	Myristic acid C14H28O2	14		0	0	0	0	0	0	0	0	0	0	0	0	0	0	0	0	0	0	0	0	0	0	0	0	0	0	0	0	0	0	0	0	0	0	0	0	0	0	0	0	0
93	451.312	1	452.322	0.42	C26H45N1O3S1	2-(4-Methyl-5-thiazolyl)ethyl butanoate C10H15N1O2S1 + C16H30O1 -> C26H45N1O3S1	0		0.932019	0.617773	0.944788	0.937783	0.956299	0.747022	1	1	0.964535	0.954407	0.965225	1	0.97781	0.957925	0.98183	0.970026	0.848514	0.966387	0.957803	0.973722	1	0.958443	1	1	0.979929	0.962917	1	0.961531	0.962982	0.974053	0.943836	0.959661	0.960203	0.954636	0.97987	0.990263	0.952169	0.963926	0.967378	0.949096	0.922372
93	451.312	1	452.322	0.42	C26H45N1O3S1	2-(4-Methyl-5-thiazolyl)ethyl butanoate C10H15N1O2S1 + C16H30O1 -> C26H45N1O3S1	1		0	0	0	0	0	0	0	0	0	0	0	0	0	0	0	0	0	0	0	0	0	0	0	0	0	0	0	0	0	0	0	0	0	0	0	0	0	0	0	0	0
93	451.312	1	452.322	0.42	C26H45N1O3S1	2-(4-Methyl-5-thiazolyl)ethyl butanoate C10H15N1O2S1 + C16H30O1 -> C26H45N1O3S1	2		0.0381434	0	0.0369944	0.0448778	0.0362563	0.0177781	0	0	0.0324929	0.0434288	0.0325532	0	0.0221902	0.0342246	0	0	0	0.0336132	0.0421969	0.0262783	0	0.0415566	0	0	0.00955875	0.0333093	0	0.0236686	0.0370184	0.0259471	0.0471751	0.0403392	0.0397972	0.0396275	0.0183339	0.00720757	0.0417642	0.031059	0.0326225	0.023907	0.0336311
93	451.312	1	452.322	0.42	C26H45N1O3S1	2-(4-Methyl-5-thiazolyl)ethyl butanoate C10H15N1O2S1 + C16H30O1 -> C26H45N1O3S1	3		0.0022146	0	0.00303819	0	0	0	0	0	0	0.00216467	0.00222145	0	0	0.0022241	0.0181703	0.0299738	0	0	0	0	0	0	0	0	0.0105126	0.00377353	0	0	0	0	0	0	0	0.00492137	0.00179603	0	0.00606703	0.00501507	0	0.0192217	0.0169919
93	451.312	1	452.322	0.42	C26H45N1O3S1	2-(4-Methyl-5-thiazolyl)ethyl butanoate C10H15N1O2S1 + C16H30O1 -> C26H45N1O3S1	4		0.0276231	0.257443	0.0133294	0.0136848	0.00744512	0.2352	0	0	0	0	0	0	0	0.00562657	0	0	0	0	0	0	0	0	0	0	0	0	0	0	0	0	0	0	0	0.000814925	0	0	0	0	0	0	0
93	451.312	1	452.322	0.42	C26H45N1O3S1	2-(4-Methyl-5-thiazolyl)ethyl butanoate C10H15N1O2S1 + C16H30O1 -> C26H45N1O3S1	5		0	0.113654	0.0018496	0	0	0	0	0	0.00297211	0	0	0	0	0	0	0	0	0	0	0	0	0	0	0	0	0	0	0	0	0	0	0	0	0	0	0.00252948	0	0	0	0	0
93	451.312	1	452.322	0.42	C26H45N1O3S1	2-(4-Methyl-5-thiazolyl)ethyl butanoate C10H15N1O2S1 + C16H30O1 -> C26H45N1O3S1	6		0	0	0	0.00365437	0	0	0	0	0	0	0	0	0	0	0	0	0.151486	0	0	0	0	0	0	0	0	0	0	0	0	0	0	0	0	0	0	0	0	0	0	0	0
93	451.312	1	452.322	0.42	C26H45N1O3S1	2-(4-Methyl-5-thiazolyl)ethyl butanoate C10H15N1O2S1 + C16H30O1 -> C26H45N1O3S1	7		0	0.0111303	0	0	0	0	0	0	0	0	0	0	0	0	0	0	0	0	0	0	0	0	0	0	0	0	0	0	0	0	0	0	0	0	0	0	0	0	0	0	0
93	451.312	1	452.322	0.42	C26H45N1O3S1	2-(4-Methyl-5-thiazolyl)ethyl butanoate C10H15N1O2S1 + C16H30O1 -> C26H45N1O3S1	8		0	0	0	0	0	0	0	0	0	0	0	0	0	0	0	0	0	0	0	0	0	0	0	0	0	0	0	0	0	0	0	0	0	0	0	0	0	0	0	0	0
93	451.312	1	452.322	0.42	C26H45N1O3S1	2-(4-Methyl-5-thiazolyl)ethyl butanoate C10H15N1O2S1 + C16H30O1 -> C26H45N1O3S1	9		0	0	0	0	0	0	0	0	0	0	0	0	0	0	0	0	0	0	0	0	0	0	0	0	0	0	0	0	0	0	0	0	0	0	0	0	0	0	0	0	0
93	451.312	1	452.322	0.42	C26H45N1O3S1	2-(4-Methyl-5-thiazolyl)ethyl butanoate C10H15N1O2S1 + C16H30O1 -> C26H45N1O3S1	10		0	0	0	0	0	0	0	0	0	0	0	0	0	0	0	0	0	0	0	0	0	0	0	0	0	0	0	0.0148005	0	0	0.00898907	0	0	0	0	0	0	0	0	0.00777505	0.0270049
94	249.086	-1	248.08	0.36	C10H19N1O2S2	S-Acetyldihydrolipoamide C10H19N1O2S2	0		0.997022	0.996984	1	0.995856	0.94372	1	0.994661	0.99338	0.96471	0.995561	1	1	1	1	0.949735	0.995897	0.987063	0.979947	0.777021	0.964485	1	0.9189	0.991683	0.954303	1	0.941498	0.88814	0.997863	0.992333	1	1	1	1	0.94787	0.992497	1	0.96962	1	0.991329	0.985531	0.939675
94	249.086	-1	248.08	0.36	C10H19N1O2S2	S-Acetyldihydrolipoamide C10H19N1O2S2	1		0.00297822	0	0	0	0	0	0	0.00662043	0	0.00443924	0	0	0	0	0	0	0	0	0	0	0	0.0177235	0	0.0269073	0	0.0385315	0	0	0	0	0	0	0	0	0.00750325	0	0.0135914	0	0	0.007618	0.0344391
94	249.086	-1	248.08	0.36	C10H19N1O2S2	S-Acetyldihydrolipoamide C10H19N1O2S2	2		0	0	0	0	0	0	0	0	0	0	0	0	0	0	0	0.0041034	0	0	0	0	0	0	0	0	0	0	0	0	0.00766687	0	0	0	0	0	0	0	0.00163161	0	0.00867072	0	0
94	249.086	-1	248.08	0.36	C10H19N1O2S2	S-Acetyldihydrolipoamide C10H19N1O2S2	3		0	0	0	0	0	0	0	0	0	0	0	0	0	0	0	0	0	0	0	0	0	0	0	0	0	0	0	0	0	0	0	0	0	0	0	0	0	0	0	0	0
94	249.086	-1	248.08	0.36	C10H19N1O2S2	S-Acetyldihydrolipoamide C10H19N1O2S2	4		0	0	0	0	0	0	0	0	0	0	0	0	0	0	0	0	0	0	0	0	0	0	0	0	0	0	0	0	0	0	0	0	0	0	0	0	0	0	0	0	0
94	249.086	-1	248.08	0.36	C10H19N1O2S2	S-Acetyldihydrolipoamide C10H19N1O2S2	5		0	0	0	0	0	0	0	0	0	0	0	0	0	0	0	0	0	0	0	0	0	0	0	0	0	0	0	0	0	0	0	0	0	0	0	0	0	0	0	0	0
94	249.086	-1	248.08	0.36	C10H19N1O2S2	S-Acetyldihydrolipoamide C10H19N1O2S2	6		0	0	0	0	0	0	0	0	0	0	0	0	0	0	0	0	0	0	0	0	0	0	0	0	0	0	0	0	0	0	0	0	0	0	0	0	0	0	0	0	0
94	249.086	-1	248.08	0.36	C10H19N1O2S2	S-Acetyldihydrolipoamide C10H19N1O2S2	7		0	0	0	0	0	0	0	0	0	0	0	0	0	0	0	0	0	0	0	0	0	0	0	0	0	0	0	0	0	0	0	0	0	0	0	0	0	0	0	0	0
94	249.086	-1	248.08	0.36	C10H19N1O2S2	S-Acetyldihydrolipoamide C10H19N1O2S2	8		0	0	0	0	0.0562801	0	0	0	0.0130639	0	0	0	0	0	0	0	0.0129372	0.0175742	0.222979	0.0301289	0	0.0633766	0	0	0	0.0199706	0	0	0	0	0	0	0	0.0521301	0	0	0.0151572	0	0	0	0.0258859
94	249.086	-1	248.08	0.36	C10H19N1O2S2	S-Acetyldihydrolipoamide C10H19N1O2S2	9		0	0	0	0	0	0	0	0	0	0	0	0	0	0	0	0	0	0	0	0	0	0	0	0	0	0	0	0	0	0	0	0	0	0	0	0	0	0	0	0	0
94	249.086	-1	248.08	0.36	C10H19N1O2S2	S-Acetyldihydrolipoamide C10H19N1O2S2	10		0	0.00301633	0	0.00414351	0	0	0.0053386	0	0.0222263	0	0	0	0	0	0.0502651	0	0	0.00247892	0	0.00538591	0	0	0.00831733	0.0187897	0	0	0.11186	0.00213667	0	0	0	0	0	0	0	0	0	0	0	0.0068509	0
95	311.319	1	312.326	0.42	C20H41N1O1	Octadecanamide C18H37N1O1 + C2H4 -> C20H41N1O1	0		0.83431	0.821247	0.822297	0.816958	0.820519	0.832989	0.826327	0.824016	0.835895	0.816491	0.8174	0.83886	0.820023	0.819037	0.849505	0.851831	0.826956	0.821408	0.806391	0.823968	0.84627	0.820287	0.851781	0.823944	0.836736	0.826153	0.833584	0.808403	0.826788	0.825649	0.834343	0.821952	0.811943	0.803279	0.846158	0.855207	0.817343	0.826271	0.823626	0.830739	0.817661
95	311.319	1	312.326	0.42	C20H41N1O1	Octadecanamide C18H37N1O1 + C2H4 -> C20H41N1O1	1		0.16569	0.166716	0.172004	0.166303	0.164108	0.167011	0.173673	0.16333	0.156027	0.166504	0.169054	0.156244	0.167954	0.166194	0.14212	0.148169	0.163221	0.163391	0.188601	0.169667	0.146132	0.168486	0.148219	0.17074	0.156552	0.163221	0.160405	0.172047	0.164276	0.160943	0.145786	0.167854	0.188057	0.174686	0.139621	0.144793	0.15969	0.161414	0.165229	0.16406	0.172944
95	311.319	1	312.326	0.42	C20H41N1O1	Octadecanamide C18H37N1O1 + C2H4 -> C20H41N1O1	2		0	0.0120364	0.00569933	0.016739	0.0153732	0	0	0.0126544	0.00807789	0.0170044	0.0135466	0.00489521	0.0120233	0.0147697	0.00837469	0	0.00982298	0.0152005	0.00500826	0.00636474	0.00759712	0.0112268	0	0.00531636	0.00671173	0.0106266	0.00601095	0.0195501	0.00893581	0.013408	0.0198716	0.0101938	0	0.0220356	0.0142208	0	0.0229662	0.0123151	0.0111452	0.00520106	0.00939497
95	311.319	1	312.326	0.42	C20H41N1O1	Octadecanamide C18H37N1O1 + C2H4 -> C20H41N1O1	3		0	0	0	0	0	0	0	0	0	0	0	0	0	0	0	0	0	0	0	0	0	0	0	0	0	0	0	0	0	0	0	0	0	0	0	0	0	0	0	0	0
95	311.319	1	312.326	0.42	C20H41N1O1	Octadecanamide C18H37N1O1 + C2H4 -> C20H41N1O1	4		0	0	0	0	0	0	0	0	0	0	0	0	0	0	0	0	0	0	0	0	0	0	0	0	0	0	0	0	0	0	0	0	0	0	0	0	0	0	0	0	0
95	311.319	1	312.326	0.42	C20H41N1O1	Octadecanamide C18H37N1O1 + C2H4 -> C20H41N1O1	5		0	0	0	0	0	0	0	0	0	0	0	0	0	0	0	0	0	0	0	0	0	0	0	0	0	0	0	0	0	0	0	0	0	0	0	0	0	0	0	0	0
95	311.319	1	312.326	0.42	C20H41N1O1	Octadecanamide C18H37N1O1 + C2H4 -> C20H41N1O1	6		0	0	0	0	0	0	0	0	0	0	0	0	0	0	0	0	0	0	0	0	0	0	0	0	0	0	0	0	0	0	0	0	0	0	0	0	0	0	0	0	0
95	311.319	1	312.326	0.42	C20H41N1O1	Octadecanamide C18H37N1O1 + C2H4 -> C20H41N1O1	7		0	0	0	0	0	0	0	0	0	0	0	0	0	0	0	0	0	0	0	0	0	0	0	0	0	0	0	0	0	0	0	0	0	0	0	0	0	0	0	0	0
95	311.319	1	312.326	0.42	C20H41N1O1	Octadecanamide C18H37N1O1 + C2H4 -> C20H41N1O1	8		0	0	0	0	0	0	0	0	0	0	0	0	0	0	0	0	0	0	0	0	0	0	0	0	0	0	0	0	0	0	0	0	0	0	0	0	0	0	0	0	0
95	311.319	1	312.326	0.42	C20H41N1O1	Octadecanamide C18H37N1O1 + C2H4 -> C20H41N1O1	9		0	0	0	0	0	0	0	0	0	0	0	0	0	0	0	0	0	0	0	0	0	0	0	0	0	0	0	0	0	0	0	0	0	0	0	0	0	0	0	0	0
95	311.319	1	312.326	0.42	C20H41N1O1	Octadecanamide C18H37N1O1 + C2H4 -> C20H41N1O1	10		0	0	0	0	0	0	0	0	0	0	0	0	0	0	0	0	0	0	0	0	0	0	0	0	0	0	0	0	0	0	0	0	0	0	0	0	0	0	0	0	0
95	311.319	1	312.326	0.42	C20H41N1O1	Octadecanamide C18H37N1O1 + C2H4 -> C20H41N1O1	11		0	0	0	0	0	0	0	0	0	0	0	0	0	0	0	0	0	0	0	0	0	0	0	0	0	0	0	0	0	0	0	0	0	0	0	0	0	0	0	0	0
95	311.319	1	312.326	0.42	C20H41N1O1	Octadecanamide C18H37N1O1 + C2H4 -> C20H41N1O1	12		0	0	0	0	0	0	0	0	0	0	0	0	0	0	0	0	0	0	0	0	0	0	0	0	0	0	0	0	0	0	0	0	0	0	0	0	0	0	0	0	0
95	311.319	1	312.326	0.42	C20H41N1O1	Octadecanamide C18H37N1O1 + C2H4 -> C20H41N1O1	13		0	0	0	0	0	0	0	0	0	0	0	0	0	0	0	0	0	0	0	0	0	0	0	0	0	0	0	0	0	0	0	0	0	0	0	0	0	0	0	0	0
95	311.319	1	312.326	0.42	C20H41N1O1	Octadecanamide C18H37N1O1 + C2H4 -> C20H41N1O1	14		0	0	0	0	0	0	0	0	0	0	0	0	0	0	0	0	0	0	0	0	0	0	0	0	0	0	0	0	0	0	0	0	0	0	0	0	0	0	0	0	0
95	311.319	1	312.326	0.42	C20H41N1O1	Octadecanamide C18H37N1O1 + C2H4 -> C20H41N1O1	15		0	0	0	0	0	0	0	0	0	0	0	0	0	0	0	0	0	0	0	0	0	0	0	0	0	0	0	0	0	0	0	0	0	0	0	0	0	0	0	0	0
95	311.319	1	312.326	0.42	C20H41N1O1	Octadecanamide C18H37N1O1 + C2H4 -> C20H41N1O1	16		0	0	0	0	0	0	0	0	0	0	0	0	0	0	0	0	0	0	0	0	0	0	0	0	0	0	0	0	0	0	0	0	0	0	0	0	0	0	0	0	0
95	311.319	1	312.326	0.42	C20H41N1O1	Octadecanamide C18H37N1O1 + C2H4 -> C20H41N1O1	17		0	0	0	0	0	0	0	0	0	0	0	0	0	0	0	0	0	0	0	0	0	0	0	0	0	0	0	0	0	0	0	0	0	0	0	0	0	0	0	0	0
95	311.319	1	312.326	0.42	C20H41N1O1	Octadecanamide C18H37N1O1 + C2H4 -> C20H41N1O1	18		0	0	0	0	0	0	0	0	0	0	0	0	0	0	0	0	0	0	0	0	0	0	0	0	0	0	0	0	0	0	0	0	0	0	0	0	0	0	0	0	0
101	171.108	1	172.115	0.42	C9H17N1S1	2,5-Dihydro-4,5-dimethyl-2-(2-methylpropyl)thiazole C9H17N1S1	0		0.915191	0.946462	0.91377	0.917946	0.921602	0.919642	0.94537	0.791617	0.942702	0.936267	0.955869	0.912093	0.898419	0.934978	0.938196	0.933884	0.93423	0.934646	0.965039	1	0.962547	0.933575	0.915869	0.916308	0.90544	0.928818	0.933666	0.923632	0.941316	0.92608	0.940959	0.991106	0.961739	0.926281	0.92772	0.94569	0.915887	0.932869	0.956625	0.915436	0.909936
101	171.108	1	172.115	0.42	C9H17N1S1	2,5-Dihydro-4,5-dimethyl-2-(2-methylpropyl)thiazole C9H17N1S1	1		0.0848093	0.053538	0.0862304	0.0816379	0.0783978	0.0803582	0.0546296	0.208383	0.0572978	0.0637326	0.0441308	0.0879072	0.0714461	0.0650222	0.0618037	0.0661157	0.0629668	0.0653542	0.0349614	0	0.0374534	0.0664247	0.0841306	0.0836924	0.0858189	0.0711815	0.0663336	0.076368	0.0553433	0.0739204	0.0590414	0.00889378	0.0382613	0.0737188	0.0722795	0.05431	0.0841131	0.0671314	0.0433747	0.0736477	0.0900645
101	171.108	1	172.115	0.42	C9H17N1S1	2,5-Dihydro-4,5-dimethyl-2-(2-methylpropyl)thiazole C9H17N1S1	2		0	0	0	0	0	0	0	0	0	0	0	0	0	0	0	0	0	0	0	0	0	0	0	0	0	0	0	0	0	0	0	0	0	0	0	0	0	0	0	0	0
101	171.108	1	172.115	0.42	C9H17N1S1	2,5-Dihydro-4,5-dimethyl-2-(2-methylpropyl)thiazole C9H17N1S1	3		0	0	0	0	0	0	0	0	0	0	0	0	0	0	0	0	0	0	0	0	0	0	0	0	0	0	0	0	0	0	0	0	0	0	0	0	0	0	0	0	0
101	171.108	1	172.115	0.42	C9H17N1S1	2,5-Dihydro-4,5-dimethyl-2-(2-methylpropyl)thiazole C9H17N1S1	4		0	0	0	0.000415576	0	0	0	0	0	0	0	0	0	0	0	0	0	0	0	0	0	0	0	0	0.00874137	0	0	0	0.00334077	0	0	0	0	0	0	0	0	0	0	0.0109163	0
101	171.108	1	172.115	0.42	C9H17N1S1	2,5-Dihydro-4,5-dimethyl-2-(2-methylpropyl)thiazole C9H17N1S1	5		0	0	0	0	0	0	0	0	0	0	0	0	0	0	0	0	0	0	0	0	0	0	0	0	0	0	0	0	0	0	0	0	0	0	0	0	0	0	0	0	0
101	171.108	1	172.115	0.42	C9H17N1S1	2,5-Dihydro-4,5-dimethyl-2-(2-methylpropyl)thiazole C9H17N1S1	6		0	0	0	0	0	0	0	0	0	0	0	0	0.0301347	0	0	0	0.00280294	0	0	0	0	0	0	0	0	0	0	0	0	0	0	0	0	0	0	0	0	0	0	0	0
101	171.108	1	172.115	0.42	C9H17N1S1	2,5-Dihydro-4,5-dimethyl-2-(2-methylpropyl)thiazole C9H17N1S1	7		0	0	0	0	0	0	0	0	0	0	0	0	0	0	0	0	0	0	0	0	0	0	0	0	0	0	0	0	0	0	0	0	0	0	0	0	0	0	0	0	0
101	171.108	1	172.115	0.42	C9H17N1S1	2,5-Dihydro-4,5-dimethyl-2-(2-methylpropyl)thiazole C9H17N1S1	8		0	0	0	0	0	0	0	0	0	0	0	0	0	0	0	0	0	0	0	0	0	0	0	0	0	0	0	0	0	0	0	0	0	0	0	0	0	0	0	0	0
101	171.108	1	172.115	0.42	C9H17N1S1	2,5-Dihydro-4,5-dimethyl-2-(2-methylpropyl)thiazole C9H17N1S1	9		0	0	0	0	0	0	0	0	0	0	0	0	0	0	0	0	0	0	0	0	0	0	0	0	0	0	0	0	0	0	0	0	0	0	0	0	0	0	0	0	0
103	308.119	1	309.127	0.43	C15H20N2O3S1	Penicilloic acid C16H20N2O5S1 - C1O2 -> C15H20N2O3S1	0		0	0	0	0	0	0	0	0	0	0	0	0	0	0	0	0.85495	0.850483	0.85381	0.749554	0.817386	0.791336	0.827812	0.858977	0.840353	0.682813	0.765878	0.826401	0.855754	0.853146	0.852603	0.82246	0.837536	0.767092	0.60403	0.850703	0.849701	0.717973	0.854003	0.818053	0.863829	0.863683
103	308.119	1	309.127	0.43	C15H20N2O3S1	Penicilloic acid C16H20N2O5S1 - C1O2 -> C15H20N2O3S1	1		0	0	0	0	0	0	0	0	0	0	0	0	0	0	0	0.142374	0.146995	0.144842	0.0851887	0.0959803	0.121209	0.116012	0.113926	0.122865	0.0654876	0	0.108154	0.143433	0.14425	0.144911	0.12582	0.0841459	0.117065	0.0767647	0.0657753	0.103097	0.0192566	0.114672	0.0929666	0.111878	0.128517
103	308.119	1	309.127	0.43	C15H20N2O3S1	Penicilloic acid C16H20N2O5S1 - C1O2 -> C15H20N2O3S1	2		0.164414	0	0	0	0	0	0	0	0	0	0	0	0	0	0	0	0	0	0	0	0	0	0	0	0	0	0	0	0.00116755	0	0	0	0	0	0	0	0	0	0	0	0
103	308.119	1	309.127	0.43	C15H20N2O3S1	Penicilloic acid C16H20N2O5S1 - C1O2 -> C15H20N2O3S1	3		0	0	0	0	0	0	0	0	0	0	0	0	0	0	0	0	0	0	0	0	0	0	0	0	0	0	0	0	0	0	0	0	0	0	0	0	0	0	0	0	0
103	308.119	1	309.127	0.43	C15H20N2O3S1	Penicilloic acid C16H20N2O5S1 - C1O2 -> C15H20N2O3S1	4		0.199395	0.380638	0.145976	0.18853	0.0287261	0.589723	0.53773	0.219552	0.344694	0.406713	0.130142	0.112802	0.439859	0.0641293	0.230661	0.000814661	0.000867175	0.000536242	0.102881	0.0412966	0.027983	0.0394739	0.0152401	0.0263148	0.0643517	0	0.00526517	0.000282181	0.000849189	0.000952359	0.0315264	0.0347567	0.069797	0.11742	0.0269202	0.0164223	0.0748174	0.00179229	0.0504213	0.00609889	0.0050246
103	308.119	1	309.127	0.43	C15H20N2O3S1	Penicilloic acid C16H20N2O5S1 - C1O2 -> C15H20N2O3S1	5		0.438517	0.332154	0.611721	0.488097	0.363824	0.10694	0	0.22659	0	0.442209	0.747622	0.542554	0.560141	0.438061	0.316388	0	0.000161271	0.000136679	0	0	0.00914517	0	0	0.00272207	0.17714	0.177619	0.0380545	7.65269e-05	0	0	0	0.0069833	0	0.119759	0.0413973	0.0196169	0.148335	0.0221709	0.0297523	0	0
103	308.119	1	309.127	0.43	C15H20N2O3S1	Penicilloic acid C16H20N2O5S1 - C1O2 -> C15H20N2O3S1	6		0	0	0	0	0	0	0	0	0	0	0	0	0	0	0	0.000791532	0.000691926	0	0	0	0	0	0	0	0	0	0	0	0	0	0	0	0	0	0	0	0	0	0	0	0
103	308.119	1	309.127	0.43	C15H20N2O3S1	Penicilloic acid C16H20N2O5S1 - C1O2 -> C15H20N2O3S1	7		0	0	0	0	0.540369	0	0	0	0	0	0	0.23281	0	0.342667	0	0	0	0	0	0	0	0	0	0	0	0	0	0	0	0	0.00979048	0	0.0148943	0	0	0	0	0	0	0	0
103	308.119	1	309.127	0.43	C15H20N2O3S1	Penicilloic acid C16H20N2O5S1 - C1O2 -> C15H20N2O3S1	8		0	0	0	0	0	0	0	0	0.604453	0	0.065446	0	0	0	0.452951	0	0	0.000136566	0	0	0	0	0.00357362	0	0	0.0107853	0.00897257	0	0	0	0	0	0	0	0	0	0.0139741	0	0	0	0
103	308.119	1	309.127	0.43	C15H20N2O3S1	Penicilloic acid C16H20N2O5S1 - C1O2 -> C15H20N2O3S1	9		0.141607	0	0.167389	0.0548424	0	0	0	0	0	0	0	0	0	0	0	0	9.64162e-05	0	0	0	0	0	0	0	0	0	0	0	0	0	0	0	0	0	0	0	0	0	0	0	0
103	308.119	1	309.127	0.43	C15H20N2O3S1	Penicilloic acid C16H20N2O5S1 - C1O2 -> C15H20N2O3S1	10		0	0	0	0	0	0	0	0	0	0	0	0	0	0	0	0	0	0	0	0	0	0	0	0	0	0	0	0	0	0	0	0	0	0	0	0	0	0	0	0	0
103	308.119	1	309.127	0.43	C15H20N2O3S1	Penicilloic acid C16H20N2O5S1 - C1O2 -> C15H20N2O3S1	11		0	0	0	0	0	0	0	0	0	0	0	0	0	0	0	0	0	0	0	0	0	0	0	0	0	0	0	0	0	0	0	0	0	0	0	0	0	0	0	0	0
103	308.119	1	309.127	0.43	C15H20N2O3S1	Penicilloic acid C16H20N2O5S1 - C1O2 -> C15H20N2O3S1	12		0.0560667	0.287209	0.0749133	0.268531	0.0670805	0.303337	0.46227	0.553859	0.0508534	0.151079	0.0567891	0.111834	0	0.155142	0	0.00106956	0.000705338	0.000538807	0.0623765	0.0453372	0.0503269	0.0167021	0.00828283	0.00774509	0.0102069	0.0457185	0.0131532	0.000454256	0.000586474	0.00153404	0.0104029	0.0365777	0.031152	0.0820258	0.0152041	0.011163	0.0256441	0.00736124	0.00880724	0.0181941	0.00277555
103	308.119	1	309.127	0.43	C15H20N2O3S1	Penicilloic acid C16H20N2O5S1 - C1O2 -> C15H20N2O3S1	13		0	0	0	0	0	0	0	0	0	0	0	0	0	0	0	0	0	0	0	0	0	0	0	0	0	0	0	0	0	0	0	0	0	0	0	0	0	0	0	0	0
103	308.119	1	309.127	0.43	C15H20N2O3S1	Penicilloic acid C16H20N2O5S1 - C1O2 -> C15H20N2O3S1	14		0	0	0	0	0	0	0	0	0	0	0	0	0	0	0	0	0	0	0	0	0	0	0	0	0	0	0	0	0	0	0	0	0	0	0	0	0	0	0	0	0
103	308.119	1	309.127	0.43	C15H20N2O3S1	Penicilloic acid C16H20N2O5S1 - C1O2 -> C15H20N2O3S1	15		0	0	0	0	0	0	0	0	0	0	0	0	0	0	0	0	0	0	0	0	0	0	0	0	0	0	0	0	0	0	0	0	0	0	0	0	0	0	0	0	0
106	200.178	-1	199.17	0.37	C12H24O2	Dodecanoic acid C12H24O2	0		0.895805	0.904458	0.906193	0.898542	0.89676	0.90074	0.920098	0.911691	0.914243	0.911238	0.914396	0.909795	0.905731	0.905487	0.892709	0.914247	0.913018	0.907302	0.929258	0.927903	0.920854	0.913823	0.929877	0.907685	0.906704	0.907906	0.918138	0.917313	0.913638	0.905817	0.922817	0.91601	0.919305	0.899176	0.911264	0.915754	0.910676	0.922027	0.913682	0.922951	0.929876
106	200.178	-1	199.17	0.37	C12H24O2	Dodecanoic acid C12H24O2	1		0.102153	0.0955418	0.0928231	0.101458	0.10324	0.09926	0.0799022	0.0883093	0.0857575	0.0887625	0.0856041	0.0902045	0.0942688	0.0945128	0.107291	0.0839755	0.0869818	0.0926985	0.070742	0.0720973	0.0791459	0.0861768	0.0701227	0.08414	0.093296	0.0920941	0.0818617	0.0810855	0.0844107	0.0922014	0.0771831	0.0839895	0.0806952	0.100824	0.0887361	0.0842459	0.0893241	0.0779733	0.0863175	0.0752409	0.0701239
106	200.178	-1	199.17	0.37	C12H24O2	Dodecanoic acid C12H24O2	2		0.00204246	0	0	0	0	0	0	0	0	0	0	0	0	0	0	0	0	0	0	0	0	0	0	0	0	0	0	0	0	0.00198201	0	0	0	0	0	0	0	0	0	0	0
106	200.178	-1	199.17	0.37	C12H24O2	Dodecanoic acid C12H24O2	3		0	0	0	0	0	0	0	0	0	0	0	0	0	0	0	0	0	0	0	0	0	0	0	0	0	0	0	0	0	0	0	0	0	0	0	0	0	0	0	0	0
106	200.178	-1	199.17	0.37	C12H24O2	Dodecanoic acid C12H24O2	4		0	0	0	0	0	0	0	0	0	0	0	0	0	0	0	0	0	0	0	0	0	0	0	0	0	0	0	0	0	0	0	0	0	0	0	0	0	0	0	0	0
106	200.178	-1	199.17	0.37	C12H24O2	Dodecanoic acid C12H24O2	5		0	0	0	0	0	0	0	0	0	0	0	0	0	0	0	0	0	0	0	0	0	0	0	0	0	0	0	0	0	0	0	0	0	0	0	0	0	0	0	0	0
106	200.178	-1	199.17	0.37	C12H24O2	Dodecanoic acid C12H24O2	6		0	0	0	0	0	0	0	0	0	0	0	0	0	0	0	0	0	0	0	0	0	0	0	0	0	0	0	0	0	0	0	0	0	0	0	0	0	0	0	0	0
106	200.178	-1	199.17	0.37	C12H24O2	Dodecanoic acid C12H24O2	7		0	0	0	0	0	0	0	0	0	0	0	0	0	0	0	0	0	0	0	0	0	0	0	0	0	0	0	0	0	0	0	0	0	0	0	0	0	0	0	0	0
106	200.178	-1	199.17	0.37	C12H24O2	Dodecanoic acid C12H24O2	8		0	0	0.000983908	0	0	0	0	0	0	0	0	0	0	0	0	0	0	0	0	0	0	0	0	0	0	0	0	0	0	0	0	0	0	0	0	0	0	0	0	0	0
106	200.178	-1	199.17	0.37	C12H24O2	Dodecanoic acid C12H24O2	9		0	0	0	0	0	0	0	0	0	0	0	0	0	0	0	0	0	0	0	0	0	0	0	0	0	0	0	0.00160113	0	0	0	0	0	0	0	0	0	0	0	0	0
106	200.178	-1	199.17	0.37	C12H24O2	Dodecanoic acid C12H24O2	10		0	0	0	0	0	0	0	0	0	0	0	0	0	0	0	0	0	0	0	0	0	0	0	0	0	0	0	0	0	0	0	0	0	0	0	0	0	0	0	0	0
106	200.178	-1	199.17	0.37	C12H24O2	Dodecanoic acid C12H24O2	11		0	0	0	0	0	0	0	0	0	0	0	0	0	0	0	0	0	0	0	0	0	0	0	0.00817462	0	0	0	0	0.00195165	0	0	0	0	0	0	0	0	0	0	0	0
106	200.178	-1	199.17	0.37	C12H24O2	Dodecanoic acid C12H24O2	12		0	0	0	0	0	0	0	0	0	0	0	0	0	0	0	0.00177762	0	0	0	0	0	0	0	0	0	0	0	0	0	0	0	0	0	0	0	0	0	0	0	0.00180829	0
107	283.288	1	284.295	0.43	C18H37N1O1	Octadecanamide C18H37N1O1	0		0.841643	0.84	0.840608	0.82792	0.821857	0.850037	0.836091	0.833705	0.845801	0.832899	0.839799	0.849155	0.843868	0.838591	0.848125	0.854381	0.837563	0.829781	0.8599	0.841094	0.846167	0.835257	0.837337	0.849178	0.838153	0.829111	0.834439	0.834284	0.82616	0.832798	0.840852	0.844822	0.841854	0.83376	0.835237	0.8463	0.832743	0.839812	0.823825	0.835569	0.840803
107	283.288	1	284.295	0.43	C18H37N1O1	Octadecanamide C18H37N1O1	1		0.144531	0.146089	0.145312	0.157989	0.162131	0.140216	0.156679	0.154591	0.145921	0.152326	0.14825	0.139357	0.142768	0.147659	0.139094	0.140337	0.151291	0.158493	0.133644	0.145427	0.140245	0.147892	0.142539	0.141819	0.14893	0.160164	0.156219	0.154587	0.156116	0.156058	0.145882	0.150928	0.153366	0.152495	0.155406	0.142033	0.155103	0.148538	0.16403	0.151038	0.146265
107	283.288	1	284.295	0.43	C18H37N1O1	Octadecanamide C18H37N1O1	2		0.0138262	0.011874	0.0140803	0.0140901	0.0154106	0.00974694	0.00722975	0.0117033	0.00827877	0.0147746	0.011951	0.0114878	0.0133638	0.0137495	0.0127805	0.00528171	0.0111465	0.0117261	0.00645624	0.013479	0.013588	0.0168509	0.0201241	0.00900288	0.0129172	0.0107255	0.00934214	0.0111289	0.017724	0.0111442	0.0132661	0.0042496	0.00478046	0.0137453	0.00935697	0.0116667	0.0121539	0.01165	0.0121453	0.0133935	0.012932
107	283.288	1	284.295	0.43	C18H37N1O1	Octadecanamide C18H37N1O1	3		0	0	0	0	0.000601493	0	0	0	0	0	0	0	0	0	0	0	0	0	0	0	0	0	0	0	0	0	0	0	0	0	0	0	0	0	0	0	0	0	0	0	0
107	283.288	1	284.295	0.43	C18H37N1O1	Octadecanamide C18H37N1O1	4		0	0	0	0	0	0	0	0	0	0	0	0	0	0	0	0	0	0	0	0	0	0	0	0	0	0	0	0	0	0	0	0	0	0	0	0	0	0	0	0	0
107	283.288	1	284.295	0.43	C18H37N1O1	Octadecanamide C18H37N1O1	5		0	0	0	0	0	0	0	0	0	0	0	0	0	0	0	0	0	0	0	0	0	0	0	0	0	0	0	0	0	0	0	0	0	0	0	0	0	0	0	0	0
107	283.288	1	284.295	0.43	C18H37N1O1	Octadecanamide C18H37N1O1	6		0	0	0	0	0	0	0	0	0	0	0	0	0	0	0	0	0	0	0	0	0	0	0	0	0	0	0	0	0	0	0	0	0	0	0	0	0	0	0	0	0
107	283.288	1	284.295	0.43	C18H37N1O1	Octadecanamide C18H37N1O1	7		0	0	0	0	0	0	0	0	0	0	0	0	0	0	0	0	0	0	0	0	0	0	0	0	0	0	0	0	0	0	0	0	0	0	0	0	0	0	0	0	0
107	283.288	1	284.295	0.43	C18H37N1O1	Octadecanamide C18H37N1O1	8		0	0	0	0	0	0	0	0	0	0	0	0	0	0	0	0	0	0	0	0	0	0	0	0	0	0	0	0	0	0	0	0	0	0	0	0	0	0	0	0	0
107	283.288	1	284.295	0.43	C18H37N1O1	Octadecanamide C18H37N1O1	9		0	0	0	0	0	0	0	0	0	0	0	0	0	0	0	0	0	0	0	0	0	0	0	0	0	0	0	0	0	0	0	0	0	0	0	0	0	0	0	0	0
107	283.288	1	284.295	0.43	C18H37N1O1	Octadecanamide C18H37N1O1	10		0	0	0	0	0	0	0	0	0	0	0	0	0	0	0	0	0	0	0	0	0	0	0	0	0	0	0	0	0	0	0	0	0	0	0	0	0	0	0	0	0
107	283.288	1	284.295	0.43	C18H37N1O1	Octadecanamide C18H37N1O1	11		0	0.00203743	0	0	0	0	0	0	0	0	0	0	0	0	0	0	0	0	0	0	0	0	0	0	0	0	0	0	0	0	0	0	0	0	0	0	0	0	0	0	0
107	283.288	1	284.295	0.43	C18H37N1O1	Octadecanamide C18H37N1O1	12		0	0	0	0	0	0	0	0	0	0	0	0	0	0	0	0	0	0	0	0	0	0	0	0	0	0	0	0	0	0	0	0	0	0	0	0	0	0	0	0	0
107	283.288	1	284.295	0.43	C18H37N1O1	Octadecanamide C18H37N1O1	13		0	0	0	0	0	0	0	0	0	0	0	0	0	0	0	0	0	0	0	0	0	0	0	0	0	0	0	0	0	0	0	0	0	0	0	0	0	0	0	0	0
107	283.288	1	284.295	0.43	C18H37N1O1	Octadecanamide C18H37N1O1	14		0	0	0	0	0	0	0	0	0	0	0	0	0	0	0	0	0	0	0	0	0	0	0	0	0	0	0	0	0	0	0	0	0	0	0	0	0	0	0	0	0
107	283.288	1	284.295	0.43	C18H37N1O1	Octadecanamide C18H37N1O1	15		0	0	0	0	0	0	0	0	0	0	0	0	0	0	0	0	0	0	0	0	0	0	0	0	0	0	0	0	0	0	0	0	0	0	0	0	0	0	0	0	0
107	283.288	1	284.295	0.43	C18H37N1O1	Octadecanamide C18H37N1O1	16		0	0	0	0	0	0	0	0	0	0	0	0	0	0	0	0	0	0	0	0	0	0	0	0	0	0	0	0	0	0	0	0	0	0	0	0	0	0	0	0	0
107	283.288	1	284.295	0.43	C18H37N1O1	Octadecanamide C18H37N1O1	17		0	0	0	0	0	0	0	0	0	0	0	0	0	0	0	0	0	0	0	0	0	0	0	0	0	0	0	0	0	0	0	0	0	0	0	0	0	0	0	0	0
107	283.288	1	284.295	0.43	C18H37N1O1	Octadecanamide C18H37N1O1	18		0	0	0	0	0	0	0	0	0	0	0	0	0	0	0	0	0	0	0	0	0	0	0	0	0	0	0	0	0	0	0	0	0	0	0	0	0	0	0	0	0
108	447.298	1	448.306	0.43	C26H41N1O5	Glycocholic acid C26H43N1O6 - H2O1 -> C26H41N1O5	0		0.758853	0.762076	0.759955	0.905352	0.836234	0.753549	0.810106	0.798133	0.804113	0.727136	0.818994	0.984018	0.802507	0.756049	0.906751	0.848887	0.806205	0.860653	0.81938	0.764458	0.866115	0.749026	0.887337	0.786246	0.871405	0.800864	0.749985	0.854651	0.812178	0.872172	0.774755	0.920361	1	0.827385	0.734063	0.85161	0.911827	0.782073	1	0.403372	0.204761
108	447.298	1	448.306	0.43	C26H41N1O5	Glycocholic acid C26H43N1O6 - H2O1 -> C26H41N1O5	1		0.214915	0.204269	0.211625	0.0677927	0.127732	0.208346	0.180178	0.192498	0.163146	0.272864	0.146812	0	0.122097	0.198405	0.0874323	0.151113	0.193795	0.109229	0.18062	0.186078	0.133885	0.210187	0.112663	0.213754	0.128595	0.199136	0.250015	0.117655	0.175978	0.127828	0.146439	0.0796388	0	0.13054	0.113535	0.14839	0.0881729	0.217927	0	0.15859	0.138049
108	447.298	1	448.306	0.43	C26H41N1O5	Glycocholic acid C26H43N1O6 - H2O1 -> C26H41N1O5	2		0.00859288	0.00754613	0.00951164	0.00385468	0.00342758	0.0107197	0.00971604	0.00936922	0.0310232	0	0	0	0.0119355	0	0.00581674	0	0	0	0	0	0	0	0	0	0	0	0	0	0.011844	0	0	0	0	0	0	0	0	0	0	0.371133	0.251396
108	447.298	1	448.306	0.43	C26H41N1O5	Glycocholic acid C26H43N1O6 - H2O1 -> C26H41N1O5	3		0	0	0	0	0	0	0	0	0	0	0	0	0	0	0	0	0	0	0	0	0	0	0	0	0	0	0	0	0	0	0	0	0	0	0	0	0	0	0	0	0
108	447.298	1	448.306	0.43	C26H41N1O5	Glycocholic acid C26H43N1O6 - H2O1 -> C26H41N1O5	4		0	0	0	0	0	0	0	0	0	0	0	0	0	0	0	0	0	0	0	0	0	0	0	0	0	0	0	0	0	0	0	0	0	0	0	0	0	0	0	0	0
108	447.298	1	448.306	0.43	C26H41N1O5	Glycocholic acid C26H43N1O6 - H2O1 -> C26H41N1O5	5		0	0	0	0	0	0	0	0	0	0	0	0	0	0	0	0	0	0	0	0	0	0	0	0	0	0	0	0	0	0	0	0	0	0	0	0	0	0	0	0	0
108	447.298	1	448.306	0.43	C26H41N1O5	Glycocholic acid C26H43N1O6 - H2O1 -> C26H41N1O5	6		0	0	0	0	0	0	0	0	0	0	0	0	0	0	0	0	0	0	0	0	0	0	0	0	0	0	0	0	0	0	0	0	0	0	0	0	0	0	0	0	0
108	447.298	1	448.306	0.43	C26H41N1O5	Glycocholic acid C26H43N1O6 - H2O1 -> C26H41N1O5	7		0	0	0	0	0	0	0	0	0	0	0	0	0	0	0	0	0	0	0	0	0	0	0	0	0	0	0	0	0	0	0	0	0	0	0	0	0	0	0	0	0
108	447.298	1	448.306	0.43	C26H41N1O5	Glycocholic acid C26H43N1O6 - H2O1 -> C26H41N1O5	8		0.0148579	0.015003	0.012948	0.0202026	0.0305128	0.0273848	0	0	0	0	0	0	0.0592752	0.0455452	0	0	0	0	0	0	0	0	0	0	0	0	0	0	0	0	0	0	0	0.0420757	0	0	0	0	0	0	0.0143582
108	447.298	1	448.306	0.43	C26H41N1O5	Glycocholic acid C26H43N1O6 - H2O1 -> C26H41N1O5	9		0.000458551	0.00662339	0	0	0	0	0	0	0	0	0	0	0	0	0	0	0	0.0301181	0	0	0	0	0	0	0	0	0	0	0	0	0	0	0	0	0	0	0	0	0	0.0273205	0
108	447.298	1	448.306	0.43	C26H41N1O5	Glycocholic acid C26H43N1O6 - H2O1 -> C26H41N1O5	10		0	0	0	0	0	0	0	0	0	0	0	0	0	0	0	0	0	0	0	0	0	0	0	0	0	0	0	0	0	0	0	0	0	0	0	0	0	0	0	0	0
108	447.298	1	448.306	0.43	C26H41N1O5	Glycocholic acid C26H43N1O6 - H2O1 -> C26H41N1O5	11		0	0.000648637	0	0	0	0	0	0	0	0	0	0	0	0	0	0	0	0	0	0	0	0	0	0	0	0	0	0	0	0	0	0	0	0	0	0	0	0	0	0	0
108	447.298	1	448.306	0.43	C26H41N1O5	Glycocholic acid C26H43N1O6 - H2O1 -> C26H41N1O5	12		0	0	0	0	0	0	0	0	0	0	0	0	0	0	0	0	0	0	0	0	0	0	0	0	0	0	0	0	0	0	0	0	0	0	0	0	0	0	0	0	0
108	447.298	1	448.306	0.43	C26H41N1O5	Glycocholic acid C26H43N1O6 - H2O1 -> C26H41N1O5	13		0	0	0	0	0	0	0	0	0	0	0	0	0	0	0	0	0	0	0	0	0	0	0	0	0	0	0	0	0	0	0	0	0	0	0	0	0	0	0	0	0
108	447.298	1	448.306	0.43	C26H41N1O5	Glycocholic acid C26H43N1O6 - H2O1 -> C26H41N1O5	14		0	0	0	0	0	0	0	0	0	0	0	0	0	0	0	0	0	0	0	0	0	0.0407871	0	0	0	0	0	0.027694	0	0	0.0788066	0	0	0	0	0	0	0	0	0.0395845	0.391436
108	447.298	1	448.306	0.43	C26H41N1O5	Glycocholic acid C26H43N1O6 - H2O1 -> C26H41N1O5	15		0	0	0	0	0	0	0	0	0	0	0	0	0	0	0	0	0	0	0	0	0	0	0	0	0	0	0	0	0	0	0	0	0	0	0	0	0	0	0	0	0
108	447.298	1	448.306	0.43	C26H41N1O5	Glycocholic acid C26H43N1O6 - H2O1 -> C26H41N1O5	16		0	0	0	0	0	0	0	0	0	0	0	0	0	0	0	0	0	0	0	0	0	0	0	0	0	0	0	0	0	0	0	0	0	0	0	0	0	0	0	0	0
108	447.298	1	448.306	0.43	C26H41N1O5	Glycocholic acid C26H43N1O6 - H2O1 -> C26H41N1O5	17		0.00118179	0.000952605	0.00109034	0.00279816	0.00209363	0	0	0	0	0	0.0185652	0	0.00418577	0	0	0	0	0	0	0.00904307	0	0	0	0	0	0	0	0	0	0	0	0	0	0	0	0	0	0	0	0	0
108	447.298	1	448.306	0.43	C26H41N1O5	Glycocholic acid C26H43N1O6 - H2O1 -> C26H41N1O5	18		0	0	0	0	0	0	0	0	0	0	0	0	0	0	0	0	0	0	0	0	0	0	0	0	0	0	0	0	0	0	0	0	0	0	0	0	0	0	0	0	0
108	447.298	1	448.306	0.43	C26H41N1O5	Glycocholic acid C26H43N1O6 - H2O1 -> C26H41N1O5	19		0.00114035	0.00288137	0.00487016	0	0	0	0	0	0	0	0.0156287	0.015982	0	0	0	0	0	0	0	0	0	0	0	0	0	0	0	0	0	0	0	0	0	0	0	0	0	0	0	0	0
108	447.298	1	448.306	0.43	C26H41N1O5	Glycocholic acid C26H43N1O6 - H2O1 -> C26H41N1O5	20		0	0	0	0	0	0	0	0	0	0	0	0	0	0	0	0	0	0	0	0	0	0	0	0	0	0	0	0	0	0	0	0	0	0	0	0	0	0	0	0	0
108	447.298	1	448.306	0.43	C26H41N1O5	Glycocholic acid C26H43N1O6 - H2O1 -> C26H41N1O5	21		0	0	0	0	0	0	0	0	0	0	0	0	0	0	0	0	0	0	0	0.0404218	0	0	0	0	0	0	0	0	0	0	0	0	0	0	0	0	0	0	0	0	0
108	447.298	1	448.306	0.43	C26H41N1O5	Glycocholic acid C26H43N1O6 - H2O1 -> C26H41N1O5	22		0	0	0	0	0	0	0	0	0	0	0	0	0	0	0	0	0	0	0	0	0	0	0	0	0	0	0	0	0	0	0	0	0	0	0	0	0	0	0	0	0
108	447.298	1	448.306	0.43	C26H41N1O5	Glycocholic acid C26H43N1O6 - H2O1 -> C26H41N1O5	23		0	0	0	0	0	0	0	0	0.00171815	0	0	0	0	0	0	0	0	0	0	0	0	0	0	0	0	0	0	0	0	0	0	0	0	0	0.152402	0	0	0	0	0	0
108	447.298	1	448.306	0.43	C26H41N1O5	Glycocholic acid C26H43N1O6 - H2O1 -> C26H41N1O5	24		0	0	0	0	0	0	0	0	0	0	0	0	0	0	0	0	0	0	0	0	0	0	0	0	0	0	0	0	0	0	0	0	0	0	0	0	0	0	0	0	0
108	447.298	1	448.306	0.43	C26H41N1O5	Glycocholic acid C26H43N1O6 - H2O1 -> C26H41N1O5	25		0	0	0	0	0	0	0	0	0	0	0	0	0	0	0	0	0	0	0	0	0	0	0	0	0	0	0	0	0	0	0	0	0	0	0	0	0	0	0	0	0
108	447.298	1	448.306	0.43	C26H41N1O5	Glycocholic acid C26H43N1O6 - H2O1 -> C26H41N1O5	26		0	0	0	0	0	0	0	0	0	0	0	0	0	0	0	0	0	0	0	0	0	0	0	0	0	0	0	0	0	0	0	0	0	0	0	0	0	0	0	0	0
109	596.357	1	597.365	0.43	C33H48N4O6	L-Urobilinogen C33H48N4O6	0		0.688204	0.691568	0.690253	0.732791	0.709339	0.704258	0.722498	0.736419	0.71317	0	0	0	0.724421	0.810163	0.79681	0.862618	0.883672	0.684874	0.80202	0.828663	1	0.771647	0.75553	1	0	1	0	0.71378	0.717457	0.732738	0.813745	0.731427	0.753356	1	0.468007	0.451909	1	0	1	0.967316	0.580263
109	596.357	1	597.365	0.43	C33H48N4O6	L-Urobilinogen C33H48N4O6	1		0.249333	0.249969	0.256041	0.235495	0.255406	0.250959	0.242875	0.219805	0.243827	0	0	0	0.235104	0.189837	0.20319	0.137382	0.116328	0.261555	0.19798	0.171337	0	0	0.176341	0	0	0	0	0.241157	0.226336	0.215007	0.186255	0.268573	0.246644	0	0	0	0	0	0	0	0.356536
109	596.357	1	597.365	0.43	C33H48N4O6	L-Urobilinogen C33H48N4O6	2		0.0549935	0.0511716	0.0462243	0.0317141	0.0352547	0.035995	0.0346268	0.0437764	0.0430034	0	0	0	0.0404746	0	0	0	0	0	0	0	0	0	0	0	0	0	0	0.0450626	0.0499309	0.0212131	0	0	0	0	0	0	0	0	0	0	0
109	596.357	1	597.365	0.43	C33H48N4O6	L-Urobilinogen C33H48N4O6	3		0.00585037	0.00463296	0.00474494	0	0	0.00425215	0	0	0	0	0	0	0	0	0	0	0	0	0	0	0	0	0	0	0	0	0	0	0	0	0	0	0	0	0	0	0	0	0	0	0
109	596.357	1	597.365	0.43	C33H48N4O6	L-Urobilinogen C33H48N4O6	4		0	0	0	0	0	0	0	0	0	0	0	0	0	0	0	0	0	0	0	0	0	0	0	0	0	0	0	0	0	0	0	0	0	0	0	0	0	0	0	0	0
109	596.357	1	597.365	0.43	C33H48N4O6	L-Urobilinogen C33H48N4O6	5		0	0	0	0	0	0	0	0	0	0	0	0	0	0	0	0	0	0	0	0	0	0	0	0	0	0	0	0	0	0	0	0	0	0	0	0	0	0	0	0	0
109	596.357	1	597.365	0.43	C33H48N4O6	L-Urobilinogen C33H48N4O6	6		0	0	0	0	0	0.00387082	0	0	0	0	0	0	0	0	0	0	0	0	0	0	0	0	0	0	0	0	0	0	0	0	0	0	0	0	0.531993	0	0	0	0	0	0
109	596.357	1	597.365	0.43	C33H48N4O6	L-Urobilinogen C33H48N4O6	7		0.000352632	0	0.000595378	0	0	0.000665493	0	0	0	0	0	1	0	0	0	0	0	0	0	0	0	0	0	0	0	0	0	0	0	0	0	0	0	0	0	0	0	0	0	0	0
109	596.357	1	597.365	0.43	C33H48N4O6	L-Urobilinogen C33H48N4O6	8		0	0	0	0	0	0	0	0	0	0	0	0	0	0	0	0	0	0	0	0	0	0	0	0	0	0	0	0	0	0	0	0	0	0	0	0	0	0	0	0	0
109	596.357	1	597.365	0.43	C33H48N4O6	L-Urobilinogen C33H48N4O6	9		0	0	0	0	0	0	0	0	0	0	0	0	0	0	0	0	0	0	0	0	0	0	0	0	0	0	0	0	0	0	0	0	0	0	0	0	0	0	0	0	0
109	596.357	1	597.365	0.43	C33H48N4O6	L-Urobilinogen C33H48N4O6	10		0	0	0	0	0	0	0	0	0	0	0	0	0	0	0	0	0	0	0	0	0	0.228353	0.0681284	0	0	0	0	0	0	0	0	0	0	0	0	0	0	0	0	0	0
109	596.357	1	597.365	0.43	C33H48N4O6	L-Urobilinogen C33H48N4O6	11		0	0	0	0	0	0	0	0	0	0	0	0	0	0	0	0	0	0.0206269	0	0	0	0	0	0	0	0	0	0	0	0	0	0	0	0	0	0.548091	0	0	0	0.0326839	0
109	596.357	1	597.365	0.43	C33H48N4O6	L-Urobilinogen C33H48N4O6	12		0	0	0	0	0	0	0	0	0	0	0	0	0	0	0	0	0	0	0	0	0	0	0	0	0	0	0	0	0	0	0	0	0	0	0	0	0	0	0	0	0
109	596.357	1	597.365	0.43	C33H48N4O6	L-Urobilinogen C33H48N4O6	13		0	0	0	0	0	0	0	0	0	0	0	0	0	0	0	0	0	0	0	0	0	0	0	0	0	0	0	0	0	0.0310418	0	0	0	0	0	0	0	0	0	0	0
109	596.357	1	597.365	0.43	C33H48N4O6	L-Urobilinogen C33H48N4O6	14		0	0	0	0	0	0	0	0	0	0	0	0	0	0	0	0	0	0	0	0	0	0	0	0	0	0	0	0	0	0	0	0	0	0	0	0	0	0	0	0	0
109	596.357	1	597.365	0.43	C33H48N4O6	L-Urobilinogen C33H48N4O6	15		0	0	0	0	0	0	0	0	0	0	0	0	0	0	0	0	0	0	0	0	0	0	0	0	0	0	0	0	0	0	0	0	0	0	0	0	0	0	0	0	0
109	596.357	1	597.365	0.43	C33H48N4O6	L-Urobilinogen C33H48N4O6	16		0	0	0	0	0	0	0	0	0	0	0	0	0	0	0	0	0	0	0	0	0	0	0	0	0	0	0	0	0	0	0	0	0	0	0	0	0	0	0	0	0
109	596.357	1	597.365	0.43	C33H48N4O6	L-Urobilinogen C33H48N4O6	17		0	0	0	0	0	0	0	0	0	0	0	0	0	0	0	0	0	0	0	0	0	0	0	0	0	0	0	0	0	0	0	0	0	0	0	0	0	0	0	0	0
109	596.357	1	597.365	0.43	C33H48N4O6	L-Urobilinogen C33H48N4O6	18		0	0	0	0	0	0	0	0	0	0	0	0	0	0	0	0	0	0	0	0	0	0	0	0	0	0	0	0	0	0	0	0	0	0	0	0	0	0	0	0	0
109	596.357	1	597.365	0.43	C33H48N4O6	L-Urobilinogen C33H48N4O6	19		0	0	0	0	0	0	0	0	0	0	0	0	0	0	0	0	0	0	0	0	0	0	0	0	0	0	0	0	0	0	0	0	0	0	0	0	0	1	0	0	0
109	596.357	1	597.365	0.43	C33H48N4O6	L-Urobilinogen C33H48N4O6	20		0	0	0	0	0	0	0	0	0	0	1	0	0	0	0	0	0	0	0	0	0	0	0	0	0	0	0	0	0	0	0	0	0	0	0	0	0	0	0	0	0
109	596.357	1	597.365	0.43	C33H48N4O6	L-Urobilinogen C33H48N4O6	21		0	0	0	0	0	0	0	0	0	0	0	0	0	0	0	0	0	0	0	0	0	0	0	0	0	0	0	0	0	0	0	0	0	0	0	0	0	0	0	0	0
109	596.357	1	597.365	0.43	C33H48N4O6	L-Urobilinogen C33H48N4O6	22		0	0	0	0	0	0	0	0	0	0	0	0	0	0	0	0	0	0	0	0	0	0	0	0	0	0	0	0	0	0	0	0	0	0	0	0	0	0	0	0	0
109	596.357	1	597.365	0.43	C33H48N4O6	L-Urobilinogen C33H48N4O6	23		0	0	0	0	0	0	0	0	0	0	0	0	0	0	0	0	0	0	0	0	0	0	0	0	0	0	0	0	0	0	0	0	0	0	0	0	0	0	0	0	0
109	596.357	1	597.365	0.43	C33H48N4O6	L-Urobilinogen C33H48N4O6	24		0	0	0	0	0	0	0	0	0	0	0	0	0	0	0	0	0	0	0	0	0	0	0	0	0	0	0	0	0	0	0	0	0	0	0	0	0	0	0	0	0
109	596.357	1	597.365	0.43	C33H48N4O6	L-Urobilinogen C33H48N4O6	25		0	0	0	0	0	0	0	0	0	0	0	0	0	0	0	0	0	0	0	0	0	0	0	0	0	0	0	0	0	0	0	0	0	0	0	0	0	0	0	0	0
109	596.357	1	597.365	0.43	C33H48N4O6	L-Urobilinogen C33H48N4O6	26		0	0	0	0	0	0	0	0	0	1	0	0	0	0	0	0	0	0	0	0	0	0	0	0	0	0	0	0	0	0	0	0	0	0	0	0	0	0	0	0	0
109	596.357	1	597.365	0.43	C33H48N4O6	L-Urobilinogen C33H48N4O6	27		0	0	0	0	0	0	0	0	0	0	0	0	0	0	0	0	0	0	0	0	0	0	0	0	0	0	0	0	0	0	0	0	0	0	0	0	0	0	0	0	0
109	596.357	1	597.365	0.43	C33H48N4O6	L-Urobilinogen C33H48N4O6	28		0.0012663	0.00265848	0.00214143	0	0	0	0	0	0	0	0	0	0	0	0	0	0	0.0329441	0	0	0	0	0	0	0	0	0	0	0.0062767	0	0	0	0	0	0	0	0	0	0	0	0.0632006
109	596.357	1	597.365	0.43	C33H48N4O6	L-Urobilinogen C33H48N4O6	29		0	0	0	0	0	0	0	0	0	0	0	0	0	0	0	0	0	0	0	0	0	0	0	0	0	0	0	0	0	0	0	0	0	0	0	0	0	0	0	0	0
109	596.357	1	597.365	0.43	C33H48N4O6	L-Urobilinogen C33H48N4O6	30		0	0	0	0	0	0	0	0	0	0	0	0	0	0	0	0	0	0	0	0	0	0	0	0	0	0	0	0	0	0	0	0	0	0	0	0	0	0	0	0	0
109	596.357	1	597.365	0.43	C33H48N4O6	L-Urobilinogen C33H48N4O6	31		0	0	0	0	0	0	0	0	0	0	0	0	0	0	0	0	0	0	0	0	0	0	0	0	1	0	1	0	0	0	0	0	0	0	0	0	0	0	0	0	0
109	596.357	1	597.365	0.43	C33H48N4O6	L-Urobilinogen C33H48N4O6	32		0	0	0	0	0	0	0	0	0	0	0	0	0	0	0	0	0	0	0	0	0	0	0	0	0	0	0	0	0	0	0	0	0	0	0	0	0	0	0	0	0
109	596.357	1	597.365	0.43	C33H48N4O6	L-Urobilinogen C33H48N4O6	33		0	0	0	0	0	0	0	0	0	0	0	0	0	0	0	0	0	0	0	0	0	0	0	0	0	0	0	0	0	0	0	0	0	0	0	0	0	0	0	0	0
116	257.142	-1	256.132	0.38	C16H19N1O2	Coumaperine C16H19N1O2	0		0.992542	0.984214	0.970253	0.545505	0.609541	0.470474	0.287302	0.287278	0.237134	0.788759	0.833926	0.898259	0.845376	0.728943	0.623692	0.983688	0.984344	0.980887	0.986343	0.983212	0.97867	0.978512	0.982685	0.976241	0	0.220801	0.698635	0.978883	0.978578	0.986455	0.955893	0.953013	0.914903	0.903486	0.979002	0.931892	0.921304	1	1	0.900414	0.910617
116	257.142	-1	256.132	0.38	C16H19N1O2	Coumaperine C16H19N1O2	1		0.00486808	0.00211966	0.00551884	0	0	0.00352939	0	0.00253198	0	0	0	0	0.0122816	0	0	0	0.00144361	0.0088854	0	0.00252736	0	0	0.00617291	0.0128687	0	0	0	0.0014125	0.00612315	0.00415573	0	0.00299568	0.0171049	0	0	0.0107299	0	0	0	0.0836781	0.0822951
116	257.142	-1	256.132	0.38	C16H19N1O2	Coumaperine C16H19N1O2	2		0	0	0	0	0	0	0	0	0	0	0	0	0	0	0	0	0	0	0	0	0	0	0	0	0	0	0	0	0	0	0	0	0	0	0	0	0	0	0	0	0
116	257.142	-1	256.132	0.38	C16H19N1O2	Coumaperine C16H19N1O2	3		0	0	0	0.394128	0.359616	0.510309	0.684041	0.633046	0.710737	0.182516	0.153669	0.101741	0.119856	0.235312	0.334794	0	0	0	0	0	0	0	0	0	0	0	0	0	0	0	0.0182159	0.0291748	0.041551	0	0	0.0113915	0	0	0	0	0
116	257.142	-1	256.132	0.38	C16H19N1O2	Coumaperine C16H19N1O2	4		0.000594383	0.00556249	0.00844884	0.0429399	0.0148657	0.00744493	0.0112761	0.0562594	0.0347007	0.0039323	0.0124046	0	0.018717	0.0357447	0.0395742	0.00230675	0	0.00386086	0	0	0.00492263	0	0	0	0	0	0	0.00444186	0.00246135	0.00375506	0.0126662	0	0.0016914	0.0128961	0	0	0	0	0	0.00634422	0.00312564
116	257.142	-1	256.132	0.38	C16H19N1O2	Coumaperine C16H19N1O2	5		0.00056416	0.00284231	0.0130771	0.00712554	0.0126198	0.00824262	0.0120433	0.0153627	0.0105214	0.024793	0	0	0.00376899	0	0.00193995	0.00317724	0.0109866	0.00636628	0.0136566	0.0142605	0.0164077	0.0195106	0.0111423	0.0108901	1	0.0937582	0.121707	0.0152627	0.00882097	0.00563453	0.0132248	0.0101457	0.0229439	0.0409731	0	0.0316816	0.0786959	0	0	0.00618043	0.00272926
116	257.142	-1	256.132	0.38	C16H19N1O2	Coumaperine C16H19N1O2	6		0	0	0	0	0	0	0	0	0	0	0	0	0	0	0	0	0	0	0	0	0	0	0	0	0	0	0	0	0	0	0	0	0	0	0	0	0	0	0	0	0
116	257.142	-1	256.132	0.38	C16H19N1O2	Coumaperine C16H19N1O2	7		0	0	0	0	0	0	0	0	0	0	0	0	0	0	0	0.00480673	0	0	0	0	0	0	0	0	0	0	0	0	0	0	0	0	0	0	0	0	0	0	0	0	0
116	257.142	-1	256.132	0.38	C16H19N1O2	Coumaperine C16H19N1O2	8		0	0	0	0	0	0	0	0	0	0	0	0	0	0	0	0	0	0	0	0	0	0	0	0	0	0	0	0	0	0	0	0	0	0	0	0	0	0	0	0	0
116	257.142	-1	256.132	0.38	C16H19N1O2	Coumaperine C16H19N1O2	9		0	0	0.000922343	0.0103016	0	0	0	0.00137036	0	0	0	0	0	0	0	0	0.00107001	0	0	0	0	0.00197696	0	0	0	0.470329	0.179659	0	0	0	0	0.00467074	0.00180552	0	0	0.0143046	0	0	0	0	0
116	257.142	-1	256.132	0.38	C16H19N1O2	Coumaperine C16H19N1O2	10		0	0	0	0	0	0	0	0	0	0	0	0	0	0	0	0	0	0	0	0	0	0	0	0	0	0	0	0	0	0	0	0	0	0	0	0	0	0	0	0	0
116	257.142	-1	256.132	0.38	C16H19N1O2	Coumaperine C16H19N1O2	11		0	0	0	0	0	0	0	0	0	0	0	0	0	0	0	0	0	0	0	0	0	0	0	0	0	0	0	0	0	0	0	0	0	0	0	0	0	0	0	0	0
116	257.142	-1	256.132	0.38	C16H19N1O2	Coumaperine C16H19N1O2	12		0	0	0	0	0	0	0	0	0	0	0	0	0	0	0	0	0	0	0	0	0	0	0	0	0	0	0	0	0	0	0	0	0	0	0	0	0	0	0	0	0
116	257.142	-1	256.132	0.38	C16H19N1O2	Coumaperine C16H19N1O2	13		0.00143184	0	0.00177991	0	0.00335772	0	0.00339103	0.00415168	0.00130289	0	0	0	0	0	0	0.00602157	0	0	0	0	0	0	0	0	0	0	0	0	0.00401615	0	0	0	0	0.0286377	0.0209979	0	0	0	0	0.00338297	0.00123339
116	257.142	-1	256.132	0.38	C16H19N1O2	Coumaperine C16H19N1O2	14		0	0	0	0	0	0	0	0	0	0	0	0	0	0	0	0	0	0	0	0	0	0	0	0	0	0	0	0	0	0	0	0	0	0	0	0	0	0	0	0	0
116	257.142	-1	256.132	0.38	C16H19N1O2	Coumaperine C16H19N1O2	15		0	0	0	0	0	0	0	0	0	0	0	0	0	0	0	0	0	0	0	0	0	0	0	0	0	0	0	0	0	0	0	0	0	0	0	0	0	0	0	0	0
116	257.142	-1	256.132	0.38	C16H19N1O2	Coumaperine C16H19N1O2	16		0	0.00526134	0	0	0	0	0.0019465	0	0.00560386	0	0	0	0	0	0	0	0.00215591	0	0	0	0	0	0	0	0	0.215112	0	0	0	0	0	0	0	0.0140072	0	0	0	0	0	0	0
118	186.162	-1	185.154	0.38	C11H22O2	Undecanoic acid C11H22O2	0		0.9188	0.928762	0.927302	0.952825	1	0.942694	0.9824	0.932531	0.932535	0.974721	1	0.937078	1	1	1	0.942767	0.938707	0.969625	0.967204	0.997265	0.994775	0.938574	0.941878	0.95628	1	1	1	0.950758	0.942348	0.906583	1	1	1	1	1	0.994044	1	1	0.977426	0.932201	0.983572
118	186.162	-1	185.154	0.38	C11H22O2	Undecanoic acid C11H22O2	1		0.0812002	0.0712379	0.0726976	0.0471751	0	0.0573056	0.0176002	0.067469	0.0674647	0.0252786	0	0.0629216	0	0	0	0.0572331	0.0612931	0.0303752	0.0327958	0.00273505	0.00522482	0.0614258	0.0581218	0.0437204	0	0	0	0.0492416	0.0576515	0.0934167	0	0	0	0	0	0.00595642	0	0	0.0225742	0.0677994	0.0164278
118	186.162	-1	185.154	0.38	C11H22O2	Undecanoic acid C11H22O2	2		0	0	0	0	0	0	0	0	0	0	0	0	0	0	0	0	0	0	0	0	0	0	0	0	0	0	0	0	0	0	0	0	0	0	0	0	0	0	0	0	0
118	186.162	-1	185.154	0.38	C11H22O2	Undecanoic acid C11H22O2	3		0	0	0	0	0	0	0	0	0	0	0	0	0	0	0	0	0	0	0	0	0	0	0	0	0	0	0	0	0	0	0	0	0	0	0	0	0	0	0	0	0
118	186.162	-1	185.154	0.38	C11H22O2	Undecanoic acid C11H22O2	4		0	0	0	0	0	0	0	0	0	0	0	0	0	0	0	0	0	0	0	0	0	0	0	0	0	0	0	0	0	0	0	0	0	0	0	0	0	0	0	0	0
118	186.162	-1	185.154	0.38	C11H22O2	Undecanoic acid C11H22O2	5		0	0	0	0	0	0	0	0	0	0	0	0	0	0	0	0	0	0	0	0	0	0	0	0	0	0	0	0	0	0	0	0	0	0	0	0	0	0	0	0	0
118	186.162	-1	185.154	0.38	C11H22O2	Undecanoic acid C11H22O2	6		0	0	0	0	0	0	0	0	0	0	0	0	0	0	0	0	0	0	0	0	0	0	0	0	0	0	0	0	0	0	0	0	0	0	0	0	0	0	0	0	0
118	186.162	-1	185.154	0.38	C11H22O2	Undecanoic acid C11H22O2	7		0	0	0	0	0	0	0	0	0	0	0	0	0	0	0	0	0	0	0	0	0	0	0	0	0	0	0	0	0	0	0	0	0	0	0	0	0	0	0	0	0
118	186.162	-1	185.154	0.38	C11H22O2	Undecanoic acid C11H22O2	8		0	0	0	0	0	0	0	0	0	0	0	0	0	0	0	0	0	0	0	0	0	0	0	0	0	0	0	0	0	0	0	0	0	0	0	0	0	0	0	0	0
118	186.162	-1	185.154	0.38	C11H22O2	Undecanoic acid C11H22O2	9		0	0	0	0	0	0	0	0	0	0	0	0	0	0	0	0	0	0	0	0	0	0	0	0	0	0	0	0	0	0	0	0	0	0	0	0	0	0	0	0	0
118	186.162	-1	185.154	0.38	C11H22O2	Undecanoic acid C11H22O2	10		0	0	0	0	0	0	0	0	0	0	0	0	0	0	0	0	0	0	0	0	0	0	0	0	0	0	0	0	0	0	0	0	0	0	0	0	0	0	0	0	0
118	186.162	-1	185.154	0.38	C11H22O2	Undecanoic acid C11H22O2	11		0	0	0	0	0	0	0	0	0	0	0	0	0	0	0	0	0	0	0	0	0	0	0	0	0	0	0	0	0	0	0	0	0	0	0	0	0	0	0	0	0
121	172.146	-1	171.138	0.39	C10H20O2	Capric acid C10H20O2	0		0.92969	0.920797	0.933725	0.92471	0.938017	0.918929	0.921873	0.927163	0.92429	0.929614	0.953631	0.9209	0.913393	0.918273	0.923969	0.928818	0.922925	0.932659	0.921687	0.934173	0.959674	0.919112	0.92023	0.936249	0.94768	0.921255	0.943513	0.933247	0.921422	0.926826	0.931818	0.926593	0.922642	0.949968	0.912498	0.920174	0.942828	0.947183	0.938485	0.932577	0.935814
121	172.146	-1	171.138	0.39	C10H20O2	Capric acid C10H20O2	1		0.0703099	0.075394	0.0662753	0.0752903	0.0619833	0.0810712	0.0751795	0.0717537	0.0757103	0.0703859	0.046369	0.0791	0.0849788	0.0817267	0.0760306	0.0711823	0.077075	0.0673413	0.0783133	0.0658266	0.040326	0.0808881	0.0797704	0.0637508	0.048184	0.0787446	0.056487	0.0667528	0.0785779	0.073174	0.068182	0.0682534	0.077358	0.050032	0.0875018	0.0798256	0.0571725	0.052817	0.0615152	0.0674233	0.0641864
121	172.146	-1	171.138	0.39	C10H20O2	Capric acid C10H20O2	2		0	0.00380854	0	0	0	0	0.00294708	0	0	0	0	0	0.00162775	0	0	0	0	0	0	0	0	0	0	0	0	0	0	0	0	0	0	0.00515403	0	0	0	0	0	0	0	0	0
121	172.146	-1	171.138	0.39	C10H20O2	Capric acid C10H20O2	3		0	0	0	0	0	0	0	0	0	0	0	0	0	0	0	0	0	0	0	0	0	0	0	0	0	0	0	0	0	0	0	0	0	0	0	0	0	0	0	0	0
121	172.146	-1	171.138	0.39	C10H20O2	Capric acid C10H20O2	4		0	0	0	0	0	0	0	0	0	0	0	0	0	0	0	0	0	0	0	0	0	0	0	0	0	0	0	0	0	0	0	0	0	0	0	0	0	0	0	0	0
121	172.146	-1	171.138	0.39	C10H20O2	Capric acid C10H20O2	5		0	0	0	0	0	0	0	0	0	0	0	0	0	0	0	0	0	0	0	0	0	0	0	0	0	0	0	0	0	0	0	0	0	0	0	0	0	0	0	0	0
121	172.146	-1	171.138	0.39	C10H20O2	Capric acid C10H20O2	6		0	0	0	0	0	0	0	0	0	0	0	0	0	0	0	0	0	0	0	0	0	0	0	0	0.00413566	0	0	0	0	0	0	0	0	0	0	0	0	0	0	0	0
121	172.146	-1	171.138	0.39	C10H20O2	Capric acid C10H20O2	7		0	0	0	0	0	0	0	0	0	0	0	0	0	0	0	0	0	0	0	0	0	0	0	0	0	0	0	0	0	0	0	0	0	0	0	0	0	0	0	0	0
121	172.146	-1	171.138	0.39	C10H20O2	Capric acid C10H20O2	8		0	0	0	0	0	0	0	0	0	0	0	0	0	0	0	0	0	0	0	0	0	0	0	0	0	0	0	0	0	0	0	0	0	0	0	0	0	0	0	0	0
121	172.146	-1	171.138	0.39	C10H20O2	Capric acid C10H20O2	9		0	0	0	0	0	0	0	0	0	0	0	0	0	0	0	0	0	0	0	0	0	0	0	0	0	0	0	0	0	0	0	0	0	0	0	0	0	0	0	0	0
121	172.146	-1	171.138	0.39	C10H20O2	Capric acid C10H20O2	10		0	0	0	0	0	0	0	0.00108291	0	0	0	0	0	0	0	0	0	0	0	0	0	0	0	0	0	0	0	0	0	0	0	0	0	0	0	0	0	0	0	0	0
121	414.204	1	415.211	0.43	C24H30O6	Eplerenone C24H30O6	0		0.625643	0.621482	0.610336	0.762298	0.766738	0.767017	0.777982	0.786159	0.793756	0.579969	0.667752	0.741998	0.691537	0.735438	0.733263	0.772365	0.765287	0.770688	0.761789	0.772741	0.794503	0.766725	0.763872	0.764044	0.752906	0.768641	0.762925	0.753182	0.767561	0.758523	0.76762	0.771131	0.770938	0.754848	0.755482	0.767179	0.767972	0.756469	0.777478	0.772216	0.760464
121	414.204	1	415.211	0.43	C24H30O6	Eplerenone C24H30O6	1		0.335107	0.318257	0.333539	0.206359	0.198982	0.201959	0.185156	0.18786	0.179294	0.148885	0.172404	0.186782	0.17022	0.176448	0.185729	0.197671	0.204591	0.195317	0.203492	0.195934	0.17918	0.205713	0.201822	0.203437	0.209592	0.195802	0.20406	0.214775	0.20178	0.206137	0.196811	0.197006	0.193694	0.190104	0.188901	0.197848	0.180683	0.20134	0.189277	0.197448	0.206825
121	414.204	1	415.211	0.43	C24H30O6	Eplerenone C24H30O6	2		0.0374375	0.0602607	0.0528893	0.0287448	0.0323211	0.0293767	0.0368625	0.0240352	0.02695	0.0221289	0.0233745	0.0283775	0.0237143	0.0235213	0.0251956	0.0289431	0.0301224	0.03147	0.0311747	0.0286736	0.0263171	0.0275615	0.0282269	0.0282082	0.0263264	0.0229542	0.0293478	0.0243096	0.0287249	0.0314082	0.0300648	0.0302106	0.0296974	0.023044	0.0250226	0.023542	0.0241763	0.0276874	0.0200029	0.0288102	0.0271474
121	414.204	1	415.211	0.43	C24H30O6	Eplerenone C24H30O6	3		0	0	0	0	0.00170768	0.00111219	0	0.00194645	0	0	0	0	0	0.00321239	0	0.00102087	0	0	0.0033646	0	0	0	0.00235581	0.00156884	0.0037215	0	0.00212597	0.00416227	0.00193381	0.00343095	0.00263794	0.00165239	0.00251395	0	0	0	0.0025923	0.00119977	0	0	0.00329253
121	414.204	1	415.211	0.43	C24H30O6	Eplerenone C24H30O6	4		0	0	0	0	0	0	0	0	0	0	0	0	0	0	0	0	0	0	0	0	0	0	0	0	0	0	0	0	0	0	0	0	0	0	0	0	0	0	0	0	0
121	414.204	1	415.211	0.43	C24H30O6	Eplerenone C24H30O6	5		0	0	0	0	0	0	0	0	0	0	0	0	0	0	0	0	0	0	0	0	0	0	0	0	0	0	0	0	0	0	0	0	0	0	0	0	0	0	0	0	0
121	414.204	1	415.211	0.43	C24H30O6	Eplerenone C24H30O6	6		0	0	0	0	0	0	0	0	0	0	0	0	0	0	0	0	0	0	0	0	0	0	0	0	0	0	0	0	0	0	0	0	0	0	0.00468946	0.00391619	0	0	0	0	0
121	414.204	1	415.211	0.43	C24H30O6	Eplerenone C24H30O6	7		0	0	0	0	0	0	0	0	0	0	0	0	0	0	0	0	0	0	0	0	0	0	0	0	0	0	0	0	0	0	0	0	0	0	0	0	0	0	0	0	0
121	414.204	1	415.211	0.43	C24H30O6	Eplerenone C24H30O6	8		0	0	0	0	0	0	0	0	0	0	0	0	0	0	0	0	0	0	0	0	0	0	0	0	0	0	0	0	0	0	0	0	0	0	0	0	0	0	0	0	0
121	414.204	1	415.211	0.43	C24H30O6	Eplerenone C24H30O6	9		0	0	0	0	0	0	0	0	0	0	0	0	0	0	0	0	0	0	0	0	0	0	0	0	0	0	0	0	0	0	0	0	0	0	0	0	0	0	0	0	0
121	414.204	1	415.211	0.43	C24H30O6	Eplerenone C24H30O6	10		0	0	0	0	0	0	0	0	0	0	0	0	0	0	0	0	0	0	0	0	0	0	0	0	0	0	0	0	0	0	0	0	0	0	0	0	0	0	0	0	0
121	414.204	1	415.211	0.43	C24H30O6	Eplerenone C24H30O6	11		0	0	0	0	0	0	0	0	0	0	0	0	0	0	0	0	0	0	0	0	0	0	0	0	0	0	0	0	0	0	0	0	0	0	0	0	0	0	0	0	0
121	414.204	1	415.211	0.43	C24H30O6	Eplerenone C24H30O6	12		0	0	0	0	0	0	0	0	0	0	0	0	0	0	0	0	0	0	0	0	0	0	0	0	0	0	0	0	0	0	0	0	0	0	0	0	0	0	0	0	0
121	414.204	1	415.211	0.43	C24H30O6	Eplerenone C24H30O6	13		0	0	0	0	0	0	0	0	0	0	0	0	0	0	0	0	0	0	0	0	0	0	0	0	0	0	0	0	0	0	0	0	0	0	0	0	0	0	0	0	0
121	414.204	1	415.211	0.43	C24H30O6	Eplerenone C24H30O6	14		0	0	0	0	0	0	0	0	0	0	0	0	0	0	0	0	0	0	0	0	0	0	0	0	0	0	0	0	0	0	0	0	0	0	0	0	0	0	0	0	0
121	414.204	1	415.211	0.43	C24H30O6	Eplerenone C24H30O6	15		0	0	0.00219547	0	0	0	0	0	0	0	0	0	0	0	0	0	0	0	0	0	0	0	0	0	0	0	0	0	0	0	0	0	0	0	0	0	0	0	0	0	0
121	414.204	1	415.211	0.43	C24H30O6	Eplerenone C24H30O6	16		0	0	0	0	0	0	0	0	0	0	0	0	0	0	0	0	0	0	0	0	0	0	0	0	0	0	0	0	0	0	0	0	0	0	0	0	0	0	0	0	0
121	414.204	1	415.211	0.43	C24H30O6	Eplerenone C24H30O6	17		0.0018127	0	0	0.00259755	0	0	0	0	0	0	0	0.000909012	0	0	0.00547298	0	0	0.000806081	0.000180135	0	0	0	0	0.00165464	0	0.00469779	0	0	0	0.000501152	0.00286674	0	0.00315714	0	0	0	0	0.0011284	0	0	0.000376699
121	414.204	1	415.211	0.43	C24H30O6	Eplerenone C24H30O6	18		0	0	0	0	0	0	0	0	0	0	0	0	0	0	0	0	0	0	0	0	0	0	0	0	0.00137586	0	0	0.00357145	0	0	0	0	0	0	0	0.00170107	0	0	0	0	0
121	414.204	1	415.211	0.43	C24H30O6	Eplerenone C24H30O6	19		0	0	0	0	0	0	0	0	0	0	0	0	0	0	0	0	0	0	0	0	0	0	0	0	0	0	0	0	0	0	0	0	0	0	0	0	0	0	0	0	0
121	414.204	1	415.211	0.43	C24H30O6	Eplerenone C24H30O6	20		0	0	0	0	0	0.000534979	0	0	0	0.185249	0.0899689	0.0359415	0.0882537	0.0457038	0.0348704	0	0	0.000320465	0	0	0	0	0	0	0.000996484	0.00638773	0	0	0	0	0	0	0	0.0203593	0.015605	0	0.0171116	0.00692571	0	0.000331281	0.000518584
121	414.204	1	415.211	0.43	C24H30O6	Eplerenone C24H30O6	21		0	0	0	0	0.000252157	0	0	0	0	0.0499675	0.0246949	0.00448218	0.0244969	0.0156766	0.00982681	0	0	0.00139844	0	0.00265076	0	0	0.00372317	0.00108767	0.00508114	0.00151741	0.00154065	0	0	0	0	0	0	0.00773395	0.0102992	0.00337502	0.00483619	0.00395731	0.0107054	0.00119443	0.00137594
121	414.204	1	415.211	0.43	C24H30O6	Eplerenone C24H30O6	22		0	0	0	0	0	0	0	0	0	0.00711511	0.0119198	0	0.00177793	0	0.00564118	0	0	0	0	0	0	0	0	0	0	0	0	0	0	0	0	0	0	0.00210104	0	0.00243918	0.00262953	0.00129297	0.00253606	0	0
121	414.204	1	415.211	0.43	C24H30O6	Eplerenone C24H30O6	23		0	0	0.00104015	0	0	0	0	0	0	0.00668537	0.00988597	0	0	0	0	0	0	0	0	0	0	0	0	0	0	0	0	0	0	0	0	0	0	0.00180979	0	0	0	0	0	0	0
121	414.204	1	415.211	0.43	C24H30O6	Eplerenone C24H30O6	24		0	0	0	0	0	0	0	0	0	0	0	0.00151037	0	0	0	0	0	0	0	0	0	0	0	0	0	0	0	0	0	0	0	0	0	0	0	0	0	0	0	0	0
124	763.515	-1	762.508	0.4	C43H74N1O8P1	PE(16:0/22:6(4Z,7Z,10Z,13Z,16Z,19Z)) C43H74N1O8P1	0		0.688742	0.735313	0.704144	0.707109	0.732742	0.710671	0.701218	0.699379	0.715558	0.70222	0.715412	0.725509	0.712329	0.68338	0.660588	0.710273	0.713316	0.70656	0.707616	0.702774	0.727215	0.699894	0.700756	0.70311	0.699601	0.699131	0.713845	0.701147	0.704763	0.708701	0.701621	0.699178	0.720357	0.719167	0.711638	0.70687	0.704395	0.703529	0.702138	0.643073	0.614032
124	763.515	-1	762.508	0.4	C43H74N1O8P1	PE(16:0/22:6(4Z,7Z,10Z,13Z,16Z,19Z)) C43H74N1O8P1	1		0.277922	0.264687	0.282848	0.292891	0.267258	0.281478	0.294527	0.295287	0.279594	0.29627	0.273429	0.274491	0.287671	0.276098	0.276332	0.287293	0.286684	0.28342	0.283216	0.291473	0.269201	0.294923	0.296406	0.284157	0.280663	0.287463	0.286155	0.297283	0.283334	0.291299	0.298379	0.295212	0.274651	0.276984	0.288362	0.288464	0.294306	0.296471	0.273616	0.317844	0.357948
124	763.515	-1	762.508	0.4	C43H74N1O8P1	PE(16:0/22:6(4Z,7Z,10Z,13Z,16Z,19Z)) C43H74N1O8P1	2		0	0	0	0	0	0	0	0	0	0	0	0	0	0	0	0	0	0	0	0	0	0	0	0	0	0	0	0	0	0	0	0	0	0	0	0	0	0	0	0	0
124	763.515	-1	762.508	0.4	C43H74N1O8P1	PE(16:0/22:6(4Z,7Z,10Z,13Z,16Z,19Z)) C43H74N1O8P1	3		0	0	0	0	0	0	0	0	0	0	0	0	0	0	0	0	0	0	0	0	0	0	0	0	0	0	0	0	0	0	0	0	0	0	0	0	0	0	0	0	0
124	763.515	-1	762.508	0.4	C43H74N1O8P1	PE(16:0/22:6(4Z,7Z,10Z,13Z,16Z,19Z)) C43H74N1O8P1	4		0	0	0	0	0	0	0	0	0	0	0	0	0	0	0	0	0	0	0.00504373	0	0	0	0	0	0.0105226	0	0	0	0	0	0	0	0	0	0	0	0	0	0	0	0
124	763.515	-1	762.508	0.4	C43H74N1O8P1	PE(16:0/22:6(4Z,7Z,10Z,13Z,16Z,19Z)) C43H74N1O8P1	5		0	0	0	0	0	0	0	0	0	0	0	0	0	0	0	0	0	0	0	0	0.00358442	0	0	0.00290271	0	0	0	0	0	0	0	0	0	0	0	0	0	0	0	0.00760209	0
124	763.515	-1	762.508	0.4	C43H74N1O8P1	PE(16:0/22:6(4Z,7Z,10Z,13Z,16Z,19Z)) C43H74N1O8P1	6		0	0	0	0	0	0	0	0	0	0	0	0	0	0	0	0	0	0	0	0	0	0	0	0	0	0	0	0	0	0	0	0	0	0	0	0	0	0	0	0.00765206	0.0048751
124	763.515	-1	762.508	0.4	C43H74N1O8P1	PE(16:0/22:6(4Z,7Z,10Z,13Z,16Z,19Z)) C43H74N1O8P1	7		0	0	0	0	0	0	0	0	0	0	0	0	0	0	0	0	0	0	0.00113607	0	0	0	0	0	0	0	0	0	0	0	0	0	0	0	0	0	0	0	0	0	0.00590666
124	763.515	-1	762.508	0.4	C43H74N1O8P1	PE(16:0/22:6(4Z,7Z,10Z,13Z,16Z,19Z)) C43H74N1O8P1	8		0	0	0	0	0	0	0	0	0	0	0	0	0	0	0	0	0	0	0	0	0	0	0	0	0	0	0	0	0	0	0	0	0	0	0	0	0	0	0	0	0
124	763.515	-1	762.508	0.4	C43H74N1O8P1	PE(16:0/22:6(4Z,7Z,10Z,13Z,16Z,19Z)) C43H74N1O8P1	9		0	0	0	0	0	0	0	0	0	0	0	0	0	0	0	0	0	0	0	0	0	0	0	0	0	0	0	0	0	0	0	0	0	0	0	0	0	0	0	0	0
124	763.515	-1	762.508	0.4	C43H74N1O8P1	PE(16:0/22:6(4Z,7Z,10Z,13Z,16Z,19Z)) C43H74N1O8P1	10		0	0	0	0	0	0	0	0	0	0	0	0	0	0	0	0	0	0	0	0	0	0	0	0	0	0	0	0	0	0	0	0	0	0	0	0	0	0	0	0	0
124	763.515	-1	762.508	0.4	C43H74N1O8P1	PE(16:0/22:6(4Z,7Z,10Z,13Z,16Z,19Z)) C43H74N1O8P1	11		0.00292867	0	0	0	0	0	0	0	0	0	0	0	0	0.00509146	0.0154467	0.00123927	0	0	0	0	0	0	0	0	0.00594014	0	0	0	0.00629952	0	0	0	0	0	0	0	0	0	0.00184989	0.0106493	0.0134796
124	763.515	-1	762.508	0.4	C43H74N1O8P1	PE(16:0/22:6(4Z,7Z,10Z,13Z,16Z,19Z)) C43H74N1O8P1	12		0.0304071	0	0	0	0	0	0	0.00418155	0.00370452	0	0	0	0	0.0275224	0.0289084	0	0	0	0	0.00324001	0	0	0	0.00590207	0	0.00263052	0	0	0.0043304	0	0	0	0	0	0	0.00466643	0	0	0.0127606	0.00486074	0.00375915
124	763.515	-1	762.508	0.4	C43H74N1O8P1	PE(16:0/22:6(4Z,7Z,10Z,13Z,16Z,19Z)) C43H74N1O8P1	13		0	0	0.00951119	0	0	0.0078511	0	0	0	0	0.0111595	0	0	0.00790731	0.010019	0	0	0.00628354	0	0	0	0.00359566	0	0	0	0.0073463	0	0	0	0	0	0.00221838	0	0	0	0	0.00129923	0	0.00451872	0.00831882	0
124	763.515	-1	762.508	0.4	C43H74N1O8P1	PE(16:0/22:6(4Z,7Z,10Z,13Z,16Z,19Z)) C43H74N1O8P1	14		0	0	0	0	0	0	0.000942938	0	0	0	0	0	0	0	0.00626986	0	0	0.00373662	0	0	0	0	0	0	0	0	0	0	0	0	0	0	0	0	0	0	0	0	0.00511723	0	0
124	763.515	-1	762.508	0.4	C43H74N1O8P1	PE(16:0/22:6(4Z,7Z,10Z,13Z,16Z,19Z)) C43H74N1O8P1	15		0	0	0	0	0	0	0	0	0	0	0	0	0	0	0	0	0	0	0	0	0	0	0	0	0.00132237	0	0	0	0	0	0	0	0	0	0	0	0	0	0	0	0
124	763.515	-1	762.508	0.4	C43H74N1O8P1	PE(16:0/22:6(4Z,7Z,10Z,13Z,16Z,19Z)) C43H74N1O8P1	16		0	0	0	0	0	0	0	0	0	0	0	0	0	0	0	0	0	0	0	0	0	0	0	0	0	0	0	0	0	0	0	0	0	0	0	0	0	0	0	0	0
124	763.515	-1	762.508	0.4	C43H74N1O8P1	PE(16:0/22:6(4Z,7Z,10Z,13Z,16Z,19Z)) C43H74N1O8P1	17		0	0	0	0	0	0	0	0	0	0	0	0	0	0	0	0	0	0	0	0	0	0	0	0	0	0	0	0	0	0	0	0	0	0	0	0	0	0	0	0	0
124	763.515	-1	762.508	0.4	C43H74N1O8P1	PE(16:0/22:6(4Z,7Z,10Z,13Z,16Z,19Z)) C43H74N1O8P1	18		0	0	0	0	0	0	0	0	0	0	0	0	0	0	0.0024357	0	0	0	0	0	0	0	0	0	0	0	0	0	0	0	0	0	0.000953123	0	0	0	0	0	0	0	0
124	763.515	-1	762.508	0.4	C43H74N1O8P1	PE(16:0/22:6(4Z,7Z,10Z,13Z,16Z,19Z)) C43H74N1O8P1	19		0	0	0	0	0	0	0	0	0	0	0	0	0	0	0	0	0	0	0	0	0	0	0.00114542	0	0	0	0	0	0	0	0	0	0	0	0	0	0	0	0	0	0
124	763.515	-1	762.508	0.4	C43H74N1O8P1	PE(16:0/22:6(4Z,7Z,10Z,13Z,16Z,19Z)) C43H74N1O8P1	20		0	0	0	0	0	0	0	0	0	0	0	0	0	0	0	0	0	0	0	0	0	0	0	0	0	0	0	0	0	0	0	0	0	0	0	0	0	0	0	0	0
124	763.515	-1	762.508	0.4	C43H74N1O8P1	PE(16:0/22:6(4Z,7Z,10Z,13Z,16Z,19Z)) C43H74N1O8P1	21		0	0	0	0	0	0	0	0	0	0	0	0	0	0	0	0	0	0	0	0	0	0	0	0	0	0	0	0	0	0	0	0	0	0	0	0	0	0	0	0	0
124	763.515	-1	762.508	0.4	C43H74N1O8P1	PE(16:0/22:6(4Z,7Z,10Z,13Z,16Z,19Z)) C43H74N1O8P1	22		0	0	0	0	0	0	0	0	0	0	0	0	0	0	0	0	0	0	0	0	0	0	0	0	0	0	0	0	0	0	0	0	0	0	0	0	0	0	0	0	0
124	763.515	-1	762.508	0.4	C43H74N1O8P1	PE(16:0/22:6(4Z,7Z,10Z,13Z,16Z,19Z)) C43H74N1O8P1	23		0	0	0	0	0	0	0	0	0	0	0	0	0	0	0	0.00119484	0	0	0	0	0	0	0	0	0	0	0	0	0	0	0	0	0	0	0	0	0	0	0	0	0
124	763.515	-1	762.508	0.4	C43H74N1O8P1	PE(16:0/22:6(4Z,7Z,10Z,13Z,16Z,19Z)) C43H74N1O8P1	24		0	0	0	0	0	0	0	0	0	0	0	0	0	0	0	0	0	0	0	0	0	0	0	0	0	0	0	0	0	0	0	0	0	0.00182822	0	0	0	0	0	0	0
124	763.515	-1	762.508	0.4	C43H74N1O8P1	PE(16:0/22:6(4Z,7Z,10Z,13Z,16Z,19Z)) C43H74N1O8P1	25		0	0	0	0	0	0	0	0	0	0	0	0	0	0	0	0	0	0	0	0	0	0	0	0	0	0	0	0	0	0	0	0	0	0	0	0	0	0	0	0	0
124	763.515	-1	762.508	0.4	C43H74N1O8P1	PE(16:0/22:6(4Z,7Z,10Z,13Z,16Z,19Z)) C43H74N1O8P1	26		0	0	0	0	0	0	0	0	0	0	0	0	0	0	0	0	0	0	0	0	0	0	0	0	0	0	0	0	0	0	0	0	0	0	0	0	0	0	0	0	0
124	763.515	-1	762.508	0.4	C43H74N1O8P1	PE(16:0/22:6(4Z,7Z,10Z,13Z,16Z,19Z)) C43H74N1O8P1	27		0	0	0	0	0	0	0	0	0	0	0	0	0	0	0	0	0	0	0	0	0	0	0	0	0	0	0	0	0	0	0	0.00208973	0	0	0	0	0	0	0	0	0
124	763.515	-1	762.508	0.4	C43H74N1O8P1	PE(16:0/22:6(4Z,7Z,10Z,13Z,16Z,19Z)) C43H74N1O8P1	28		0	0	0	0	0	0	0	0	0	0	0	0	0	0	0	0	0	0	0	0	0	0	0	0	0	0	0	0	0	0	0	0	0	0	0	0	0	0	0	0	0
124	763.515	-1	762.508	0.4	C43H74N1O8P1	PE(16:0/22:6(4Z,7Z,10Z,13Z,16Z,19Z)) C43H74N1O8P1	29		0	0	0.00349609	0	0	0	0.00331173	0.00115237	0.00114318	0	0	0	0	0	0	0	0	0	0.00187548	0.00251291	0	0.00158799	0.00169247	0.00392747	0.00195128	0.00342867	0	0.0015697	0	0	0	0.000639048	0.00403952	0.00202095	0	0	0	0	0	0	0
124	763.515	-1	762.508	0.4	C43H74N1O8P1	PE(16:0/22:6(4Z,7Z,10Z,13Z,16Z,19Z)) C43H74N1O8P1	30		0	0	0	0	0	0	0	0	0	0.00151002	0	0	0	0	0	0	0	0	0	0	0	0	0	0	0	0	0	0	0.00127233	0	0	0	0	0	0	0	0	0	0	0	0
124	763.515	-1	762.508	0.4	C43H74N1O8P1	PE(16:0/22:6(4Z,7Z,10Z,13Z,16Z,19Z)) C43H74N1O8P1	31		0	0	0	0	0	0	0	0	0	0	0	0	0	0	0	0	0	0	0	0	0	0	0	0	0	0	0	0	0	0	0	0.000663296	0	0	0	0	0	0	0	0	0
124	763.515	-1	762.508	0.4	C43H74N1O8P1	PE(16:0/22:6(4Z,7Z,10Z,13Z,16Z,19Z)) C43H74N1O8P1	32		0	0	0	0	0	0	0	0	0	0	0	0	0	0	0	0	0	0	0	0	0	0	0	0	0	0	0	0	0	0	0	0	0	0	0	0	0	0	0	0	0
124	763.515	-1	762.508	0.4	C43H74N1O8P1	PE(16:0/22:6(4Z,7Z,10Z,13Z,16Z,19Z)) C43H74N1O8P1	33		0	0	0	0	0	0	0	0	0	0	0	0	0	0	0	0	0	0	0	0	0	0	0	0	0	0	0	0	0	0	0	0	0	0	0	0	0	0	0	0	0
124	763.515	-1	762.508	0.4	C43H74N1O8P1	PE(16:0/22:6(4Z,7Z,10Z,13Z,16Z,19Z)) C43H74N1O8P1	34		0	0	0	0	0	0	0	0	0	0	0	0	0	0	0	0	0	0	0	0	0	0	0	0	0	0	0	0	0	0	0	0	0	0	0	0	0	0	0	0	0
124	763.515	-1	762.508	0.4	C43H74N1O8P1	PE(16:0/22:6(4Z,7Z,10Z,13Z,16Z,19Z)) C43H74N1O8P1	35		0	0	0	0	0	0	0	0	0	0	0	0	0	0	0	0	0	0	0	0	0	0	0	0	0	0	0	0	0	0	0	0	0	0	0	0	0	0	0	0	0
124	763.515	-1	762.508	0.4	C43H74N1O8P1	PE(16:0/22:6(4Z,7Z,10Z,13Z,16Z,19Z)) C43H74N1O8P1	36		0	0	0	0	0	0	0	0	0	0	0	0	0	0	0	0	0	0	0	0	0	0	0	0	0	0	0	0	0	0	0	0	0	0	0	0	0	0	0	0	0
124	763.515	-1	762.508	0.4	C43H74N1O8P1	PE(16:0/22:6(4Z,7Z,10Z,13Z,16Z,19Z)) C43H74N1O8P1	37		0	0	0	0	0	0	0	0	0	0	0	0	0	0	0	0	0	0	0.00111278	0	0	0	0	0	0	0	0	0	0	0	0	0	0	0	0	0	0	0	0	0	0
124	763.515	-1	762.508	0.4	C43H74N1O8P1	PE(16:0/22:6(4Z,7Z,10Z,13Z,16Z,19Z)) C43H74N1O8P1	38		0	0	0	0	0	0	0	0	0	0	0	0	0	0	0	0	0	0	0	0	0	0	0	0	0	0	0	0	0	0	0	0	0	0	0	0	0	0	0	0	0
124	763.515	-1	762.508	0.4	C43H74N1O8P1	PE(16:0/22:6(4Z,7Z,10Z,13Z,16Z,19Z)) C43H74N1O8P1	39		0	0	0	0	0	0	0	0	0	0	0	0	0	0	0	0	0	0	0	0	0	0	0	0	0	0	0	0	0	0	0	0	0	0	0	0	0	0	0	0	0
124	763.515	-1	762.508	0.4	C43H74N1O8P1	PE(16:0/22:6(4Z,7Z,10Z,13Z,16Z,19Z)) C43H74N1O8P1	40		0	0	0	0	0	0	0	0	0	0	0	0	0	0	0	0	0	0	0	0	0	0	0	0	0	0	0	0	0	0	0	0	0	0	0	0	0	0	0	0	0
124	763.515	-1	762.508	0.4	C43H74N1O8P1	PE(16:0/22:6(4Z,7Z,10Z,13Z,16Z,19Z)) C43H74N1O8P1	41		0	0	0	0	0	0	0	0	0	0	0	0	0	0	0	0	0	0	0	0	0	0	0	0	0	0	0	0	0	0	0	0	0	0	0	0	0	0	0	0	0
124	763.515	-1	762.508	0.4	C43H74N1O8P1	PE(16:0/22:6(4Z,7Z,10Z,13Z,16Z,19Z)) C43H74N1O8P1	42		0	0	0	0	0	0	0	0	0	0	0	0	0	0	0	0	0	0	0	0	0	0	0	0	0	0	0	0	0	0	0	0	0	0	0	0	0	0	0	0	0
124	763.515	-1	762.508	0.4	C43H74N1O8P1	PE(16:0/22:6(4Z,7Z,10Z,13Z,16Z,19Z)) C43H74N1O8P1	43		0	0	0	0	0	0	0	0	0	0	0	0	0	0	0	0	0	0	0	0	0	0	0	0	0	0	0	0	0	0	0	0	0	0	0	0	0	0	0	0	0
125	767.547	-1	766.539	0.4	C43H78N1O8P1	PC(15:0/20:4(5Z,8Z,11Z,14Z)) C43H78N1O8P1	0		0.644959	0.67284	0.655522	0.646064	0.723368	0.649651	0.632321	0.635636	0.633013	0.637077	0.642683	0.675415	0.667494	0.659478	0.657061	0.648291	0.646445	0.640827	0.632185	0.63395	0.62416	0.634187	0.637875	0.626343	0.651396	0.648183	0.723769	0.639344	0.657064	0.65725	0.637761	0.626925	0.615137	0.633158	0.676443	0.663978	0.621388	0.662372	0.673627	0.584401	0.561875
125	767.547	-1	766.539	0.4	C43H78N1O8P1	PC(15:0/20:4(5Z,8Z,11Z,14Z)) C43H78N1O8P1	1		0.29136	0.262685	0.274321	0.282438	0.261645	0.269707	0.297733	0.288781	0.278291	0.303934	0.287868	0.276286	0.249077	0.27989	0.275173	0.286234	0.28645	0.296085	0.301264	0.279392	0.287152	0.287144	0.280937	0.289927	0.271952	0.249604	0.233521	0.285557	0.269191	0.258632	0.292776	0.281309	0.29004	0.296712	0.280968	0.287789	0.304575	0.277526	0.261175	0.273251	0.276994
125	767.547	-1	766.539	0.4	C43H78N1O8P1	PC(15:0/20:4(5Z,8Z,11Z,14Z)) C43H78N1O8P1	2		0.0636809	0.0546375	0.0623795	0.0714981	0.0149864	0.0675874	0.0648697	0.0677067	0.0757714	0.0555749	0.0670537	0.0482992	0.0766738	0.0546558	0.0677656	0.0654745	0.0671049	0.0587135	0.0665506	0.0807229	0.0860965	0.0786687	0.077243	0.0765386	0.076652	0.09371	0.0427104	0.0750989	0.0671428	0.0773752	0.0650048	0.079699	0.0868672	0.07013	0.0425891	0.0482333	0.0619987	0.0601018	0.0651976	0.120507	0.124567
125	767.547	-1	766.539	0.4	C43H78N1O8P1	PC(15:0/20:4(5Z,8Z,11Z,14Z)) C43H78N1O8P1	3		0	0.00586895	0.00777767	0	0	0.00844671	0.00507632	0.00573916	0.00375224	0.00341334	0.00239544	0	0.00492056	0	0	0	0	0.00437448	0	0.00593478	0.00259185	0	0.0039448	0.00719165	0	0.0072671	0	0	0.00660295	0.00674269	0.00331307	0.0108015	0.00562052	0	0	0	0.00902379	0	0	0.0181427	0.0290706
125	767.547	-1	766.539	0.4	C43H78N1O8P1	PC(15:0/20:4(5Z,8Z,11Z,14Z)) C43H78N1O8P1	4		0	0	0	0	0	0	0	0	0	0	0	0	0	0	0	0	0	0	0	0	0	0	0	0	0	0	0	0	0	0	0	0	0	0	0	0	0	0	0	0.0036976	0.00749341
125	767.547	-1	766.539	0.4	C43H78N1O8P1	PC(15:0/20:4(5Z,8Z,11Z,14Z)) C43H78N1O8P1	5		0	0	0	0	0	0	0	0	0	0	0	0	0	0	0	0	0	0	0	0	0	0	0	0	0	0	0	0	0	0	0	0	0	0	0	0	0	0	0	0	0
125	767.547	-1	766.539	0.4	C43H78N1O8P1	PC(15:0/20:4(5Z,8Z,11Z,14Z)) C43H78N1O8P1	6		0	0	0	0	0	0	0	0	0	0	0	0	0	0	0	0	0	0	0	0	0	0	0	0	0	0	0	0	0	0	0	0	0	0	0	0	0	0	0	0	0
125	767.547	-1	766.539	0.4	C43H78N1O8P1	PC(15:0/20:4(5Z,8Z,11Z,14Z)) C43H78N1O8P1	7		0	0	0	0	0	0	0	0	0	0	0	0	0	0	0	0	0	0	0	0	0	0	0	0	0	0	0	0	0	0	0	0	0	0	0	0	0	0	0	0	0
125	767.547	-1	766.539	0.4	C43H78N1O8P1	PC(15:0/20:4(5Z,8Z,11Z,14Z)) C43H78N1O8P1	8		0	0	0	0	0	0	0	0	0	0	0	0	0	0	0	0	0	0	0	0	0	0	0	0	0	0	0	0	0	0	0	0	0	0	0	0	0	0	0	0	0
125	767.547	-1	766.539	0.4	C43H78N1O8P1	PC(15:0/20:4(5Z,8Z,11Z,14Z)) C43H78N1O8P1	9		0	0	0	0	0	0	0	0	0	0	0	0	0	0	0	0	0	0	0	0	0	0	0	0	0	0	0	0	0	0	0	0	0	0	0	0	0	0	0	0	0
125	767.547	-1	766.539	0.4	C43H78N1O8P1	PC(15:0/20:4(5Z,8Z,11Z,14Z)) C43H78N1O8P1	10		0	0	0	0	0	0	0	0	0	0	0	0	0	0	0	0	0	0	0	0	0	0	0	0	0	0	0	0	0	0	0	0	0	0	0	0	0	0	0	0	0
125	767.547	-1	766.539	0.4	C43H78N1O8P1	PC(15:0/20:4(5Z,8Z,11Z,14Z)) C43H78N1O8P1	11		0	0.00396879	0	0	0	0	0	0.00213781	0.00309191	0	0	0	0.00183431	0.00366249	0	0	0	0	0	0	0	0	0	0	0	0.00123554	0	0	0	0	0.00114548	0.00126613	0.00131254	0	0	0	0.00158266	0	0	0	0
125	767.547	-1	766.539	0.4	C43H78N1O8P1	PC(15:0/20:4(5Z,8Z,11Z,14Z)) C43H78N1O8P1	12		0	0	0	0	0	0.00460753	0	0	0	0	0	0	0	0.00231414	0	0	0	0	0	0	0	0	0	0	0	0	0	0	0	0	0	0	0.00102251	0	0	0	0	0	0	0	0
125	767.547	-1	766.539	0.4	C43H78N1O8P1	PC(15:0/20:4(5Z,8Z,11Z,14Z)) C43H78N1O8P1	13		0	0	0	0	0	0	0	0	0	0	0	0	0	0	0	0	0	0	0	0	0	0	0	0	0	0	0	0	0	0	0	0	0	0	0	0	0	0	0	0	0
125	767.547	-1	766.539	0.4	C43H78N1O8P1	PC(15:0/20:4(5Z,8Z,11Z,14Z)) C43H78N1O8P1	14		0	0	0	0	0	0	0	0	0	0	0	0	0	0	0	0	0	0	0	0	0	0	0	0	0	0	0	0	0	0	0	0	0	0	0	0	0	0	0	0	0
125	767.547	-1	766.539	0.4	C43H78N1O8P1	PC(15:0/20:4(5Z,8Z,11Z,14Z)) C43H78N1O8P1	15		0	0	0	0	0	0	0	0	0	0	0	0	0	0	0	0	0	0	0	0	0	0	0	0	0	0	0	0	0	0	0	0	0	0	0	0	0	0	0	0	0
125	767.547	-1	766.539	0.4	C43H78N1O8P1	PC(15:0/20:4(5Z,8Z,11Z,14Z)) C43H78N1O8P1	16		0	0	0	0	0	0	0	0	0	0	0	0	0	0	0	0	0	0	0	0	0	0	0	0	0	0	0	0	0	0	0	0	0	0	0	0	0	0	0	0	0
125	767.547	-1	766.539	0.4	C43H78N1O8P1	PC(15:0/20:4(5Z,8Z,11Z,14Z)) C43H78N1O8P1	17		0	0	0	0	0	0	0	0	0	0	0	0	0	0	0	0	0	0	0	0	0	0	0	0	0	0	0	0	0	0	0	0	0	0	0	0	0	0	0	0	0
125	767.547	-1	766.539	0.4	C43H78N1O8P1	PC(15:0/20:4(5Z,8Z,11Z,14Z)) C43H78N1O8P1	18		0	0	0	0	0	0	0	0	0	0	0	0	0	0	0	0	0	0	0	0	0	0	0	0	0	0	0	0	0	0	0	0	0	0	0	0	0	0	0	0	0
125	767.547	-1	766.539	0.4	C43H78N1O8P1	PC(15:0/20:4(5Z,8Z,11Z,14Z)) C43H78N1O8P1	19		0	0	0	0	0	0	0	0	0	0	0	0	0	0	0	0	0	0	0	0	0	0	0	0	0	0	0	0	0	0	0	0	0	0	0	0	0	0	0	0	0
125	767.547	-1	766.539	0.4	C43H78N1O8P1	PC(15:0/20:4(5Z,8Z,11Z,14Z)) C43H78N1O8P1	20		0	0	0	0	0	0	0	0	0	0	0	0	0	0	0	0	0	0	0	0	0	0	0	0	0	0	0	0	0	0	0	0	0	0	0	0	0	0	0	0	0
125	767.547	-1	766.539	0.4	C43H78N1O8P1	PC(15:0/20:4(5Z,8Z,11Z,14Z)) C43H78N1O8P1	21		0	0	0	0	0	0	0	0	0	0	0	0	0	0	0	0	0	0	0	0	0	0	0	0	0	0	0	0	0	0	0	0	0	0	0	0	0	0	0	0	0
125	767.547	-1	766.539	0.4	C43H78N1O8P1	PC(15:0/20:4(5Z,8Z,11Z,14Z)) C43H78N1O8P1	22		0	0	0	0	0	0	0	0	0	0	0	0	0	0	0	0	0	0	0	0	0	0	0	0	0	0	0	0	0	0	0	0	0	0	0	0	0	0	0	0	0
125	767.547	-1	766.539	0.4	C43H78N1O8P1	PC(15:0/20:4(5Z,8Z,11Z,14Z)) C43H78N1O8P1	23		0	0	0	0	0	0	0	0	0	0	0	0	0	0	0	0	0	0	0	0	0	0	0	0	0	0	0	0	0	0	0	0	0	0	0	0	0	0	0	0	0
125	767.547	-1	766.539	0.4	C43H78N1O8P1	PC(15:0/20:4(5Z,8Z,11Z,14Z)) C43H78N1O8P1	24		0	0	0	0	0	0	0	0	0	0	0	0	0	0	0	0	0	0	0	0	0	0	0	0	0	0	0	0	0	0	0	0	0	0	0	0	0	0	0	0	0
125	767.547	-1	766.539	0.4	C43H78N1O8P1	PC(15:0/20:4(5Z,8Z,11Z,14Z)) C43H78N1O8P1	25		0	0	0	0	0	0	0	0	0	0	0	0	0	0	0	0	0	0	0	0	0	0	0	0	0	0	0	0	0	0	0	0	0	0	0	0	0	0	0	0	0
125	767.547	-1	766.539	0.4	C43H78N1O8P1	PC(15:0/20:4(5Z,8Z,11Z,14Z)) C43H78N1O8P1	26		0	0	0	0	0	0	0	0	0	0	0	0	0	0	0	0	0	0	0	0	0	0	0	0	0	0	0	0	0	0	0	0	0	0	0	0	0	0	0	0	0
125	767.547	-1	766.539	0.4	C43H78N1O8P1	PC(15:0/20:4(5Z,8Z,11Z,14Z)) C43H78N1O8P1	27		0	0	0	0	0	0	0	0	0	0	0	0	0	0	0	0	0	0	0	0	0	0	0	0	0	0	0	0	0	0	0	0	0	0	0	0	0	0	0	0	0
125	767.547	-1	766.539	0.4	C43H78N1O8P1	PC(15:0/20:4(5Z,8Z,11Z,14Z)) C43H78N1O8P1	28		0	0	0	0	0	0	0	0	0	0	0	0	0	0	0	0	0	0	0	0	0	0	0	0	0	0	0	0	0	0	0	0	0	0	0	0	0	0	0	0	0
125	767.547	-1	766.539	0.4	C43H78N1O8P1	PC(15:0/20:4(5Z,8Z,11Z,14Z)) C43H78N1O8P1	29		0	0	0	0	0	0	0	0	0	0	0	0	0	0	0	0	0	0	0	0	0	0	0	0	0	0	0	0	0	0	0	0	0	0	0	0	0	0	0	0	0
125	767.547	-1	766.539	0.4	C43H78N1O8P1	PC(15:0/20:4(5Z,8Z,11Z,14Z)) C43H78N1O8P1	30		0	0	0	0	0	0	0	0	0	0	0	0	0	0	0	0	0	0	0	0	0	0	0	0	0	0	0	0	0	0	0	0	0	0	0	0	0	0	0	0	0
125	767.547	-1	766.539	0.4	C43H78N1O8P1	PC(15:0/20:4(5Z,8Z,11Z,14Z)) C43H78N1O8P1	31		0	0	0	0	0	0	0	0	0	0	0	0	0	0	0	0	0	0	0	0	0	0	0	0	0	0	0	0	0	0	0	0	0	0	0	0	0	0	0	0	0
125	767.547	-1	766.539	0.4	C43H78N1O8P1	PC(15:0/20:4(5Z,8Z,11Z,14Z)) C43H78N1O8P1	32		0	0	0	0	0	0	0	0	0	0	0	0	0	0	0	0	0	0	0	0	0	0	0	0	0	0	0	0	0	0	0	0	0	0	0	0	0	0	0	0	0
125	767.547	-1	766.539	0.4	C43H78N1O8P1	PC(15:0/20:4(5Z,8Z,11Z,14Z)) C43H78N1O8P1	33		0	0	0	0	0	0	0	0	0	0	0	0	0	0	0	0	0	0	0	0	0	0	0	0	0	0	0	0	0	0	0	0	0	0	0	0	0.00143217	0	0	0	0
125	767.547	-1	766.539	0.4	C43H78N1O8P1	PC(15:0/20:4(5Z,8Z,11Z,14Z)) C43H78N1O8P1	34		0	0	0	0	0	0	0	0	0	0	0	0	0	0	0	0	0	0	0	0	0	0	0	0	0	0	0	0	0	0	0	0	0	0	0	0	0	0	0	0	0
125	767.547	-1	766.539	0.4	C43H78N1O8P1	PC(15:0/20:4(5Z,8Z,11Z,14Z)) C43H78N1O8P1	35		0	0	0	0	0	0	0	0	0	0	0	0	0	0	0	0	0	0	0	0	0	0	0	0	0	0	0	0	0	0	0	0	0	0	0	0	0	0	0	0	0
125	767.547	-1	766.539	0.4	C43H78N1O8P1	PC(15:0/20:4(5Z,8Z,11Z,14Z)) C43H78N1O8P1	36		0	0	0	0	0	0	0	0	0	0	0	0	0	0	0	0	0	0	0	0	0	0	0	0	0	0	0	0	0	0	0	0	0	0	0	0	0	0	0	0	0
125	767.547	-1	766.539	0.4	C43H78N1O8P1	PC(15:0/20:4(5Z,8Z,11Z,14Z)) C43H78N1O8P1	37		0	0	0	0	0	0	0	0	0	0	0	0	0	0	0	0	0	0	0	0	0	0	0	0	0	0	0	0	0	0	0	0	0	0	0	0	0	0	0	0	0
125	767.547	-1	766.539	0.4	C43H78N1O8P1	PC(15:0/20:4(5Z,8Z,11Z,14Z)) C43H78N1O8P1	38		0	0	0	0	0	0	0	0	0	0	0	0	0	0	0	0	0	0	0	0	0	0	0	0	0	0	0	0	0	0	0	0	0	0	0	0	0	0	0	0	0
125	767.547	-1	766.539	0.4	C43H78N1O8P1	PC(15:0/20:4(5Z,8Z,11Z,14Z)) C43H78N1O8P1	39		0	0	0	0	0	0	0	0	0	0	0	0	0	0	0	0	0	0	0	0	0	0	0	0	0	0	0	0	0	0	0	0	0	0	0	0	0	0	0	0	0
125	767.547	-1	766.539	0.4	C43H78N1O8P1	PC(15:0/20:4(5Z,8Z,11Z,14Z)) C43H78N1O8P1	40		0	0	0	0	0	0	0	0	0	0	0	0	0	0	0	0	0	0	0	0	0	0	0	0	0	0	0	0	0	0	0	0	0	0	0	0	0	0	0	0	0
125	767.547	-1	766.539	0.4	C43H78N1O8P1	PC(15:0/20:4(5Z,8Z,11Z,14Z)) C43H78N1O8P1	41		0	0	0	0	0	0	0	0	0.00608071	0	0	0	0	0	0	0	0	0	0	0	0	0	0	0	0	0	0	0	0	0	0	0	0	0	0	0	0	0	0	0	0
125	767.547	-1	766.539	0.4	C43H78N1O8P1	PC(15:0/20:4(5Z,8Z,11Z,14Z)) C43H78N1O8P1	42		0	0	0	0	0	0	0	0	0	0	0	0	0	0	0	0	0	0	0	0	0	0	0	0	0	0	0	0	0	0	0	0	0	0	0	0	0	0	0	0	0
125	767.547	-1	766.539	0.4	C43H78N1O8P1	PC(15:0/20:4(5Z,8Z,11Z,14Z)) C43H78N1O8P1	43		0	0	0	0	0	0	0	0	0	0	0	0	0	0	0	0	0	0	0	0	0	0	0	0	0	0	0	0	0	0	0	0	0	0	0	0	0	0	0	0	0
126	234.173	1	235.18	0.45	C14H22N2O1	Lidocaine C14H22N2O1	0		0.870706	0.882124	0.876117	0.863254	0.863221	0.872813	0.423781	0.392939	0.481797	0	1	1	0.872312	0.865871	0.865359	1	1	1	1	1	1	1	1	1	1	1	1	1	1	1	1	1	1	1	1	1	1	0	1	1	1
126	234.173	1	235.18	0.45	C14H22N2O1	Lidocaine C14H22N2O1	1		0.129294	0.117876	0.123883	0.130673	0.10207	0.116507	0	0.0237543	0	0	0	0	0.125168	0.13145	0.129752	0	0	0	0	0	0	0	0	0	0	0	0	0	0	0	0	0	0	0	0	0	0	0.610871	0	0	0
126	234.173	1	235.18	0.45	C14H22N2O1	Lidocaine C14H22N2O1	2		0	0	0	0	0	0	0	0	0	0	0	0	0	0	0	0	0	0	0	0	0	0	0	0	0	0	0	0	0	0	0	0	0	0	0	0	0	0	0	0	0
126	234.173	1	235.18	0.45	C14H22N2O1	Lidocaine C14H22N2O1	3		0	0	0	0	0	0	0	0	0	0	0	0	0	0	0	0	0	0	0	0	0	0	0	0	0	0	0	0	0	0	0	0	0	0	0	0	0	0	0	0	0
126	234.173	1	235.18	0.45	C14H22N2O1	Lidocaine C14H22N2O1	4		0	0	0	0	0	0	0	0	0	0	0	0	0	0	0	0	0	0	0	0	0	0	0	0	0	0	0	0	0	0	0	0	0	0	0	0	0	0	0	0	0
126	234.173	1	235.18	0.45	C14H22N2O1	Lidocaine C14H22N2O1	5		0	0	0	0	0	0	0	0	0	0	0	0	0	0	0	0	0	0	0	0	0	0	0	0	0	0	0	0	0	0	0	0	0	0	0	0	0	0	0	0	0
126	234.173	1	235.18	0.45	C14H22N2O1	Lidocaine C14H22N2O1	6		0	0	0	0	0	0	0	0	0	0	0	0	0	0	0	0	0	0	0	0	0	0	0	0	0	0	0	0	0	0	0	0	0	0	0	0	0	0	0	0	0
126	234.173	1	235.18	0.45	C14H22N2O1	Lidocaine C14H22N2O1	7		0	0	0	0	0	0	0	0	0	0	0	0	0	0	0	0	0	0	0	0	0	0	0	0	0	0	0	0	0	0	0	0	0	0	0	0	0	0	0	0	0
126	234.173	1	235.18	0.45	C14H22N2O1	Lidocaine C14H22N2O1	8		0	0	0	0	0	0	0	0	0	0	0	0	0	0	0	0	0	0	0	0	0	0	0	0	0	0	0	0	0	0	0	0	0	0	0	0	0	0	0	0	0
126	234.173	1	235.18	0.45	C14H22N2O1	Lidocaine C14H22N2O1	9		0	0	0	0	0	0	0	0	0	0	0	0	0	0	0	0	0	0	0	0	0	0	0	0	0	0	0	0	0	0	0	0	0	0	0	0	0	0	0	0	0
126	234.173	1	235.18	0.45	C14H22N2O1	Lidocaine C14H22N2O1	10		0	0	0	0	0	0	0	0	0	0	0	0	0	0	0	0	0	0	0	0	0	0	0	0	0	0	0	0	0	0	0	0	0	0	0	0	0	0.389129	0	0	0
126	234.173	1	235.18	0.45	C14H22N2O1	Lidocaine C14H22N2O1	11		0	0	0	0.00607253	0.0347088	0.0106803	0.576219	0.583307	0.518203	1	0	0	0.00251981	0.0026784	0.00488901	0	0	0	0	0	0	0	0	0	0	0	0	0	0	0	0	0	0	0	0	0	0	0	0	0	0
126	234.173	1	235.18	0.45	C14H22N2O1	Lidocaine C14H22N2O1	12		0	0	0	0	0	0	0	0	0	0	0	0	0	0	0	0	0	0	0	0	0	0	0	0	0	0	0	0	0	0	0	0	0	0	0	0	0	0	0	0	0
126	234.173	1	235.18	0.45	C14H22N2O1	Lidocaine C14H22N2O1	13		0	0	0	0	0	0	0	0	0	0	0	0	0	0	0	0	0	0	0	0	0	0	0	0	0	0	0	0	0	0	0	0	0	0	0	0	0	0	0	0	0
126	234.173	1	235.18	0.45	C14H22N2O1	Lidocaine C14H22N2O1	14		0	0	0	0	0	0	0	0	0	0	0	0	0	0	0	0	0	0	0	0	0	0	0	0	0	0	0	0	0	0	0	0	0	0	0	0	0	0	0	0	0
129	739.515	-1	738.508	0.4	C41H74N1O8P1	PC(15:0/18:4(6Z,9Z,12Z,15Z)) C41H74N1O8P1	0		0.634712	0.663669	0.701266	0.65287	0.686107	0.655683	0.643447	0.650781	0.640544	0.661597	0.678596	0.616191	0.645881	0.616192	0.681817	0.653095	0.664826	0.684658	0.649295	0.67258	0.668605	0.667895	0.670587	0.636424	0.663039	0.664582	0.68838	0.702159	0.640823	0.692671	0.627813	0.633864	0.645326	0.681257	0.69298	0.66085	0.64775	0.7094	0.653208	0.571456	0.561453
129	739.515	-1	738.508	0.4	C41H74N1O8P1	PC(15:0/18:4(6Z,9Z,12Z,15Z)) C41H74N1O8P1	1		0.271925	0.23824	0.216677	0.263513	0.313893	0.259418	0.266999	0.236271	0.262314	0.269731	0.278038	0.322167	0.286245	0.289424	0.274923	0.277854	0.290326	0.268986	0.293332	0.262019	0.294453	0.279678	0.284898	0.275501	0.281293	0.280872	0.292896	0.269911	0.280679	0.261604	0.266521	0.25926	0.257115	0.277261	0.297767	0.280706	0.270267	0.258761	0.288798	0.250055	0.268705
129	739.515	-1	738.508	0.4	C41H74N1O8P1	PC(15:0/18:4(6Z,9Z,12Z,15Z)) C41H74N1O8P1	2		0	0	0	0	0	0	0	0	0	0	0	0	0	0	0	0	0	0	0	0	0	0	0	0	0	0	0	0	0	0	0	0	0	0	0	0	0	0	0	0	0
129	739.515	-1	738.508	0.4	C41H74N1O8P1	PC(15:0/18:4(6Z,9Z,12Z,15Z)) C41H74N1O8P1	3		0.0651415	0.0640589	0.0486573	0.0406196	0	0.0432776	0.0112331	0.0279425	0.0329873	0.0332296	0.00920949	0.020685	0.0137328	0.0218485	0.013018	0.0509621	0.0289955	0.0249313	0.00728385	0.0321054	0.0292543	0.0126204	0.00277184	0.0434351	0.0171315	0.00742987	0.00368923	0.0187742	0.0445344	0.0357451	0.0458853	0.0403517	0.0297577	0	0	0.0371461	0.0190114	0.0131597	0.0223056	0.158491	0.149243
129	739.515	-1	738.508	0.4	C41H74N1O8P1	PC(15:0/18:4(6Z,9Z,12Z,15Z)) C41H74N1O8P1	4		0	0	0	0	0	0	0	0	0	0	0	0	0	0	0	0	0	0	0	0	0	0	0	0	0	0	0	0	0	0	0	0	0	0	0	0	0	0	0	0	0
129	739.515	-1	738.508	0.4	C41H74N1O8P1	PC(15:0/18:4(6Z,9Z,12Z,15Z)) C41H74N1O8P1	5		0	0	0	0	0	0	0	0	0	0	0	0	0	0	0	0	0	0	0	0	0	0	0	0	0	0	0	0	0	0	0	0	0	0	0	0	0	0	0	0	0
129	739.515	-1	738.508	0.4	C41H74N1O8P1	PC(15:0/18:4(6Z,9Z,12Z,15Z)) C41H74N1O8P1	6		0	0	0	0	0	0	0	0	0	0	0	0	0	0	0	0	0	0	0	0	0	0	0	0	0	0	0	0	0	0	0	0	0	0	0	0	0	0	0	0	0
129	739.515	-1	738.508	0.4	C41H74N1O8P1	PC(15:0/18:4(6Z,9Z,12Z,15Z)) C41H74N1O8P1	7		0	0	0	0	0	0	0	0	0	0	0	0	0	0	0	0	0	0	0	0	0	0	0	0	0	0	0	0	0	0	0	0	0	0	0	0	0	0	0	0	0
129	739.515	-1	738.508	0.4	C41H74N1O8P1	PC(15:0/18:4(6Z,9Z,12Z,15Z)) C41H74N1O8P1	8		0	0	0	0	0	0	0	0	0	0	0	0	0	0	0	0	0	0	0	0	0	0	0	0	0	0	0	0	0	0	0	0	0	0	0	0	0	0	0	0	0
129	739.515	-1	738.508	0.4	C41H74N1O8P1	PC(15:0/18:4(6Z,9Z,12Z,15Z)) C41H74N1O8P1	9		0	0	0	0	0	0	0	0	0	0	0	0	0	0	0	0	0	0	0	0	0	0	0	0	0	0	0	0	0	0	0	0	0	0	0	0	0	0	0	0.00476874	0
129	739.515	-1	738.508	0.4	C41H74N1O8P1	PC(15:0/18:4(6Z,9Z,12Z,15Z)) C41H74N1O8P1	10		0	0	0	0	0	0.00219152	0	0.0148263	0	0	0	0	0	0.00814009	0	0	0	0	0	0	0	0	0	0	0.00559855	0	0	0	0	0	0.00179981	0	0	0	0	0	0	0	0	0	0
129	739.515	-1	738.508	0.4	C41H74N1O8P1	PC(15:0/18:4(6Z,9Z,12Z,15Z)) C41H74N1O8P1	11		0	0.0139106	0.00559356	0.0083867	0	0	0.0186452	0.0105812	0.0158648	0.00337477	0.00317914	0	0.0196837	0.0185876	0.00404825	0.00245767	0.00506191	0	0.00609339	0.00775996	0.00205385	0.013678	0.0163295	0.0110802	0.0126372	0.00325324	0	0.00283439	0.00882804	0.00505608	0.0163738	0.0155321	0.0166413	0.0160636	0	0.00333598	0.0135124	0.00335599	0.00279611	0.00461434	0.00619594
129	739.515	-1	738.508	0.4	C41H74N1O8P1	PC(15:0/18:4(6Z,9Z,12Z,15Z)) C41H74N1O8P1	12		0.0153845	0.0123244	0.0278054	0.0346102	0	0.032304	0.0432928	0.0511815	0.0372075	0.0320678	0.0118584	0.0409577	0.0261024	0.0324845	0.0147348	0.0156309	0.0107901	0.0151252	0.0217009	0.00750334	0.00563377	0.0261287	0.0235523	0.0295923	0.0117363	0.0438629	0.0150346	0	0.0150367	0.0026685	0.033843	0.0381713	0.0496284	0.0138292	0.00925348	0.00297227	0.0407687	0.00860506	0.0328928	0.0106146	0.0144032
129	739.515	-1	738.508	0.4	C41H74N1O8P1	PC(15:0/18:4(6Z,9Z,12Z,15Z)) C41H74N1O8P1	13		0	0	0	0	0	0.00394932	0.0105013	0.00450432	0.0110826	0	0	0	0.00835517	0	0	0	0	0	0	0	0	0	0.00186164	0.00200306	0	0	0	0	0.00458661	0	0.00776421	0.00870952	0.00153185	0	0	0.0149897	0.00869019	0	0	0	0
129	739.515	-1	738.508	0.4	C41H74N1O8P1	PC(15:0/18:4(6Z,9Z,12Z,15Z)) C41H74N1O8P1	14		0	0	0	0	0	0	0	0	0	0	0	0	0	0	0	0	0	0	0	0	0	0	0	0	0	0	0	0	0	0	0	0	0	0	0	0	0	0	0	0	0
129	739.515	-1	738.508	0.4	C41H74N1O8P1	PC(15:0/18:4(6Z,9Z,12Z,15Z)) C41H74N1O8P1	15		0	0	0	0	0	0	0	0	0	0	0	0	0	0	0	0	0	0	0	0	0	0	0	0	0	0	0	0	0	0	0	0	0	0	0	0	0	0	0	0	0
129	739.515	-1	738.508	0.4	C41H74N1O8P1	PC(15:0/18:4(6Z,9Z,12Z,15Z)) C41H74N1O8P1	16		0	0	0	0	0	0	0	0	0	0	0	0	0	0	0	0	0	0	0	0	0	0	0	0	0	0	0	0	0	0	0	0	0	0	0	0	0	0	0	0	0
129	739.515	-1	738.508	0.4	C41H74N1O8P1	PC(15:0/18:4(6Z,9Z,12Z,15Z)) C41H74N1O8P1	17		0	0	0	0	0	0	0	0	0	0	0	0	0	0	0	0	0	0	0	0	0	0	0	0	0	0	0	0	0	0	0	0	0	0	0	0	0	0	0	0	0
129	739.515	-1	738.508	0.4	C41H74N1O8P1	PC(15:0/18:4(6Z,9Z,12Z,15Z)) C41H74N1O8P1	18		0	0	0	0	0	0	0.00309816	0	0	0	0	0	0	0	0	0	0	0	0.00183974	0	0	0	0	0.00196356	0	0	0	0.00632139	0.0055126	0	0	0	0	0	0	0	0	0	0	0	0
129	739.515	-1	738.508	0.4	C41H74N1O8P1	PC(15:0/18:4(6Z,9Z,12Z,15Z)) C41H74N1O8P1	19		0	0	0	0	0	0	0	0	0	0	0	0	0	0	0	0	0	0	0	0	0	0	0	0	0	0	0	0	0	0.00225567	0	0	0	0	0	0	0	0	0	0	0
129	739.515	-1	738.508	0.4	C41H74N1O8P1	PC(15:0/18:4(6Z,9Z,12Z,15Z)) C41H74N1O8P1	20		0	0	0	0	0	0	0	0	0	0	0	0	0	0	0	0	0	0	0	0	0	0	0	0	0	0	0	0	0	0	0	0	0	0	0	0	0	0.00671817	0	0	0
129	739.515	-1	738.508	0.4	C41H74N1O8P1	PC(15:0/18:4(6Z,9Z,12Z,15Z)) C41H74N1O8P1	21		0	0	0	0	0	0	0	0	0	0	0	0	0	0	0	0	0	0	0	0	0	0	0	0	0	0	0	0	0	0	0	0	0	0	0	0	0	0	0	0	0
129	739.515	-1	738.508	0.4	C41H74N1O8P1	PC(15:0/18:4(6Z,9Z,12Z,15Z)) C41H74N1O8P1	22		0	0	0	0	0	0	0	0	0	0	0	0	0	0	0	0	0	0	0	0	0	0	0	0	0	0	0	0	0	0	0	0	0	0	0	0	0	0	0	0	0
129	739.515	-1	738.508	0.4	C41H74N1O8P1	PC(15:0/18:4(6Z,9Z,12Z,15Z)) C41H74N1O8P1	23		0	0	0	0	0	0.00317631	0	0	0	0	0	0	0	0	0	0	0	0	0	0	0	0	0	0	0	0	0	0	0	0	0	0	0	0	0	0	0	0	0	0	0
129	739.515	-1	738.508	0.4	C41H74N1O8P1	PC(15:0/18:4(6Z,9Z,12Z,15Z)) C41H74N1O8P1	24		0.0128364	0	0	0	0	0	0	0.00391288	0	0	0.0191185	0	0	0.00752598	0.011459	0	0	0.00629998	0.0104429	0.00926709	0	0	0	0	0.0085641	0	0	0	0	0	0	0	0	0.0115896	0	0	0	0	0	0	0
129	739.515	-1	738.508	0.4	C41H74N1O8P1	PC(15:0/18:4(6Z,9Z,12Z,15Z)) C41H74N1O8P1	25		0	0	0	0	0	0	0	0	0	0	0	0	0	0	0	0	0	0	0.0100114	0.00876514	0	0	0	0	0	0	0	0	0	0	0	0	0	0	0	0	0	0	0	0	0
129	739.515	-1	738.508	0.4	C41H74N1O8P1	PC(15:0/18:4(6Z,9Z,12Z,15Z)) C41H74N1O8P1	26		0	0.00779794	0	0	0	0	0	0	0	0	0	0	0	0	0	0	0	0	0	0	0	0	0	0	0	0	0	0	0	0	0	0	0	0	0	0	0	0	0	0	0
129	739.515	-1	738.508	0.4	C41H74N1O8P1	PC(15:0/18:4(6Z,9Z,12Z,15Z)) C41H74N1O8P1	27		0	0	0	0	0	0	0	0	0	0	0	0	0	0	0	0	0	0	0	0	0	0	0	0	0	0	0	0	0	0	0	0	0	0	0	0	0	0	0	0	0
129	739.515	-1	738.508	0.4	C41H74N1O8P1	PC(15:0/18:4(6Z,9Z,12Z,15Z)) C41H74N1O8P1	28		0	0	0	0	0	0	0.00278399	0	0	0	0	0	0	0	0	0	0	0	0	0	0	0	0	0	0	0	0	0	0	0	0	0.00223514	0	0	0	0	0	0	0	0	0
129	739.515	-1	738.508	0.4	C41H74N1O8P1	PC(15:0/18:4(6Z,9Z,12Z,15Z)) C41H74N1O8P1	29		0	0	0	0	0	0	0	0	0	0	0	0	0	0.00579744	0	0	0	0	0	0	0	0	0	0	0	0	0	0	0	0	0	0	0	0	0	0	0	0	0	0	0
129	739.515	-1	738.508	0.4	C41H74N1O8P1	PC(15:0/18:4(6Z,9Z,12Z,15Z)) C41H74N1O8P1	30		0	0	0	0	0	0	0	0	0	0	0	0	0	0	0	0	0	0	0	0	0	0	0	0	0	0	0	0	0	0	0	0.00187621	0	0	0	0	0	0	0	0	0
129	739.515	-1	738.508	0.4	C41H74N1O8P1	PC(15:0/18:4(6Z,9Z,12Z,15Z)) C41H74N1O8P1	31		0	0	0	0	0	0	0	0	0	0	0	0	0	0	0	0	0	0	0	0	0	0	0	0	0	0	0	0	0	0	0	0	0	0	0	0	0	0	0	0	0
129	739.515	-1	738.508	0.4	C41H74N1O8P1	PC(15:0/18:4(6Z,9Z,12Z,15Z)) C41H74N1O8P1	32		0	0	0	0	0	0	0	0	0	0	0	0	0	0	0	0	0	0	0	0	0	0	0	0	0	0	0	0	0	0	0	0	0	0	0	0	0	0	0	0	0
129	739.515	-1	738.508	0.4	C41H74N1O8P1	PC(15:0/18:4(6Z,9Z,12Z,15Z)) C41H74N1O8P1	33		0	0	0	0	0	0	0	0	0	0	0	0	0	0	0	0	0	0	0	0	0	0	0	0	0	0	0	0	0	0	0	0	0	0	0	0	0	0	0	0	0
129	739.515	-1	738.508	0.4	C41H74N1O8P1	PC(15:0/18:4(6Z,9Z,12Z,15Z)) C41H74N1O8P1	34		0	0	0	0	0	0	0	0	0	0	0	0	0	0	0	0	0	0	0	0	0	0	0	0	0	0	0	0	0	0	0	0	0	0	0	0	0	0	0	0	0
129	739.515	-1	738.508	0.4	C41H74N1O8P1	PC(15:0/18:4(6Z,9Z,12Z,15Z)) C41H74N1O8P1	35		0	0	0	0	0	0	0	0	0	0	0	0	0	0	0	0	0	0	0	0	0	0	0	0	0	0	0	0	0	0	0	0	0	0	0	0	0	0	0	0	0
129	739.515	-1	738.508	0.4	C41H74N1O8P1	PC(15:0/18:4(6Z,9Z,12Z,15Z)) C41H74N1O8P1	36		0	0	0	0	0	0	0	0	0	0	0	0	0	0	0	0	0	0	0	0	0	0	0	0	0	0	0	0	0	0	0	0	0	0	0	0	0	0	0	0	0
129	739.515	-1	738.508	0.4	C41H74N1O8P1	PC(15:0/18:4(6Z,9Z,12Z,15Z)) C41H74N1O8P1	37		0	0	0	0	0	0	0	0	0	0	0	0	0	0	0	0	0	0	0	0	0	0	0	0	0	0	0	0	0	0	0	0	0	0	0	0	0	0	0	0	0
129	739.515	-1	738.508	0.4	C41H74N1O8P1	PC(15:0/18:4(6Z,9Z,12Z,15Z)) C41H74N1O8P1	38		0	0	0	0	0	0	0	0	0	0	0	0	0	0	0	0	0	0	0	0	0	0	0	0	0	0	0	0	0	0	0	0	0	0	0	0	0	0	0	0	0
129	739.515	-1	738.508	0.4	C41H74N1O8P1	PC(15:0/18:4(6Z,9Z,12Z,15Z)) C41H74N1O8P1	39		0	0	0	0	0	0	0	0	0	0	0	0	0	0	0	0	0	0	0	0	0	0	0	0	0	0	0	0	0	0	0	0	0	0	0	0	0	0	0	0	0
129	739.515	-1	738.508	0.4	C41H74N1O8P1	PC(15:0/18:4(6Z,9Z,12Z,15Z)) C41H74N1O8P1	40		0	0	0	0	0	0	0	0	0	0	0	0	0	0	0	0	0	0	0	0	0	0	0	0	0	0	0	0	0	0	0	0	0	0	0	0	0	0	0	0	0
129	739.515	-1	738.508	0.4	C41H74N1O8P1	PC(15:0/18:4(6Z,9Z,12Z,15Z)) C41H74N1O8P1	41		0	0	0	0	0	0	0	0	0	0	0	0	0	0	0	0	0	0	0	0	0	0	0	0	0	0	0	0	0	0	0	0	0	0	0	0	0	0	0	0	0
130	158.131	-1	157.123	0.4	C9H18O2	Oenanthic ether C9H18O2	0		0.915879	0.914812	0.916787	0.917784	0.916529	0.921242	0.919518	0.918633	0.9204	0.914337	0.925101	0.924055	0.920311	0.920521	0.921685	0.914167	0.913708	0.919639	0.918993	0.921822	0.923338	0.913615	0.915002	0.915754	0.926277	0.91627	0.929472	0.913816	0.917565	0.916666	0.916055	0.91833	0.918966	0.9212	0.923763	0.919302	0.92723	0.923122	0.920974	0.913944	0.919226
130	158.131	-1	157.123	0.4	C9H18O2	Oenanthic ether C9H18O2	1		0.0832207	0.0822939	0.0823757	0.0822165	0.0820441	0.0774133	0.0796373	0.0802611	0.0778181	0.0840466	0.0748993	0.0753544	0.078397	0.0794795	0.0783147	0.0848017	0.0837073	0.0796766	0.0810071	0.0781785	0.0766618	0.0838022	0.0825238	0.0834193	0.0737231	0.08373	0.0705276	0.0833664	0.081064	0.0818597	0.0839454	0.0816695	0.0810338	0.0787997	0.0762374	0.0806984	0.0727705	0.0768781	0.0776103	0.0829775	0.0798201
130	158.131	-1	157.123	0.4	C9H18O2	Oenanthic ether C9H18O2	2		0.000899857	0.00289379	0.000837254	0	0.00142739	0.00134506	0.000844515	0.00110603	0.00178168	0.0016167	0	0	0.00129158	0	0	0.00103092	0.00258494	0.000684222	0	0	0	0.00258298	0.00247439	0.000826334	0	0	0	0.00281777	0.0013707	0.00147424	0	0	0	0	0	0	0	0	0.00141574	0.00307815	0.000953963
130	158.131	-1	157.123	0.4	C9H18O2	Oenanthic ether C9H18O2	3		0	0	0	0	0	0	0	0	0	0	0	0	0	0	0	0	0	0	0	0	0	0	0	0	0	0	0	0	0	0	0	0	0	0	0	0	0	0	0	0	0
130	158.131	-1	157.123	0.4	C9H18O2	Oenanthic ether C9H18O2	4		0	0	0	0	0	0	0	0	0	0	0	0	0	0	0	0	0	0	0	0	0	0	0	0	0	0	0	0	0	0	0	0	0	0	0	0	0	0	0	0	0
130	158.131	-1	157.123	0.4	C9H18O2	Oenanthic ether C9H18O2	5		0	0	0	0	0	0	0	0	0	0	0	0	0	0	0	0	0	0	0	0	0	0	0	0	0	0	0	0	0	0	0	0	0	0	0	0	0	0	0	0	0
130	158.131	-1	157.123	0.4	C9H18O2	Oenanthic ether C9H18O2	6		0	0	0	0	0	0	0	0	0	0	0	0.00059088	0	0	0	0	0	0	0	0	0	0	0	0	0	0	0	0	0	0	0	0	0	0	0	0	0	0	0	0	0
130	158.131	-1	157.123	0.4	C9H18O2	Oenanthic ether C9H18O2	7		0	0	0	0	0	0	0	0	0	0	0	0	0	0	0	0	0	0	0	0	0	0	0	0	0	0	0	0	0	0	0	0	0	0	0	0	0	0	0	0	0
130	158.131	-1	157.123	0.4	C9H18O2	Oenanthic ether C9H18O2	8		0	0	0	0	0	0	0	0	0	0	0	0	0	0	0	0	0	0	0	0	0	0	0	0	0	0	0	0	0	0	0	0	0	0	0	0	0	0	0	0	0
130	158.131	-1	157.123	0.4	C9H18O2	Oenanthic ether C9H18O2	9		0	0	0	0	0	0	0	0	0	0	0	0	0	0	0	0	0	0	0	0	0	0	0	0	0	0	0	0	0	0	0	0	0	0	0	0	0	0	0	0	0
130	594.342	1	595.349	0.46	C33H46N4O6	L-Urobilin C33H46N4O6	0		0.703423	0.726545	0.714051	0.753366	0.744709	0.741719	0.774106	0.832258	0.837179	1	1	1	0.93032	0.876479	0.855671	0.975613	0.91818	0.937888	0.842078	0.92252	1	0.575212	0	0	0	1	0	0.743932	0.796851	0.749907	0.846208	1	1	0	1	1	1	1	0	0.877932	0.9752
130	594.342	1	595.349	0.46	C33H46N4O6	L-Urobilin C33H46N4O6	1		0.275908	0.244437	0.275745	0.195587	0.249247	0.24465	0.170964	0.167742	0.138278	0	0	0	0.0696805	0	0	0	0	0	0	0.0774801	0	0.424788	0	0	0	0	0	0.145411	0.0941001	0.203733	0	0	0	0	0	0	0	0	0	0.122068	0
130	594.342	1	595.349	0.46	C33H46N4O6	L-Urobilin C33H46N4O6	2		0	0.00269469	0	0.0147736	0	0.00492613	0.0549307	0	0.0136923	0	0	0	0	0.123521	0.108598	0	0	0	0.0573919	0	0	0	0	1	0	0	0	0.0884871	0.0935415	0.0463593	0	0	0	0	0	0	0	0	0	0	0
130	594.342	1	595.349	0.46	C33H46N4O6	L-Urobilin C33H46N4O6	3		0	0	0	0.0324483	0.00604362	0.00328904	0	0	0	0	0	0	0	0	0.0201653	0	0	0	0	0	0	0	0	0	0.508962	0	0	0	0	0	0	0	0	0	0	0	0	0	0	0	0
130	594.342	1	595.349	0.46	C33H46N4O6	L-Urobilin C33H46N4O6	4		0.0116499	0.00843828	0	0	0	0	0	0	0.0108506	0	0	0	0	0	0	0	0	0	0	0	0	0	0	0	0	0	0	0	0.00474918	0	0	0	0	0	0	0	0	0	0	0	0
130	594.342	1	595.349	0.46	C33H46N4O6	L-Urobilin C33H46N4O6	5		0	0.00585035	0	0	0	0	0	0	0	0	0	0	0	0	0	0	0	0	0	0	0	0	0	0	0	0	0	0	0	0	0	0	0	0	0	0	0	0	0	0	0
130	594.342	1	595.349	0.46	C33H46N4O6	L-Urobilin C33H46N4O6	6		0	0	0	0	0	0	0	0	0	0	0	0	0	0	0	0	0	0	0	0	0	0	0	0	0	0	1	0	0	0	0	0	0	0	0	0	0	0	0	0	0
130	594.342	1	595.349	0.46	C33H46N4O6	L-Urobilin C33H46N4O6	7		0	0	0	0	0	0	0	0	0	0	0	0	0	0	0	0	0	0	0	0	0	0	0	0	0	0	0	0	0	0	0	0	0	0	0	0	0	0	0	0	0
130	594.342	1	595.349	0.46	C33H46N4O6	L-Urobilin C33H46N4O6	8		0	0	0	0	0	0.00436557	0	0	0	0	0	0	0	0	0	0	0	0	0	0	0	0	0	0	0	0	0	0	0	0	0	0	0	0	0	0	0	0	0	0	0
130	594.342	1	595.349	0.46	C33H46N4O6	L-Urobilin C33H46N4O6	9		0	0	0	0	0	0	0	0	0	0	0	0	0	0	0	0	0	0	0	0	0	0	0	0	0	0	0	0	0	0	0	0	0	0	0	0	0	0	0	0	0
130	594.342	1	595.349	0.46	C33H46N4O6	L-Urobilin C33H46N4O6	10		0	0	0	0	0	0	0	0	0	0	0	0	0	0	0	0	0	0	0	0	0	0	0	0	0	0	0	0	0	0	0	0	0	0	0	0	0	0	0	0	0
130	594.342	1	595.349	0.46	C33H46N4O6	L-Urobilin C33H46N4O6	11		0	0	0	0.00382553	0	0	0	0	0	0	0	0	0	0	0.0155655	0	0	0	0	0	0	0	0	0	0	0	0	0	0	0	0	0	0	0	0	0	0	0	0	0	0
130	594.342	1	595.349	0.46	C33H46N4O6	L-Urobilin C33H46N4O6	12		0.00248022	0	0	0	0	0	0	0	0	0	0	0	0	0	0	0.0243869	0	0.0284791	0	0	0	0	0	0	0	0	0	0	0	0	0.153792	0	0	0	0	0	0	0	0	0	0
130	594.342	1	595.349	0.46	C33H46N4O6	L-Urobilin C33H46N4O6	13		0	0	0	0	0	0	0	0	0	0	0	0	0	0	0	0	0	0	0	0	0	0	0	0	0	0	0	0	0	0	0	0	0	0	0	0	0	0	0	0	0
130	594.342	1	595.349	0.46	C33H46N4O6	L-Urobilin C33H46N4O6	14		0	0	0	0	0	0	0	0	0	0	0	0	0	0	0	0	0	0	0	0	0	0	0	0	0	0	0	0	0	0	0	0	0	0	0	0	0	0	0	0	0
130	594.342	1	595.349	0.46	C33H46N4O6	L-Urobilin C33H46N4O6	15		0	0	0	0	0	0	0	0	0	0	0	0	0	0	0	0	0	0	0	0	0	0	0	0	0	0	0	0	0	0	0	0	0	0	0	0	0	0	0	0	0
130	594.342	1	595.349	0.46	C33H46N4O6	L-Urobilin C33H46N4O6	16		0	0	0	0	0	0	0	0	0	0	0	0	0	0	0	0	0	0	0	0	0	0	0	0	0	0	0	0	0	0	0	0	0	0	0	0	0	0	0	0	0
130	594.342	1	595.349	0.46	C33H46N4O6	L-Urobilin C33H46N4O6	17		0	0	0	0	0	0	0	0	0	0	0	0	0	0	0	0	0	0	0	0	0	0	0	0	0	0	0	0	0	0	0	0	0	0	0	0	0	0	0	0	0
130	594.342	1	595.349	0.46	C33H46N4O6	L-Urobilin C33H46N4O6	18		0	0	0	0	0	0	0	0	0	0	0	0	0	0	0	0	0	0	0	0	0	0	0	0	0	0	0	0	0	0	0	0	0	0	0	0	0	0	0	0	0
130	594.342	1	595.349	0.46	C33H46N4O6	L-Urobilin C33H46N4O6	19		0	0	0	0	0	0	0	0	0	0	0	0	0	0	0	0	0	0	0	0	0	0	0	0	0	0	0	0	0	0	0	0	0	0	0	0	0	0	0	0	0
130	594.342	1	595.349	0.46	C33H46N4O6	L-Urobilin C33H46N4O6	20		0	0	0	0	0	0	0	0	0	0	0	0	0	0	0	0	0	0	0	0	0	0	0	0	0	0	0	0	0	0	0	0	0	0	0	0	0	0	0	0	0
130	594.342	1	595.349	0.46	C33H46N4O6	L-Urobilin C33H46N4O6	21		0	0	0	0	0	0	0	0	0	0	0	0	0	0	0	0	0	0	0	0	0	0	0	0	0	0	0	0	0	0	0	0	0	0	0	0	0	0	0	0	0
130	594.342	1	595.349	0.46	C33H46N4O6	L-Urobilin C33H46N4O6	22		0	0	0	0	0	0	0	0	0	0	0	0	0	0	0	0	0	0	0	0	0	0	0	0	0	0	0	0	0	0	0	0	0	0	0	0	0	0	0	0	0
130	594.342	1	595.349	0.46	C33H46N4O6	L-Urobilin C33H46N4O6	23		0	0	0	0	0	0	0	0	0	0	0	0	0	0	0	0	0	0	0	0	0	0	0	0	0	0	0	0	0	0	0	0	0	0	0	0	0	0	0	0	0
130	594.342	1	595.349	0.46	C33H46N4O6	L-Urobilin C33H46N4O6	24		0	0	0	0	0	0	0	0	0	0	0	0	0	0	0	0	0	0	0	0	0	0	0	0	0	0	0	0	0	0	0	0	0	0	0	0	0	0	0	0	0
130	594.342	1	595.349	0.46	C33H46N4O6	L-Urobilin C33H46N4O6	25		0	0	0	0	0	0	0	0	0	0	0	0	0	0	0	0	0	0	0	0	0	0	0	0	0	0	0	0	0	0	0	0	0	0	0	0	0	0	0	0	0
130	594.342	1	595.349	0.46	C33H46N4O6	L-Urobilin C33H46N4O6	26		0	0	0	0	0	0	0	0	0	0	0	0	0	0	0	0	0	0	0.10053	0	0	0	0	0	0	0	0	0	0	0	0	0	0	1	0	0	0	0	0	0	0
130	594.342	1	595.349	0.46	C33H46N4O6	L-Urobilin C33H46N4O6	27		0	0	0	0	0	0	0	0	0	0	0	0	0	0	0	0	0	0	0	0	0	0	1	0	0	0	0	0	0.00401115	0	0	0	0	0	0	0	0	0	0	0	0
130	594.342	1	595.349	0.46	C33H46N4O6	L-Urobilin C33H46N4O6	28		0	0	0	0	0	0	0	0	0	0	0	0	0	0	0	0	0	0	0	0	0	0	0	0	0	0	0	0	0	0	0	0	0	0	0	0	0	0	0	0	0
130	594.342	1	595.349	0.46	C33H46N4O6	L-Urobilin C33H46N4O6	29		0	0	0	0	0	0	0	0	0	0	0	0	0	0	0	0	0	0	0	0	0	0	0	0	0	0	0	0	0	0	0	0	0	0	0	0	0	0	0	0	0
130	594.342	1	595.349	0.46	C33H46N4O6	L-Urobilin C33H46N4O6	30		0.00653908	0.0120343	0.0102038	0	0	0.00105015	0	0	0	0	0	0	0	0	0	0	0.0818199	0.0336331	0	0	0	0	0	0	0.227212	0	0	0.0221703	0.00674762	0	0	0	0	0	0	0	0	0	1	0	0.0248
130	594.342	1	595.349	0.46	C33H46N4O6	L-Urobilin C33H46N4O6	31		0	0	0	0	0	0	0	0	0	0	0	0	0	0	0	0	0	0	0	0	0	0	0	0	0	0	0	0	0	0	0	0	0	0	0	0	0	0	0	0	0
130	594.342	1	595.349	0.46	C33H46N4O6	L-Urobilin C33H46N4O6	32		0	0	0	0	0	0	0	0	0	0	0	0	0	0	0	0	0	0	0	0	0	0	0	0	0	0	0	0	0	0	0	0	0	0	0	0	0	0	0	0	0
130	594.342	1	595.349	0.46	C33H46N4O6	L-Urobilin C33H46N4O6	33		0	0	0	0	0	0	0	0	0	0	0	0	0	0	0	0	0	0	0	0	0	0	0	0	0.263826	0	0	0	0	0	0	0	0	0	0	0	0	0	0	0	0
136	835.609	1	836.613	0.47	C48H86N1O8P1	PC(18:0/22:5(4Z,7Z,10Z,13Z,16Z)) C48H86N1O8P1	0		0.629501	0.675785	0.686372	0.675651	0.700482	0.687468	0.727665	0.727285	0.708077	0.687598	0.720437	0.671712	0.673145	0.659943	0.665905	0.663074	0.648454	0.666201	0.697415	0.676972	0.693555	0.699138	0.697405	0.647147	0.691782	0.672536	0.669248	0.664456	0.665102	0.690613	0.697561	0.720183	0.692989	0.672871	0.687371	0.639179	0.666926	0.696806	0.666026	0.466263	0.47772
136	835.609	1	836.613	0.47	C48H86N1O8P1	PC(18:0/22:5(4Z,7Z,10Z,13Z,16Z)) C48H86N1O8P1	1		0.275305	0.278009	0.238763	0.24371	0.240737	0.269933	0.223006	0.232664	0.254493	0.243601	0.255918	0.256482	0.269058	0.269602	0.256024	0.27366	0.256625	0.256447	0.241539	0.246806	0.247714	0.245354	0.229505	0.271895	0.236753	0.244179	0.242696	0.260505	0.239996	0.25701	0.240647	0.24085	0.263994	0.254753	0.253772	0.260132	0.2677	0.242253	0.252759	0.277151	0.267586
136	835.609	1	836.613	0.47	C48H86N1O8P1	PC(18:0/22:5(4Z,7Z,10Z,13Z,16Z)) C48H86N1O8P1	2		0.0951934	0.0462062	0.0748651	0.0584163	0.0587803	0.0387646	0.0493297	0.0400515	0.03278	0.0688012	0.023645	0.0718064	0.0526473	0.0704552	0.0696067	0.0539124	0.0893535	0.0773523	0.061046	0.076222	0.053808	0.0555075	0.0730897	0.076167	0.0714644	0.0737642	0.0880569	0.0750384	0.0949026	0.0523772	0.0617923	0.0389673	0.0430169	0.0723767	0.0588567	0.0800389	0.0653745	0.0609414	0.0757844	0.154822	0.161134
136	835.609	1	836.613	0.47	C48H86N1O8P1	PC(18:0/22:5(4Z,7Z,10Z,13Z,16Z)) C48H86N1O8P1	3		0	0	0	0.0222232	0	0.0038344	0	0	0.00465007	0	0	0	0.00514934	0	0.00846464	0	0.0055669	0	0	0	0.00492386	0	0	0.00479075	0	0.00952099	0	0	0	0	0	0	0	0	0	0.02065	0	0	0.00543067	0.0741406	0.0714861
136	835.609	1	836.613	0.47	C48H86N1O8P1	PC(18:0/22:5(4Z,7Z,10Z,13Z,16Z)) C48H86N1O8P1	4		0	0	0	0	0	0	0	0	0	0	0	0	0	0	0	0	0	0	0	0	0	0	0	0	0	0	0	0	0	0	0	0	0	0	0	0	0	0	0	0.0276236	0.0152387
136	835.609	1	836.613	0.47	C48H86N1O8P1	PC(18:0/22:5(4Z,7Z,10Z,13Z,16Z)) C48H86N1O8P1	5		0	0	0	0	0	0	0	0	0	0	0	0	0	0	0	0	0	0	0	0	0	0	0	0	0	0	0	0	0	0	0	0	0	0	0	0	0	0	0	0	0.00683566
136	835.609	1	836.613	0.47	C48H86N1O8P1	PC(18:0/22:5(4Z,7Z,10Z,13Z,16Z)) C48H86N1O8P1	6		0	0	0	0	0	0	0	0	0	0	0	0	0	0	0	0	0	0	0	0	0	0	0	0	0	0	0	0	0	0	0	0	0	0	0	0	0	0	0	0	0
136	835.609	1	836.613	0.47	C48H86N1O8P1	PC(18:0/22:5(4Z,7Z,10Z,13Z,16Z)) C48H86N1O8P1	7		0	0	0	0	0	0	0	0	0	0	0	0	0	0	0	0	0	0	0	0	0	0	0	0	0	0	0	0	0	0	0	0	0	0	0	0	0	0	0	0	0
136	835.609	1	836.613	0.47	C48H86N1O8P1	PC(18:0/22:5(4Z,7Z,10Z,13Z,16Z)) C48H86N1O8P1	8		0	0	0	0	0	0	0	0	0	0	0	0	0	0	0	0	0	0	0	0	0	0	0	0	0	0	0	0	0	0	0	0	0	0	0	0	0	0	0	0	0
136	835.609	1	836.613	0.47	C48H86N1O8P1	PC(18:0/22:5(4Z,7Z,10Z,13Z,16Z)) C48H86N1O8P1	9		0	0	0	0	0	0	0	0	0	0	0	0	0	0	0	0	0	0	0	0	0	0	0	0	0	0	0	0	0	0	0	0	0	0	0	0	0	0	0	0	0
136	835.609	1	836.613	0.47	C48H86N1O8P1	PC(18:0/22:5(4Z,7Z,10Z,13Z,16Z)) C48H86N1O8P1	10		0	0	0	0	0	0	0	0	0	0	0	0	0	0	0	0	0	0	0	0	0	0	0	0	0	0	0	0	0	0	0	0	0	0	0	0	0	0	0	0	0
136	835.609	1	836.613	0.47	C48H86N1O8P1	PC(18:0/22:5(4Z,7Z,10Z,13Z,16Z)) C48H86N1O8P1	11		0	0	0	0	0	0	0	0	0	0	0	0	0	0	0	0	0	0	0	0	0	0	0	0	0	0	0	0	0	0	0	0	0	0	0	0	0	0	0	0	0
136	835.609	1	836.613	0.47	C48H86N1O8P1	PC(18:0/22:5(4Z,7Z,10Z,13Z,16Z)) C48H86N1O8P1	12		0	0	0	0	0	0	0	0	0	0	0	0	0	0	0	0.00935295	0	0	0	0	0	0	0	0	0	0	0	0	0	0	0	0	0	0	0	0	0	0	0	0	0
136	835.609	1	836.613	0.47	C48H86N1O8P1	PC(18:0/22:5(4Z,7Z,10Z,13Z,16Z)) C48H86N1O8P1	13		0	0	0	0	0	0	0	0	0	0	0	0	0	0	0	0	0	0	0	0	0	0	0	0	0	0	0	0	0	0	0	0	0	0	0	0	0	0	0	0	0
136	835.609	1	836.613	0.47	C48H86N1O8P1	PC(18:0/22:5(4Z,7Z,10Z,13Z,16Z)) C48H86N1O8P1	14		0	0	0	0	0	0	0	0	0	0	0	0	0	0	0	0	0	0	0	0	0	0	0	0	0	0	0	0	0	0	0	0	0	0	0	0	0	0	0	0	0
136	835.609	1	836.613	0.47	C48H86N1O8P1	PC(18:0/22:5(4Z,7Z,10Z,13Z,16Z)) C48H86N1O8P1	15		0	0	0	0	0	0	0	0	0	0	0	0	0	0	0	0	0	0	0	0	0	0	0	0	0	0	0	0	0	0	0	0	0	0	0	0	0	0	0	0	0
136	835.609	1	836.613	0.47	C48H86N1O8P1	PC(18:0/22:5(4Z,7Z,10Z,13Z,16Z)) C48H86N1O8P1	16		0	0	0	0	0	0	0	0	0	0	0	0	0	0	0	0	0	0	0	0	0	0	0	0	0	0	0	0	0	0	0	0	0	0	0	0	0	0	0	0	0
136	835.609	1	836.613	0.47	C48H86N1O8P1	PC(18:0/22:5(4Z,7Z,10Z,13Z,16Z)) C48H86N1O8P1	17		0	0	0	0	0	0	0	0	0	0	0	0	0	0	0	0	0	0	0	0	0	0	0	0	0	0	0	0	0	0	0	0	0	0	0	0	0	0	0	0	0
136	835.609	1	836.613	0.47	C48H86N1O8P1	PC(18:0/22:5(4Z,7Z,10Z,13Z,16Z)) C48H86N1O8P1	18		0	0	0	0	0	0	0	0	0	0	0	0	0	0	0	0	0	0	0	0	0	0	0	0	0	0	0	0	0	0	0	0	0	0	0	0	0	0	0	0	0
136	835.609	1	836.613	0.47	C48H86N1O8P1	PC(18:0/22:5(4Z,7Z,10Z,13Z,16Z)) C48H86N1O8P1	19		0	0	0	0	0	0	0	0	0	0	0	0	0	0	0	0	0	0	0	0	0	0	0	0	0	0	0	0	0	0	0	0	0	0	0	0	0	0	0	0	0
136	835.609	1	836.613	0.47	C48H86N1O8P1	PC(18:0/22:5(4Z,7Z,10Z,13Z,16Z)) C48H86N1O8P1	20		0	0	0	0	0	0	0	0	0	0	0	0	0	0	0	0	0	0	0	0	0	0	0	0	0	0	0	0	0	0	0	0	0	0	0	0	0	0	0	0	0
136	835.609	1	836.613	0.47	C48H86N1O8P1	PC(18:0/22:5(4Z,7Z,10Z,13Z,16Z)) C48H86N1O8P1	21		0	0	0	0	0	0	0	0	0	0	0	0	0	0	0	0	0	0	0	0	0	0	0	0	0	0	0	0	0	0	0	0	0	0	0	0	0	0	0	0	0
136	835.609	1	836.613	0.47	C48H86N1O8P1	PC(18:0/22:5(4Z,7Z,10Z,13Z,16Z)) C48H86N1O8P1	22		0	0	0	0	0	0	0	0	0	0	0	0	0	0	0	0	0	0	0	0	0	0	0	0	0	0	0	0	0	0	0	0	0	0	0	0	0	0	0	0	0
136	835.609	1	836.613	0.47	C48H86N1O8P1	PC(18:0/22:5(4Z,7Z,10Z,13Z,16Z)) C48H86N1O8P1	23		0	0	0	0	0	0	0	0	0	0	0	0	0	0	0	0	0	0	0	0	0	0	0	0	0	0	0	0	0	0	0	0	0	0	0	0	0	0	0	0	0
136	835.609	1	836.613	0.47	C48H86N1O8P1	PC(18:0/22:5(4Z,7Z,10Z,13Z,16Z)) C48H86N1O8P1	24		0	0	0	0	0	0	0	0	0	0	0	0	0	0	0	0	0	0	0	0	0	0	0	0	0	0	0	0	0	0	0	0	0	0	0	0	0	0	0	0	0
136	835.609	1	836.613	0.47	C48H86N1O8P1	PC(18:0/22:5(4Z,7Z,10Z,13Z,16Z)) C48H86N1O8P1	25		0	0	0	0	0	0	0	0	0	0	0	0	0	0	0	0	0	0	0	0	0	0	0	0	0	0	0	0	0	0	0	0	0	0	0	0	0	0	0	0	0
136	835.609	1	836.613	0.47	C48H86N1O8P1	PC(18:0/22:5(4Z,7Z,10Z,13Z,16Z)) C48H86N1O8P1	26		0	0	0	0	0	0	0	0	0	0	0	0	0	0	0	0	0	0	0	0	0	0	0	0	0	0	0	0	0	0	0	0	0	0	0	0	0	0	0	0	0
136	835.609	1	836.613	0.47	C48H86N1O8P1	PC(18:0/22:5(4Z,7Z,10Z,13Z,16Z)) C48H86N1O8P1	27		0	0	0	0	0	0	0	0	0	0	0	0	0	0	0	0	0	0	0	0	0	0	0	0	0	0	0	0	0	0	0	0	0	0	0	0	0	0	0	0	0
136	835.609	1	836.613	0.47	C48H86N1O8P1	PC(18:0/22:5(4Z,7Z,10Z,13Z,16Z)) C48H86N1O8P1	28		0	0	0	0	0	0	0	0	0	0	0	0	0	0	0	0	0	0	0	0	0	0	0	0	0	0	0	0	0	0	0	0	0	0	0	0	0	0	0	0	0
136	835.609	1	836.613	0.47	C48H86N1O8P1	PC(18:0/22:5(4Z,7Z,10Z,13Z,16Z)) C48H86N1O8P1	29		0	0	0	0	0	0	0	0	0	0	0	0	0	0	0	0	0	0	0	0	0	0	0	0	0	0	0	0	0	0	0	0	0	0	0	0	0	0	0	0	0
136	835.609	1	836.613	0.47	C48H86N1O8P1	PC(18:0/22:5(4Z,7Z,10Z,13Z,16Z)) C48H86N1O8P1	30		0	0	0	0	0	0	0	0	0	0	0	0	0	0	0	0	0	0	0	0	0	0	0	0	0	0	0	0	0	0	0	0	0	0	0	0	0	0	0	0	0
136	835.609	1	836.613	0.47	C48H86N1O8P1	PC(18:0/22:5(4Z,7Z,10Z,13Z,16Z)) C48H86N1O8P1	31		0	0	0	0	0	0	0	0	0	0	0	0	0	0	0	0	0	0	0	0	0	0	0	0	0	0	0	0	0	0	0	0	0	0	0	0	0	0	0	0	0
136	835.609	1	836.613	0.47	C48H86N1O8P1	PC(18:0/22:5(4Z,7Z,10Z,13Z,16Z)) C48H86N1O8P1	32		0	0	0	0	0	0	0	0	0	0	0	0	0	0	0	0	0	0	0	0	0	0	0	0	0	0	0	0	0	0	0	0	0	0	0	0	0	0	0	0	0
136	835.609	1	836.613	0.47	C48H86N1O8P1	PC(18:0/22:5(4Z,7Z,10Z,13Z,16Z)) C48H86N1O8P1	33		0	0	0	0	0	0	0	0	0	0	0	0	0	0	0	0	0	0	0	0	0	0	0	0	0	0	0	0	0	0	0	0	0	0	0	0	0	0	0	0	0
136	835.609	1	836.613	0.47	C48H86N1O8P1	PC(18:0/22:5(4Z,7Z,10Z,13Z,16Z)) C48H86N1O8P1	34		0	0	0	0	0	0	0	0	0	0	0	0	0	0	0	0	0	0	0	0	0	0	0	0	0	0	0	0	0	0	0	0	0	0	0	0	0	0	0	0	0
136	835.609	1	836.613	0.47	C48H86N1O8P1	PC(18:0/22:5(4Z,7Z,10Z,13Z,16Z)) C48H86N1O8P1	35		0	0	0	0	0	0	0	0	0	0	0	0	0	0	0	0	0	0	0	0	0	0	0	0	0	0	0	0	0	0	0	0	0	0	0	0	0	0	0	0	0
136	835.609	1	836.613	0.47	C48H86N1O8P1	PC(18:0/22:5(4Z,7Z,10Z,13Z,16Z)) C48H86N1O8P1	36		0	0	0	0	0	0	0	0	0	0	0	0	0	0	0	0	0	0	0	0	0	0	0	0	0	0	0	0	0	0	0	0	0	0	0	0	0	0	0	0	0
136	835.609	1	836.613	0.47	C48H86N1O8P1	PC(18:0/22:5(4Z,7Z,10Z,13Z,16Z)) C48H86N1O8P1	37		0	0	0	0	0	0	0	0	0	0	0	0	0	0	0	0	0	0	0	0	0	0	0	0	0	0	0	0	0	0	0	0	0	0	0	0	0	0	0	0	0
136	835.609	1	836.613	0.47	C48H86N1O8P1	PC(18:0/22:5(4Z,7Z,10Z,13Z,16Z)) C48H86N1O8P1	38		0	0	0	0	0	0	0	0	0	0	0	0	0	0	0	0	0	0	0	0	0	0	0	0	0	0	0	0	0	0	0	0	0	0	0	0	0	0	0	0	0
136	835.609	1	836.613	0.47	C48H86N1O8P1	PC(18:0/22:5(4Z,7Z,10Z,13Z,16Z)) C48H86N1O8P1	39		0	0	0	0	0	0	0	0	0	0	0	0	0	0	0	0	0	0	0	0	0	0	0	0	0	0	0	0	0	0	0	0	0	0	0	0	0	0	0	0	0
136	835.609	1	836.613	0.47	C48H86N1O8P1	PC(18:0/22:5(4Z,7Z,10Z,13Z,16Z)) C48H86N1O8P1	40		0	0	0	0	0	0	0	0	0	0	0	0	0	0	0	0	0	0	0	0	0	0	0	0	0	0	0	0	0	0	0	0	0	0	0	0	0	0	0	0	0
136	835.609	1	836.613	0.47	C48H86N1O8P1	PC(18:0/22:5(4Z,7Z,10Z,13Z,16Z)) C48H86N1O8P1	41		0	0	0	0	0	0	0	0	0	0	0	0	0	0	0	0	0	0	0	0	0	0	0	0	0	0	0	0	0	0	0	0	0	0	0	0	0	0	0	0	0
136	835.609	1	836.613	0.47	C48H86N1O8P1	PC(18:0/22:5(4Z,7Z,10Z,13Z,16Z)) C48H86N1O8P1	42		0	0	0	0	0	0	0	0	0	0	0	0	0	0	0	0	0	0	0	0	0	0	0	0	0	0	0	0	0	0	0	0	0	0	0	0	0	0	0	0	0
136	835.609	1	836.613	0.47	C48H86N1O8P1	PC(18:0/22:5(4Z,7Z,10Z,13Z,16Z)) C48H86N1O8P1	43		0	0	0	0	0	0	0	0	0	0	0	0	0	0	0	0	0	0	0	0	0	0	0	0	0	0	0	0	0	0	0	0	0	0	0	0	0	0	0	0	0
136	835.609	1	836.613	0.47	C48H86N1O8P1	PC(18:0/22:5(4Z,7Z,10Z,13Z,16Z)) C48H86N1O8P1	44		0	0	0	0	0	0	0	0	0	0	0	0	0	0	0	0	0	0	0	0	0	0	0	0	0	0	0	0	0	0	0	0	0	0	0	0	0	0	0	0	0
136	835.609	1	836.613	0.47	C48H86N1O8P1	PC(18:0/22:5(4Z,7Z,10Z,13Z,16Z)) C48H86N1O8P1	45		0	0	0	0	0	0	0	0	0	0	0	0	0	0	0	0	0	0	0	0	0	0	0	0	0	0	0	0	0	0	0	0	0	0	0	0	0	0	0	0	0
136	835.609	1	836.613	0.47	C48H86N1O8P1	PC(18:0/22:5(4Z,7Z,10Z,13Z,16Z)) C48H86N1O8P1	46		0	0	0	0	0	0	0	0	0	0	0	0	0	0	0	0	0	0	0	0	0	0	0	0	0	0	0	0	0	0	0	0	0	0	0	0	0	0	0	0	0
136	835.609	1	836.613	0.47	C48H86N1O8P1	PC(18:0/22:5(4Z,7Z,10Z,13Z,16Z)) C48H86N1O8P1	47		0	0	0	0	0	0	0	0	0	0	0	0	0	0	0	0	0	0	0	0	0	0	0	0	0	0	0	0	0	0	0	0	0	0	0	0	0	0	0	0	0
136	835.609	1	836.613	0.47	C48H86N1O8P1	PC(18:0/22:5(4Z,7Z,10Z,13Z,16Z)) C48H86N1O8P1	48		0	0	0	0	0	0	0	0	0	0	0	0	0	0	0	0	0	0	0	0	0	0	0	0	0	0	0	0	0	0	0	0	0	0	0	0	0	0	0	0	0
138	833.593	1	834.6	0.47	C48H84N1O8P1	PC(18:0/22:6(4Z,7Z,10Z,13Z,16Z,19Z)) C48H84N1O8P1	0		0.680793	0.682107	0.667626	0.665299	0.657238	0.655499	0.658096	0.664524	0.655335	0.675545	0.674312	0.672042	0.652913	0.66009	0.671735	0.65187	0.660808	0.65528	0.659343	0.660572	0.656561	0.647569	0.652651	0.650735	0.652479	0.665479	0.661103	0.670488	0.666958	0.674742	0.6648	0.655284	0.657041	0.650892	0.665299	0.660456	0.647915	0.657758	0.653041	0.521987	0.519213
138	833.593	1	834.6	0.47	C48H84N1O8P1	PC(18:0/22:6(4Z,7Z,10Z,13Z,16Z,19Z)) C48H84N1O8P1	1		0.317339	0.317893	0.332374	0.330659	0.33429	0.342215	0.335703	0.335476	0.338269	0.324455	0.325688	0.327958	0.347087	0.33991	0.328265	0.34173	0.339192	0.343019	0.340657	0.332492	0.33797	0.352431	0.342671	0.340037	0.347521	0.332935	0.333909	0.322238	0.331507	0.323347	0.3352	0.340924	0.342959	0.34327	0.334701	0.336394	0.348157	0.339634	0.346959	0.343322	0.33994
138	833.593	1	834.6	0.47	C48H84N1O8P1	PC(18:0/22:6(4Z,7Z,10Z,13Z,16Z,19Z)) C48H84N1O8P1	2		0	0	0	0	0	0	0	0	0	0	0	0	0	0	0	0	0	0	0	0	0	0	0	0	0	0	0	0	0	0	0	0	0	0	0	0	0	0	0	0	0
138	833.593	1	834.6	0.47	C48H84N1O8P1	PC(18:0/22:6(4Z,7Z,10Z,13Z,16Z,19Z)) C48H84N1O8P1	3		0	0	0	0	0	0	0	0	0	0	0	0	0	0	0	0	0	0	0	0	0	0	0	0	0	0	0	0	0	0	0	0	0	0	0	0	0	0	0	0	0
138	833.593	1	834.6	0.47	C48H84N1O8P1	PC(18:0/22:6(4Z,7Z,10Z,13Z,16Z,19Z)) C48H84N1O8P1	4		0.0018678	0	0	0	0.00847223	0.0022858	0.00620088	0	0.00520164	0	0	0	0	0	0	0.00345202	0	0.00170133	0	0.00693608	0.00546978	0	0.00467723	0.00922778	0	0	0.00498855	0.00727395	0.00153534	0	0	0.00379133	0	0.0058382	0	0	0.00392768	0.00260806	0	0.0887844	0.0933937
138	833.593	1	834.6	0.47	C48H84N1O8P1	PC(18:0/22:6(4Z,7Z,10Z,13Z,16Z,19Z)) C48H84N1O8P1	5		0	0	0	0.00404258	0	0	0	0	0.00119472	0	0	0	0	0	0	0	0	0	0	0	0	0	0	0	0	0.00158646	0	0	0	0	0	0	0	0	0	0.00315048	0	0	0	0.043596	0.0363227
138	833.593	1	834.6	0.47	C48H84N1O8P1	PC(18:0/22:6(4Z,7Z,10Z,13Z,16Z,19Z)) C48H84N1O8P1	6		0	0	0	0	0	0	0	0	0	0	0	0	0	0	0	0	0	0	0	0	0	0	0	0	0	0	0	0	0	0	0	0	0	0	0	0	0	0	0	0.00231006	0.0092446
138	833.593	1	834.6	0.47	C48H84N1O8P1	PC(18:0/22:6(4Z,7Z,10Z,13Z,16Z,19Z)) C48H84N1O8P1	7		0	0	0	0	0	0	0	0	0	0	0	0	0	0	0	0	0	0	0	0	0	0	0	0	0	0	0	0	0	0	0	0	0	0	0	0	0	0	0	0	0.00188664
138	833.593	1	834.6	0.47	C48H84N1O8P1	PC(18:0/22:6(4Z,7Z,10Z,13Z,16Z,19Z)) C48H84N1O8P1	8		0	0	0	0	0	0	0	0	0	0	0	0	0	0	0	0	0	0	0	0	0	0	0	0	0	0	0	0	0	0	0	0	0	0	0	0	0	0	0	0	0
138	833.593	1	834.6	0.47	C48H84N1O8P1	PC(18:0/22:6(4Z,7Z,10Z,13Z,16Z,19Z)) C48H84N1O8P1	9		0	0	0	0	0	0	0	0	0	0	0	0	0	0	0	0	0	0	0	0	0	0	0	0	0	0	0	0	0	0	0	0	0	0	0	0	0	0	0	0	0
138	833.593	1	834.6	0.47	C48H84N1O8P1	PC(18:0/22:6(4Z,7Z,10Z,13Z,16Z,19Z)) C48H84N1O8P1	10		0	0	0	0	0	0	0	0	0	0	0	0	0	0	0	0	0	0	0	0	0	0	0	0	0	0	0	0	0	0	0	0	0	0	0	0	0	0	0	0	0
138	833.593	1	834.6	0.47	C48H84N1O8P1	PC(18:0/22:6(4Z,7Z,10Z,13Z,16Z,19Z)) C48H84N1O8P1	11		0	0	0	0	0	0	0	0	0	0	0	0	0	0	0	0	0	0	0	0	0	0	0	0	0	0	0	0	0	0	0	0	0	0	0	0	0	0	0	0	0
138	833.593	1	834.6	0.47	C48H84N1O8P1	PC(18:0/22:6(4Z,7Z,10Z,13Z,16Z,19Z)) C48H84N1O8P1	12		0	0	0	0	0	0	0	0	0	0	0	0	0	0	0	0	0	0	0	0	0	0	0	0	0	0	0	0	0	0	0	0	0	0	0	0	0	0	0	0	0
138	833.593	1	834.6	0.47	C48H84N1O8P1	PC(18:0/22:6(4Z,7Z,10Z,13Z,16Z,19Z)) C48H84N1O8P1	13		0	0	0	0	0	0	0	0	0	0	0	0	0	0	0	0	0	0	0	0	0	0	0	0	0	0	0	0	0	0	0	0	0	0	0	0	0	0	0	0	0
138	833.593	1	834.6	0.47	C48H84N1O8P1	PC(18:0/22:6(4Z,7Z,10Z,13Z,16Z,19Z)) C48H84N1O8P1	14		0	0	0	0	0	0	0	0	0	0	0	0	0	0	0	0.0029477	0	0	0	0	0	0	0	0	0	0	0	0	0	0.00191074	0	0	0	0	0	0	0	0	0	0	0
138	833.593	1	834.6	0.47	C48H84N1O8P1	PC(18:0/22:6(4Z,7Z,10Z,13Z,16Z,19Z)) C48H84N1O8P1	15		0	0	0	0	0	0	0	0	0	0	0	0	0	0	0	0	0	0	0	0	0	0	0	0	0	0	0	0	0	0	0	0	0	0	0	0	0	0	0	0	0
138	833.593	1	834.6	0.47	C48H84N1O8P1	PC(18:0/22:6(4Z,7Z,10Z,13Z,16Z,19Z)) C48H84N1O8P1	16		0	0	0	0	0	0	0	0	0	0	0	0	0	0	0	0	0	0	0	0	0	0	0	0	0	0	0	0	0	0	0	0	0	0	0	0	0	0	0	0	0
138	833.593	1	834.6	0.47	C48H84N1O8P1	PC(18:0/22:6(4Z,7Z,10Z,13Z,16Z,19Z)) C48H84N1O8P1	17		0	0	0	0	0	0	0	0	0	0	0	0	0	0	0	0	0	0	0	0	0	0	0	0	0	0	0	0	0	0	0	0	0	0	0	0	0	0	0	0	0
138	833.593	1	834.6	0.47	C48H84N1O8P1	PC(18:0/22:6(4Z,7Z,10Z,13Z,16Z,19Z)) C48H84N1O8P1	18		0	0	0	0	0	0	0	0	0	0	0	0	0	0	0	0	0	0	0	0	0	0	0	0	0	0	0	0	0	0	0	0	0	0	0	0	0	0	0	0	0
138	833.593	1	834.6	0.47	C48H84N1O8P1	PC(18:0/22:6(4Z,7Z,10Z,13Z,16Z,19Z)) C48H84N1O8P1	19		0	0	0	0	0	0	0	0	0	0	0	0	0	0	0	0	0	0	0	0	0	0	0	0	0	0	0	0	0	0	0	0	0	0	0	0	0	0	0	0	0
138	833.593	1	834.6	0.47	C48H84N1O8P1	PC(18:0/22:6(4Z,7Z,10Z,13Z,16Z,19Z)) C48H84N1O8P1	20		0	0	0	0	0	0	0	0	0	0	0	0	0	0	0	0	0	0	0	0	0	0	0	0	0	0	0	0	0	0	0	0	0	0	0	0	0	0	0	0	0
138	833.593	1	834.6	0.47	C48H84N1O8P1	PC(18:0/22:6(4Z,7Z,10Z,13Z,16Z,19Z)) C48H84N1O8P1	21		0	0	0	0	0	0	0	0	0	0	0	0	0	0	0	0	0	0	0	0	0	0	0	0	0	0	0	0	0	0	0	0	0	0	0	0	0	0	0	0	0
138	833.593	1	834.6	0.47	C48H84N1O8P1	PC(18:0/22:6(4Z,7Z,10Z,13Z,16Z,19Z)) C48H84N1O8P1	22		0	0	0	0	0	0	0	0	0	0	0	0	0	0	0	0	0	0	0	0	0	0	0	0	0	0	0	0	0	0	0	0	0	0	0	0	0	0	0	0	0
138	833.593	1	834.6	0.47	C48H84N1O8P1	PC(18:0/22:6(4Z,7Z,10Z,13Z,16Z,19Z)) C48H84N1O8P1	23		0	0	0	0	0	0	0	0	0	0	0	0	0	0	0	0	0	0	0	0	0	0	0	0	0	0	0	0	0	0	0	0	0	0	0	0	0	0	0	0	0
138	833.593	1	834.6	0.47	C48H84N1O8P1	PC(18:0/22:6(4Z,7Z,10Z,13Z,16Z,19Z)) C48H84N1O8P1	24		0	0	0	0	0	0	0	0	0	0	0	0	0	0	0	0	0	0	0	0	0	0	0	0	0	0	0	0	0	0	0	0	0	0	0	0	0	0	0	0	0
138	833.593	1	834.6	0.47	C48H84N1O8P1	PC(18:0/22:6(4Z,7Z,10Z,13Z,16Z,19Z)) C48H84N1O8P1	25		0	0	0	0	0	0	0	0	0	0	0	0	0	0	0	0	0	0	0	0	0	0	0	0	0	0	0	0	0	0	0	0	0	0	0	0	0	0	0	0	0
138	833.593	1	834.6	0.47	C48H84N1O8P1	PC(18:0/22:6(4Z,7Z,10Z,13Z,16Z,19Z)) C48H84N1O8P1	26		0	0	0	0	0	0	0	0	0	0	0	0	0	0	0	0	0	0	0	0	0	0	0	0	0	0	0	0	0	0	0	0	0	0	0	0	0	0	0	0	0
138	833.593	1	834.6	0.47	C48H84N1O8P1	PC(18:0/22:6(4Z,7Z,10Z,13Z,16Z,19Z)) C48H84N1O8P1	27		0	0	0	0	0	0	0	0	0	0	0	0	0	0	0	0	0	0	0	0	0	0	0	0	0	0	0	0	0	0	0	0	0	0	0	0	0	0	0	0	0
138	833.593	1	834.6	0.47	C48H84N1O8P1	PC(18:0/22:6(4Z,7Z,10Z,13Z,16Z,19Z)) C48H84N1O8P1	28		0	0	0	0	0	0	0	0	0	0	0	0	0	0	0	0	0	0	0	0	0	0	0	0	0	0	0	0	0	0	0	0	0	0	0	0	0	0	0	0	0
138	833.593	1	834.6	0.47	C48H84N1O8P1	PC(18:0/22:6(4Z,7Z,10Z,13Z,16Z,19Z)) C48H84N1O8P1	29		0	0	0	0	0	0	0	0	0	0	0	0	0	0	0	0	0	0	0	0	0	0	0	0	0	0	0	0	0	0	0	0	0	0	0	0	0	0	0	0	0
138	833.593	1	834.6	0.47	C48H84N1O8P1	PC(18:0/22:6(4Z,7Z,10Z,13Z,16Z,19Z)) C48H84N1O8P1	30		0	0	0	0	0	0	0	0	0	0	0	0	0	0	0	0	0	0	0	0	0	0	0	0	0	0	0	0	0	0	0	0	0	0	0	0	0	0	0	0	0
138	833.593	1	834.6	0.47	C48H84N1O8P1	PC(18:0/22:6(4Z,7Z,10Z,13Z,16Z,19Z)) C48H84N1O8P1	31		0	0	0	0	0	0	0	0	0	0	0	0	0	0	0	0	0	0	0	0	0	0	0	0	0	0	0	0	0	0	0	0	0	0	0	0	0	0	0	0	0
138	833.593	1	834.6	0.47	C48H84N1O8P1	PC(18:0/22:6(4Z,7Z,10Z,13Z,16Z,19Z)) C48H84N1O8P1	32		0	0	0	0	0	0	0	0	0	0	0	0	0	0	0	0	0	0	0	0	0	0	0	0	0	0	0	0	0	0	0	0	0	0	0	0	0	0	0	0	0
138	833.593	1	834.6	0.47	C48H84N1O8P1	PC(18:0/22:6(4Z,7Z,10Z,13Z,16Z,19Z)) C48H84N1O8P1	33		0	0	0	0	0	0	0	0	0	0	0	0	0	0	0	0	0	0	0	0	0	0	0	0	0	0	0	0	0	0	0	0	0	0	0	0	0	0	0	0	0
138	833.593	1	834.6	0.47	C48H84N1O8P1	PC(18:0/22:6(4Z,7Z,10Z,13Z,16Z,19Z)) C48H84N1O8P1	34		0	0	0	0	0	0	0	0	0	0	0	0	0	0	0	0	0	0	0	0	0	0	0	0	0	0	0	0	0	0	0	0	0	0	0	0	0	0	0	0	0
138	833.593	1	834.6	0.47	C48H84N1O8P1	PC(18:0/22:6(4Z,7Z,10Z,13Z,16Z,19Z)) C48H84N1O8P1	35		0	0	0	0	0	0	0	0	0	0	0	0	0	0	0	0	0	0	0	0	0	0	0	0	0	0	0	0	0	0	0	0	0	0	0	0	0	0	0	0	0
138	833.593	1	834.6	0.47	C48H84N1O8P1	PC(18:0/22:6(4Z,7Z,10Z,13Z,16Z,19Z)) C48H84N1O8P1	36		0	0	0	0	0	0	0	0	0	0	0	0	0	0	0	0	0	0	0	0	0	0	0	0	0	0	0	0	0	0	0	0	0	0	0	0	0	0	0	0	0
138	833.593	1	834.6	0.47	C48H84N1O8P1	PC(18:0/22:6(4Z,7Z,10Z,13Z,16Z,19Z)) C48H84N1O8P1	37		0	0	0	0	0	0	0	0	0	0	0	0	0	0	0	0	0	0	0	0	0	0	0	0	0	0	0	0	0	0	0	0	0	0	0	0	0	0	0	0	0
138	833.593	1	834.6	0.47	C48H84N1O8P1	PC(18:0/22:6(4Z,7Z,10Z,13Z,16Z,19Z)) C48H84N1O8P1	38		0	0	0	0	0	0	0	0	0	0	0	0	0	0	0	0	0	0	0	0	0	0	0	0	0	0	0	0	0	0	0	0	0	0	0	0	0	0	0	0	0
138	833.593	1	834.6	0.47	C48H84N1O8P1	PC(18:0/22:6(4Z,7Z,10Z,13Z,16Z,19Z)) C48H84N1O8P1	39		0	0	0	0	0	0	0	0	0	0	0	0	0	0	0	0	0	0	0	0	0	0	0	0	0	0	0	0	0	0	0	0	0	0	0	0	0	0	0	0	0
138	833.593	1	834.6	0.47	C48H84N1O8P1	PC(18:0/22:6(4Z,7Z,10Z,13Z,16Z,19Z)) C48H84N1O8P1	40		0	0	0	0	0	0	0	0	0	0	0	0	0	0	0	0	0	0	0	0	0	0	0	0	0	0	0	0	0	0	0	0	0	0	0	0	0	0	0	0	0
138	833.593	1	834.6	0.47	C48H84N1O8P1	PC(18:0/22:6(4Z,7Z,10Z,13Z,16Z,19Z)) C48H84N1O8P1	41		0	0	0	0	0	0	0	0	0	0	0	0	0	0	0	0	0	0	0	0	0	0	0	0	0	0	0	0	0	0	0	0	0	0	0	0	0	0	0	0	0
138	833.593	1	834.6	0.47	C48H84N1O8P1	PC(18:0/22:6(4Z,7Z,10Z,13Z,16Z,19Z)) C48H84N1O8P1	42		0	0	0	0	0	0	0	0	0	0	0	0	0	0	0	0	0	0	0	0	0	0	0	0	0	0	0	0	0	0	0	0	0	0	0	0	0	0	0	0	0
138	833.593	1	834.6	0.47	C48H84N1O8P1	PC(18:0/22:6(4Z,7Z,10Z,13Z,16Z,19Z)) C48H84N1O8P1	43		0	0	0	0	0	0	0	0	0	0	0	0	0	0	0	0	0	0	0	0	0	0	0	0	0	0	0	0	0	0	0	0	0	0	0	0	0	0	0	0	0
138	833.593	1	834.6	0.47	C48H84N1O8P1	PC(18:0/22:6(4Z,7Z,10Z,13Z,16Z,19Z)) C48H84N1O8P1	44		0	0	0	0	0	0	0	0	0	0	0	0	0	0	0	0	0	0	0	0	0	0	0	0	0	0	0	0	0	0	0	0	0	0	0	0	0	0	0	0	0
138	833.593	1	834.6	0.47	C48H84N1O8P1	PC(18:0/22:6(4Z,7Z,10Z,13Z,16Z,19Z)) C48H84N1O8P1	45		0	0	0	0	0	0	0	0	0	0	0	0	0	0	0	0	0	0	0	0	0	0	0	0	0	0	0	0	0	0	0	0	0	0	0	0	0	0	0	0	0
138	833.593	1	834.6	0.47	C48H84N1O8P1	PC(18:0/22:6(4Z,7Z,10Z,13Z,16Z,19Z)) C48H84N1O8P1	46		0	0	0	0	0	0	0	0	0	0	0	0	0	0	0	0	0	0	0	0	0	0	0	0	0	0	0	0	0	0	0	0	0	0	0	0	0	0	0	0	0
138	833.593	1	834.6	0.47	C48H84N1O8P1	PC(18:0/22:6(4Z,7Z,10Z,13Z,16Z,19Z)) C48H84N1O8P1	47		0	0	0	0	0	0	0	0	0	0	0	0	0	0	0	0	0	0	0	0	0	0	0	0	0	0	0	0	0	0	0	0	0	0	0	0	0	0	0	0	0
138	833.593	1	834.6	0.47	C48H84N1O8P1	PC(18:0/22:6(4Z,7Z,10Z,13Z,16Z,19Z)) C48H84N1O8P1	48		0	0	0	0	0	0	0	0	0	0	0	0	0	0	0	0	0	0	0	0	0	0	0	0	0	0	0	0	0	0	0	0	0	0	0	0	0	0	0	0	0
141	166.048	-1	165.04	0.42	C5H10O6	Arabinonic acid C5H10O6	0		0.508267	0.607176	0.498504	0.716798	0.576159	0.407515	0.324779	0.345716	0.268805	0.879721	0.958941	0.987606	0.806196	0.838289	0.963923	0.969834	0.978292	0.980152	0.946083	0.960521	0.944783	0.968489	0.980798	0.954905	0.99038	0.995129	0.99612	0.989603	0.977163	0.984844	0.985161	0.962709	0.966867	0.988246	0.992064	0.986227	0.988404	0.996958	0.990657	0.984257	0.980173
141	166.048	-1	165.04	0.42	C5H10O6	Arabinonic acid C5H10O6	1		0	0	0	0	0	0	0	0	0	0	0	0	0	0	0	0	0	0	0	0	0	0	0	0	0	0	0	0	0	0	0	0	0	0	0	0	0	0	0	0	0
141	166.048	-1	165.04	0.42	C5H10O6	Arabinonic acid C5H10O6	2		0.0039647	0.00740708	0.00913665	0.00234248	0.00356383	0.00934813	0.00595674	0.00660894	0	0.0246608	0.00480123	0.00419621	0.00682914	0.00828033	0.00476094	0.00923375	0.00544233	0.0057347	0.036382	0.0230588	0.0299776	0.0168979	0.00917145	0.0186752	0.00320367	0.00393088	0.00174	0.00127584	0.00418972	0.00388896	0.000762836	0.0128932	0.00827864	0.00172558	0.00415162	0.00952015	0.00471984	0.000957641	0.0070585	0.000891764	0.000533768
141	166.048	-1	165.04	0.42	C5H10O6	Arabinonic acid C5H10O6	3		0.00903092	0.0107946	0.0117351	0.00880621	0.0098292	0.0138736	0.00643476	0.00678344	0.00480695	0.0113746	0.000782359	0.00128165	0.0030713	0.00267246	0.00120905	0.0209318	0.0158638	0.0141131	0.0175348	0.0164206	0.0252396	0.0146128	0.0100307	0.0264195	0.00641617	0.000939942	0.0017259	0.00912155	0.0180419	0.0112675	0.0140757	0.0243981	0.0234227	0.0100282	0.00378478	0.00425275	0.00687589	0.00208475	0.0022845	0.0138904	0.0173831
141	166.048	-1	165.04	0.42	C5H10O6	Arabinonic acid C5H10O6	4		0	0	0	0	0	0	0	0	0	0.000728317	0	0.000328333	0	0	0	0	0	0	0	0	0	0	0	0	0	0	0.000413947	0	0	0	0	0	0.00143148	0	0	0	0	0	0	0.0003629	0.000747445
141	166.048	-1	165.04	0.42	C5H10O6	Arabinonic acid C5H10O6	5		0.478737	0.374623	0.480624	0.272053	0.410448	0.569263	0.66283	0.640891	0.726388	0.0835157	0.0354749	0.00658822	0.183903	0.150758	0.0301072	0	0.000402105	0	0	0	0	0	0	0	0	0	0	0	0.000605295	0	0	0	0	0	0	0	0	0	0	0.000597474	0.00116252
141	230.163	1	231.17	0.47	C11H22N2O3	Isoleucyl-Valine C11H22N2O3	0		0.995961	0.98179	0.874498	0.935427	0.967226	0.96838	0.937237	0.92772	0.934478	1	1	0.930575	0.928859	1	1	1	0.860324	0.950765	0.907952	0.940041	0.94467	0.920673	0.972078	1	1	0.97809	1	0.929601	0.949775	0.960095	1	1	1	0.915343	1	1	0.874539	0.897915	0.952472	1	0.959794
141	230.163	1	231.17	0.47	C11H22N2O3	Isoleucyl-Valine C11H22N2O3	1		0.00403887	0	0.0297604	0.0380029	0.0327739	0.0316197	0.0589609	0.0625622	0.0599844	0	0	0.0372831	0.0711408	0	0	0	0.0402784	0.0402255	0.053871	0.0270542	0.0208617	0.0699964	0.0129958	0	0	0.0219102	0	0.0178441	0	0	0	0	0	0.0562789	0	0	0	0.0622292	0.0475284	0	0
141	230.163	1	231.17	0.47	C11H22N2O3	Isoleucyl-Valine C11H22N2O3	2		0	0.0182102	0.0957415	0	0	0	0	0.00971763	0.00553716	0	0	0.0321414	0	0	0	0	0.0993974	0.00900975	0.0381765	0.0329047	0.034468	0.00933041	0.0149264	0	0	0	0	0.0525548	0.0502251	0.0399053	0	0	0	0.0283777	0	0	0.108307	0.0234079	0	0	0.0402059
141	230.163	1	231.17	0.47	C11H22N2O3	Isoleucyl-Valine C11H22N2O3	3		0	0	0	0	0	0	0	0	0	0	0	0	0	0	0	0	0	0	0	0	0	0	0	0	0	0	0	0	0	0	0	0	0	0	0	0	0	0	0	0	0
141	230.163	1	231.17	0.47	C11H22N2O3	Isoleucyl-Valine C11H22N2O3	4		0	0	0	0	0	0	0	0	0	0	0	0	0	0	0	0	0	0	0	0	0	0	0	0	0	0	0	0	0	0	0	0	0	0	0	0	0	0	0	0	0
141	230.163	1	231.17	0.47	C11H22N2O3	Isoleucyl-Valine C11H22N2O3	5		0	0	0	0.0265704	0	0	0	0	0	0	0	0	0	0	0	0	0	0	0	0	0	0	0	0	0	0	0	0	0	0	0	0	0	0	0	0	0.0171541	0.0164479	0	0	0
141	230.163	1	231.17	0.47	C11H22N2O3	Isoleucyl-Valine C11H22N2O3	6		0	0	0	0	0	0	0	0	0	0	0	0	0	0	0	0	0	0	0	0	0	0	0	0	0	0	0	0	0	0	0	0	0	0	0	0	0	0	0	0	0
141	230.163	1	231.17	0.47	C11H22N2O3	Isoleucyl-Valine C11H22N2O3	7		0	0	0	0	0	0	0	0	0	0	0	0	0	0	0	0	0	0	0	0	0	0	0	0	0	0	0	0	0	0	0	0	0	0	0	0	0	0	0	0	0
141	230.163	1	231.17	0.47	C11H22N2O3	Isoleucyl-Valine C11H22N2O3	8		0	0	0	0	0	0	0.0038019	0	0	0	0	0	0	0	0	0	0	0	0	0	0	0	0	0	0	0	0	0	0	0	0	0	0	0	0	0	0	0	0	0	0
141	230.163	1	231.17	0.47	C11H22N2O3	Isoleucyl-Valine C11H22N2O3	9		0	0	0	0	0	0	0	0	0	0	0	0	0	0	0	0	0	0	0	0	0	0	0	0	0	0	0	0	0	0	0	0	0	0	0	0	0	0	0	0	0
141	230.163	1	231.17	0.47	C11H22N2O3	Isoleucyl-Valine C11H22N2O3	10		0	0	0	0	0	0	0	0	0	0	0	0	0	0	0	0	0	0	0	0	0	0	0	0	0	0	0	0	0	0	0	0	0	0	0	0	0	0	0	0	0
141	230.163	1	231.17	0.47	C11H22N2O3	Isoleucyl-Valine C11H22N2O3	11		0	0	0	0	0	0	0	0	0	0	0	0	0	0	0	0	0	0	0	0	0	0	0	0	0	0	0	0	0	0	0	0	0	0	0	0	0	0	0	0	0
142	144.115	-1	143.107	0.43	C8H16O2	Caprylic acid C8H16O2	0		0.936371	0.932913	0.941944	0.936354	0.946251	0.941244	0.945518	0.946739	0.936967	0.933207	0.939966	0.948424	0.93424	0.932411	0.933168	0.939652	0.937906	0.932092	0.935875	0.935974	0.944569	0.934575	0.937601	0.942143	0.934471	0.934443	0.937792	0.93887	0.938628	0.938544	0.931955	0.941725	0.940924	0.929893	0.924498	0.925348	0.92604	0.929937	0.928095	0.943609	0.941945
142	144.115	-1	143.107	0.43	C8H16O2	Caprylic acid C8H16O2	1		0.063629	0.0670875	0.0580562	0.0636459	0.0537493	0.0587565	0.0544816	0.0532606	0.0630326	0.0667931	0.0600338	0.0515765	0.0657603	0.0675895	0.0668315	0.0603481	0.0620938	0.0666811	0.0641252	0.064026	0.0554308	0.0654252	0.0623989	0.0578574	0.0655289	0.0655572	0.0622077	0.0587455	0.0602225	0.061456	0.0680446	0.058275	0.0590763	0.0701075	0.0748388	0.0737695	0.0739597	0.0700633	0.0719046	0.0563911	0.0580553
142	144.115	-1	143.107	0.43	C8H16O2	Caprylic acid C8H16O2	2		0	0	0	0	0	0	0	0	0	0	0	0	0	0	0	0	0	0.00122707	0	0	0	0	0	0	0	0	0	0.00238449	0	0	0	0	0	0	0.000663491	0.000882934	0	0	0	0	0
142	144.115	-1	143.107	0.43	C8H16O2	Caprylic acid C8H16O2	3		0	0	0	0	0	0	0	0	0	0	0	0	0	0	0	0	0	0	0	0	0	0	0	0	0	0	0	0	0	0	0	0	0	0	0	0	0	0	0	0	0
142	144.115	-1	143.107	0.43	C8H16O2	Caprylic acid C8H16O2	4		0	0	0	0	0	0	0	0	0	0	0	0	0	0	0	0	0	0	0	0	0	0	0	0	0	0	0	0	0	0	0	0	0	0	0	0	0	0	0	0	0
142	144.115	-1	143.107	0.43	C8H16O2	Caprylic acid C8H16O2	5		0	0	0	0	0	0	0	0	0	0	0	0	0	0	0	0	0	0	0	0	0	0	0	0	0	0	0	0	0	0	0	0	0	0	0	0	0	0	0	0	0
142	144.115	-1	143.107	0.43	C8H16O2	Caprylic acid C8H16O2	6		0	0	0	0	0	0	0	0	0	0	0	0	0	0	0	0	0	0	0	0	0	0	0	0	0	0	0	0	0.00114983	0	0	0	0	0	0	0	0	0	0	0	0
142	144.115	-1	143.107	0.43	C8H16O2	Caprylic acid C8H16O2	7		0	0	0	0	0	0	0	0	0	0	0	0	0	0	0	0	0	0	0	0	0	0	0	0	0	0	0	0	0	0	0	0	0	0	0	0	0	0	0	0	0
142	144.115	-1	143.107	0.43	C8H16O2	Caprylic acid C8H16O2	8		0	0	0	0	0	0	0	0	0	0	0	0	0	0	0	0	0	0	0	0	0	0	0	0	0	0	0	0	0	0	0	0	0	0	0	0	0	0	0	0	0
144	447.298	-1	446.291	0.43	C26H41N1O5	Deoxycholic acid glycine conjugate C26H43N1O5 - H2 -> C26H41N1O5	0		0.777191	0.782331	0.776587	0.798684	0.763563	0.7775	0.789398	0.808995	0.788846	0.902817	0.946306	0.968528	0.828829	0.805338	0.885066	1	0.554089	0.514107	0.933203	1	1	1	1	0	1	1	1	0.821741	0.822347	0.878105	1	1	0.87765	1	0.901918	1	0.925348	0.883211	0.822679	0	1
144	447.298	-1	446.291	0.43	C26H41N1O5	Deoxycholic acid glycine conjugate C26H43N1O5 - H2 -> C26H41N1O5	1		0.216741	0.213417	0.215987	0.201316	0.217928	0.210678	0.20091	0.191005	0.206767	0.0971833	0.0536944	0.0314724	0.171171	0.184125	0.114934	0	0	0.485893	0	0	0	0	0	0	0	0	0	0.171858	0.177653	0.121895	0	0	0	0	0	0	0	0	0	0	0
144	447.298	-1	446.291	0.43	C26H41N1O5	Deoxycholic acid glycine conjugate C26H43N1O5 - H2 -> C26H41N1O5	2		0.00606814	0.00425163	0.00334326	0	0.0185093	0.0118221	0.00704725	0	0.00438673	0	0	0	0	0	0	0	0	0	0	0	0	0	0	0	0	0	0	0	0	0	0	0	0	0	0	0	0	0	0	0	0
144	447.298	-1	446.291	0.43	C26H41N1O5	Deoxycholic acid glycine conjugate C26H43N1O5 - H2 -> C26H41N1O5	3		0	0	0	0	0	0	0	0	0	0	0	0	0	0	0	0	0.445911	0	0	0	0	0	0	0	0	0	0	0	0	0	0	0	0	0	0	0	0	0	0	0	0
144	447.298	-1	446.291	0.43	C26H41N1O5	Deoxycholic acid glycine conjugate C26H43N1O5 - H2 -> C26H41N1O5	4		0	0	0	0	0	0	0	0	0	0	0	0	0	0	0	0	0	0	0	0	0	0	0	0	0	0	0	0	0	0	0	0	0	0	0.0980823	0	0.0746516	0	0.177321	0	0
144	447.298	-1	446.291	0.43	C26H41N1O5	Deoxycholic acid glycine conjugate C26H43N1O5 - H2 -> C26H41N1O5	5		0	0	0.00125795	0	0	0	0	0	0	0	0	0	0	0	0	0	0	0	0.0667969	0	0	0	0	0	0	0	0	0	0	0	0	0	0	0	0	0	0	0	0	0	0
144	447.298	-1	446.291	0.43	C26H41N1O5	Deoxycholic acid glycine conjugate C26H43N1O5 - H2 -> C26H41N1O5	6		0	0	0.0028245	0	0	0	0	0	0	0	0	0	0	0.010537	0	0	0	0	0	0	0	0	0	1	0	0	0	0	0	0	0	0	0	0	0	0	0	0.116789	0	1	0
144	447.298	-1	446.291	0.43	C26H41N1O5	Deoxycholic acid glycine conjugate C26H43N1O5 - H2 -> C26H41N1O5	7		0	0	0	0	0	0	0	0	0	0	0	0	0	0	0	0	0	0	0	0	0	0	0	0	0	0	0	0	0	0	0	0	0	0	0	0	0	0	0	0	0
144	447.298	-1	446.291	0.43	C26H41N1O5	Deoxycholic acid glycine conjugate C26H43N1O5 - H2 -> C26H41N1O5	8		0	0	0	0	0	0	0	0	0	0	0	0	0	0	0	0	0	0	0	0	0	0	0	0	0	0	0	0	0	0	0	0	0	0	0	0	0	0	0	0	0
144	447.298	-1	446.291	0.43	C26H41N1O5	Deoxycholic acid glycine conjugate C26H43N1O5 - H2 -> C26H41N1O5	9		0	0	0	0	0	0	0	0	0	0	0	0	0	0	0	0	0	0	0	0	0	0	0	0	0	0	0	0	0	0	0	0	0	0	0	0	0	0	0	0	0
144	447.298	-1	446.291	0.43	C26H41N1O5	Deoxycholic acid glycine conjugate C26H43N1O5 - H2 -> C26H41N1O5	10		0	0	0	0	0	0	0	0	0	0	0	0	0	0	0	0	0	0	0	0	0	0	0	0	0	0	0	0	0	0	0	0	0	0	0	0	0	0	0	0	0
144	447.298	-1	446.291	0.43	C26H41N1O5	Deoxycholic acid glycine conjugate C26H43N1O5 - H2 -> C26H41N1O5	11		0	0	0	0	0	0	0	0	0	0	0	0	0	0	0	0	0	0	0	0	0	0	0	0	0	0	0	0.00640133	0	0	0	0	0	0	0	0	0	0	0	0	0
144	447.298	-1	446.291	0.43	C26H41N1O5	Deoxycholic acid glycine conjugate C26H43N1O5 - H2 -> C26H41N1O5	12		0	0	0	0	0	0	0	0	0	0	0	0	0	0	0	0	0	0	0	0	0	0	0	0	0	0	0	0	0	0	0	0	0	0	0	0	0	0	0	0	0
144	447.298	-1	446.291	0.43	C26H41N1O5	Deoxycholic acid glycine conjugate C26H43N1O5 - H2 -> C26H41N1O5	13		0	0	0	0	0	0	0	0	0	0	0	0	0	0	0	0	0	0	0	0	0	0	0	0	0	0	0	0	0	0	0	0	0	0	0	0	0	0	0	0	0
144	447.298	-1	446.291	0.43	C26H41N1O5	Deoxycholic acid glycine conjugate C26H43N1O5 - H2 -> C26H41N1O5	14		0	0	0	0	0	0	0	0	0	0	0	0	0	0	0	0	0	0	0	0	0	0	0	0	0	0	0	0	0	0	0	0	0	0	0	0	0	0	0	0	0
144	447.298	-1	446.291	0.43	C26H41N1O5	Deoxycholic acid glycine conjugate C26H43N1O5 - H2 -> C26H41N1O5	15		0	0	0	0	0	0	0	0	0	0	0	0	0	0	0	0	0	0	0	0	0	0	0	0	0	0	0	0	0	0	0	0	0	0	0	0	0	0	0	0	0
144	447.298	-1	446.291	0.43	C26H41N1O5	Deoxycholic acid glycine conjugate C26H43N1O5 - H2 -> C26H41N1O5	16		0	0	0	0	0	0	0	0	0	0	0	0	0	0	0	0	0	0	0	0	0	0	0	0	0	0	0	0	0	0	0	0	0	0	0	0	0	0	0	0	0
144	447.298	-1	446.291	0.43	C26H41N1O5	Deoxycholic acid glycine conjugate C26H43N1O5 - H2 -> C26H41N1O5	17		0	0	0	0	0	0	0	0	0	0	0	0	0	0	0	0	0	0	0	0	0	0	0	0	0	0	0	0	0	0	0	0	0	0	0	0	0	0	0	0	0
144	447.298	-1	446.291	0.43	C26H41N1O5	Deoxycholic acid glycine conjugate C26H43N1O5 - H2 -> C26H41N1O5	18		0	0	0	0	0	0	0	0	0	0	0	0	0	0	0	0	0	0	0	0	0	0	0	0	0	0	0	0	0	0	0	0	0	0	0	0	0	0	0	0	0
144	447.298	-1	446.291	0.43	C26H41N1O5	Deoxycholic acid glycine conjugate C26H43N1O5 - H2 -> C26H41N1O5	19		0	0	0	0	0	0	0	0	0	0	0	0	0	0	0	0	0	0	0	0	0	0	0	0	0	0	0	0	0	0	0	0	0	0	0	0	0	0	0	0	0
144	447.298	-1	446.291	0.43	C26H41N1O5	Deoxycholic acid glycine conjugate C26H43N1O5 - H2 -> C26H41N1O5	20		0	0	0	0	0	0	0	0	0	0	0	0	0	0	0	0	0	0	0	0	0	0	0	0	0	0	0	0	0	0	0	0	0	0	0	0	0	0	0	0	0
144	447.298	-1	446.291	0.43	C26H41N1O5	Deoxycholic acid glycine conjugate C26H43N1O5 - H2 -> C26H41N1O5	21		0	0	0	0	0	0	0.00264456	0	0	0	0	0	0	0	0	0	0	0	0	0	0	0	0	0	0	0	0	0	0	0	0	0	0	0	0	0	0	0	0	0	0
144	447.298	-1	446.291	0.43	C26H41N1O5	Deoxycholic acid glycine conjugate C26H43N1O5 - H2 -> C26H41N1O5	22		0	0	0	0	0	0	0	0	0	0	0	0	0	0	0	0	0	0	0	0	0	0	0	0	0	0	0	0	0	0	0	0	0.12235	0	0	0	0	0	0	0	0
144	447.298	-1	446.291	0.43	C26H41N1O5	Deoxycholic acid glycine conjugate C26H43N1O5 - H2 -> C26H41N1O5	23		0	0	0	0	0	0	0	0	0	0	0	0	0	0	0	0	0	0	0	0	0	0	0	0	0	0	0	0	0	0	0	0	0	0	0	0	0	0	0	0	0
144	447.298	-1	446.291	0.43	C26H41N1O5	Deoxycholic acid glycine conjugate C26H43N1O5 - H2 -> C26H41N1O5	24		0	0	0	0	0	0	0	0	0	0	0	0	0	0	0	0	0	0	0	0	0	0	0	0	0	0	0	0	0	0	0	0	0	0	0	0	0	0	0	0	0
144	447.298	-1	446.291	0.43	C26H41N1O5	Deoxycholic acid glycine conjugate C26H43N1O5 - H2 -> C26H41N1O5	25		0	0	0	0	0	0	0	0	0	0	0	0	0	0	0	0	0	0	0	0	0	0	0	0	0	0	0	0	0	0	0	0	0	0	0	0	0	0	0	0	0
144	447.298	-1	446.291	0.43	C26H41N1O5	Deoxycholic acid glycine conjugate C26H43N1O5 - H2 -> C26H41N1O5	26		0	0	0	0	0	0	0	0	0	0	0	0	0	0	0	0	0	0	0	0	0	0	0	0	0	0	0	0	0	0	0	0	0	0	0	0	0	0	0	0	0
146	809.593	1	810.599	0.47	C46H84N1O8P1	PC(16:0/22:4(7Z,10Z,13Z,16Z)) C46H84N1O8P1	0		0.686053	0.688192	0.676438	0.670906	0.687477	0.687504	0.673007	0.676675	0.670545	0.66419	0.672193	0.675822	0.67374	0.675478	0.68319	0.680625	0.677902	0.679606	0.670243	0.670299	0.670728	0.670501	0.672357	0.671085	0.665934	0.659338	0.674342	0.678629	0.67529	0.681364	0.671679	0.672684	0.670929	0.666876	0.675238	0.675064	0.668392	0.671768	0.671715	0.566819	0.568508
146	809.593	1	810.599	0.47	C46H84N1O8P1	PC(16:0/22:4(7Z,10Z,13Z,16Z)) C46H84N1O8P1	1		0.312247	0.307697	0.306686	0.309428	0.308315	0.307419	0.314882	0.314268	0.324371	0.326915	0.318386	0.318142	0.317544	0.314132	0.312131	0.313776	0.314448	0.308649	0.315639	0.317466	0.317426	0.324333	0.322271	0.318493	0.326745	0.323699	0.322969	0.317041	0.320109	0.307242	0.320434	0.316438	0.320044	0.322413	0.317455	0.318159	0.320834	0.319288	0.321283	0.339393	0.333531
146	809.593	1	810.599	0.47	C46H84N1O8P1	PC(16:0/22:4(7Z,10Z,13Z,16Z)) C46H84N1O8P1	2		0	0	0	0	0	0	0	0	0	0	0	0	0	0	0	0	0	0	0	0	0	0	0	0	0	0	0	0	0	0	0	0	0	0	0	0	0	0	0	0	0
146	809.593	1	810.599	0.47	C46H84N1O8P1	PC(16:0/22:4(7Z,10Z,13Z,16Z)) C46H84N1O8P1	3		0	0	0	0	0	0	0	0	0	0	0	0	0	0	0	0	0	0	0	0	0	0	0	0	0	0	0	0	0	0	0	0	0	0	0	0	0	0	0	0	0
146	809.593	1	810.599	0.47	C46H84N1O8P1	PC(16:0/22:4(7Z,10Z,13Z,16Z)) C46H84N1O8P1	4		0.0016996	0.00411144	0.0140381	0.0185872	0.00420834	0.0050778	0.0116151	0.00868481	0.00470872	0.00889511	0.00892703	0.00540629	0.00871529	0.0103905	0.00467913	0.00559882	0.00764948	0.0107275	0.0134631	0.012235	0.0115842	0.00414747	0.00457544	0.00992632	0.00716907	0.016021	0.00184847	0.00329415	0.00232075	0.0113944	0.00722877	0.0106687	0.00890581	0.0107113	0.00730717	0.00677721	0.00992798	0.00894397	0.00658528	0.0586668	0.0620201
146	809.593	1	810.599	0.47	C46H84N1O8P1	PC(16:0/22:4(7Z,10Z,13Z,16Z)) C46H84N1O8P1	5		0	0	0	0	0	0	0.000496624	0.000371399	0	0	0.000493662	0.000629606	0	0	0	0	0	0	0.000654253	0	0.000261858	0.000192728	0.000796512	0.000495708	0.000151376	0.000941939	0.00084025	0	0.00142869	0	0.000658613	0.000209756	0	0	0	0	0.000845599	0	0	0.0250776	0.0278652
146	809.593	1	810.599	0.47	C46H84N1O8P1	PC(16:0/22:4(7Z,10Z,13Z,16Z)) C46H84N1O8P1	6		0	0	0	0	0	0	0	0	0	0	0	0	0	0	0	0	0	0	0	0	0	0	0	0	0	0	0	0	0	0	0	0	0	0	0	0	0	0	0	0.0081803	0.00651334
146	809.593	1	810.599	0.47	C46H84N1O8P1	PC(16:0/22:4(7Z,10Z,13Z,16Z)) C46H84N1O8P1	7		0	0	0	0	0	0	0	0	0	0	0	0	0	0	0	0	0	0	0	0	0	0	0	0	0	0	0	0	0	0	0	0	0	0	0	0	0	0	0	0.00134186	0.00156257
146	809.593	1	810.599	0.47	C46H84N1O8P1	PC(16:0/22:4(7Z,10Z,13Z,16Z)) C46H84N1O8P1	8		0	0	0	0	0	0	0	0	0	0	0	0	0	0	0	0	0	0	0	0	0	0	0	0	0	0	0	0	0	0	0	0	0	0	0	0	0	0	0	0	0
146	809.593	1	810.599	0.47	C46H84N1O8P1	PC(16:0/22:4(7Z,10Z,13Z,16Z)) C46H84N1O8P1	9		0	0	0	0	0	0	0	0	0	0	0	0	0	0	0	0	0	0	0	0	0	0	0	0	0	0	0	0	0	0	0	0	0	0	0	0	0	0	0	0	0
146	809.593	1	810.599	0.47	C46H84N1O8P1	PC(16:0/22:4(7Z,10Z,13Z,16Z)) C46H84N1O8P1	10		0	0	0	0	0	0	0	0	0	0	0	0	0	0	0	0	0	0	0	0	0	0	0	0	0	0	0	0.00103547	0	0	0	0	0	0	0	0	0	0	0	0	0
146	809.593	1	810.599	0.47	C46H84N1O8P1	PC(16:0/22:4(7Z,10Z,13Z,16Z)) C46H84N1O8P1	11		0	0	0	0	0	0	0	0	0	0	0	0	0	0	0	0	0	0	0	0	0	0	0	0	0	0	0	0	0	0	0	0	0	0	0	0	0	0	0	0	0
146	809.593	1	810.599	0.47	C46H84N1O8P1	PC(16:0/22:4(7Z,10Z,13Z,16Z)) C46H84N1O8P1	12		0	0	0	0	0	0	0	0	0	0	0	0	0	0	0	0	0	0	0	0	0	0	0	0	0	0	0	0	0	0	0	0	0	0	0	0	0	0	0	0	0
146	809.593	1	810.599	0.47	C46H84N1O8P1	PC(16:0/22:4(7Z,10Z,13Z,16Z)) C46H84N1O8P1	13		0	0	0	0	0	0	0	0	0	0	0	0	0	0	0	0	0	0	0	0	0	0	0	0	0	0	0	0	0	0	0	0	0	0	0	0	0	0	0	0	0
146	809.593	1	810.599	0.47	C46H84N1O8P1	PC(16:0/22:4(7Z,10Z,13Z,16Z)) C46H84N1O8P1	14		0	0	0	0	0	0	0	0	0	0	0	0	0	0	0	0	0	0	0	0	0	0	0	0	0	0	0	0	0	0	0	0	0	0	0	0	0	0	0	0	0
146	809.593	1	810.599	0.47	C46H84N1O8P1	PC(16:0/22:4(7Z,10Z,13Z,16Z)) C46H84N1O8P1	15		0	0	0	0	0	0	0	0	0	0	0	0	0	0	0	0	0	0	0	0	0	0	0	0	0	0	0	0	0	0	0	0	0	0	0	0	0	0	0	0	0
146	809.593	1	810.599	0.47	C46H84N1O8P1	PC(16:0/22:4(7Z,10Z,13Z,16Z)) C46H84N1O8P1	16		0	0	0	0	0	0	0	0	0	0	0	0	0	0	0	0	0	0	0	0	0	0	0	0	0	0	0	0	0	0	0	0	0	0	0	0	0	0	0	0	0
146	809.593	1	810.599	0.47	C46H84N1O8P1	PC(16:0/22:4(7Z,10Z,13Z,16Z)) C46H84N1O8P1	17		0	0	0	0	0	0	0	0	0	0	0	0	0	0	0	0	0	0	0	0	0	0	0	0	0	0	0	0	0	0	0	0	0	0	0	0	0	0	0	0	0
146	809.593	1	810.599	0.47	C46H84N1O8P1	PC(16:0/22:4(7Z,10Z,13Z,16Z)) C46H84N1O8P1	18		0	0	0	0	0	0	0	0	0	0	0	0	0	0	0	0	0	0	0	0	0	0	0	0	0	0	0	0	0	0	0	0	0	0	0	0	0	0	0	0	0
146	809.593	1	810.599	0.47	C46H84N1O8P1	PC(16:0/22:4(7Z,10Z,13Z,16Z)) C46H84N1O8P1	19		0	0	0	0	0	0	0	0	0	0	0	0	0	0	0	0	0	0	0	0	0	0.000472425	0	0	0	0	0	0	0	0	0	0	0	0	0	0	0	0	0	0.000520827	0
146	809.593	1	810.599	0.47	C46H84N1O8P1	PC(16:0/22:4(7Z,10Z,13Z,16Z)) C46H84N1O8P1	20		0	0	0	0	0	0	0	0	0	0	0	0	0	0	0	0	0	0	0	0	0	0	0	0	0	0	0	0	0	0	0	0	0.000121163	0	0	0	0	0	0	0	0
146	809.593	1	810.599	0.47	C46H84N1O8P1	PC(16:0/22:4(7Z,10Z,13Z,16Z)) C46H84N1O8P1	21		0	0	0	0	0	0	0	0	0	0	0	0	0	0	0	0	0	0	0	0	0	0	0	0	0	0	0	0	0	0	0	0	0	0	0	0	0	0	0	0	0
146	809.593	1	810.599	0.47	C46H84N1O8P1	PC(16:0/22:4(7Z,10Z,13Z,16Z)) C46H84N1O8P1	22		0	0	0	0	0	0	0	0	0.000374472	0	0	0	0	0	0	0	0	0	0	0	0	0	0	0	0	0	0	0	0.000851067	0	0	0	0	0	0	0	0	0	0	0	0
146	809.593	1	810.599	0.47	C46H84N1O8P1	PC(16:0/22:4(7Z,10Z,13Z,16Z)) C46H84N1O8P1	23		0	0	0	0	0	0	0	0	0	0	0	0	0	0	0	0	0	0.00101757	0	0	0	0	0	0	0	0	0	0	0	0	0	0	0	0	0	0	0	0	0	0	0
146	809.593	1	810.599	0.47	C46H84N1O8P1	PC(16:0/22:4(7Z,10Z,13Z,16Z)) C46H84N1O8P1	24		0	0	0	0	0	0	0	0	0	0	0	0	0	0	0	0	0	0	0	0	0	0	0	0	0	0	0	0	0	0	0	0	0	0	0	0	0	0	0.000417179	0	0
146	809.593	1	810.599	0.47	C46H84N1O8P1	PC(16:0/22:4(7Z,10Z,13Z,16Z)) C46H84N1O8P1	25		0	0	0	0	0	0	0	0	0	0	0	0	0	0	0	0	0	0	0	0	0	0.000354029	0	0	0	0	0	0	0	0	0	0	0	0	0	0	0	0	0	0	0
146	809.593	1	810.599	0.47	C46H84N1O8P1	PC(16:0/22:4(7Z,10Z,13Z,16Z)) C46H84N1O8P1	26		0	0	0	0.0010793	0	0	0	0	0	0	0	0	0	0	0	0	0	0	0	0	0	0	0	0	0	0	0	0	0	0	0	0	0	0	0	0	0	0	0	0	0
146	809.593	1	810.599	0.47	C46H84N1O8P1	PC(16:0/22:4(7Z,10Z,13Z,16Z)) C46H84N1O8P1	27		0	0	0	0	0	0	0	0	0	0	0	0	0	0	0	0	0	0	0	0	0	0	0	0	0	0	0	0	0	0	0	0	0	0	0	0	0	0	0	0	0
146	809.593	1	810.599	0.47	C46H84N1O8P1	PC(16:0/22:4(7Z,10Z,13Z,16Z)) C46H84N1O8P1	28		0	0	0	0	0	0	0	0	0	0	0	0	0	0	0	0	0	0	0	0	0	0	0	0	0	0	0	0	0	0	0	0	0	0	0	0	0	0	0	0	0
146	809.593	1	810.599	0.47	C46H84N1O8P1	PC(16:0/22:4(7Z,10Z,13Z,16Z)) C46H84N1O8P1	29		0	0	0	0	0	0	0	0	0	0	0	0	0	0	0	0	0	0	0	0	0	0	0	0	0	0	0	0	0	0	0	0	0	0	0	0	0	0	0	0	0
146	809.593	1	810.599	0.47	C46H84N1O8P1	PC(16:0/22:4(7Z,10Z,13Z,16Z)) C46H84N1O8P1	30		0	0	0	0	0	0	0	0	0	0	0	0	0	0	0	0	0	0	0	0	0	0	0	0	0	0	0	0	0	0	0	0	0	0	0	0	0	0	0	0	0
146	809.593	1	810.599	0.47	C46H84N1O8P1	PC(16:0/22:4(7Z,10Z,13Z,16Z)) C46H84N1O8P1	31		0	0	0	0	0	0	0	0	0	0	0	0	0	0	0	0	0	0	0	0	0	0	0	0	0	0	0	0	0	0	0	0	0	0	0	0	0	0	0	0	0
146	809.593	1	810.599	0.47	C46H84N1O8P1	PC(16:0/22:4(7Z,10Z,13Z,16Z)) C46H84N1O8P1	32		0	0	0	0	0	0	0	0	0	0	0	0	0	0	0	0	0	0	0	0	0	0	0	0	0	0	0	0	0	0	0	0	0	0	0	0	0	0	0	0	0
146	809.593	1	810.599	0.47	C46H84N1O8P1	PC(16:0/22:4(7Z,10Z,13Z,16Z)) C46H84N1O8P1	33		0	0	0	0	0	0	0	0	0	0	0	0	0	0	0	0	0	0	0	0	0	0	0	0	0	0	0	0	0	0	0	0	0	0	0	0	0	0	0	0	0
146	809.593	1	810.599	0.47	C46H84N1O8P1	PC(16:0/22:4(7Z,10Z,13Z,16Z)) C46H84N1O8P1	34		0	0	0	0	0	0	0	0	0	0	0	0	0	0	0	0	0	0	0	0	0	0	0	0	0	0	0	0	0	0	0	0	0	0	0	0	0	0	0	0	0
146	809.593	1	810.599	0.47	C46H84N1O8P1	PC(16:0/22:4(7Z,10Z,13Z,16Z)) C46H84N1O8P1	35		0	0	0	0	0	0	0	0	0	0	0	0	0	0	0	0	0	0	0	0	0	0	0	0	0	0	0	0	0	0	0	0	0	0	0	0	0	0	0	0	0
146	809.593	1	810.599	0.47	C46H84N1O8P1	PC(16:0/22:4(7Z,10Z,13Z,16Z)) C46H84N1O8P1	36		0	0	0.00283805	0	0	0	0	0	0	0	0	0	0	0	0	0	0	0	0	0	0	0	0	0	0	0	0	0	0	0	0	0	0	0	0	0	0	0	0	0	0
146	809.593	1	810.599	0.47	C46H84N1O8P1	PC(16:0/22:4(7Z,10Z,13Z,16Z)) C46H84N1O8P1	37		0	0	0	0	0	0	0	0	0	0	0	0	0	0	0	0	0	0	0	0	0	0	0	0	0	0	0	0	0	0	0	0	0	0	0	0	0	0	0	0	0
146	809.593	1	810.599	0.47	C46H84N1O8P1	PC(16:0/22:4(7Z,10Z,13Z,16Z)) C46H84N1O8P1	38		0	0	0	0	0	0	0	0	0	0	0	0	0	0	0	0	0	0	0	0	0	0	0	0	0	0	0	0	0	0	0	0	0	0	0	0	0	0	0	0	0
146	809.593	1	810.599	0.47	C46H84N1O8P1	PC(16:0/22:4(7Z,10Z,13Z,16Z)) C46H84N1O8P1	39		0	0	0	0	0	0	0	0	0	0	0	0	0	0	0	0	0	0	0	0	0	0	0	0	0	0	0	0	0	0	0	0	0	0	0	0	0	0	0	0	0
146	809.593	1	810.599	0.47	C46H84N1O8P1	PC(16:0/22:4(7Z,10Z,13Z,16Z)) C46H84N1O8P1	40		0	0	0	0	0	0	0	0	0	0	0	0	0	0	0	0	0	0	0	0	0	0	0	0	0	0	0	0	0	0	0	0	0	0	0	0	0	0	0	0	0
146	809.593	1	810.599	0.47	C46H84N1O8P1	PC(16:0/22:4(7Z,10Z,13Z,16Z)) C46H84N1O8P1	41		0	0	0	0	0	0	0	0	0	0	0	0	0	0	0	0	0	0	0	0	0	0	0	0	0	0	0	0	0	0	0	0	0	0	0	0	0	0	0	0	0
146	809.593	1	810.599	0.47	C46H84N1O8P1	PC(16:0/22:4(7Z,10Z,13Z,16Z)) C46H84N1O8P1	42		0	0	0	0	0	0	0	0	0	0	0	0	0	0	0	0	0	0	0	0	0	0	0	0	0	0	0	0	0	0	0	0	0	0	0	0	0	0	0	0	0
146	809.593	1	810.599	0.47	C46H84N1O8P1	PC(16:0/22:4(7Z,10Z,13Z,16Z)) C46H84N1O8P1	43		0	0	0	0	0	0	0	0	0	0	0	0	0	0	0	0	0	0	0	0	0	0	0	0	0	0	0	0	0	0	0	0	0	0	0	0	0	0	0	0	0
146	809.593	1	810.599	0.47	C46H84N1O8P1	PC(16:0/22:4(7Z,10Z,13Z,16Z)) C46H84N1O8P1	44		0	0	0	0	0	0	0	0	0	0	0	0	0	0	0	0	0	0	0	0	0	0	0	0	0	0	0	0	0	0	0	0	0	0	0	0	0	0	0	0	0
146	809.593	1	810.599	0.47	C46H84N1O8P1	PC(16:0/22:4(7Z,10Z,13Z,16Z)) C46H84N1O8P1	45		0	0	0	0	0	0	0	0	0	0	0	0	0	0	0	0	0	0	0	0	0	0	0	0	0	0	0	0	0	0	0	0	0	0	0	0	0	0	0	0	0
146	809.593	1	810.599	0.47	C46H84N1O8P1	PC(16:0/22:4(7Z,10Z,13Z,16Z)) C46H84N1O8P1	46		0	0	0	0	0	0	0	0	0	0	0	0	0	0	0	0	0	0	0	0	0	0	0	0	0	0	0	0	0	0	0	0	0	0	0	0	0	0	0	0	0
147	298.178	-1	297.171	0.43	C16H26O5	Artemether C16H26O5	0		0.929403	0.934747	0.927516	0.980488	0.942834	0.930344	0.953514	0.954228	0.978162	1	1	1	1	1	1	1	1	0.973364	0.966211	1	0.94121	0.85674	1	0.734017	1	1	1	1	0.964183	0.985075	0.980625	1	0.981873	0.881227	1	1	0.56046	1	1	1	1
147	298.178	-1	297.171	0.43	C16H26O5	Artemether C16H26O5	1		0.070597	0.0652531	0.0724843	0.0195121	0.0571656	0.0696558	0.0342755	0.045772	0.0218385	0	0	0	0	0	0	0	0	0.026636	0.0337887	0	0.0587895	0.14326	0	0.265983	0	0	0	0	0.0358173	0.0149253	0.0193746	0	0.0181268	0.118773	0	0	0.43954	0	0	0	0
147	298.178	-1	297.171	0.43	C16H26O5	Artemether C16H26O5	2		0	0	0	0	0	0	0	0	0	0	0	0	0	0	0	0	0	0	0	0	0	0	0	0	0	0	0	0	0	0	0	0	0	0	0	0	0	0	0	0	0
147	298.178	-1	297.171	0.43	C16H26O5	Artemether C16H26O5	3		0	0	0	0	0	0	0	0	0	0	0	0	0	0	0	0	0	0	0	0	0	0	0	0	0	0	0	0	0	0	0	0	0	0	0	0	0	0	0	0	0
147	298.178	-1	297.171	0.43	C16H26O5	Artemether C16H26O5	4		0	0	0	0	0	0	0	0	0	0	0	0	0	0	0	0	0	0	0	0	0	0	0	0	0	0	0	0	0	0	0	0	0	0	0	0	0	0	0	0	0
147	298.178	-1	297.171	0.43	C16H26O5	Artemether C16H26O5	5		0	0	0	0	0	0	0	0	0	0	0	0	0	0	0	0	0	0	0	0	0	0	0	0	0	0	0	0	0	0	0	0	0	0	0	0	0	0	0	0	0
147	298.178	-1	297.171	0.43	C16H26O5	Artemether C16H26O5	6		0	0	0	0	0	0	0	0	0	0	0	0	0	0	0	0	0	0	0	0	0	0	0	0	0	0	0	0	0	0	0	0	0	0	0	0	0	0	0	0	0
147	298.178	-1	297.171	0.43	C16H26O5	Artemether C16H26O5	7		0	0	0	0	0	0	0	0	0	0	0	0	0	0	0	0	0	0	0	0	0	0	0	0	0	0	0	0	0	0	0	0	0	0	0	0	0	0	0	0	0
147	298.178	-1	297.171	0.43	C16H26O5	Artemether C16H26O5	8		0	0	0	0	0	0	0	0	0	0	0	0	0	0	0	0	0	0	0	0	0	0	0	0	0	0	0	0	0	0	0	0	0	0	0	0	0	0	0	0	0
147	298.178	-1	297.171	0.43	C16H26O5	Artemether C16H26O5	9		0	0	0	0	0	0	0	0	0	0	0	0	0	0	0	0	0	0	0	0	0	0	0	0	0	0	0	0	0	0	0	0	0	0	0	0	0	0	0	0	0
147	298.178	-1	297.171	0.43	C16H26O5	Artemether C16H26O5	10		0	0	0	0	0	0	0	0	0	0	0	0	0	0	0	0	0	0	0	0	0	0	0	0	0	0	0	0	0	0	0	0	0	0	0	0	0	0	0	0	0
147	298.178	-1	297.171	0.43	C16H26O5	Artemether C16H26O5	11		0	0	0	0	0	0	0	0	0	0	0	0	0	0	0	0	0	0	0	0	0	0	0	0	0	0	0	0	0	0	0	0	0	0	0	0	0	0	0	0	0
147	298.178	-1	297.171	0.43	C16H26O5	Artemether C16H26O5	12		0	0	0	0	0	0	0	0	0	0	0	0	0	0	0	0	0	0	0	0	0	0	0	0	0	0	0	0	0	0	0	0	0	0	0	0	0	0	0	0	0
147	298.178	-1	297.171	0.43	C16H26O5	Artemether C16H26O5	13		0	0	0	0	0	0	0	0	0	0	0	0	0	0	0	0	0	0	0	0	0	0	0	0	0	0	0	0	0	0	0	0	0	0	0	0	0	0	0	0	0
147	298.178	-1	297.171	0.43	C16H26O5	Artemether C16H26O5	14		0	0	0	0	0	0	0.0122107	0	0	0	0	0	0	0	0	0	0	0	0	0	0	0	0	0	0	0	0	0	0	0	0	0	0	0	0	0	0	0	0	0	0
147	298.178	-1	297.171	0.43	C16H26O5	Artemether C16H26O5	15		0	0	0	0	0	0	0	0	0	0	0	0	0	0	0	0	0	0	0	0	0	0	0	0	0	0	0	0	0	0	0	0	0	0	0	0	0	0	0	0	0
147	298.178	-1	297.171	0.43	C16H26O5	Artemether C16H26O5	16		0	0	0	0	0	0	0	0	0	0	0	0	0	0	0	0	0	0	0	0	0	0	0	0	0	0	0	0	0	0	0	0	0	0	0	0	0	0	0	0	0
149	130.063	-1	129.055	0.43	C6H10O3	2-Methyl-3-ketovaleric acid C6H10O3	0		0.929795	0.926631	0.92874	0.869123	0.898463	0.878834	0.868857	0.861974	0.857284	0.892254	0.902681	0.888742	0.908074	0.892707	0.816462	0.911644	0.908933	0.911635	0.928213	0.926961	0.918099	0.919989	0.925603	0.928834	0.932052	0.907239	0.920825	0.897649	0.895641	0.910281	0.910424	0.905687	0.907693	0.921251	0.929228	0.915385	0.929584	0.924974	0.925553	0.39319	0.356952
149	130.063	-1	129.055	0.43	C6H10O3	2-Methyl-3-ketovaleric acid C6H10O3	1		0.0516437	0.0514183	0.0482049	0.0431353	0.0457937	0.0512511	0.0436237	0.0393532	0.041532	0.0491671	0.0567709	0.0421622	0.0445088	0.034329	0.0310162	0.0569897	0.0529211	0.0565504	0.060083	0.0590994	0.059557	0.0609099	0.0564403	0.0613941	0.0553752	0.0582528	0.0570776	0.047846	0.0507679	0.0525023	0.0581263	0.0598693	0.0556049	0.0609729	0.0535992	0.0568203	0.0545509	0.0579222	0.050515	0.0232013	0.0214484
149	130.063	-1	129.055	0.43	C6H10O3	2-Methyl-3-ketovaleric acid C6H10O3	2		0	0	0	0.00202306	0.00520755	0.00117565	0	0	0	0.000597758	0.00111755	0.00142743	0.00242964	0	0	0	0	0.000400267	0	0	0.000599446	0	0.000412635	0	0	0	0.000824067	0	0.00146156	0.000346705	0.000677448	0	0	0.00045697	0.000309842	0	0.000849215	0	0	0.000149573	0.000224955
149	130.063	-1	129.055	0.43	C6H10O3	2-Methyl-3-ketovaleric acid C6H10O3	3		0	0	0	0	0	0	0	0	0	0	0	0	0	0	0	0	0	0	0	0	0	0	0	0	0	0	0	0	0	0	0	0	0	0	0	0	0	0	0	0	0
149	130.063	-1	129.055	0.43	C6H10O3	2-Methyl-3-ketovaleric acid C6H10O3	4		0	0	0	0	0	0	0	0	0	0	0	0	0	0	0	0	0	0	0	0	0	0	0	0	0	0	0	0	0	0	0	0	0	0	0	0	0	0	0	0.000476526	0
149	130.063	-1	129.055	0.43	C6H10O3	2-Methyl-3-ketovaleric acid C6H10O3	5		0.0185612	0.0219509	0.0230549	0.0851622	0.0501212	0.068739	0.0875193	0.0986727	0.100139	0.057981	0.0394306	0.067668	0.0449871	0.0718128	0.152522	0.0313662	0.0381458	0.0312392	0.0117041	0.0139395	0.0217444	0.0191009	0.0175443	0.00977178	0.0125727	0.0345084	0.0212733	0.0545049	0.0518048	0.03687	0.0307722	0.0341242	0.0367022	0.0173196	0.016863	0.0277952	0.0150154	0.0171036	0.0239321	0.030828	0.0434171
149	130.063	-1	129.055	0.43	C6H10O3	2-Methyl-3-ketovaleric acid C6H10O3	6		0	0	0	0.000556102	0.00041471	0	0	0	0.00104445	0	0	0	0	0.00115151	0	0	0	0.000174681	0	0	0	0	0	0	0	0	0	0	0.000324446	0	0	0.000319487	0	0	0	0	0	0	0	0.552155	0.577958
151	142.099	-1	141.091	0.44	C8H14O2	2-Octenoic acid C8H14O2	0		0.937849	0.938683	0.939615	0.970234	0.943762	0.960114	0.942077	0.942577	0.935	0.956165	0.954481	0.954821	0.923696	0.930141	0.937573	0.983378	0.981529	0.961007	0.972341	0.958183	0.977014	1	1	1	0.959214	1	1	0.952412	0.958412	0.959639	0.984838	0.967632	0.970264	0.942046	0.953994	0.936548	0.963342	0.952049	0.9628	1	1
151	142.099	-1	141.091	0.44	C8H14O2	2-Octenoic acid C8H14O2	1		0.0621512	0.0613174	0.0603849	0.029766	0.056238	0.0398861	0.057923	0.0574227	0.0650003	0.0438352	0.0455192	0.045179	0.0763043	0.0686357	0.0624272	0.0166222	0.0184712	0.0277031	0.0276586	0.0418171	0.0229863	0	0	0	0.0407865	0	0	0.0475876	0.0415878	0.0403612	0.0151617	0.0323682	0.0297357	0.0579536	0.0460063	0.0634518	0.0366584	0.0479511	0.0372001	0	0
151	142.099	-1	141.091	0.44	C8H14O2	2-Octenoic acid C8H14O2	2		0	0	0	0	0	0	0	0	0	0	0	0	0	0	0	0	0	0	0	0	0	0	0	0	0	0	0	0	0	0	0	0	0	0	0	0	0	0	0	0	0
151	142.099	-1	141.091	0.44	C8H14O2	2-Octenoic acid C8H14O2	3		0	0	0	0	0	0	0	0	0	0	0	0	0	0.00122381	0	0	0	0	0	0	0	0	0	0	0	0	0	0	0	0	0	0	0	0	0	0	0	0	0	0	0
151	142.099	-1	141.091	0.44	C8H14O2	2-Octenoic acid C8H14O2	4		0	0	0	0	0	0	0	0	0	0	0	0	0	0	0	0	0	0	0	0	0	0	0	0	0	0	0	0	0	0	0	0	0	0	0	0	0	0	0	0	0
151	142.099	-1	141.091	0.44	C8H14O2	2-Octenoic acid C8H14O2	5		0	0	0	0	0	0	0	0	0	0	0	0	0	0	0	0	0	0.0112898	0	0	0	0	0	0	0	0	0	0	0	0	0	0	0	0	0	0	0	0	0	0	0
151	142.099	-1	141.091	0.44	C8H14O2	2-Octenoic acid C8H14O2	6		0	0	0	0	0	0	0	0	0	0	0	0	0	0	0	0	0	0	0	0	0	0	0	0	0	0	0	0	0	0	0	0	0	0	0	0	0	0	0	0	0
151	142.099	-1	141.091	0.44	C8H14O2	2-Octenoic acid C8H14O2	7		0	0	0	0	0	0	0	0	0	0	0	0	0	0	0	0	0	0	0	0	0	0	0	0	0	0	0	0	0	0	0	0	0	0	0	0	0	0	0	0	0
151	142.099	-1	141.091	0.44	C8H14O2	2-Octenoic acid C8H14O2	8		0	0	0	0	0	0	0	0	0	0	0	0	0	0	0	0	0	0	0	0	0	0	0	0	0	0	0	0	0	0	0	0	0	0	0	0	0	0	0	0	0
152	130.099	-1	129.091	0.45	C7H14O2	Heptanoic acid C7H14O2	0		0.95165	0.954287	0.966657	0.949791	0.945015	0.95096	0.948952	0.955875	0.970394	0.954628	0.952144	0.978543	0.944176	0.963557	0.956027	0.959241	0.948692	0.940173	0.945516	0.946266	0.952065	0.943165	0.951576	0.950018	0.964102	0.963908	0.972694	0.951972	0.956906	0.948633	0.964499	0.95248	0.96638	0.964349	0.95709	0.948349	0.964656	0.961764	0.955939	0.951629	0.954343
152	130.099	-1	129.091	0.45	C7H14O2	Heptanoic acid C7H14O2	1		0.0483502	0.0457128	0.0333432	0.0502089	0.0549845	0.0490398	0.0510485	0.0385878	0.0296058	0.0453719	0.0478556	0.021457	0.0558239	0.0364429	0.0439732	0.0407588	0.0513082	0.0598273	0.0544839	0.0537344	0.0479345	0.0568347	0.0484235	0.0499822	0.0358977	0.0360924	0.0273064	0.0480276	0.0430938	0.0513668	0.0355008	0.0475195	0.0336201	0.0356509	0.0429104	0.0516512	0.0353441	0.0382364	0.0440607	0.0483707	0.045657
152	130.099	-1	129.091	0.45	C7H14O2	Heptanoic acid C7H14O2	2		0	0	0	0	0	0	0	0.00553722	0	0	0	0	0	0	0	0	0	0	0	0	0	0	0	0	0	0	0	0	0	0	0	0	0	0	0	0	0	0	0	0	0
152	130.099	-1	129.091	0.45	C7H14O2	Heptanoic acid C7H14O2	3		0	0	0	0	0	0	0	0	0	0	0	0	0	0	0	0	0	0	0	0	0	0	0	0	0	0	0	0	0	0	0	0	0	0	0	0	0	0	0	0	0
152	130.099	-1	129.091	0.45	C7H14O2	Heptanoic acid C7H14O2	4		0	0	0	0	0	0	0	0	0	0	0	0	0	0	0	0	0	0	0	0	0	0	0	0	0	0	0	0	0	0	0	0	0	0	0	0	0	0	0	0	0
152	130.099	-1	129.091	0.45	C7H14O2	Heptanoic acid C7H14O2	5		0	0	0	0	0	0	0	0	0	0	0	0	0	0	0	0	0	0	0	0	0	0	0	0	0	0	0	0	0	0	0	0	0	0	0	0	0	0	0	0	0
152	130.099	-1	129.091	0.45	C7H14O2	Heptanoic acid C7H14O2	6		0	0	0	0	0	0	0	0	0	0	0	0	0	0	0	0	0	0	0	0	0	0	0	0	0	0	0	0	0	0	0	0	0	0	0	0	0	0	0	0	0
152	130.099	-1	129.091	0.45	C7H14O2	Heptanoic acid C7H14O2	7		0	0	0	0	0	0	0	0	0	0	0	0	0	0	0	0	0	0	0	0	0	0	0	0	0	0	0	0	0	0	0	0	0	0	0	0	0	0	0	0	0
153	795.578	1	796.584	0.48	C45H82N1O8P1	PC(15:0/22:4(7Z,10Z,13Z,16Z)) C45H82N1O8P1	0		0.689502	0.695001	0.692136	0.708567	0.761768	0.711508	0.727157	0.695314	0.699819	0.624635	0.673732	0.672198	0.719711	0.711724	0.694465	0.731651	0.651057	0.680509	0.718066	0.748023	0.714726	0.709882	0.699478	0.700991	0.659921	0.671707	0.689651	0.7438	0.737891	0.70427	0.639745	0.679954	0.681801	0.655011	0.673747	0.678876	0.66494	0.697966	0.696482	0.605826	0.585509
153	795.578	1	796.584	0.48	C45H82N1O8P1	PC(15:0/22:4(7Z,10Z,13Z,16Z)) C45H82N1O8P1	1		0.260159	0.280819	0.26011	0.28556	0.238232	0.288492	0.258	0.262532	0.264214	0.313569	0.274851	0.304224	0.280289	0.26678	0.296008	0.247462	0.316594	0.309602	0.267153	0.251977	0.270019	0.266679	0.283174	0.245014	0.277394	0.283414	0.310349	0.214602	0.223532	0.277529	0.317817	0.287832	0.266687	0.319155	0.28891	0.321124	0.313878	0.291713	0.295349	0.290669	0.264941
153	795.578	1	796.584	0.48	C45H82N1O8P1	PC(15:0/22:4(7Z,10Z,13Z,16Z)) C45H82N1O8P1	2		0	0	0	0	0	0	0	0	0	0	0	0	0	0	0	0	0	0	0	0	0	0	0	0	0	0	0	0	0	0	0	0	0	0	0	0	0	0	0	0	0
153	795.578	1	796.584	0.48	C45H82N1O8P1	PC(15:0/22:4(7Z,10Z,13Z,16Z)) C45H82N1O8P1	3		0.0503392	0.0241801	0.024138	0.00587243	0	0	0.0148436	0.0421543	0.0152461	0.0412345	0.0444176	0.0161187	0	0.021496	0.00952675	0.020887	0.0323492	0.0098884	0.0147805	0	0.0152552	0.0192126	0.0153536	0.0539953	0.0570541	0.0448793	0	0.0258743	0.0385766	0	0.0424383	0.0298513	0.0446709	0.025834	0.0373435	0	0.0175065	0.0103206	0.00816893	0.0756806	0.122021
153	795.578	1	796.584	0.48	C45H82N1O8P1	PC(15:0/22:4(7Z,10Z,13Z,16Z)) C45H82N1O8P1	4		0	0	0	0	0	0	0	0	0	0.0205609	0.00699917	0.00745972	0	0	0	0	0	0	0	0	0	0	0	0	0	0	0	0.0157237	0	0.0182012	0	0	0	0	0	0	0	0	0	0.0147442	0.0275296
153	795.578	1	796.584	0.48	C45H82N1O8P1	PC(15:0/22:4(7Z,10Z,13Z,16Z)) C45H82N1O8P1	5		0	0	0	0	0	0	0	0	0	0	0	0	0	0	0	0	0	0	0	0	0	0	0	0	0	0	0	0	0	0	0	0	0	0	0	0	0	0	0	0.0130803	0
153	795.578	1	796.584	0.48	C45H82N1O8P1	PC(15:0/22:4(7Z,10Z,13Z,16Z)) C45H82N1O8P1	6		0	0	0	0	0	0	0	0	0.0207206	0	0	0	0	0	0	0	0	0	0	0	0	0	0	0	0	0	0	0	0	0	0	0	0.00684085	0	0	0	0	0	0	0	0
153	795.578	1	796.584	0.48	C45H82N1O8P1	PC(15:0/22:4(7Z,10Z,13Z,16Z)) C45H82N1O8P1	7		0	0	0	0	0	0	0	0	0	0	0	0	0	0	0	0	0	0	0	0	0	0	0	0	0	0	0	0	0	0	0	0	0	0	0	0	0	0	0	0	0
153	795.578	1	796.584	0.48	C45H82N1O8P1	PC(15:0/22:4(7Z,10Z,13Z,16Z)) C45H82N1O8P1	8		0	0	0	0	0	0	0	0	0	0	0	0	0	0	0	0	0	0	0	0	0	0	0	0	0	0	0	0	0	0	0	0	0	0	0	0	0	0	0	0	0
153	795.578	1	796.584	0.48	C45H82N1O8P1	PC(15:0/22:4(7Z,10Z,13Z,16Z)) C45H82N1O8P1	9		0	0	0	0	0	0	0	0	0	0	0	0	0	0	0	0	0	0	0	0	0	0	0	0	0	0	0	0	0	0	0	0	0	0	0	0	0	0	0	0	0
153	795.578	1	796.584	0.48	C45H82N1O8P1	PC(15:0/22:4(7Z,10Z,13Z,16Z)) C45H82N1O8P1	10		0	0	0	0	0	0	0	0	0	0	0	0	0	0	0	0	0	0	0	0	0	0	0	0	0	0	0	0	0	0	0	0	0	0	0	0	0	0	0	0	0
153	795.578	1	796.584	0.48	C45H82N1O8P1	PC(15:0/22:4(7Z,10Z,13Z,16Z)) C45H82N1O8P1	11		0	0	0	0	0	0	0	0	0	0	0	0	0	0	0	0	0	0	0	0	0	0	0	0	0	0	0	0	0	0	0	0	0	0	0	0	0	0	0	0	0
153	795.578	1	796.584	0.48	C45H82N1O8P1	PC(15:0/22:4(7Z,10Z,13Z,16Z)) C45H82N1O8P1	12		0	0	0	0	0	0	0	0	0	0	0	0	0	0	0	0	0	0	0	0	0	0	0	0	0	0	0	0	0	0	0	0	0	0	0	0	0	0	0	0	0
153	795.578	1	796.584	0.48	C45H82N1O8P1	PC(15:0/22:4(7Z,10Z,13Z,16Z)) C45H82N1O8P1	13		0	0	0	0	0	0	0	0	0	0	0	0	0	0	0	0	0	0	0	0	0	0	0	0	0	0	0	0	0	0	0	0	0	0	0	0	0	0	0	0	0
153	795.578	1	796.584	0.48	C45H82N1O8P1	PC(15:0/22:4(7Z,10Z,13Z,16Z)) C45H82N1O8P1	14		0	0	0	0	0	0	0	0	0	0	0	0	0	0	0	0	0	0	0	0	0	0	0	0	0	0	0	0	0	0	0	0	0	0	0	0	0	0	0	0	0
153	795.578	1	796.584	0.48	C45H82N1O8P1	PC(15:0/22:4(7Z,10Z,13Z,16Z)) C45H82N1O8P1	15		0	0	0	0	0	0	0	0	0	0	0	0	0	0	0	0	0	0	0	0	0	0	0	0	0	0	0	0	0	0	0	0	0	0	0	0	0	0	0	0	0
153	795.578	1	796.584	0.48	C45H82N1O8P1	PC(15:0/22:4(7Z,10Z,13Z,16Z)) C45H82N1O8P1	16		0	0	0	0	0	0	0	0	0	0	0	0	0	0	0	0	0	0	0	0	0	0.00184034	0	0	0	0	0	0	0	0	0	0	0	0	0	0	0.00367562	0	0	0	0
153	795.578	1	796.584	0.48	C45H82N1O8P1	PC(15:0/22:4(7Z,10Z,13Z,16Z)) C45H82N1O8P1	17		0	0	0	0	0	0	0	0	0	0	0	0	0	0	0	0	0	0	0	0	0	0	0	0	0	0	0	0	0	0	0	0	0	0	0	0	0	0	0	0	0
153	795.578	1	796.584	0.48	C45H82N1O8P1	PC(15:0/22:4(7Z,10Z,13Z,16Z)) C45H82N1O8P1	18		0	0	0	0	0	0	0	0	0	0	0	0	0	0	0	0	0	0	0	0	0	0	0	0	0	0	0	0	0	0	0	0	0	0	0	0	0	0	0	0	0
153	795.578	1	796.584	0.48	C45H82N1O8P1	PC(15:0/22:4(7Z,10Z,13Z,16Z)) C45H82N1O8P1	19		0	0	0.0236158	0	0	0	0	0	0	0	0	0	0	0	0	0	0	0	0	0	0	0	0	0	0	0	0	0	0	0	0	0	0	0	0	0	0	0	0	0	0
153	795.578	1	796.584	0.48	C45H82N1O8P1	PC(15:0/22:4(7Z,10Z,13Z,16Z)) C45H82N1O8P1	20		0	0	0	0	0	0	0	0	0	0	0	0	0	0	0	0	0	0	0	0	0	0	0	0	0	0	0	0	0	0	0	0	0	0	0	0	0	0	0	0	0
153	795.578	1	796.584	0.48	C45H82N1O8P1	PC(15:0/22:4(7Z,10Z,13Z,16Z)) C45H82N1O8P1	21		0	0	0	0	0	0	0	0	0	0	0	0	0	0	0	0	0	0	0	0	0	0	0	0	0	0	0	0	0	0	0	0	0	0	0	0	0	0	0	0	0
153	795.578	1	796.584	0.48	C45H82N1O8P1	PC(15:0/22:4(7Z,10Z,13Z,16Z)) C45H82N1O8P1	22		0	0	0	0	0	0	0	0	0	0	0	0	0	0	0	0	0	0	0	0	0	0	0	0	0	0	0	0	0	0	0	0	0	0	0	0	0	0	0	0	0
153	795.578	1	796.584	0.48	C45H82N1O8P1	PC(15:0/22:4(7Z,10Z,13Z,16Z)) C45H82N1O8P1	23		0	0	0	0	0	0	0	0	0	0	0	0	0	0	0	0	0	0	0	0	0	0	0	0	0	0	0	0	0	0	0	0	0	0	0	0	0	0	0	0	0
153	795.578	1	796.584	0.48	C45H82N1O8P1	PC(15:0/22:4(7Z,10Z,13Z,16Z)) C45H82N1O8P1	24		0	0	0	0	0	0	0	0	0	0	0	0	0	0	0	0	0	0	0	0	0	0	0	0	0	0	0	0	0	0	0	0	0	0	0	0	0	0	0	0	0
153	795.578	1	796.584	0.48	C45H82N1O8P1	PC(15:0/22:4(7Z,10Z,13Z,16Z)) C45H82N1O8P1	25		0	0	0	0	0	0	0	0	0	0	0	0	0	0	0	0	0	0	0	0	0	0	0	0	0	0	0	0	0	0	0	0	0	0	0	0	0	0	0	0	0
153	795.578	1	796.584	0.48	C45H82N1O8P1	PC(15:0/22:4(7Z,10Z,13Z,16Z)) C45H82N1O8P1	26		0	0	0	0	0	0	0	0	0	0	0	0	0	0	0	0	0	0	0	0	0	0	0	0	0	0	0	0	0	0	0	0	0	0	0	0	0	0	0	0	0
153	795.578	1	796.584	0.48	C45H82N1O8P1	PC(15:0/22:4(7Z,10Z,13Z,16Z)) C45H82N1O8P1	27		0	0	0	0	0	0	0	0	0	0	0	0	0	0	0	0	0	0	0	0	0	0	0	0	0	0	0	0	0	0	0	0	0	0	0	0	0	0	0	0	0
153	795.578	1	796.584	0.48	C45H82N1O8P1	PC(15:0/22:4(7Z,10Z,13Z,16Z)) C45H82N1O8P1	28		0	0	0	0	0	0	0	0	0	0	0	0	0	0	0	0	0	0	0	0	0	0	0	0	0	0	0	0	0	0	0	0	0	0	0	0	0	0	0	0	0
153	795.578	1	796.584	0.48	C45H82N1O8P1	PC(15:0/22:4(7Z,10Z,13Z,16Z)) C45H82N1O8P1	29		0	0	0	0	0	0	0	0	0	0	0	0	0	0	0	0	0	0	0	0	0	0	0	0	0	0	0	0	0	0	0	0	0	0	0	0	0	0	0	0	0
153	795.578	1	796.584	0.48	C45H82N1O8P1	PC(15:0/22:4(7Z,10Z,13Z,16Z)) C45H82N1O8P1	30		0	0	0	0	0	0	0	0	0	0	0	0	0	0	0	0	0	0	0	0	0	0	0	0	0	0	0	0	0	0	0	0	0	0	0	0	0	0	0	0	0
153	795.578	1	796.584	0.48	C45H82N1O8P1	PC(15:0/22:4(7Z,10Z,13Z,16Z)) C45H82N1O8P1	31		0	0	0	0	0	0	0	0	0	0	0	0	0	0	0	0	0	0	0	0	0	0	0	0	0	0	0	0	0	0	0	0	0	0	0	0	0	0	0	0	0
153	795.578	1	796.584	0.48	C45H82N1O8P1	PC(15:0/22:4(7Z,10Z,13Z,16Z)) C45H82N1O8P1	32		0	0	0	0	0	0	0	0	0	0	0	0	0	0	0	0	0	0	0	0	0	0	0	0	0	0	0	0	0	0	0	0.00236261	0	0	0	0	0	0	0	0	0
153	795.578	1	796.584	0.48	C45H82N1O8P1	PC(15:0/22:4(7Z,10Z,13Z,16Z)) C45H82N1O8P1	33		0	0	0	0	0	0	0	0	0	0	0	0	0	0	0	0	0	0	0	0	0	0	0.00199515	0	0.00563013	0	0	0	0	0	0	0	0	0	0	0	0	0	0	0	0
153	795.578	1	796.584	0.48	C45H82N1O8P1	PC(15:0/22:4(7Z,10Z,13Z,16Z)) C45H82N1O8P1	34		0	0	0	0	0	0	0	0	0	0	0	0	0	0	0	0	0	0	0	0	0	0	0	0	0	0	0	0	0	0	0	0	0	0	0	0	0	0	0	0	0
153	795.578	1	796.584	0.48	C45H82N1O8P1	PC(15:0/22:4(7Z,10Z,13Z,16Z)) C45H82N1O8P1	35		0	0	0	0	0	0	0	0	0	0	0	0	0	0	0	0	0	0	0	0	0	0	0	0	0	0	0	0	0	0	0	0	0	0	0	0	0	0	0	0	0
153	795.578	1	796.584	0.48	C45H82N1O8P1	PC(15:0/22:4(7Z,10Z,13Z,16Z)) C45H82N1O8P1	36		0	0	0	0	0	0	0	0	0	0	0	0	0	0	0	0	0	0	0	0	0	0	0	0	0	0	0	0	0	0	0	0	0	0	0	0	0	0	0	0	0
153	795.578	1	796.584	0.48	C45H82N1O8P1	PC(15:0/22:4(7Z,10Z,13Z,16Z)) C45H82N1O8P1	37		0	0	0	0	0	0	0	0	0	0	0	0	0	0	0	0	0	0	0	0	0	0	0	0	0	0	0	0	0	0	0	0	0	0	0	0	0	0	0	0	0
153	795.578	1	796.584	0.48	C45H82N1O8P1	PC(15:0/22:4(7Z,10Z,13Z,16Z)) C45H82N1O8P1	38		0	0	0	0	0	0	0	0	0	0	0	0	0	0	0	0	0	0	0	0	0	0	0	0	0	0	0	0	0	0	0	0	0	0	0	0	0	0	0	0	0
153	795.578	1	796.584	0.48	C45H82N1O8P1	PC(15:0/22:4(7Z,10Z,13Z,16Z)) C45H82N1O8P1	39		0	0	0	0	0	0	0	0	0	0	0	0	0	0	0	0	0	0	0	0	0	0	0	0	0	0	0	0	0	0	0	0	0	0	0	0	0	0	0	0	0
153	795.578	1	796.584	0.48	C45H82N1O8P1	PC(15:0/22:4(7Z,10Z,13Z,16Z)) C45H82N1O8P1	40		0	0	0	0	0	0	0	0	0	0	0	0	0	0	0	0	0	0	0	0	0	0	0	0	0	0	0	0	0	0	0	0	0	0	0	0	0	0	0	0	0
153	795.578	1	796.584	0.48	C45H82N1O8P1	PC(15:0/22:4(7Z,10Z,13Z,16Z)) C45H82N1O8P1	41		0	0	0	0	0	0	0	0	0	0	0	0	0	0	0	0	0	0	0	0	0	0.00238582	0	0	0	0	0	0	0	0	0	0	0	0	0	0	0	0	0	0	0
153	795.578	1	796.584	0.48	C45H82N1O8P1	PC(15:0/22:4(7Z,10Z,13Z,16Z)) C45H82N1O8P1	42		0	0	0	0	0	0	0	0	0	0	0	0	0	0	0	0	0	0	0	0	0	0	0	0	0	0	0	0	0	0	0	0	0	0	0	0	0	0	0	0	0
153	795.578	1	796.584	0.48	C45H82N1O8P1	PC(15:0/22:4(7Z,10Z,13Z,16Z)) C45H82N1O8P1	43		0	0	0	0	0	0	0	0	0	0	0	0	0	0	0	0	0	0	0	0	0	0	0	0	0	0	0	0	0	0	0	0	0	0	0	0	0	0	0	0	0
153	795.578	1	796.584	0.48	C45H82N1O8P1	PC(15:0/22:4(7Z,10Z,13Z,16Z)) C45H82N1O8P1	44		0	0	0	0	0	0	0	0	0	0	0	0	0	0	0	0	0	0	0	0	0	0	0	0	0	0	0	0	0	0	0	0	0	0	0	0	0	0	0	0	0
153	795.578	1	796.584	0.48	C45H82N1O8P1	PC(15:0/22:4(7Z,10Z,13Z,16Z)) C45H82N1O8P1	45		0	0	0	0	0	0	0	0	0	0	0	0	0	0	0	0	0	0	0	0	0	0	0	0	0	0	0	0	0	0	0	0	0	0	0	0	0	0	0	0	0
154	811.609	1	812.612	0.48	C46H86N1O8P1	PC(16:1(9Z)/22:2(13Z,16Z)) C46H86N1O8P1	0		0.699273	0.678438	0.695501	0.680151	0.698518	0.661708	0.678614	0.693262	0.688717	0.674785	0.688519	0.679215	0.696934	0.695911	0.705962	0.663831	0.674164	0.654112	0.686168	0.676539	0.667268	0.684061	0.677873	0.673123	0.674977	0.673643	0.682365	0.669008	0.662191	0.664943	0.67477	0.688438	0.675684	0.694067	0.714279	0.69732	0.688498	0.695301	0.700101	0.502772	0.523899
154	811.609	1	812.612	0.48	C46H86N1O8P1	PC(16:1(9Z)/22:2(13Z,16Z)) C46H86N1O8P1	1		0.242275	0.246099	0.220965	0.24101	0.240287	0.261452	0.244867	0.235644	0.242116	0.249201	0.242714	0.246789	0.242226	0.237965	0.230587	0.260021	0.249548	0.254103	0.241891	0.240303	0.250395	0.24743	0.243173	0.24694	0.249689	0.248635	0.251482	0.255716	0.251567	0.256387	0.252563	0.242202	0.248023	0.238095	0.229929	0.239812	0.231369	0.234827	0.238907	0.284567	0.2717
154	811.609	1	812.612	0.48	C46H86N1O8P1	PC(16:1(9Z)/22:2(13Z,16Z)) C46H86N1O8P1	2		0.0553486	0.0725194	0.0746295	0.0686693	0.0611948	0.0703107	0.0635702	0.0669842	0.0618876	0.0704445	0.0635426	0.0687225	0.060839	0.0638801	0.0610589	0.0761479	0.0699443	0.0778394	0.067367	0.0765075	0.0769707	0.0671934	0.0726507	0.0736395	0.0699435	0.0660893	0.0630333	0.0724504	0.078475	0.0752455	0.0671704	0.068671	0.0643	0.0649454	0.0557918	0.0604708	0.0700774	0.0698718	0.0579381	0.132326	0.131303
154	811.609	1	812.612	0.48	C46H86N1O8P1	PC(16:1(9Z)/22:2(13Z,16Z)) C46H86N1O8P1	3		0.00310329	0.00294275	0	0.0067839	0	0.00238204	0.0040417	0.00128585	0.0058677	0.00556929	0.00522422	0.00527284	0	0.00224395	0.00239256	0	0.00634281	0.0124398	0.00457447	0.00665068	0.00536629	0.00131568	0.00630332	0.00155033	0.00539025	0.0116331	0.00311955	0.00282569	0.00417038	0.00342512	0.00549611	0.000688896	0.00940819	0.00289223	0	0.00239653	0.00866737	0	0.00199644	0.0580731	0.0561401
154	811.609	1	812.612	0.48	C46H86N1O8P1	PC(16:1(9Z)/22:2(13Z,16Z)) C46H86N1O8P1	4		0	0	0	0	0	0	0	0	0	0	0	0	0	0	0	0	0	0	0	0	0	0	0	0	0	0	0	0	0	0	0	0	0	0	0	0	0	0	0	0.0194919	0.014856
154	811.609	1	812.612	0.48	C46H86N1O8P1	PC(16:1(9Z)/22:2(13Z,16Z)) C46H86N1O8P1	5		0	0	0	0	0	0	0	0	0	0	0	0	0	0	0	0	0	0	0	0	0	0	0	0	0	0	0	0	0	0	0	0	0	0	0	0	0	0	0	0.00160799	0.00210189
154	811.609	1	812.612	0.48	C46H86N1O8P1	PC(16:1(9Z)/22:2(13Z,16Z)) C46H86N1O8P1	6		0	0	0	0	0	0.00414715	0	0	0	0	0	0	0	0	0	0	0	0	0	0	0	0	0	0	0	0	0	0	0	0	0	0	0	0	0	0	0	0	0	0	0
154	811.609	1	812.612	0.48	C46H86N1O8P1	PC(16:1(9Z)/22:2(13Z,16Z)) C46H86N1O8P1	7		0	0	0	0	0	0	0	0	0	0	0	0	0	0	0	0	0	0	0	0	0	0	0	0	0	0	0	0	0	0	0	0	0	0	0	0	0	0	0	0	0
154	811.609	1	812.612	0.48	C46H86N1O8P1	PC(16:1(9Z)/22:2(13Z,16Z)) C46H86N1O8P1	8		0	0	0	0	0	0	0	0	0	0	0	0	0	0	0	0	0	0	0	0	0	0	0	0	0	0	0	0	0	0	0	0	0	0	0	0	0	0	0	0	0
154	811.609	1	812.612	0.48	C46H86N1O8P1	PC(16:1(9Z)/22:2(13Z,16Z)) C46H86N1O8P1	9		0	0	0	0	0	0	0	0	0	0	0	0	0	0	0	0	0	0	0	0	0	0	0	0	0	0	0	0	0	0	0	0	0	0	0	0	0	0	0	0	0
154	811.609	1	812.612	0.48	C46H86N1O8P1	PC(16:1(9Z)/22:2(13Z,16Z)) C46H86N1O8P1	10		0	0	0	0	0	0	0	0	0	0	0	0	0	0	0	0	0	0	0	0	0	0	0	0	0	0	0	0	0	0	0	0	0	0	0	0	0	0	0	0	0
154	811.609	1	812.612	0.48	C46H86N1O8P1	PC(16:1(9Z)/22:2(13Z,16Z)) C46H86N1O8P1	11		0	0	0	0	0	0	0	0	0	0	0	0	0	0	0	0	0	0	0	0	0	0	0	0	0	0	0	0	0	0	0	0	0	0	0	0	0	0	0	0	0
154	811.609	1	812.612	0.48	C46H86N1O8P1	PC(16:1(9Z)/22:2(13Z,16Z)) C46H86N1O8P1	12		0	0	0	0	0	0	0	0	0	0	0	0	0	0	0	0	0	0.00150642	0	0	0	0	0	0	0	0	0	0	0	0	0	0	0	0	0	0	0	0	0	0	0
154	811.609	1	812.612	0.48	C46H86N1O8P1	PC(16:1(9Z)/22:2(13Z,16Z)) C46H86N1O8P1	13		0	0	0	0	0	0	0	0	0	0	0	0	0	0	0	0	0	0	0	0	0	0	0	0	0	0	0	0	0	0	0	0	0	0	0	0	0	0	0	0	0
154	811.609	1	812.612	0.48	C46H86N1O8P1	PC(16:1(9Z)/22:2(13Z,16Z)) C46H86N1O8P1	14		0	0	0	0	0	0	0	0	0	0	0	0	0	0	0	0	0	0	0	0	0	0	0	0	0	0	0	0	0	0	0	0	0	0	0	0	0	0	0	0	0
154	811.609	1	812.612	0.48	C46H86N1O8P1	PC(16:1(9Z)/22:2(13Z,16Z)) C46H86N1O8P1	15		0	0	0	0	0	0	0.00660463	0	0	0	0	0	0	0	0	0	0	0	0	0	0	0	0	0	0	0	0	0	0	0	0	0	0	0	0	0	0	0	0	0	0
154	811.609	1	812.612	0.48	C46H86N1O8P1	PC(16:1(9Z)/22:2(13Z,16Z)) C46H86N1O8P1	16		0	0	0	0	0	0	0	0	0	0	0	0	0	0	0	0	0	0	0	0	0	0	0	0	0	0	0	0	0	0	0	0	0	0	0	0	0	0	0	0	0
154	811.609	1	812.612	0.48	C46H86N1O8P1	PC(16:1(9Z)/22:2(13Z,16Z)) C46H86N1O8P1	17		0	0	0	0	0	0	0	0	0	0	0	0	0	0	0	0	0	0	0	0	0	0	0	0	0	0	0	0	0	0	0	0	0	0	0	0	0	0	0	0.0011622	0
154	811.609	1	812.612	0.48	C46H86N1O8P1	PC(16:1(9Z)/22:2(13Z,16Z)) C46H86N1O8P1	18		0	0	0	0	0	0	0	0	0	0	0	0	0	0	0	0	0	0	0	0	0	0	0	0	0	0	0	0	0	0	0	0	0	0	0	0	0	0	0	0	0
154	811.609	1	812.612	0.48	C46H86N1O8P1	PC(16:1(9Z)/22:2(13Z,16Z)) C46H86N1O8P1	19		0	0	0	0	0	0	0	0	0	0	0	0	0	0	0	0	0	0	0	0	0	0	0	0	0	0	0	0	0	0	0	0	0	0	0	0	0	0	0	0	0
154	811.609	1	812.612	0.48	C46H86N1O8P1	PC(16:1(9Z)/22:2(13Z,16Z)) C46H86N1O8P1	20		0	0	0	0	0	0	0	0	0.00141174	0	0	0	0	0	0	0	0	0	0	0	0	0	0	0	0	0	0	0	0.00248428	0	0	0	0	0	0	0	0	0	0	0	0
154	811.609	1	812.612	0.48	C46H86N1O8P1	PC(16:1(9Z)/22:2(13Z,16Z)) C46H86N1O8P1	21		0	0	0	0	0	0	0	0	0	0	0	0	0	0	0	0	0	0	0	0	0	0	0	0	0	0	0	0	0	0	0	0	0	0	0	0	0	0	0	0	0
154	811.609	1	812.612	0.48	C46H86N1O8P1	PC(16:1(9Z)/22:2(13Z,16Z)) C46H86N1O8P1	22		0	0	0	0	0	0	0	0	0	0	0	0	0	0	0	0	0	0	0	0	0	0	0	0	0	0	0	0	0.00111297	0	0	0	0	0	0	0	0	0	0.00105659	0	0
154	811.609	1	812.612	0.48	C46H86N1O8P1	PC(16:1(9Z)/22:2(13Z,16Z)) C46H86N1O8P1	23		0	0	0	0	0	0	0.00230283	0.00282389	0	0	0	0	0	0	0	0	0	0	0	0	0	0	0	0.00474728	0	0	0	0	0	0	0	0	0.00258555	0	0	0	0	0	0	0	0
154	811.609	1	812.612	0.48	C46H86N1O8P1	PC(16:1(9Z)/22:2(13Z,16Z)) C46H86N1O8P1	24		0	0	0	0.00338667	0	0	0	0	0	0	0	0	0	0	0	0	0	0	0	0	0	0	0	0	0	0	0	0	0	0	0	0	0	0	0	0	0.00138747	0	0	0	0
154	811.609	1	812.612	0.48	C46H86N1O8P1	PC(16:1(9Z)/22:2(13Z,16Z)) C46H86N1O8P1	25		0	0	0	0	0	0	0	0	0	0	0	0	0	0	0	0	0	0	0	0	0	0	0	0	0	0	0	0	0	0	0	0	0	0	0	0	0	0	0	0	0
154	811.609	1	812.612	0.48	C46H86N1O8P1	PC(16:1(9Z)/22:2(13Z,16Z)) C46H86N1O8P1	26		0	0	0	0	0	0	0	0	0	0	0	0	0	0	0	0	0	0	0	0	0	0	0	0	0	0	0	0	0	0	0	0	0	0	0	0	0	0	0	0	0
154	811.609	1	812.612	0.48	C46H86N1O8P1	PC(16:1(9Z)/22:2(13Z,16Z)) C46H86N1O8P1	27		0	0	0	0	0	0	0	0	0	0	0	0	0	0	0	0	0	0	0	0	0	0	0	0	0	0	0	0	0	0	0	0	0	0	0	0	0	0	0	0	0
154	811.609	1	812.612	0.48	C46H86N1O8P1	PC(16:1(9Z)/22:2(13Z,16Z)) C46H86N1O8P1	28		0	0	0	0	0	0	0	0	0	0	0	0	0	0	0	0	0	0	0	0	0	0	0	0	0	0	0	0	0	0	0	0	0	0	0	0	0	0	0	0	0
154	811.609	1	812.612	0.48	C46H86N1O8P1	PC(16:1(9Z)/22:2(13Z,16Z)) C46H86N1O8P1	29		0	0	0	0	0	0	0	0	0	0	0	0	0	0	0	0	0	0	0	0	0	0	0	0	0	0	0	0	0	0	0	0	0	0	0	0	0	0	0	0	0
154	811.609	1	812.612	0.48	C46H86N1O8P1	PC(16:1(9Z)/22:2(13Z,16Z)) C46H86N1O8P1	30		0	0	0	0	0	0	0	0	0	0	0	0	0	0	0	0	0	0	0	0	0	0	0	0	0	0	0	0	0	0	0	0	0	0	0	0	0	0	0	0	0
154	811.609	1	812.612	0.48	C46H86N1O8P1	PC(16:1(9Z)/22:2(13Z,16Z)) C46H86N1O8P1	31		0	0	0	0	0	0	0	0	0	0	0	0	0	0	0	0	0	0	0	0	0	0	0	0	0	0	0	0	0	0	0	0	0	0	0	0	0	0	0	0	0
154	811.609	1	812.612	0.48	C46H86N1O8P1	PC(16:1(9Z)/22:2(13Z,16Z)) C46H86N1O8P1	32		0	0	0	0	0	0	0	0	0	0	0	0	0	0	0	0	0	0	0	0	0	0	0	0	0	0	0	0	0	0	0	0	0	0	0	0	0	0	0	0	0
154	811.609	1	812.612	0.48	C46H86N1O8P1	PC(16:1(9Z)/22:2(13Z,16Z)) C46H86N1O8P1	33		0	0	0	0	0	0	0	0	0	0	0	0	0	0	0	0	0	0	0	0	0	0	0	0	0	0	0	0	0	0	0	0	0	0	0	0	0	0	0	0	0
154	811.609	1	812.612	0.48	C46H86N1O8P1	PC(16:1(9Z)/22:2(13Z,16Z)) C46H86N1O8P1	34		0	0	0.00890476	0	0	0	0	0	0	0	0	0	0	0	0	0	0	0	0	0	0	0	0	0	0	0	0	0	0	0	0	0	0	0	0	0	0	0	0	0	0
154	811.609	1	812.612	0.48	C46H86N1O8P1	PC(16:1(9Z)/22:2(13Z,16Z)) C46H86N1O8P1	35		0	0	0	0	0	0	0	0	0	0	0	0	0	0	0	0	0	0	0	0	0	0	0	0	0	0	0	0	0	0	0	0	0	0	0	0	0	0	0	0	0
154	811.609	1	812.612	0.48	C46H86N1O8P1	PC(16:1(9Z)/22:2(13Z,16Z)) C46H86N1O8P1	36		0	0	0	0	0	0	0	0	0	0	0	0	0	0	0	0	0	0	0	0	0	0	0	0	0	0	0	0	0	0	0	0	0	0	0	0	0	0	0	0	0
154	811.609	1	812.612	0.48	C46H86N1O8P1	PC(16:1(9Z)/22:2(13Z,16Z)) C46H86N1O8P1	37		0	0	0	0	0	0	0	0	0	0	0	0	0	0	0	0	0	0	0	0	0	0	0	0	0	0	0	0	0	0	0	0	0	0	0	0	0	0	0	0	0
154	811.609	1	812.612	0.48	C46H86N1O8P1	PC(16:1(9Z)/22:2(13Z,16Z)) C46H86N1O8P1	38		0	0	0	0	0	0	0	0	0	0	0	0	0	0	0	0	0	0	0	0	0	0	0	0	0	0	0	0	0	0	0	0	0	0	0	0	0	0	0	0	0
154	811.609	1	812.612	0.48	C46H86N1O8P1	PC(16:1(9Z)/22:2(13Z,16Z)) C46H86N1O8P1	39		0	0	0	0	0	0	0	0	0	0	0	0	0	0	0	0	0	0	0	0	0	0	0	0	0	0	0	0	0	0	0	0	0	0	0	0	0	0	0	0	0
154	811.609	1	812.612	0.48	C46H86N1O8P1	PC(16:1(9Z)/22:2(13Z,16Z)) C46H86N1O8P1	40		0	0	0	0	0	0	0	0	0	0	0	0	0	0	0	0	0	0	0	0	0	0	0	0	0	0	0	0	0	0	0	0	0	0	0	0	0	0	0	0	0
154	811.609	1	812.612	0.48	C46H86N1O8P1	PC(16:1(9Z)/22:2(13Z,16Z)) C46H86N1O8P1	41		0	0	0	0	0	0	0	0	0	0	0	0	0	0	0	0	0	0	0	0	0	0	0	0	0	0	0	0	0	0	0	0	0	0	0	0	0	0	0	0	0
154	811.609	1	812.612	0.48	C46H86N1O8P1	PC(16:1(9Z)/22:2(13Z,16Z)) C46H86N1O8P1	42		0	0	0	0	0	0	0	0	0	0	0	0	0	0	0	0	0	0	0	0	0	0	0	0	0	0	0	0	0	0	0	0	0	0	0	0	0	0	0	0	0
154	811.609	1	812.612	0.48	C46H86N1O8P1	PC(16:1(9Z)/22:2(13Z,16Z)) C46H86N1O8P1	43		0	0	0	0	0	0	0	0	0	0	0	0	0	0	0	0	0	0	0	0	0	0	0	0	0	0	0	0	0	0	0	0	0	0	0	0	0	0	0	0	0
154	811.609	1	812.612	0.48	C46H86N1O8P1	PC(16:1(9Z)/22:2(13Z,16Z)) C46H86N1O8P1	44		0	0	0	0	0	0	0	0	0	0	0	0	0	0	0	0	0	0	0	0	0	0	0	0	0	0	0	0	0	0	0	0	0	0	0	0	0	0	0	0	0
154	811.609	1	812.612	0.48	C46H86N1O8P1	PC(16:1(9Z)/22:2(13Z,16Z)) C46H86N1O8P1	45		0	0	0	0	0	0	0	0	0	0	0	0	0	0	0	0	0	0	0	0	0	0	0	0	0	0	0	0	0	0	0	0	0	0	0	0	0	0	0	0	0
154	811.609	1	812.612	0.48	C46H86N1O8P1	PC(16:1(9Z)/22:2(13Z,16Z)) C46H86N1O8P1	46		0	0	0	0	0	0	0	0	0	0	0	0	0	0	0	0	0	0	0	0	0	0	0	0	0	0	0	0	0	0	0	0	0	0	0	0	0	0	0	0	0
155	172.11	-1	171.102	0.46	C9H16O3	Tetrahydrofurfuryl butyrate C9H16O3	0		0.960971	0.937286	0.947054	0.963577	0.957247	0.963887	0.966282	0.9709	0.987129	0.955399	0.97296	0.987129	1	0.987432	0.972438	0.973038	0.933637	0.943336	0.972123	0.945576	0.978712	0.941079	0.953343	0.961757	0.988072	0.949895	0.977163	0.962279	0.958758	0.960043	0.961302	0.954517	0.954246	0.969683	0.988443	0.990632	0.934148	0.992392	0.980196	0.950613	0.943801
155	172.11	-1	171.102	0.46	C9H16O3	Tetrahydrofurfuryl butyrate C9H16O3	1		0.0390289	0.0627142	0.0529459	0.0364226	0.0427527	0.0361128	0.0337176	0.0291002	0.0128705	0.0446012	0.0270402	0.0128706	0	0.0125681	0.0275624	0.0269619	0.0663632	0.0566638	0.0278768	0.0544237	0.0212877	0.0589212	0.0466574	0.0382427	0.0119275	0.0501055	0.0228374	0.037721	0.0412423	0.0399574	0.0386976	0.0454829	0.0457538	0.0303167	0.0115574	0.00936794	0.0658523	0.00760837	0.0198035	0.0474258	0.0561989
155	172.11	-1	171.102	0.46	C9H16O3	Tetrahydrofurfuryl butyrate C9H16O3	2		0	0	0	0	0	0	0	0	0	0	0	0	0	0	0	0	0	0	0	0	0	0	0	0	0	0	0	0	0	0	0	0	0	0	0	0	0	0	0	0.00196167	0
155	172.11	-1	171.102	0.46	C9H16O3	Tetrahydrofurfuryl butyrate C9H16O3	3		0	0	0	0	0	0	0	0	0	0	0	0	0	0	0	0	0	0	0	0	0	0	0	0	0	0	0	0	0	0	0	0	0	0	0	0	0	0	0	0	0
155	172.11	-1	171.102	0.46	C9H16O3	Tetrahydrofurfuryl butyrate C9H16O3	4		0	0	0	0	0	0	0	0	0	0	0	0	0	0	0	0	0	0	0	0	0	0	0	0	0	0	0	0	0	0	0	0	0	0	0	0	0	0	0	0	0
155	172.11	-1	171.102	0.46	C9H16O3	Tetrahydrofurfuryl butyrate C9H16O3	5		0	0	0	0	0	0	0	0	0	0	0	0	0	0	0	0	0	0	0	0	0	0	0	0	0	0	0	0	0	0	0	0	0	0	0	0	0	0	0	0	0
155	172.11	-1	171.102	0.46	C9H16O3	Tetrahydrofurfuryl butyrate C9H16O3	6		0	0	0	0	0	0	0	0	0	0	0	0	0	0	0	0	0	0	0	0	0	0	0	0	0	0	0	0	0	0	0	0	0	0	0	0	0	0	0	0	0
155	172.11	-1	171.102	0.46	C9H16O3	Tetrahydrofurfuryl butyrate C9H16O3	7		0	0	0	0	0	0	0	0	0	0	0	0	0	0	0	0	0	0	0	0	0	0	0	0	0	0	0	0	0	0	0	0	0	0	0	0	0	0	0	0	0
155	172.11	-1	171.102	0.46	C9H16O3	Tetrahydrofurfuryl butyrate C9H16O3	8		0	0	0	0	0	0	0	0	0	0	0	0	0	0	0	0	0	0	0	0	0	0	0	0	0	0	0	0	0	0	0	0	0	0	0	0	0	0	0	0	0
155	172.11	-1	171.102	0.46	C9H16O3	Tetrahydrofurfuryl butyrate C9H16O3	9		0	0	0	0	0	0	0	0	0	0	0	0	0	0	0	0	0	0	0	0	0	0	0	0	0	0	0	0	0	0	0	0	0	0	0	0	0	0	0	0	0
156	168.001	-1	166.993	0.46	C3F6H2O1	Desflurane C3F6H2O1	0		0.973282	0.979439	0.995475	1	0.985621	0.982758	0.975778	0.974114	0.973085	0.983913	0.981457	1	0.993889	0.987363	1	1	1	1	0.887657	1	1	1	1	1	1	1	1	1	1	1	1	1	1	1	1	1	1	1	1	1	1
156	168.001	-1	166.993	0.46	C3F6H2O1	Desflurane C3F6H2O1	1		0.0267179	0.0205611	0.0045249	0	0.0143786	0.017242	0.0242219	0.0258861	0.0269148	0.016087	0.0185429	0	0.00611088	0.0126367	0	0	0	0	0	0	0	0	0	0	0	0	0	0	0	0	0	0	0	0	0	0	0	0	0	0	0
156	168.001	-1	166.993	0.46	C3F6H2O1	Desflurane C3F6H2O1	2		0	0	0	0	0	0	0	0	0	0	0	0	0	0	0	0	0	0	0	0	0	0	0	0	0	0	0	0	0	0	0	0	0	0	0	0	0	0	0	0	0
156	168.001	-1	166.993	0.46	C3F6H2O1	Desflurane C3F6H2O1	3		0	0	0	0	0	0	0	0	0	0	0	0	0	0	0	0	0	0	0.112343	0	0	0	0	0	0	0	0	0	0	0	0	0	0	0	0	0	0	0	0	0	0
157	158.094	-1	157.086	0.46	C8H14O3	cis-4-Hydroxycyclohexylacetic acid C8H14O3	0		0.940201	0.955524	0.935213	0.981763	0.988159	0.965896	1	1	0.944963	0.972816	0.968428	0.964094	1	0.986145	1	0.988839	0.938616	0.955199	0.961254	0.967426	1	0.983883	0.969753	0.976785	0.990143	0.968317	1	0.956342	0.974037	0.97645	0.966625	0.956316	0.976764	0.976657	1	0.985586	0.988166	0.972195	0.97262	0.974316	0.972198
157	158.094	-1	157.086	0.46	C8H14O3	cis-4-Hydroxycyclohexylacetic acid C8H14O3	1		0.00976274	0.00993877	0.0133671	0.00820325	0.0118406	0.019976	0	0	0.0380513	0.0141111	0.0315724	0	0	0	0	0.0111612	0.0613841	0.0414044	0.0293238	0.0325743	0	0.0161166	0.0302465	0.0232148	0	0.0316831	0	0.0436582	0.0202228	0.0235499	0.0333746	0.0345973	0.023236	0.0233432	0	0.0144135	0.0118341	0.0278045	0.0225499	0.0106858	0.0278023
157	158.094	-1	157.086	0.46	C8H14O3	cis-4-Hydroxycyclohexylacetic acid C8H14O3	2		0	0	0	0	0	0	0	0	0	0	0	0.0359062	0	0	0	0	0	0	0	0	0	0	0	0	0	0	0	0	0	0	0	0	0	0	0	0	0	0	0	0.012043	0
157	158.094	-1	157.086	0.46	C8H14O3	cis-4-Hydroxycyclohexylacetic acid C8H14O3	3		0.0500359	0.0345376	0.0450828	0.00804426	0	0.0141279	0	0	0.0169855	0.013073	0	0	0	0.0138553	0	0	0	0	0	0	0	0	0	0	0	0	0	0	0	0	0	0	0	0	0	0	0	0	0	0	0
157	158.094	-1	157.086	0.46	C8H14O3	cis-4-Hydroxycyclohexylacetic acid C8H14O3	4		0	0	0	0	0	0	0	0	0	0	0	0	0	0	0	0	0	0	0	0	0	0	0	0	0	0	0	0	0	0	0	0	0	0	0	0	0	0	0	0	0
157	158.094	-1	157.086	0.46	C8H14O3	cis-4-Hydroxycyclohexylacetic acid C8H14O3	5		0	0	0	0	0	0	0	0	0	0	0	0	0	0	0	0	0	0	0	0	0	0	0	0	0	0	0	0	0	0	0	0	0	0	0	0	0	0	0	0	0
157	158.094	-1	157.086	0.46	C8H14O3	cis-4-Hydroxycyclohexylacetic acid C8H14O3	6		0	0	0.0063368	0.00198986	0	0	0	0	0	0	0	0	0	0	0	0	0	0.00339635	0.0094222	0	0	0	0	0	0.00985735	0	0	0	0.00573995	0	0	0.00908676	0	0	0	0	0	0	0.00483017	0.00295533	0
157	158.094	-1	157.086	0.46	C8H14O3	cis-4-Hydroxycyclohexylacetic acid C8H14O3	7		0	0	0	0	0	0	0	0	0	0	0	0	0	0	0	0	0	0	0	0	0	0	0	0	0	0	0	0	0	0	0	0	0	0	0	0	0	0	0	0	0
157	158.094	-1	157.086	0.46	C8H14O3	cis-4-Hydroxycyclohexylacetic acid C8H14O3	8		0	0	0	0	0	0	0	0	0	0	0	0	0	0	0	0	0	0	0	0	0	0	0	0	0	0	0	0	0	0	0	0	0	0	0	0	0	0	0	0	0
163	783.578	1	784.583	0.48	C44H82N1O8P1	PC(14:1(9Z)/22:2(13Z,16Z)) C44H82N1O8P1	0		0.684879	0.685724	0.68204	0.684588	0.687411	0.692084	0.696496	0.69462	0.699975	0.685543	0.693499	0.694787	0.696583	0.699594	0.701551	0.687116	0.686697	0.691603	0.699466	0.696234	0.691831	0.700651	0.704031	0.70161	0.698999	0.686163	0.696004	0.684038	0.685046	0.684616	0.694281	0.69544	0.693803	0.696122	0.710517	0.705507	0.69017	0.713868	0.70108	0.376186	0.409827
163	783.578	1	784.583	0.48	C44H82N1O8P1	PC(14:1(9Z)/22:2(13Z,16Z)) C44H82N1O8P1	1		0.306112	0.305006	0.30548	0.298465	0.300662	0.303444	0.294317	0.295195	0.293652	0.297886	0.296208	0.300468	0.285294	0.289805	0.289541	0.301617	0.300639	0.299457	0.292292	0.292042	0.295933	0.289187	0.288998	0.288388	0.288606	0.284938	0.291118	0.311898	0.308957	0.310206	0.298797	0.294804	0.298762	0.281171	0.274829	0.274878	0.287386	0.275348	0.281469	0.228472	0.237725
163	783.578	1	784.583	0.48	C44H82N1O8P1	PC(14:1(9Z)/22:2(13Z,16Z)) C44H82N1O8P1	2		0.000473517	0.000153743	0	0	0.000242036	0	0	0	0	0	0	0	0	0.000179199	0.000251346	0	0.000367307	0.000386797	0	0	0.000426604	0	0	0	0	0.000180356	0	0	0	0.000132911	0	0.000383072	0.00025098	0	0	0	0	0	0	0.236672	0.23918
163	783.578	1	784.583	0.48	C44H82N1O8P1	PC(14:1(9Z)/22:2(13Z,16Z)) C44H82N1O8P1	3		0	0	0	0	0	0	0	0	0	0	0	0	0	0	0	0	0	0	0	0	0	0	0	0	0	0	0.000619427	0	0	0	0	0	0	0	0	0	0	0	0	0.133927	0.105491
163	783.578	1	784.583	0.48	C44H82N1O8P1	PC(14:1(9Z)/22:2(13Z,16Z)) C44H82N1O8P1	4		9.43182e-05	0	0	0	0	0	0	0	0.000123871	0	0	0	0	0	0	0	0	0	0	0	0	0	0	0	0	0	0	0	0	0	0.000199159	0	0	0	0	0	0	0	0	0.0126584	0
163	783.578	1	784.583	0.48	C44H82N1O8P1	PC(14:1(9Z)/22:2(13Z,16Z)) C44H82N1O8P1	5		0	0	0	0	0	0	0	0	0	0	0	0	0	0	0	0	0	0	0	0	0	0	0	0	0	0	0	0	0	0	0	0	0	0	0	0	0	0	0	0.000558799	0
163	783.578	1	784.583	0.48	C44H82N1O8P1	PC(14:1(9Z)/22:2(13Z,16Z)) C44H82N1O8P1	6		0	0	0	0	0	0	0	0	0	0	0	0	0	0	0	0	0	0	0	0	0	0	0	0	0	0	0	0	0	0	0	0	0	0	0	0	0	0	0	0.00180179	0.00105972
163	783.578	1	784.583	0.48	C44H82N1O8P1	PC(14:1(9Z)/22:2(13Z,16Z)) C44H82N1O8P1	7		0	0	0	0	0	0	0	0	0	0	0	0	0	0	0	0	0	0	0	0	0	0	0	0	0	0	0	0	0	0	0	0	0	0	0	0	0	0	0	0.000190337	0
163	783.578	1	784.583	0.48	C44H82N1O8P1	PC(14:1(9Z)/22:2(13Z,16Z)) C44H82N1O8P1	8		0	0	0	0	0	0	0	0	0	0	0	0	0	0	0	0	0	0	0	0	0	0	0	0	0	0	0	0	0	0	0	0	0	0	0	0	0	0	0	0.000271262	0
163	783.578	1	784.583	0.48	C44H82N1O8P1	PC(14:1(9Z)/22:2(13Z,16Z)) C44H82N1O8P1	9		0.00113087	0	0	0	0	0	0	0	0	5.1744e-05	0	0	0	0	0.000527217	0	0	0	0	0	0	0	0	0	0	0	0	0	0	0	0	0	0	0	0	0	0	0	0	0	0
163	783.578	1	784.583	0.48	C44H82N1O8P1	PC(14:1(9Z)/22:2(13Z,16Z)) C44H82N1O8P1	10		0.00164961	0.00123566	0.00120098	0.00460575	0.00364337	0	0	0	0.000595677	0.0021131	0.00137642	0.0017122	0.00340423	0.00102912	0	0.00237116	0.00415172	0.00366531	0.000214555	0.00256572	0	0	0.000103054	0.00114039	0.000216794	0.0015438	0.0104168	0	0.00195317	0.00070779	0	0.000739947	0	0.00243918	0.00554887	0.0092124	0.00839497	0.00361722	0.00548635	0.00173513	0.000724172
163	783.578	1	784.583	0.48	C44H82N1O8P1	PC(14:1(9Z)/22:2(13Z,16Z)) C44H82N1O8P1	11		0	0.00198689	0.00114773	0.00136402	0.00154825	0	0.00053299	0.000940143	0	0.00257262	0.000835738	0	0.00079655	0.000612725	0.000844945	0.000734221	0	0	0	0	0.00167722	0.00239771	0.000543902	0.00174377	0.0018183	0.000394431	0.00050551	0.000787896	0	0	0	0.000636742	0	0.00302815	0.00336958	0.00383591	0.00180718	0	0.00280447	0.000276023	0.000352284
163	783.578	1	784.583	0.48	C44H82N1O8P1	PC(14:1(9Z)/22:2(13Z,16Z)) C44H82N1O8P1	12		0	0	0	0	0	0.000121665	0	0	0	0	0	0	0	0	0	0	0	0	0	0	0	0	0	0	0	0	0	0	0	0	0	0	0	0	0	0	0	0	0	0	0
163	783.578	1	784.583	0.48	C44H82N1O8P1	PC(14:1(9Z)/22:2(13Z,16Z)) C44H82N1O8P1	13		0	0	0	0	0	0	0	0	0	0	0	0	0	0	0	0	0	0	0	0	0	0	0	0	0	0	0	0	0	0	0	0	0	0	0	0	0	0	0	0	0
163	783.578	1	784.583	0.48	C44H82N1O8P1	PC(14:1(9Z)/22:2(13Z,16Z)) C44H82N1O8P1	14		0	0	0	0	0	0	0	0	0	0	0	0	0	0	0	0	0	0	0	0	0	0	0	0	0	0	0	0	0	0	0	0	0	0	0	0	0	0	0	0	0
163	783.578	1	784.583	0.48	C44H82N1O8P1	PC(14:1(9Z)/22:2(13Z,16Z)) C44H82N1O8P1	15		0	0	0	0	0	0	0	0	0	0	0	0	0	0	0	0	0	0	0	0	0	0	0	0	0	0	0	0	0	0	0	0	0	0	0	0	0	0	0	0	0
163	783.578	1	784.583	0.48	C44H82N1O8P1	PC(14:1(9Z)/22:2(13Z,16Z)) C44H82N1O8P1	16		0	0	0	0	0	0	0	0	0	0	0	0	0	0	0	0	0	0	0	0	0	0	0	0	0	0	0	0	0	0	0	0	0	0	0	0	0	0	0	0	0
163	783.578	1	784.583	0.48	C44H82N1O8P1	PC(14:1(9Z)/22:2(13Z,16Z)) C44H82N1O8P1	17		0	0	0	0	0	0	0	0	0	0	0	0	0	0	0	0	0	0	0	0	0	0	0	0	0	0	0	0	0	0	0	0	0	0	0	0	0	0	0	0	0
163	783.578	1	784.583	0.48	C44H82N1O8P1	PC(14:1(9Z)/22:2(13Z,16Z)) C44H82N1O8P1	18		0	0	0	0	0	0	0	0	0	0	0	0	0	0	0	0	0	0	0	0	0	0	0	0	0	0	0	0	0	0	0	0	0	0	0	0	0	0	0	0	0
163	783.578	1	784.583	0.48	C44H82N1O8P1	PC(14:1(9Z)/22:2(13Z,16Z)) C44H82N1O8P1	19		0	0	0	0	0	0	0	0	0	0	0	0	0	0	0	0	0	0	0	0	0	0	0	0	0	0	0	0	0	0	0	0	0	0	0	0	0	0	0	0	0
163	783.578	1	784.583	0.48	C44H82N1O8P1	PC(14:1(9Z)/22:2(13Z,16Z)) C44H82N1O8P1	20		0	0	0	0	0	0	0	0	0	0	0	0	0	0	0	0	0	0	0	0	0	0	0	0	0	0	0	0	0	0	0	0	0	0	0	0	0	0	0	0	0
163	783.578	1	784.583	0.48	C44H82N1O8P1	PC(14:1(9Z)/22:2(13Z,16Z)) C44H82N1O8P1	21		0	0	0	0	0	0.00077664	0	0	0	0	0	0	0	0	0	0	0	0	0	0	0	0	0	0	0	0	0	0	0	0	0	0	0	0	0	0	0	0	0	0	0
163	783.578	1	784.583	0.48	C44H82N1O8P1	PC(14:1(9Z)/22:2(13Z,16Z)) C44H82N1O8P1	22		0	0	0	0	0	0	0	0	0	0	0	0	0	0	0	0	0	0	0	0	0	0	0	0	0	0	0	0	0	0	0	0	0	0	0	0	0	0	0	0	0
163	783.578	1	784.583	0.48	C44H82N1O8P1	PC(14:1(9Z)/22:2(13Z,16Z)) C44H82N1O8P1	23		0	0.000129463	0	0	0.000246007	0	0	0	0	0	0	0	0	0	0	0	0	0	0.000162115	0	0	0	0	0	0	0	0	0	0	0	0	0	0.000146646	0	0	0	0.000427385	0	0	0	0
163	783.578	1	784.583	0.48	C44H82N1O8P1	PC(14:1(9Z)/22:2(13Z,16Z)) C44H82N1O8P1	24		0	0	0	0	0	0	0.000205244	0	0	0	0	0	0	0	0	0	0	0	0	0	0	0	0	0	0	0	0	0	0	0	0	0.000122037	0	0	0	0	0	0	0	0	0
163	783.578	1	784.583	0.48	C44H82N1O8P1	PC(14:1(9Z)/22:2(13Z,16Z)) C44H82N1O8P1	25		0	0	0	0	0	0	0	0.000659117	0.00105897	0	0	0	0	0	0	0	0	6.72772e-05	0	0	0	0	0	0	0	0	0	0	0	0	0	0	0	0	0	0	0.000115023	0	0	0	0
163	783.578	1	784.583	0.48	C44H82N1O8P1	PC(14:1(9Z)/22:2(13Z,16Z)) C44H82N1O8P1	26		0	0	0	0	0	0	0	0	0.000151961	0	0.000383745	0	0.000123925	0.000129701	5.36333e-05	0	0	0	0	0.000303838	0.000279658	0.000149437	0	0.000138697	0	0	0	0	0	0	0	0	0.00037148	0	0.000350137	7.24575e-05	0	0	0	0	0
163	783.578	1	784.583	0.48	C44H82N1O8P1	PC(14:1(9Z)/22:2(13Z,16Z)) C44H82N1O8P1	27		0.000821035	0.00160886	0.0011671	0.00149248	0.000243947	0.00057435	0.000697882	0.000244528	0.000716466	0.00146369	0.000637963	0.000314993	0.000409529	0.000842555	0.000259735	0.00167245	0.00111384	0.000726642	0.000164805	0.00027639	0.000101482	0.000779972	0.000136631	0	0.000848616	0.000357018	0	0.00091144	0.000572539	0.000924308	0.000210405	0.000493364	0.000594967	0.00225866	0.000115963	0.000550879	0.00311078	0.00104295	0.000470294	0.00022586	0.000376407
163	783.578	1	784.583	0.48	C44H82N1O8P1	PC(14:1(9Z)/22:2(13Z,16Z)) C44H82N1O8P1	28		0	6.83143e-05	0.000511852	0	0	0	0	0	0	0	0	0.000353158	0.000317842	0	0	0	0	7.08882e-05	0	0	0.000237607	0	0	0	0	0	0	0	0	0.000337804	0	0	0	0	0	0	0.000546947	0	0	0.000109329	0
163	783.578	1	784.583	0.48	C44H82N1O8P1	PC(14:1(9Z)/22:2(13Z,16Z)) C44H82N1O8P1	29		0.00180395	0.00282192	0.00608019	0.00509811	0.00417859	0.00279623	0.00490888	0.00658165	0.00305526	0.00477749	0.00426053	0.00208838	0.00769666	0.00534873	0.00549621	0.00374087	0.00578024	0.00348047	0.0040951	0.00385752	0.00694964	0.00350186	0.00399926	0.00467051	0.00575745	0.0217669	0.00117612	0.00196262	0.00286176	0.00248992	0.00338744	0.00293831	0.00326035	0.00848927	0.00471742	0.00436278	0.00180744	0.00522337	0.00748565	0.00490319	0.00387927
163	783.578	1	784.583	0.48	C44H82N1O8P1	PC(14:1(9Z)/22:2(13Z,16Z)) C44H82N1O8P1	30		0.00157313	0.00110454	0.0021686	0.00368299	0.00128351	0.000203175	0.00180064	0.00130677	0.000364691	0.00523385	0.00279823	0.000276074	0.00444159	0.001824	0.00114466	0.00266755	0.00116083	0.00033058	0.00310647	0.00442205	0.00222188	0.00263248	0.00153692	0.00230926	0.00375371	0.00284102	0.000159958	0.000402429	0.000609433	0.000585134	0.00290622	0.00409564	0.00273373	0.00378357	0.000289168	0.00129374	0.00388765	0.000900596	0.00120449	0.00181694	0.00134209
163	783.578	1	784.583	0.48	C44H82N1O8P1	PC(14:1(9Z)/22:2(13Z,16Z)) C44H82N1O8P1	31		0.000228253	0.000160879	0.000203246	0.000703433	0.00054151	0	0.00104206	0.000453194	0.000306074	0.000358035	0	0	0.000932708	0.000635022	0.00033075	8.07933e-05	8.97338e-05	0.000212036	0.000499076	0.000297697	0.000342165	0.000700524	0.000650875	0	0	0.00181572	0	0	0	0	0.000219367	0.000346371	7.74763e-05	0.00219893	0.000262661	0.000286503	0.00223988	0	0	0.000196143	4.31448e-05
163	783.578	1	784.583	0.48	C44H82N1O8P1	PC(14:1(9Z)/22:2(13Z,16Z)) C44H82N1O8P1	32		0	0	0	0	0	0	0	0	0	0	0	0	0	0	0	0	0	0	0	0	0	0	0	0	0	0	0	0	0	0	0	0	0	0.000509013	0	0	0	0	0	0	0
163	783.578	1	784.583	0.48	C44H82N1O8P1	PC(14:1(9Z)/22:2(13Z,16Z)) C44H82N1O8P1	33		0	0	0	0	0	0	0	0	0	0	0	0	0	0	0	0	0	0	0	0	0	0	0	0	0	0	0	0	0	0	0	0	0	0	0	0	0	0	0	0	0
163	783.578	1	784.583	0.48	C44H82N1O8P1	PC(14:1(9Z)/22:2(13Z,16Z)) C44H82N1O8P1	34		0	0	0	0	0	0	0	0	0	0	0	0	0	0	0	0	0	0	0	0	0	0	0	0	0	0	0	0	0	0	0	0	0	0	0	0	0	0	0	0	0
163	783.578	1	784.583	0.48	C44H82N1O8P1	PC(14:1(9Z)/22:2(13Z,16Z)) C44H82N1O8P1	35		0	0	0	0	0	0	0	0	0	0	0	0	0	0	0	0	0	0	0	0	0	0	0	0	0	0	0	0	0	0	0	0	0	0	0	0	0	0	0	0	0
163	783.578	1	784.583	0.48	C44H82N1O8P1	PC(14:1(9Z)/22:2(13Z,16Z)) C44H82N1O8P1	36		0	0	0	0	0	0	0	0	0	0	0	0	0	0	0	0	0	0	0	0	0	0	0	0	0	0	0	0	0	0	0	0	0	0	0	0	0	0	0	0	0
163	783.578	1	784.583	0.48	C44H82N1O8P1	PC(14:1(9Z)/22:2(13Z,16Z)) C44H82N1O8P1	37		0	0	0	0	0	0	0	0	0	0	0	0	0	0	0	0	0	0	0	0	0	0	0	0	0	0	0	0	0	0	0	0	0	0	0	0	0	0	0	0	0
163	783.578	1	784.583	0.48	C44H82N1O8P1	PC(14:1(9Z)/22:2(13Z,16Z)) C44H82N1O8P1	38		0	0	0	0	0	0	0	0	0	0	0	0	0	0	0	0	0	0	0	0	0	0	0	0	0	0	0	0	0	0	0	0	0	0	0	0	0	0	0	0	0
163	783.578	1	784.583	0.48	C44H82N1O8P1	PC(14:1(9Z)/22:2(13Z,16Z)) C44H82N1O8P1	39		0	0	0	0	0	0	0	0	0	0	0	0	0	0	0	0	0	0	0	0	0	0	0	0	0	0	0	0	0	0	0	0	0	0	0	0	0.000107287	0	0	0	0
163	783.578	1	784.583	0.48	C44H82N1O8P1	PC(14:1(9Z)/22:2(13Z,16Z)) C44H82N1O8P1	40		0	0	0	0	0	0	0	0	0	0	0	0	0	0	0	0	0	0	0	0	0	0	0	0	0	0	0	0	0	0	0	0	0	0	0	0	0	0	0	0	0
163	783.578	1	784.583	0.48	C44H82N1O8P1	PC(14:1(9Z)/22:2(13Z,16Z)) C44H82N1O8P1	41		0	0	0	0	0	0	0	0	0	0	0	0	0	0	0	0	0	0	0	0	0	0	0	0	0	0	0	0	0	0	0	0	0	0	0	0	0	0	0	0	0
163	783.578	1	784.583	0.48	C44H82N1O8P1	PC(14:1(9Z)/22:2(13Z,16Z)) C44H82N1O8P1	42		0	0	0	0	0	0	0	0	0	0	0	0	0	0	0	0	0	0	0	0	0	0	0	0	0	0	0	0	0	0	0	0	0	0	0	0	0	0	0	0	0
163	783.578	1	784.583	0.48	C44H82N1O8P1	PC(14:1(9Z)/22:2(13Z,16Z)) C44H82N1O8P1	43		0.00123483	0	0	0	0	0	0	0	0	0	0	0	0	0	0	0	0	0	0	0	0	0	0	0	0	0	0	0	0	0	0	0	0	0	0	0	0	0	0	0	0
163	783.578	1	784.583	0.48	C44H82N1O8P1	PC(14:1(9Z)/22:2(13Z,16Z)) C44H82N1O8P1	44		0	0	0	0	0	0	0	0	0	0	0	0	0	0	0	0	0	0	0	0	0	0	0	0	0	0	0	0	0	0	0	0	0	0	0	0	0	0	0	0	0
166	777.531	1	778.537	0.48	C44H76N1O8P1	PC(14:0/22:6(4Z,7Z,10Z,13Z,16Z,19Z)) C44H76N1O8P1	0		0.647492	0.591549	0.551721	0.595731	0.486418	0.627177	0.614929	0.494556	0.561501	0.587282	0.634484	0.586871	0.651584	0.665304	0.700276	0.672287	0.632548	0.622558	0.680373	0.681965	0.561871	0.645105	0.641336	0.650722	0.575188	0.57682	0.568959	0.671246	0.645591	0.697096	0.61616	0.668065	0.635733	0.54993	0.624349	0.537249	0.599773	0.72781	0.606474	0.450557	0.562678
166	777.531	1	778.537	0.48	C44H76N1O8P1	PC(14:0/22:6(4Z,7Z,10Z,13Z,16Z,19Z)) C44H76N1O8P1	1		0.323417	0.286067	0.267889	0.260005	0.187742	0.292076	0.272308	0.258752	0.267665	0.191881	0.264258	0.261501	0.25366	0.279539	0.245147	0.276388	0.231563	0.280878	0.28833	0.291788	0.26003	0.287775	0.312975	0.269569	0.163396	0.160128	0.303737	0.313595	0.29088	0.297327	0.285487	0.299795	0.300596	0.250555	0.255806	0.190141	0.235911	0.233558	0.226077	0.214248	0.333827
166	777.531	1	778.537	0.48	C44H76N1O8P1	PC(14:0/22:6(4Z,7Z,10Z,13Z,16Z,19Z)) C44H76N1O8P1	2		0.00143301	0	0.154229	0.0193304	0.263732	0.00382915	0.00886538	0.145986	0.135748	0.0999485	0	0	0.011269	0	0	0.0031029	0	0.00406095	0	0	0	0.0116033	0	0	0	0	0	0.00150375	0.0121991	0	0.0144785	0.00293693	0.0109633	0.0189963	0	0.0640531	0	0	0	0.0117053	0.00715004
166	777.531	1	778.537	0.48	C44H76N1O8P1	PC(14:0/22:6(4Z,7Z,10Z,13Z,16Z,19Z)) C44H76N1O8P1	3		0	0.0703069	0	0.0663052	0.0348863	0.0532653	0.0618328	0.0748667	0	0	0	0.0272101	0	0.00764577	0	0.00226721	0.0499921	0	0	0	0.104277	0	0.00879786	0.0698421	0.10301	0.0649755	0	0	0.00470082	0	0	0.00669004	0.0292018	0	0	0.0306266	0	0	0	0.215004	0
166	777.531	1	778.537	0.48	C44H76N1O8P1	PC(14:0/22:6(4Z,7Z,10Z,13Z,16Z,19Z)) C44H76N1O8P1	4		0	0	0	0	0	0	0	0	0	0	0	0	0	0	0	0	0	0	0	0	0	0	0	0	0	0	0	0	0	0	0	0	0	0	0	0	0	0	0	0	0
166	777.531	1	778.537	0.48	C44H76N1O8P1	PC(14:0/22:6(4Z,7Z,10Z,13Z,16Z,19Z)) C44H76N1O8P1	5		0	0.00143001	0	0	0	0	0	0	0	0	0	0	0	0	0	0	0	0	0	0	0	0	0	0	0	0	0	0	0	0	0	0	0	0	0	0	0	0	0	0	0
166	777.531	1	778.537	0.48	C44H76N1O8P1	PC(14:0/22:6(4Z,7Z,10Z,13Z,16Z,19Z)) C44H76N1O8P1	6		0	0	0	0	0	0	0	0	0	0	0	0	0	0	0	0	0	0	0	0	0	0	0	0	0	0	0	0	0	0	0	0	0	0	0	0	0	0	0	0	0
166	777.531	1	778.537	0.48	C44H76N1O8P1	PC(14:0/22:6(4Z,7Z,10Z,13Z,16Z,19Z)) C44H76N1O8P1	7		0	0	0	0	0	0	0	0	0	0	0	0	0	0	0	0	0	0	0	0	0	0	0	0	0	0	0	0	0	0	0	0	0	0	0	0	0	0	0	0	0
166	777.531	1	778.537	0.48	C44H76N1O8P1	PC(14:0/22:6(4Z,7Z,10Z,13Z,16Z,19Z)) C44H76N1O8P1	8		0	0	0	0	0	0	0	0	0	0	0	0	0	0	0	0	0	0	0	0	0	0	0	0	0	0	0	0	0	0	0	0	0	0	0	0	0	0	0	0	0
166	777.531	1	778.537	0.48	C44H76N1O8P1	PC(14:0/22:6(4Z,7Z,10Z,13Z,16Z,19Z)) C44H76N1O8P1	9		0	0	0	0	0	0	0	0	0	0	0	0	0	0	0	0	0	0	0	0	0	0	0	0	0	0	0	0	0	0	0	0	0	0	0	0	0	0	0	0	0
166	777.531	1	778.537	0.48	C44H76N1O8P1	PC(14:0/22:6(4Z,7Z,10Z,13Z,16Z,19Z)) C44H76N1O8P1	10		0	0	0	0	0	0	0	0	0	0	0	0	0	0	0	0	0	0	0	0	0	0	0	0	0	0	0	0	0	0	0	0	0	0	0	0	0	0	0	0	0
166	777.531	1	778.537	0.48	C44H76N1O8P1	PC(14:0/22:6(4Z,7Z,10Z,13Z,16Z,19Z)) C44H76N1O8P1	11		0	0	0	0	0	0	0	0	0	0	0	0	0	0	0	0	0	0	0	0	0	0	0	0	0	0	0	0	0	0	0	0	0	0	0	0	0	0	0	0	0
166	777.531	1	778.537	0.48	C44H76N1O8P1	PC(14:0/22:6(4Z,7Z,10Z,13Z,16Z,19Z)) C44H76N1O8P1	12		0	0	0	0	0	0	0	0	0	0	0	0	0	0	0	0	0	0	0	0	0	0	0	0	0	0	0	0	0	0	0	0	0	0	0	0	0	0	0	0	0
166	777.531	1	778.537	0.48	C44H76N1O8P1	PC(14:0/22:6(4Z,7Z,10Z,13Z,16Z,19Z)) C44H76N1O8P1	13		0	0	0	0	0	0	0	0	0	0	0	0	0	0	0	0	0	0	0	0	0	0	0	0	0	0	0	0	0	0	0.00773778	0	0	0	0.0152619	0	0	0	0	0	0
166	777.531	1	778.537	0.48	C44H76N1O8P1	PC(14:0/22:6(4Z,7Z,10Z,13Z,16Z,19Z)) C44H76N1O8P1	14		0	0	0	0	0	0	0	0	0	0	0	0	0	0	0	0	0	0	0	0	0	0	0	0	0	0	0	0	0	0	0	0	0	0	0	0	0	0	0	0	0
166	777.531	1	778.537	0.48	C44H76N1O8P1	PC(14:0/22:6(4Z,7Z,10Z,13Z,16Z,19Z)) C44H76N1O8P1	15		0	0.0109533	0	0.0292473	0	0	0	0	0	0	0	0	0	0	0.0192987	0	0.0167852	0.0304806	0.0238444	0.0138783	0.0111855	0	0	0	0.0252849	0	0	0	0	0	0	0	0	0.0862327	0	0.100554	0.0967506	0	0.102319	0	0
166	777.531	1	778.537	0.48	C44H76N1O8P1	PC(14:0/22:6(4Z,7Z,10Z,13Z,16Z,19Z)) C44H76N1O8P1	16		0	0	0	0	0	0	0	0	0	0	0	0	0	0	0	0	0	0	0	0	0	0	0	0	0	0	0	0	0	0	0	0	0	0	0	0	0	0	0	0	0
166	777.531	1	778.537	0.48	C44H76N1O8P1	PC(14:0/22:6(4Z,7Z,10Z,13Z,16Z,19Z)) C44H76N1O8P1	17		0	0	0	0	0	0	0	0	0	0	0	0	0	0	0	0	0	0	0	0	0	0	0	0	0	0	0	0	0	0	0	0	0	0	0	0	0	0	0	0	0
166	777.531	1	778.537	0.48	C44H76N1O8P1	PC(14:0/22:6(4Z,7Z,10Z,13Z,16Z,19Z)) C44H76N1O8P1	18		0	0	0	0	0	0	0	0	0	0	0	0	0	0	0	0	0	0	0	0	0	0	0	0	0	0	0	0	0	0	0	0	0	0	0	0	0	0	0	0	0
166	777.531	1	778.537	0.48	C44H76N1O8P1	PC(14:0/22:6(4Z,7Z,10Z,13Z,16Z,19Z)) C44H76N1O8P1	19		0	0	0	0	0.0272213	0	0.0157504	0.0055948	0	0	0.00529911	0.048205	0.0471071	0.03799	0	0.00801046	0.00409265	0.0328814	0.0074523	0.0123693	0.0427966	0.00287048	0.0115127	0.00638833	0.0599159	0.156621	0.107102	0.00911023	0.00683137	0.00557742	0.00245609	0.00191061	0.0116075	0.0190391	0.0263238	0	0	0	0.0276877	0	0
166	777.531	1	778.537	0.48	C44H76N1O8P1	PC(14:0/22:6(4Z,7Z,10Z,13Z,16Z,19Z)) C44H76N1O8P1	20		0	0	0	0	0	0	0	0	0	0	0	0	0	0	0	0	0	0	0	0	0	0	0	0	0	0	0	0	0	0	0	0	0	0	0	0	0	0	0	0	0
166	777.531	1	778.537	0.48	C44H76N1O8P1	PC(14:0/22:6(4Z,7Z,10Z,13Z,16Z,19Z)) C44H76N1O8P1	21		0.0196934	0.0104647	0.0172891	0.0293815	0	0.0236534	0.0263136	0.0128562	0.0350862	0.0880849	0.0959588	0.0599323	0.0164216	0	0.0352777	0.0192999	0.0312358	0.0235829	0	0	0.0198389	0.0526466	0.0174536	0	0.0732047	0.0414549	0	0	0.0253788	0	0.0660578	0.0206023	0	0.04697	0.0562344	0.0245694	0.0267566	0.0257761	0	0.0936242	0.0496217
166	777.531	1	778.537	0.48	C44H76N1O8P1	PC(14:0/22:6(4Z,7Z,10Z,13Z,16Z,19Z)) C44H76N1O8P1	22		0.00496587	0.0292294	0.0047895	0	0	0	0	0.00738872	0	0.0220882	0	0.016281	0.0199579	0	0	0	0.0200533	0	0	0	0	0	0.007924	0	0	0	0	0	0.00762802	0	0.00762272	0	0	0	0	0	0	0	0.0225014	0.0148604	0.0349864
166	777.531	1	778.537	0.48	C44H76N1O8P1	PC(14:0/22:6(4Z,7Z,10Z,13Z,16Z,19Z)) C44H76N1O8P1	23		0	0	0	0	0	0	0	0	0	0	0	0	0	0	0	0	0	0	0	0	0	0	0	0	0	0	0	0	0	0	0	0	0	0	0	0	0	0	0	0	0
166	777.531	1	778.537	0.48	C44H76N1O8P1	PC(14:0/22:6(4Z,7Z,10Z,13Z,16Z,19Z)) C44H76N1O8P1	24		0	0	0	0	0	0	0	0	0	0	0	0	0	0	0	0	0	0	0	0	0	0	0	0	0	0	0	0	0	0	0	0	0	0	0	0	0	0	0	0	0
166	777.531	1	778.537	0.48	C44H76N1O8P1	PC(14:0/22:6(4Z,7Z,10Z,13Z,16Z,19Z)) C44H76N1O8P1	25		0	0	0	0	0	0	0	0	0	0	0	0	0	0	0	0	0	0	0	0	0	0	0	0	0	0	0	0	0	0	0	0	0	0	0	0	0	0	0	0	0
166	777.531	1	778.537	0.48	C44H76N1O8P1	PC(14:0/22:6(4Z,7Z,10Z,13Z,16Z,19Z)) C44H76N1O8P1	26		0	0	0	0	0	0	0	0	0	0	0	0	0	0	0	0	0	0	0	0	0	0	0	0	0	0	0	0	0	0	0	0	0.0118984	0	0	0	0	0	0	0	0
166	777.531	1	778.537	0.48	C44H76N1O8P1	PC(14:0/22:6(4Z,7Z,10Z,13Z,16Z,19Z)) C44H76N1O8P1	27		0	0	0	0	0	0	0	0	0	0	0	0	0	0	0	0	0	0	0	0	0	0	0	0	0	0	0	0	0	0	0	0	0	0	0	0	0	0	0	0	0
166	777.531	1	778.537	0.48	C44H76N1O8P1	PC(14:0/22:6(4Z,7Z,10Z,13Z,16Z,19Z)) C44H76N1O8P1	28		0	0	0	0	0	0	0	0	0	0	0	0	0	0	0	0	0	0	0	0	0	0	0	0	0	0	0	0	0	0	0	0	0	0	0	0	0	0	0	0	0
166	777.531	1	778.537	0.48	C44H76N1O8P1	PC(14:0/22:6(4Z,7Z,10Z,13Z,16Z,19Z)) C44H76N1O8P1	29		0.00299892	0	0.0040832	0	0	0	0	0	0	0.0107151	0	0	0	0.00952153	0	0.0186444	0	0.00555728	0	0	0	0	0	0.00347874	0	0	0.0202023	0.00454452	0.00679075	0	0	0	0	0.0282768	0.0220252	0.0528063	0.0408085	0.0128559	0.0149405	0	0.0117361
166	777.531	1	778.537	0.48	C44H76N1O8P1	PC(14:0/22:6(4Z,7Z,10Z,13Z,16Z,19Z)) C44H76N1O8P1	30		0	0	0	0	0	0	0	0	0	0	0	0	0	0	0	0	0	0	0	0	0	0	0	0	0	0	0	0	0	0	0	0	0	0	0	0	0	0	0	0	0
166	777.531	1	778.537	0.48	C44H76N1O8P1	PC(14:0/22:6(4Z,7Z,10Z,13Z,16Z,19Z)) C44H76N1O8P1	31		0	0	0	0	0	0	0	0	0	0	0	0	0	0	0	0	0	0	0	0	0	0	0	0	0	0	0	0	0	0	0	0	0	0	0	0	0	0	0	0	0
166	777.531	1	778.537	0.48	C44H76N1O8P1	PC(14:0/22:6(4Z,7Z,10Z,13Z,16Z,19Z)) C44H76N1O8P1	32		0	0	0	0	0	0	0	0	0	0	0	0	0	0	0	0	0	0	0	0	0	0	0	0	0	0	0	0	0	0	0	0	0	0	0	0	0	0	0	0	0
166	777.531	1	778.537	0.48	C44H76N1O8P1	PC(14:0/22:6(4Z,7Z,10Z,13Z,16Z,19Z)) C44H76N1O8P1	33		0	0	0	0	0	0	0	0	0	0	0	0	0	0	0	0	0	0	0	0	0	0	0	0	0	0	0	0	0	0	0	0	0	0	0	0	0	0	0	0	0
166	777.531	1	778.537	0.48	C44H76N1O8P1	PC(14:0/22:6(4Z,7Z,10Z,13Z,16Z,19Z)) C44H76N1O8P1	34		0	0	0	0	0	0	0	0	0	0	0	0	0	0	0	0	0	0	0	0	0	0	0	0	0	0	0	0	0	0	0	0	0	0	0	0	0	0	0	0	0
166	777.531	1	778.537	0.48	C44H76N1O8P1	PC(14:0/22:6(4Z,7Z,10Z,13Z,16Z,19Z)) C44H76N1O8P1	35		0	0	0	0	0	0	0	0	0	0	0	0	0	0	0	0	0	0	0	0	0	0	0	0	0	0	0	0	0	0	0	0	0	0	0	0	0	0	0	0	0
166	777.531	1	778.537	0.48	C44H76N1O8P1	PC(14:0/22:6(4Z,7Z,10Z,13Z,16Z,19Z)) C44H76N1O8P1	36		0	0	0	0	0	0	0	0	0	0	0	0	0	0	0	0	0	0	0	0	0	0	0	0	0	0	0	0	0	0	0	0	0	0	0	0	0	0	0	0	0
166	777.531	1	778.537	0.48	C44H76N1O8P1	PC(14:0/22:6(4Z,7Z,10Z,13Z,16Z,19Z)) C44H76N1O8P1	37		0	0	0	0	0	0	0	0	0	0	0	0	0	0	0	0	0	0	0	0	0	0	0	0	0	0	0	0	0	0	0	0	0	0	0	0	0	0	0	0	0
166	777.531	1	778.537	0.48	C44H76N1O8P1	PC(14:0/22:6(4Z,7Z,10Z,13Z,16Z,19Z)) C44H76N1O8P1	38		0	0	0	0	0	0	0	0	0	0	0	0	0	0	0	0	0	0	0	0	0	0	0	0	0	0	0	0	0	0	0	0	0	0	0	0	0	0	0	0	0
166	777.531	1	778.537	0.48	C44H76N1O8P1	PC(14:0/22:6(4Z,7Z,10Z,13Z,16Z,19Z)) C44H76N1O8P1	39		0	0	0	0	0	0	0	0	0	0	0	0	0	0	0	0	0	0	0	0	0	0	0	0	0	0	0	0	0	0	0	0	0	0	0	0	0	0	0	0	0
166	777.531	1	778.537	0.48	C44H76N1O8P1	PC(14:0/22:6(4Z,7Z,10Z,13Z,16Z,19Z)) C44H76N1O8P1	40		0	0	0	0	0	0	0	0	0	0	0	0	0	0	0	0	0	0	0	0	0	0	0	0	0	0	0	0	0	0	0	0	0	0	0	0	0	0	0	0	0
166	777.531	1	778.537	0.48	C44H76N1O8P1	PC(14:0/22:6(4Z,7Z,10Z,13Z,16Z,19Z)) C44H76N1O8P1	41		0	0	0	0	0	0	0	0	0	0	0	0	0	0	0	0	0	0	0	0	0	0	0	0	0	0	0	0	0	0	0	0	0	0	0	0	0	0	0	0	0
166	777.531	1	778.537	0.48	C44H76N1O8P1	PC(14:0/22:6(4Z,7Z,10Z,13Z,16Z,19Z)) C44H76N1O8P1	42		0	0	0	0	0	0	0	0	0	0	0	0	0	0	0	0	0	0	0	0	0	0	0	0	0	0	0	0	0	0	0	0	0	0	0	0	0	0	0	0	0
166	777.531	1	778.537	0.48	C44H76N1O8P1	PC(14:0/22:6(4Z,7Z,10Z,13Z,16Z,19Z)) C44H76N1O8P1	43		0	0	0	0	0	0	0	0	0	0	0	0	0	0	0	0	0.0137307	0	0	0	0	0	0	0	0	0	0	0	0	0	0	0	0	0	0	0	0	0	0	0	0
166	777.531	1	778.537	0.48	C44H76N1O8P1	PC(14:0/22:6(4Z,7Z,10Z,13Z,16Z,19Z)) C44H76N1O8P1	44		0	0	0	0	0	0	0	0	0	0	0	0	0	0	0	0	0	0	0	0	0	0	0	0	0	0	0	0	0	0	0	0	0	0	0	0	0	0	0	0	0
167	166.986	-1	165.978	0.48	C7H5N1S2	2(3H)-Benzothiazolethione C7H5N1S2	0		0.937297	0.936858	0.936191	0.934731	0.934341	0.934459	0.936193	0.935971	0.938718	0.935017	0.936463	0.934668	0.933744	0.936806	0.934959	0.934054	0.930953	0.931388	0.929673	0.933943	0.93505	0.932969	0.93436	0.935713	0.933853	0.935763	0.934977	0.934469	0.933154	0.935323	0.93469	0.924703	0.933581	0.935295	0.935245	0.93524	0.937499	0.934719	0.936001	0.935657	0.93121
167	166.986	-1	165.978	0.48	C7H5N1S2	2(3H)-Benzothiazolethione C7H5N1S2	1		0.0621319	0.0623007	0.0635442	0.065223	0.065606	0.0650858	0.0633464	0.0634026	0.0595107	0.0648362	0.0632864	0.065302	0.0662345	0.0630054	0.0650409	0.0635046	0.0646998	0.0666377	0.0682798	0.0620528	0.0641016	0.0644703	0.0647339	0.0638093	0.0660313	0.0639231	0.0649795	0.0651612	0.0636649	0.0636515	0.0636485	0.0639304	0.0649551	0.0643481	0.0645389	0.0639734	0.0623257	0.0651738	0.0632719	0.0637306	0.0647194
167	166.986	-1	165.978	0.48	C7H5N1S2	2(3H)-Benzothiazolethione C7H5N1S2	2		0.000117654	0	0	0	0	0	0	0	0	0	0	0	0	0	0	0	0	0	0.000144322	0	0	0	0	0	6.03236e-05	0	0	0	0.000297901	0	0	0	0	0	0	0	0	0	0.00027172	0	0
167	166.986	-1	165.978	0.48	C7H5N1S2	2(3H)-Benzothiazolethione C7H5N1S2	3		0	0	0	0	0	0	0	0	0	0	0	0	0	0	0	0	0	0	0	0	0	0	5.04214e-05	0	0	0	0	0	0.000144357	0	0	0	0	0	0	0	0	0	0	0	0
167	166.986	-1	165.978	0.48	C7H5N1S2	2(3H)-Benzothiazolethione C7H5N1S2	4		0	0	0	0	0	0	0	0	0	0	0	0	0	0	0	0	0	0	0	0	0	0	0	0	0	0	0	0	0	0	0	0	0	0	0	0	0	0	0	0	0
167	166.986	-1	165.978	0.48	C7H5N1S2	2(3H)-Benzothiazolethione C7H5N1S2	5		0.000453452	0.000841639	0.000264826	4.60149e-05	5.29277e-05	0.000455247	0.000460835	0.000626567	0.00177087	0.000147211	0.000250446	2.97725e-05	2.11625e-05	0.000188611	0	0.00244148	0.00434754	0.0019744	0.00190322	0.0040043	0.000848286	0.00256034	0.000855891	0.00047753	5.57689e-05	0.000313839	4.33092e-05	0.0003701	0.00273905	0.00102549	0.00166141	0.0113661	0.00146378	0.000357312	0.000215798	0.000786864	0.000174951	0.000107026	0.000455546	0.000612789	0.00407056
167	166.986	-1	165.978	0.48	C7H5N1S2	2(3H)-Benzothiazolethione C7H5N1S2	6		0	0	0	0	0	0	0	0	0	0	0	0	0	0	0	0	0	0	0	0	0	0	0	0	0	0	0	0	0	0	0	0	0	0	0	0	0	0	0	0	0
167	166.986	-1	165.978	0.48	C7H5N1S2	2(3H)-Benzothiazolethione C7H5N1S2	7		0	0	0	0	0	0	0	0	0	0	0	0	0	0	0	0	0	0	0	0	0	0	0	0	0	0	0	0	0	0	0	0	0	0	0	0	0	0	0	0	0
167	745.562	1	746.566	0.48	C41H80N1O8P1	PC(15:0/18:1(11Z)) C41H80N1O8P1	0		0.767801	0.731831	0.747589	0.737292	0.762284	0.708505	0.670045	0.723311	0.767784	0.701749	0.701933	0.706914	0.686448	0.668632	0.71571	0.696537	0.706424	0.711224	0.675594	0.704086	0.689878	0.671069	0.667386	0.655072	0.672076	0.655941	0.693106	0.689208	0.706618	0.723175	0.652667	0.705672	0.697313	0.652226	0.719904	0.683431	0.701722	0.665663	0.674988	0.492832	0.532732
167	745.562	1	746.566	0.48	C41H80N1O8P1	PC(15:0/18:1(11Z)) C41H80N1O8P1	1		0.219494	0.22444	0.224882	0.262708	0.237716	0.241411	0.2654	0.219168	0.222993	0.275201	0.266108	0.261033	0.278026	0.272981	0.273847	0.276233	0.274868	0.276956	0.269631	0.273108	0.258317	0.277261	0.262703	0.281283	0.287735	0.294229	0.2633	0.267971	0.267146	0.248291	0.279911	0.247592	0.266339	0.26724	0.242241	0.262839	0.262699	0.260835	0.251483	0.303197	0.291416
167	745.562	1	746.566	0.48	C41H80N1O8P1	PC(15:0/18:1(11Z)) C41H80N1O8P1	2		0.00980219	0.0405788	0.0146488	0	0	0.0357272	0.0484686	0.0518285	0	0.0159625	0.0319595	0.0320536	0.0355259	0.0583865	0.010443	0.0252714	0.0187078	0.0118201	0.0460224	0.0228059	0.0518042	0.0460529	0.0681127	0.0559645	0.0290584	0.0326248	0.0323735	0.0329249	0.0222601	0.0285336	0.0609649	0.0467353	0.0166393	0.0440417	0.0231867	0.0489482	0.0088605	0.0503475	0.0550669	0.120261	0.134162
167	745.562	1	746.566	0.48	C41H80N1O8P1	PC(15:0/18:1(11Z)) C41H80N1O8P1	3		0	0	0	0	0	0	0	0.00569299	0	0	0	0	0	0	0	0	0	0	0	0	0	0	0	0	0	0	0	0	0.00397569	0	0	0	0	0	0	0	0	0	0	0.0785672	0.0372367
167	745.562	1	746.566	0.48	C41H80N1O8P1	PC(15:0/18:1(11Z)) C41H80N1O8P1	4		0	0	0	0	0	0	0	0	0	0	0	0	0	0	0	0	0	0	0	0	0	0	0	0	0	0	0	0	0	0	0	0	0	0	0	0	0	0	0	0.00514318	0
167	745.562	1	746.566	0.48	C41H80N1O8P1	PC(15:0/18:1(11Z)) C41H80N1O8P1	5		0	0	0	0	0	0	0	0	0	0	0	0	0	0	0	0	0	0	0	0	0	0	0	0	0	0	0	0	0	0	0	0	0	0	0	0	0	0	0	0	0
167	745.562	1	746.566	0.48	C41H80N1O8P1	PC(15:0/18:1(11Z)) C41H80N1O8P1	6		0	0	0	0	0	0	0	0	0	0	0	0	0	0	0	0	0	0	0	0	0	0	0	0	0	0	0	0	0	0	0	0	0	0	0	0	0	0	0	0	0
167	745.562	1	746.566	0.48	C41H80N1O8P1	PC(15:0/18:1(11Z)) C41H80N1O8P1	7		0	0	0	0	0	0	0	0	0	0	0	0	0	0	0	0	0	0	0	0	0	0	0	0	0	0	0	0	0	0	0	0	0	0	0	0	0	0	0	0	0
167	745.562	1	746.566	0.48	C41H80N1O8P1	PC(15:0/18:1(11Z)) C41H80N1O8P1	8		0	0	0	0	0	0	0	0	0	0	0	0	0	0	0	0	0	0	0	0	0	0	0	0	0	0	0	0	0	0	0	0	0	0	0	0	0	0	0	0	0
167	745.562	1	746.566	0.48	C41H80N1O8P1	PC(15:0/18:1(11Z)) C41H80N1O8P1	9		0	0	0	0	0	0	0	0	0	0	0	0	0	0	0	0	0	0	0	0	0	0	0	0	0	0	0	0	0	0	0	0	0	0	0	0	0	0	0	0	0
167	745.562	1	746.566	0.48	C41H80N1O8P1	PC(15:0/18:1(11Z)) C41H80N1O8P1	10		0	0	0	0	0	0	0	0	0	0	0	0	0	0	0	0	0	0	0	0	0	0	0	0	0	0	0	0	0	0	0	0	0	0	0	0	0	0	0	0	0
167	745.562	1	746.566	0.48	C41H80N1O8P1	PC(15:0/18:1(11Z)) C41H80N1O8P1	11		0	0	0	0	0	0	0	0	0	0	0	0	0	0	0	0	0	0	0	0	0	0	0	0	0	0	0	0	0	0	0	0	0	0	0	0	0	0	0	0	0
167	745.562	1	746.566	0.48	C41H80N1O8P1	PC(15:0/18:1(11Z)) C41H80N1O8P1	12		0	0	0	0	0	0	0	0	0	0	0	0	0	0	0	0	0	0	0	0	0	0	0	0	0	0	0	0	0	0	0	0	0	0	0	0	0	0	0	0	0
167	745.562	1	746.566	0.48	C41H80N1O8P1	PC(15:0/18:1(11Z)) C41H80N1O8P1	13		0	0	0	0	0	0	0	0	0	0	0	0	0	0	0	0	0	0	0	0	0	0	0	0	0	0	0	0	0	0	0	0	0	0	0	0	0	0	0	0	0
167	745.562	1	746.566	0.48	C41H80N1O8P1	PC(15:0/18:1(11Z)) C41H80N1O8P1	14		0	0	0	0	0	0	0	0	0	0	0	0	0	0	0	0	0	0	0	0	0	0	0	0	0	0	0	0	0	0	0	0	0	0	0	0	0	0	0	0	0
167	745.562	1	746.566	0.48	C41H80N1O8P1	PC(15:0/18:1(11Z)) C41H80N1O8P1	15		0	0	0	0	0	0	0	0	0	0	0	0	0	0	0	0	0	0	0	0	0	0	0	0	0	0	0	0	0	0	0	0	0	0	0	0	0	0	0	0	0
167	745.562	1	746.566	0.48	C41H80N1O8P1	PC(15:0/18:1(11Z)) C41H80N1O8P1	16		0	0	0	0	0	0	0	0	0	0	0	0	0	0	0	0	0	0	0	0	0	0	0	0	0	0	0	0	0	0	0	0	0	0	0	0	0	0	0	0	0
167	745.562	1	746.566	0.48	C41H80N1O8P1	PC(15:0/18:1(11Z)) C41H80N1O8P1	17		0	0	0	0	0	0	0	0	0	0	0	0	0	0	0	0	0	0	0	0	0	0	0	0	0	0	0	0	0	0	0	0	0	0	0	0	0	0	0	0	0
167	745.562	1	746.566	0.48	C41H80N1O8P1	PC(15:0/18:1(11Z)) C41H80N1O8P1	18		0	0	0	0	0	0	0	0	0	0	0	0	0	0	0	0	0	0	0	0	0	0	0	0	0	0	0	0	0	0	0	0	0	0	0	0	0	0	0	0	0
167	745.562	1	746.566	0.48	C41H80N1O8P1	PC(15:0/18:1(11Z)) C41H80N1O8P1	19		0	0	0	0	0	0	0	0	0	0	0	0	0	0	0	0	0	0	0	0	0	0	0	0	0	0	0	0	0	0	0	0	0	0	0	0	0	0	0	0	0
167	745.562	1	746.566	0.48	C41H80N1O8P1	PC(15:0/18:1(11Z)) C41H80N1O8P1	20		0	0	0	0	0	0	0	0	0	0	0	0	0	0	0	0	0	0	0	0	0	0	0	0	0	0	0	0	0	0	0	0	0	0	0	0	0	0	0	0	0
167	745.562	1	746.566	0.48	C41H80N1O8P1	PC(15:0/18:1(11Z)) C41H80N1O8P1	21		0	0	0	0	0	0	0	0	0.00922233	0	0	0	0	0	0	0	0	0	0	0	0	0	0	0	0	0	0	0	0	0	0	0	0	0	0	0	0	0	0	0	0
167	745.562	1	746.566	0.48	C41H80N1O8P1	PC(15:0/18:1(11Z)) C41H80N1O8P1	22		0	0	0	0	0	0	0	0	0	0	0	0	0	0	0	0	0	0	0	0	0	0	0	0	0	0	0	0	0	0	0	0	0	0	0	0	0	0	0	0	0
167	745.562	1	746.566	0.48	C41H80N1O8P1	PC(15:0/18:1(11Z)) C41H80N1O8P1	23		0	0.00314962	0	0	0	0	0	0	0	0	0	0	0	0	0	0.00195832	0	0	0.00355889	0	0	0.00561707	0	0	0	0	0	0.00775399	0	0	0.00359134	0	0	0	0	0.00478181	0	0	0	0	0
167	745.562	1	746.566	0.48	C41H80N1O8P1	PC(15:0/18:1(11Z)) C41H80N1O8P1	24		0	0	0	0	0	0	0	0	0	0	0	0	0	0	0	0	0	0	0	0	0	0	0	0	0	0	0	0	0	0	0	0	0	0	0	0	0	0	0	0	0
167	745.562	1	746.566	0.48	C41H80N1O8P1	PC(15:0/18:1(11Z)) C41H80N1O8P1	25		0	0	0	0	0	0	0	0	0	0	0	0	0	0	0	0	0	0	0	0	0	0	0	0	0	0	0	0	0	0	0	0	0	0	0	0	0	0	0	0	0
167	745.562	1	746.566	0.48	C41H80N1O8P1	PC(15:0/18:1(11Z)) C41H80N1O8P1	26		0	0	0	0	0	0	0	0	0	0	0	0	0	0	0	0	0	0	0	0	0	0	0	0	0	0	0	0	0	0	0	0	0	0	0	0	0	0	0	0	0
167	745.562	1	746.566	0.48	C41H80N1O8P1	PC(15:0/18:1(11Z)) C41H80N1O8P1	27		0.00290272	0	0	0	0	0	0.00816571	0	0	0.00708755	0	0	0	0	0	0	0	0	0.0051936	0	0	0	0.00179897	0.00768082	0.00493416	0.0172055	0	0.00214193	0	0	0.00286551	0	0.0197087	0.0285783	0.00375587	0	0.0149789	0	0	0	0.00445307
167	745.562	1	746.566	0.48	C41H80N1O8P1	PC(15:0/18:1(11Z)) C41H80N1O8P1	28		0	0	0	0	0	0	0	0	0	0	0	0	0	0	0	0	0	0	0	0	0	0	0	0	0	0	0	0	0	0	0	0	0	0	0	0	0	0	0	0	0
167	745.562	1	746.566	0.48	C41H80N1O8P1	PC(15:0/18:1(11Z)) C41H80N1O8P1	29		0	0	0	0	0	0	0	0	0	0	0	0	0	0	0	0	0	0	0	0	0	0	0	0	0	0	0	0	0	0	0	0	0	0	0	0	0	0	0	0	0
167	745.562	1	746.566	0.48	C41H80N1O8P1	PC(15:0/18:1(11Z)) C41H80N1O8P1	30		0	0	0	0	0	0	0	0	0	0	0	0	0	0	0	0	0	0	0	0	0	0	0	0	0	0	0	0	0	0	0	0	0	0	0	0	0	0	0	0	0
167	745.562	1	746.566	0.48	C41H80N1O8P1	PC(15:0/18:1(11Z)) C41H80N1O8P1	31		0	0	0	0	0	0.0143568	0	0	0	0	0	0	0	0	0	0	0	0	0	0	0	0	0	0	0	0	0	0	0	0	0	0	0	0	0	0	0	0	0	0	0
167	745.562	1	746.566	0.48	C41H80N1O8P1	PC(15:0/18:1(11Z)) C41H80N1O8P1	32		0	0	0	0	0	0	0	0	0	0	0	0	0	0	0	0	0	0	0	0	0	0	0	0	0	0	0	0	0	0	0	0	0	0	0	0	0	0	0	0	0
167	745.562	1	746.566	0.48	C41H80N1O8P1	PC(15:0/18:1(11Z)) C41H80N1O8P1	33		0	0	0	0	0	0	0	0	0	0	0	0	0	0	0	0	0	0	0	0	0	0	0	0	0	0	0	0	0	0	0	0	0	0	0	0	0	0	0	0	0
167	745.562	1	746.566	0.48	C41H80N1O8P1	PC(15:0/18:1(11Z)) C41H80N1O8P1	34		0	0	0	0	0	0	0	0	0	0	0	0	0	0	0	0	0	0	0	0	0	0	0	0	0	0	0	0	0	0	0	0	0	0	0	0	0	0	0	0	0
167	745.562	1	746.566	0.48	C41H80N1O8P1	PC(15:0/18:1(11Z)) C41H80N1O8P1	35		0	0	0.0128794	0	0	0	0.00791999	0	0	0	0	0	0	0	0	0	0	0	0	0	0	0	0	0	0.0061966	0	0.0112202	0	0	0	0	0	0	0.00791479	0.0109124	0	0.0117403	0.0231542	0.0184622	0	0
167	745.562	1	746.566	0.48	C41H80N1O8P1	PC(15:0/18:1(11Z)) C41H80N1O8P1	36		0	0	0	0	0	0	0	0	0	0	0	0	0	0	0	0	0	0	0	0	0	0	0	0	0	0	0	0	0	0	0	0	0	0	0	0	0	0	0	0	0
167	745.562	1	746.566	0.48	C41H80N1O8P1	PC(15:0/18:1(11Z)) C41H80N1O8P1	37		0	0	0	0	0	0	0	0	0	0	0	0	0	0	0	0	0	0	0	0	0	0	0	0	0	0	0	0	0	0	0	0	0	0	0	0	0	0	0	0	0
167	745.562	1	746.566	0.48	C41H80N1O8P1	PC(15:0/18:1(11Z)) C41H80N1O8P1	38		0	0	0	0	0	0	0	0	0	0	0	0	0	0	0	0	0	0	0	0	0	0	0	0	0	0	0	0	0	0	0	0	0	0	0	0	0	0	0	0	0
167	745.562	1	746.566	0.48	C41H80N1O8P1	PC(15:0/18:1(11Z)) C41H80N1O8P1	39		0	0	0	0	0	0	0	0	0	0	0	0	0	0	0	0	0	0	0	0	0	0	0	0	0	0	0	0	0	0	0	0	0	0	0	0	0	0	0	0	0
167	745.562	1	746.566	0.48	C41H80N1O8P1	PC(15:0/18:1(11Z)) C41H80N1O8P1	40		0	0	0	0	0	0	0	0	0	0	0	0	0	0	0	0	0	0	0	0	0	0	0	0	0	0	0	0	0	0	0	0	0	0	0	0	0	0	0	0	0
167	745.562	1	746.566	0.48	C41H80N1O8P1	PC(15:0/18:1(11Z)) C41H80N1O8P1	41		0	0	0	0	0	0	0	0	0	0	0	0	0	0	0	0	0	0	0	0	0	0	0	0	0	0	0	0	0	0	0	0	0	0	0	0	0	0	0	0	0
168	264.13	-1	263.122	0.48	C14H20N2O1S1	Ibudilast C14H18N2O1 + H2S1 -> C14H20N2O1S1	0		0.878087	0.89679	0.868326	0.943364	0.918487	0.992152	0.961817	0.966123	0.988326	1	0.88302	1	0.952498	1	1	0.952283	0.920219	0.978086	1	0.911875	1	0.975836	0.985599	0.981814	1	1	1	0.988051	0.983773	0.970028	0.994154	0.996416	1	0.776582	1	0.814391	0.70555	1	0.814725	0.906724	0.928076
168	264.13	-1	263.122	0.48	C14H20N2O1S1	Ibudilast C14H18N2O1 + H2S1 -> C14H20N2O1S1	1		0	0	0.00213738	0	0	0	0	0	0	0	0	0	0	0	0	0	0	0	0	0	0	0	0	0	0	0	0	0	0.00381375	0	0	0	0	0	0	0	0	0	0	0.0105903	0.00431929
168	264.13	-1	263.122	0.48	C14H20N2O1S1	Ibudilast C14H18N2O1 + H2S1 -> C14H20N2O1S1	2		0	0	0	0	0	0	0	0	0	0	0	0	0	0	0	0	0	0	0	0	0	0	0	0	0	0	0	0	0	0	0	0	0	0	0	0	0	0	0	0	0
168	264.13	-1	263.122	0.48	C14H20N2O1S1	Ibudilast C14H18N2O1 + H2S1 -> C14H20N2O1S1	3		0	0	0	0	0	0	0	0	0	0	0	0	0	0	0	0	0	0	0	0	0	0	0.0144014	0	0	0	0	0	0	0	0	0	0	0	0	0	0	0	0	0.0258774	0.0297183
168	264.13	-1	263.122	0.48	C14H20N2O1S1	Ibudilast C14H18N2O1 + H2S1 -> C14H20N2O1S1	4		0.0572844	0.0504078	0.0444231	0.056636	0	0.00784808	0.0091864	0.0188717	0.0116736	0	0	0	0	0	0	0.00894165	0.05626	0.0116366	0	0	0	0	0	0	0	0	0	0.00521676	0.00899575	0.0236315	0	0.00358401	0	0	0	0	0	0	0	0.0311468	0.0296504
168	264.13	-1	263.122	0.48	C14H20N2O1S1	Ibudilast C14H18N2O1 + H2S1 -> C14H20N2O1S1	5		0.0646287	0.0391886	0.0644588	0	0	0	0	0	0	0	0	0	0.0475024	0	0	0.00671893	0.00925767	0	0	0	0	0	0	0	0	0	0	0.00673183	0.00341749	0.00634092	0	0	0	0	0	0.185609	0	0	0	0	0
168	264.13	-1	263.122	0.48	C14H20N2O1S1	Ibudilast C14H18N2O1 + H2S1 -> C14H20N2O1S1	6		0	0.0136133	0.00664317	0	0	0	0.0289964	0.0150057	0	0	0	0	0	0	0	0.0320562	0.0142638	0.0102772	0	0.0881252	0	0.024164	0	0.0181864	0	0	0	0	0	0	0.00584608	0	0	0	0	0	0	0	0	0.0256611	0.00823632
168	264.13	-1	263.122	0.48	C14H20N2O1S1	Ibudilast C14H18N2O1 + H2S1 -> C14H20N2O1S1	7		0	0	0	0	0	0	0	0	0	0	0	0	0	0	0	0	0	0	0	0	0	0	0	0	0	0	0	0	0	0	0	0	0	0	0	0	0	0	0	0	0
168	264.13	-1	263.122	0.48	C14H20N2O1S1	Ibudilast C14H18N2O1 + H2S1 -> C14H20N2O1S1	8		0	0	0	0	0	0	0	0	0	0	0	0	0	0	0	0	0	0	0	0	0	0	0	0	0	0	0	0	0	0	0	0	0	0	0	0	0	0	0	0	0
168	264.13	-1	263.122	0.48	C14H20N2O1S1	Ibudilast C14H18N2O1 + H2S1 -> C14H20N2O1S1	9		0	0	0	0	0	0	0	0	0	0	0	0	0	0	0	0	0	0	0	0	0	0	0	0	0	0	0	0	0	0	0	0	0	0	0	0	0	0	0	0	0
168	264.13	-1	263.122	0.48	C14H20N2O1S1	Ibudilast C14H18N2O1 + H2S1 -> C14H20N2O1S1	10		0	0	0	0	0	0	0	0	0	0	0	0	0	0	0	0	0	0	0	0	0	0	0	0	0	0	0	0	0	0	0	0	0	0	0	0	0	0	0	0	0
168	264.13	-1	263.122	0.48	C14H20N2O1S1	Ibudilast C14H18N2O1 + H2S1 -> C14H20N2O1S1	11		0	0	0.0140119	0	0	0	0	0	0	0	0	0	0	0	0	0	0	0	0	0	0	0	0	0	0	0	0	0	0	0	0	0	0	0	0	0	0	0	0	0	0
168	264.13	-1	263.122	0.48	C14H20N2O1S1	Ibudilast C14H18N2O1 + H2S1 -> C14H20N2O1S1	12		0	0	0	0	0	0	0	0	0	0	0	0	0	0	0	0	0	0	0	0	0	0	0	0	0	0	0	0	0	0	0	0	0	0	0	0	0	0	0	0	0
168	264.13	-1	263.122	0.48	C14H20N2O1S1	Ibudilast C14H18N2O1 + H2S1 -> C14H20N2O1S1	13		0	0	0	0	0	0	0	0	0	0	0	0	0	0	0	0	0	0	0	0	0	0	0	0	0	0	0	0	0	0	0	0	0	0	0	0	0	0	0	0	0
168	264.13	-1	263.122	0.48	C14H20N2O1S1	Ibudilast C14H18N2O1 + H2S1 -> C14H20N2O1S1	14		0	0	0	0	0.0815133	0	0	0	0	0	0.11698	0	0	0	0	0	0	0	0	0	0	0	0	0	0	0	0	0	0	0	0	0	0	0.223418	0	0	0.29445	0	0.185275	0	0
170	757.562	1	758.569	0.48	C42H80N1O8P1	PC(14:0/20:2(11Z,14Z)) C42H80N1O8P1	0		0.665143	0.679318	0.653173	0.625639	0.633734	0.635223	0.635625	0.639723	0.659277	0.683	0.680045	0.674746	0.680595	0.681154	0.632839	0.679125	0.679249	0.680773	0.671624	0.667447	0.672176	0.681783	0.681041	0.680494	0.677666	0.679884	0.681727	0.678927	0.661928	0.673256	0.658724	0.66376	0.678321	0.679024	0.678966	0.635863	0.679102	0.678364	0.678322	0.390348	0.403906
170	757.562	1	758.569	0.48	C42H80N1O8P1	PC(14:0/20:2(11Z,14Z)) C42H80N1O8P1	1		0.303044	0.317603	0.300521	0.291021	0.295608	0.29405	0.296253	0.294296	0.304101	0.31336	0.317195	0.310594	0.314526	0.313222	0.291914	0.314681	0.314939	0.315649	0.309069	0.308927	0.312219	0.313957	0.316677	0.316024	0.318171	0.315056	0.315895	0.314204	0.308592	0.312367	0.304184	0.309559	0.314436	0.315111	0.31538	0.29547	0.314108	0.315769	0.317918	0.222112	0.220853
170	757.562	1	758.569	0.48	C42H80N1O8P1	PC(14:0/20:2(11Z,14Z)) C42H80N1O8P1	2		0	0	0	0	0	0	0	0	0	0	0	0	0	0	0	0	0	0	0	0	0	0	0	0	0	0	0	0	0	0	0	0	0	0	0	0	0	0	0	0	0
170	757.562	1	758.569	0.48	C42H80N1O8P1	PC(14:0/20:2(11Z,14Z)) C42H80N1O8P1	3		0.0245868	2.8324e-05	0.0414932	0.0728569	0.0587829	0.0599147	0.0529518	0.0565307	0.0272942	0	0	0.0119201	0	0	0.0597413	0	0	4.45753e-05	0.0133557	0.0185007	0.0109821	0	0	0	0	0	0	0	0.025822	0.00922964	0.0259775	0.0238429	0	0	0	0.0606254	0.000517198	0	0	0.170612	0.169629
170	757.562	1	758.569	0.48	C42H80N1O8P1	PC(14:0/20:2(11Z,14Z)) C42H80N1O8P1	4		0.00490882	0.000984172	0.00142649	0.00796057	0.00872877	0.00888132	0.0115405	0.00620242	0.00731801	0	5.84729e-05	4.48343e-05	0	0	0.0125374	0.00183585	0.00351069	0.00106513	0.00324702	0.00162755	0.00190949	0	0	0	0.000234645	0	0	0.00383088	0	0.0017662	0.0072356	0.000202206	0.00372403	0	0.001972	0.00388109	0.000107296	0.000659372	0	0.103619	0.0989231
170	757.562	1	758.569	0.48	C42H80N1O8P1	PC(14:0/20:2(11Z,14Z)) C42H80N1O8P1	5		0.00113273	0.000507804	0.00162971	0.00139631	0.00221237	0.00140931	0.00192204	0.00203162	0.00125168	0.000926554	0.000799916	0.00115497	0.0020017	0.00276363	0.00140732	0.00210648	0.000809994	0.00115212	0.00163559	0.00245277	0.00160832	0.00220797	0.000715644	0.000972633	0.000449759	0.00105593	0.00118475	0.00171523	0.00220311	0.00268905	0.00205806	0.000962421	0.00149595	0.00023935	0.00158672	0.00214867	0.00211475	0.00264719	0.00147682	0.0620714	0.0595028
170	757.562	1	758.569	0.48	C42H80N1O8P1	PC(14:0/20:2(11Z,14Z)) C42H80N1O8P1	6		0	0.00032474	7.15762e-05	0.000147077	0	6.84405e-05	0.000432215	0	0.0001061	0.000472909	0.000254906	0.000372708	0.000537681	0.000260248	0.000229153	0.000432285	0.000499828	0.000448581	0.000383588	0.000389133	0.00046391	0.000441215	0.000312522	0.000488283	0.000837923	0.000410373	0.000352499	0.000182912	0.000257152	0.000126951	0.000675741	0.000326781	0.000141371	0.00141276	0	9.5181e-05	0.000733096	0.000512362	0.00052625	0.0313159	0.0289285
170	757.562	1	758.569	0.48	C42H80N1O8P1	PC(14:0/20:2(11Z,14Z)) C42H80N1O8P1	7		0	0	0	0	0	0	0	0	4.82366e-05	0	0	0	0	0	0	2.02759e-05	0	0	1.69371e-05	0	0	0	4.06615e-05	0	0	0	0	0	0	2.87521e-05	2.14924e-05	0	0	0	0	0	0	0	0	0.015103	0.0140378
170	757.562	1	758.569	0.48	C42H80N1O8P1	PC(14:0/20:2(11Z,14Z)) C42H80N1O8P1	8		0	0	2.81601e-05	0	0	0	0	0	0	0	0	0	0	0	0	0	0	0	0	0	0	0	0	0	0	0	0	2.48026e-05	0	0	0	0	0	0	0	0	0	0	0	0.00107817	0.00175674
170	757.562	1	758.569	0.48	C42H80N1O8P1	PC(14:0/20:2(11Z,14Z)) C42H80N1O8P1	9		0	0	0	0	0	1.16772e-05	0	0	0	0	0	0	0	0	0	0	1.15116e-05	0	0	0	0	0	0	0	0	0	0	0	1.0664e-05	0	0	0	0	0	0	0	0	0	0	0.00226812	0.00206251
170	757.562	1	758.569	0.48	C42H80N1O8P1	PC(14:0/20:2(11Z,14Z)) C42H80N1O8P1	10		0	0	0	0	0	0	0	0	0	0	0	0	0	0	0	0	0	0	0	0	0	0	0	0	0	0	0	0	0	0	0	0	0	0	0	0	0	0	0	0.000256208	8.85213e-05
170	757.562	1	758.569	0.48	C42H80N1O8P1	PC(14:0/20:2(11Z,14Z)) C42H80N1O8P1	11		0	0	0	0	0	0	0	0	0	0	0	0	0.000213236	0	9.17594e-05	0	0	0	0	0	0	0	0	0	0	0	0	0	0	0	0	0	0	0	0	0	0	0.000190701	0	0.000214444	0
170	757.562	1	758.569	0.48	C42H80N1O8P1	PC(14:0/20:2(11Z,14Z)) C42H80N1O8P1	12		0	0	0	0	0	0	0	0	0	0	0	0	0	0	0	0	0	0	0	0	0	0	0	0	0	0	0	0	0	0	0	0	0	0	0	0	0	0	0	0	0
170	757.562	1	758.569	0.48	C42H80N1O8P1	PC(14:0/20:2(11Z,14Z)) C42H80N1O8P1	13		0	0	0	0	0	0	0	0	0	0	0	0	0	0	0	0	0	0	0	0	0	0	0	0	0	0	0	0	0	0	0	0	0	0	0	0	0	0	0	0	0
170	757.562	1	758.569	0.48	C42H80N1O8P1	PC(14:0/20:2(11Z,14Z)) C42H80N1O8P1	14		0	0	0	0	0	0	0	0	0	0	0	0	0	0	0	0	0	0	0	0	0	0	0	0	0	0	0	0	0	0	0	0	0	0	0	0	0	0	0	0	0
170	757.562	1	758.569	0.48	C42H80N1O8P1	PC(14:0/20:2(11Z,14Z)) C42H80N1O8P1	15		0	0	0	0	0	0	0	0	0	0	0	0	0	0	0	0	0	0	0	0	0	0	0	0	0	0	0	0	0	0	0	0	0	0	0	0	0	0	0	0	0
170	757.562	1	758.569	0.48	C42H80N1O8P1	PC(14:0/20:2(11Z,14Z)) C42H80N1O8P1	16		0	0	0	0	0	0	0	0	0	0	0	0	0	0	0	0	0	0	0	0	0	0	0	0	0	0	0	0	0	0	0	0	0	0	0	0	0	0	0	0	0
170	757.562	1	758.569	0.48	C42H80N1O8P1	PC(14:0/20:2(11Z,14Z)) C42H80N1O8P1	17		0	0	0	0	0	0	0	0	0	0	0	0	0	2.43278e-05	0	0	0	0	0	0	0	0	0	0	0	0	0	0	0	0	0	0	0	0	0	0	0	0	0	0	0
170	757.562	1	758.569	0.48	C42H80N1O8P1	PC(14:0/20:2(11Z,14Z)) C42H80N1O8P1	18		0	0	0	0	0	0	0	0	0	0	0	0	0	0	0	0	0	0	0	0	0	0	0	0	0	0	0	0	0	0	0	0	0	0	0	2.39071e-05	0	0	0	0	0
170	757.562	1	758.569	0.48	C42H80N1O8P1	PC(14:0/20:2(11Z,14Z)) C42H80N1O8P1	19		0	0	0	0	0	0	0	0	0	0	0	0	0	0	0	0	0	0	0	0	0	0	0	0	0	0	0	0	0	0	0	0	0	0	0	0	0	0	0	0	0
170	757.562	1	758.569	0.48	C42H80N1O8P1	PC(14:0/20:2(11Z,14Z)) C42H80N1O8P1	20		0	0	0	0	0	0	0	0	0	0	0	0	0	0	0	0	0	0	0	0	0	0	0	0	0	0	0	0	0	0	0	0	0	0	0	0	0	0	0	0	0
170	757.562	1	758.569	0.48	C42H80N1O8P1	PC(14:0/20:2(11Z,14Z)) C42H80N1O8P1	21		0	0	0	0	0	0	0	0	0	0	0	0	0	0	0	0	0	0	0	0	0	0	0	0	0	0	0	0	0	0	0	0	0	0	0	0	0	0	0	0	0
170	757.562	1	758.569	0.48	C42H80N1O8P1	PC(14:0/20:2(11Z,14Z)) C42H80N1O8P1	22		0	0	0	0	0	0	0	0	0	0	0	0	0	0	0	0	0	0	0	0	0	0	0	0	0	0	0	0	0	0	0	0	0	0	0	0	0	0	0	0	0
170	757.562	1	758.569	0.48	C42H80N1O8P1	PC(14:0/20:2(11Z,14Z)) C42H80N1O8P1	23		7.91945e-05	0	0.000198428	0	0.000131009	0.000213172	0	0.000165896	0.000124152	6.10275e-05	0.00027337	0.000104664	0.000203377	0	0.000137601	0.000329312	0.000174283	0.000381393	0	0.00014628	0	0	0	0.000263006	0.000211065	0.000351362	0	9.63144e-05	0	0	0	6.8046e-05	0.000275559	0	0.000410289	0.000379103	0	0.000130116	0	0.000182892	0
170	757.562	1	758.569	0.48	C42H80N1O8P1	PC(14:0/20:2(11Z,14Z)) C42H80N1O8P1	24		0	0	0	0	0.000173019	0	0	0	0	0	0	0	0	0	0	0	0	0	0	0	0	0	0	0	0	0	0	0	0	0	0	0	0	0	0	0	0	0	0	0	0
170	757.562	1	758.569	0.48	C42H80N1O8P1	PC(14:0/20:2(11Z,14Z)) C42H80N1O8P1	25		0.000298506	0.000188202	0.000228806	0.000100332	9.46981e-05	0	0	5.33572e-05	0	0	3.72437e-05	0.000284922	0.000101936	0.000268377	0.000224701	0.000305	0.000237206	0.00021476	0	0	0	0	0	0	8.57793e-05	4.99103e-05	0.000620392	0.000501103	0.000590555	3.54798e-05	0	0.000153474	0	0.000112556	0.000642561	0.00041031	0.000154923	0.000301027	0.000272334	0.000228672	0
170	757.562	1	758.569	0.48	C42H80N1O8P1	PC(14:0/20:2(11Z,14Z)) C42H80N1O8P1	26		0	2.08653e-05	2.06894e-05	0.00011251	0	0	7.88374e-05	3.27943e-05	1.73549e-05	0	0	0	0	2.08828e-05	0	0	0	0	0	5.09111e-05	0	0	3.57016e-05	3.87237e-05	2.15034e-05	0	0	0	0	0	7.92879e-05	0	1.15993e-05	0	0	0	0	0	0	0	7.08852e-05
170	757.562	1	758.569	0.48	C42H80N1O8P1	PC(14:0/20:2(11Z,14Z)) C42H80N1O8P1	27		0.000428041	0.000581892	0.000399997	0.000603422	0.000306989	5.45001e-05	0.000707927	0.000511165	0.000254435	0.00129192	0.00063168	0.000310336	0.00105624	0.00180902	0.000571418	0.000680807	0.000423828	0.000197242	0.000277335	0.000289052	0.00060667	0.000951763	0.000757609	0.000919417	0.00153846	0.00206832	6.89646e-05	0.00041144	0.00026708	0.000233092	0.000716418	0.000705594	0.000666936	0.00253659	0.000704122	0.00065814	0.00216863	0.000867905	0.000970989	0.000299759	0.000219133
170	757.562	1	758.569	0.48	C42H80N1O8P1	PC(14:0/20:2(11Z,14Z)) C42H80N1O8P1	28		0	0	8.34972e-05	0	9.87426e-05	0	0	0	0	0	0	0	0	0	0	0	0	0	0	0	0	0	0	0	0	0	0	0	0	0	0	0	0	0	0	0	0	0	0	0	0
170	757.562	1	758.569	0.48	C42H80N1O8P1	PC(14:0/20:2(11Z,14Z)) C42H80N1O8P1	29		0.000379233	0.000442978	0.000724749	0.000162714	0.000129481	0.000173643	0.000489193	0.000405214	0.000207841	0.000887204	0.000508137	0.000467595	0.000763936	0.000477821	0.000305938	0.000484442	0.000144304	7.4275e-05	0.000272503	0.000169915	3.40286e-05	0.000658569	0.00041963	0.000799866	0.000783588	0.00112426	0.000150895	0.000106204	0.000329892	0.000170446	0.000312289	0.000419381	0.000927887	0.00156348	0.000338408	0.000444769	0.000994948	0.000538896	0.000514503	0.000213386	2.13711e-05
170	757.562	1	758.569	0.48	C42H80N1O8P1	PC(14:0/20:2(11Z,14Z)) C42H80N1O8P1	30		0	0	0	0	0	0	0	0	0	0	0.000196189	0	0	0	0	0	0	0	0	0	0	0	0	0	0	0	0	0	0	0	1.63712e-05	0	0	0	0	0	0	2.00005e-05	0	0	0
170	757.562	1	758.569	0.48	C42H80N1O8P1	PC(14:0/20:2(11Z,14Z)) C42H80N1O8P1	31		0	0	0	0	0	0	0	0	0	0	0	0	0	0	0	0	0	0	0	0	0	0	0	0	0	0	0	0	0	0	0	0	0	0	0	0	0	0	0	7.59743e-05	0
170	757.562	1	758.569	0.48	C42H80N1O8P1	PC(14:0/20:2(11Z,14Z)) C42H80N1O8P1	32		0	0	0	0	0	0	0	0	0	0	0	0	0	0	0	0	0	0	0	0	0	0	0	0	0	0	0	0	0	0	0	0	0	0	0	0	0	0	0	0	0
170	757.562	1	758.569	0.48	C42H80N1O8P1	PC(14:0/20:2(11Z,14Z)) C42H80N1O8P1	33		0	0	0	0	0	0	0	0	0	0	0	0	0	0	0	0	0	0	0	0	0	0	0	0	0	0	0	0	0	0	0	0	0	0	0	0	0	0	0	0	0
170	757.562	1	758.569	0.48	C42H80N1O8P1	PC(14:0/20:2(11Z,14Z)) C42H80N1O8P1	34		0	0	0	0	0	0	0	4.76897e-05	0	0	0	0	0	0	0	0	0	0	0	0	0	0	0	0	0	0	0	0	0	0	0	0	0	0	0	0	0	0	0	0	0
170	757.562	1	758.569	0.48	C42H80N1O8P1	PC(14:0/20:2(11Z,14Z)) C42H80N1O8P1	35		0	0	0	0	0	0	0	0	0	0	0	0	0	0	0	0	0	0	0	0	0	0	0	0	0	0	0	0	0	9.7217e-05	0	0	0	0	0	0	0	0	0	0	0
170	757.562	1	758.569	0.48	C42H80N1O8P1	PC(14:0/20:2(11Z,14Z)) C42H80N1O8P1	36		0	0	0	0	0	0	0	0	0	0	0	0	0	0	0	0	0	0	0.0001184	0	0	0	0	0	0	0	0	0	0	0	0	0	0	0	0	0	0	0	0	0	0
170	757.562	1	758.569	0.48	C42H80N1O8P1	PC(14:0/20:2(11Z,14Z)) C42H80N1O8P1	37		0	0	0	0	0	0	0	0	0	0	0	0	0	0	0	0	0	0	0	0	0	0	0	0	0	0	0	0	0	0	0	0	0	0	0	0	0	0	0	0	0
170	757.562	1	758.569	0.48	C42H80N1O8P1	PC(14:0/20:2(11Z,14Z)) C42H80N1O8P1	38		0	0	0	0	0	0	0	0	0	0	0	0	0	0	0	0	0	0	0	0	0	0	0	0	0	0	0	0	0	0	0	0	0	0	0	0	0	0	0	0	0
170	757.562	1	758.569	0.48	C42H80N1O8P1	PC(14:0/20:2(11Z,14Z)) C42H80N1O8P1	39		0	0	0	0	0	0	0	0	0	0	0	0	0	0	0	0	0	0	0	0	0	0	0	0	0	0	0	0	0	0	0	0	0	0	0	0	0	0	0	0	0
170	757.562	1	758.569	0.48	C42H80N1O8P1	PC(14:0/20:2(11Z,14Z)) C42H80N1O8P1	40		0	0	0	0	0	0	0	0	0	0	0	0	0	0	0	0	0	0	0	0	0	0	0	0	0	0	0	0	0	0	0	0	0	0	0	0	0	0	0	0	0
170	757.562	1	758.569	0.48	C42H80N1O8P1	PC(14:0/20:2(11Z,14Z)) C42H80N1O8P1	41		0	0	0	0	0	0	0	0	0	0	0	0	0	0	0	0	0	0	0	0	0	0	0	0	0	0	0	0	0	0	0	0	0	0	0	0	0	0	0	0	0
170	757.562	1	758.569	0.48	C42H80N1O8P1	PC(14:0/20:2(11Z,14Z)) C42H80N1O8P1	42		0	0	0	0	0	0	0	0	0	0	0	0	0	0	0	0	0	0	0	0	0	0	0	0	0	0	0	0	0	0	0	0	0	0	0	0	0	0	0	0	0
172	785.593	1	786.599	0.48	C44H84N1O8P1	PC(18:1(9Z)/18:1(9Z)) C44H84N1O8P1	0		0.662301	0.660782	0.658176	0.64907	0.661576	0.660483	0.651667	0.658681	0.655541	0.649281	0.648622	0.660221	0.642374	0.651493	0.658424	0.654158	0.651024	0.652292	0.646594	0.645339	0.64704	0.643894	0.653367	0.639669	0.634333	0.649408	0.660765	0.667081	0.658343	0.663809	0.650121	0.649261	0.646706	0.619411	0.659436	0.659085	0.638323	0.654691	0.654699	0.532132	0.542868
172	785.593	1	786.599	0.48	C44H84N1O8P1	PC(18:1(9Z)/18:1(9Z)) C44H84N1O8P1	1		0.286801	0.286354	0.292125	0.297202	0.29608	0.301196	0.29732	0.289155	0.296293	0.288151	0.288708	0.287808	0.28531	0.291378	0.285334	0.29821	0.301784	0.299406	0.297575	0.298629	0.291677	0.295382	0.29052	0.292772	0.292665	0.296053	0.291605	0.29427	0.300504	0.292313	0.289889	0.293041	0.290494	0.287325	0.300379	0.294951	0.288107	0.296523	0.294544	0.291685	0.290499
172	785.593	1	786.599	0.48	C44H84N1O8P1	PC(18:1(9Z)/18:1(9Z)) C44H84N1O8P1	2		0	0	0	0	0	0	0	0	0	0	0	0	0	0	0	0	0	0	0	0	0	0	0	0	0	0	0	0	0	0	0	0	0	0	0	0	0	0	0	0	0
172	785.593	1	786.599	0.48	C44H84N1O8P1	PC(18:1(9Z)/18:1(9Z)) C44H84N1O8P1	3		0.0252243	0.0290849	0.0260178	0.0288874	0.026979	0.0260099	0.0313451	0.0297459	0.030446	0.0315328	0.0339668	0.0335303	0.0316419	0.0286035	0.0339233	0.0245974	0.0284995	0.0366072	0.0337194	0.0349035	0.040912	0.0336684	0.0318811	0.0412867	0.0402021	0.00643498	0.0366465	0.027691	0.0263622	0.0284873	0.0376719	0.0302444	0.0361232	0.0408032	0.0264407	0.0333341	0.026777	0.0264951	0.0319873	0.0945806	0.0931066
172	785.593	1	786.599	0.48	C44H84N1O8P1	PC(18:1(9Z)/18:1(9Z)) C44H84N1O8P1	4		0.00207126	0.00217595	0.000131059	0.00264003	0.000244704	0.00144065	0.00145119	0.000879333	0.00199895	0.00147785	0.00549961	0.00317826	0.00387458	0.00188917	0.000890195	0.00475285	0.00289571	0.00155393	0.00377033	0.00341369	0.00383193	0.00230167	0.00300957	0.00377038	0.00419485	0.00442043	0.0014856	0.00224622	0.00220415	0.00175782	0.00381105	0.0031809	0.00320569	0.00543994	0	0.000134071	0.00333552	0	0.000446836	0.0432913	0.0399624
172	785.593	1	786.599	0.48	C44H84N1O8P1	PC(18:1(9Z)/18:1(9Z)) C44H84N1O8P1	5		0	0	0	0	0	0	0	0	0	0	0	0	0	0	0	0	0	0	0	0	0	0	0	0	0	0.000757604	0	0	0	0	0	0	0	0	0	0	0	0	0.000295319	0.0177906	0.0174366
172	785.593	1	786.599	0.48	C44H84N1O8P1	PC(18:1(9Z)/18:1(9Z)) C44H84N1O8P1	6		0	0.000192183	0.000112117	0.000219129	0.00061721	0	0	0	0	0	0	0	0.000293562	0	0	0	0	0	0	0	0	0	0	0	0	0	0	0	0	0	0	0	0	0	0	0	0	0.000257453	0	0.00367796	0.00330996
172	785.593	1	786.599	0.48	C44H84N1O8P1	PC(18:1(9Z)/18:1(9Z)) C44H84N1O8P1	7		0.00191344	0.000125172	0	0.000111079	0.000206013	0	0	0	0	0.000188666	0	8.48145e-05	0	0	0.000763559	0	0	0	0	0	0	7.56462e-05	0	0	0.000113401	0.000196188	0	0	0	0	0	0	0	0	0	0	0.000122587	0	0	0.000600631	6.43203e-05
172	785.593	1	786.599	0.48	C44H84N1O8P1	PC(18:1(9Z)/18:1(9Z)) C44H84N1O8P1	8		0	0	0	0	0	0	0	0	0.000833289	0	0	0	0	0	0	0	0	0	0.000221672	0	0	0	0	0	0	0	0.00140381	0	0	0	0	0	0	0	0	0	0	0	0	0.000822736	0
172	785.593	1	786.599	0.48	C44H84N1O8P1	PC(18:1(9Z)/18:1(9Z)) C44H84N1O8P1	9		0	0	0	0	0	0	0	0	0	0	0	0	0	0	0	0	0	0	0	0	0	0	0	0	0	0	0	0	0	0	0	0	0	0	0	0	0	0	0	0	0
172	785.593	1	786.599	0.48	C44H84N1O8P1	PC(18:1(9Z)/18:1(9Z)) C44H84N1O8P1	10		0	0	0	0	0	0	0	0	0	0	0	0	0	0	0	0	0	0	0	0	0	0	0	0	0	0	0	0	0	0	0	0	0	0	0	0	0	0	0	0	0
172	785.593	1	786.599	0.48	C44H84N1O8P1	PC(18:1(9Z)/18:1(9Z)) C44H84N1O8P1	11		0	0	0	0	0	0	0	0	0	0	0	0	0	0	0	0	0	0	0	0	0	0	0	0	0	0	0	0	0	0	0	0	0	0	0	0	0	0	0	0	0
172	785.593	1	786.599	0.48	C44H84N1O8P1	PC(18:1(9Z)/18:1(9Z)) C44H84N1O8P1	12		0	0	0	0	0	0	0	0	0	0	0	0	0	0	0	0	0	0	0	0	0	0	0	0	0	0	0	0	0	0	0	0	0	0	0	0	0	0	0	0	0
172	785.593	1	786.599	0.48	C44H84N1O8P1	PC(18:1(9Z)/18:1(9Z)) C44H84N1O8P1	13		0	0	0	0	0	0	0	0	0	0	0	0	0	0	0	0	0	0	0	0	0	0	0	0	0	0	0	0	0	0	0	0	0	0	0	0	0	0	0	0	0
172	785.593	1	786.599	0.48	C44H84N1O8P1	PC(18:1(9Z)/18:1(9Z)) C44H84N1O8P1	14		0	0	0	0	0	0	0	0	0	0	0	0	0	0	0	0	0	0	0	0	0	0	0	0	0	0	0	0	0	0	0	0	0	0	0	0	0	0	0	0	0
172	785.593	1	786.599	0.48	C44H84N1O8P1	PC(18:1(9Z)/18:1(9Z)) C44H84N1O8P1	15		0	0	0	0	0	0	0	0	0	0	0	0	0	0	0	0	0	0	0	0	0	0	0	0	0	0	0	0	0	0	0	0	0	0	0	0	0	0	0	0	0
172	785.593	1	786.599	0.48	C44H84N1O8P1	PC(18:1(9Z)/18:1(9Z)) C44H84N1O8P1	16		0	0	0	0	0	0	0	0	0	0	0	0	0	0	0	0	0	0	0	0	0	0	0	0	0	0	0	0	0	0	0	0	0	0	0	0	0	0	0	0	0
172	785.593	1	786.599	0.48	C44H84N1O8P1	PC(18:1(9Z)/18:1(9Z)) C44H84N1O8P1	17		0	0	0	0	0	0	0	0	0	0	0	0	0	0	0	0	0	0	0	0	0	0	0	0	0	0	0	0	0	0	0	0	0	0	0	0	0	0	0	0	0
172	785.593	1	786.599	0.48	C44H84N1O8P1	PC(18:1(9Z)/18:1(9Z)) C44H84N1O8P1	18		0	0	0	0	0	0	0	0	0	0	0	0	0	0	0	0	0	0	0	0	0	0	0	0	0	0	0	0	0	0	0	0	0	0	0	0	0	0	0	0	0
172	785.593	1	786.599	0.48	C44H84N1O8P1	PC(18:1(9Z)/18:1(9Z)) C44H84N1O8P1	19		0	0	0	0	0	0	0	0	0	0	0	0	0	0	0	0	0	0	0	0	0	0	0	0	0	0	0	0	0	0	0	0	0	0	0	0	0	0	0	0	0
172	785.593	1	786.599	0.48	C44H84N1O8P1	PC(18:1(9Z)/18:1(9Z)) C44H84N1O8P1	20		0	0	0	0	0	0	0	0	0	0	0	0	0	0	0	0	0	0	0	0	0	0	0	0	0	0	0	0	0	0	0	0	0	0	0	0	0	0	0	0	0
172	785.593	1	786.599	0.48	C44H84N1O8P1	PC(18:1(9Z)/18:1(9Z)) C44H84N1O8P1	21		0	0	0	0	0	0	0	0	0	0	0	0	0	0	0	0	0	0	0	0	0	0	0	0	0	0	0	0	0	0	0	0	0	0	0	0	0.000419648	0	0	0	0
172	785.593	1	786.599	0.48	C44H84N1O8P1	PC(18:1(9Z)/18:1(9Z)) C44H84N1O8P1	22		0	0	0	0	0	0	0.000268927	0	0	0	0	0	0	0	0	0	0	0	0	0	0	0	0	0	0	0	0	0	0	0.000443174	0	0.000146696	0	0	0	0	0	0	0	0	0
172	785.593	1	786.599	0.48	C44H84N1O8P1	PC(18:1(9Z)/18:1(9Z)) C44H84N1O8P1	23		0.000389862	0.000848471	0.00098375	0	0	0	0	0.000888165	0	0	0	0.00111328	0.00108766	0.000503558	0.00152233	0.0007552	0.000484258	7.49589e-05	0	0	0	0	0.000306529	0	0	0	0	0	0.000493621	0	0	0	0	0.000456417	0	0	0.000632346	0	0	0	0
172	785.593	1	786.599	0.48	C44H84N1O8P1	PC(18:1(9Z)/18:1(9Z)) C44H84N1O8P1	24		0	0	0	0	0	0	0	0.000258719	0	0	8.00216e-05	0	0	0	0	0	0	0	0	0	0.000458711	0	0	0	0	0	0	0	0	0	0	0	0	0	0	0	0	0	0	0	0
172	785.593	1	786.599	0.48	C44H84N1O8P1	PC(18:1(9Z)/18:1(9Z)) C44H84N1O8P1	25		0.00112512	0.000935488	0.000158902	0.000308432	0	0.000745876	0.00152411	0.00122028	0.00125009	0.00289978	0.00124416	0.00176475	0.00184913	0.00253515	0.0043503	0.000585826	0.00145269	0.00108437	0.00215854	0.000654424	0.000309547	0.00304372	0.00111853	0.00108522	0.00140295	0.000449927	0.00203827	0.000873545	0.00134537	0.00053667	0.00129236	0.00197414	0.000951253	0.000557722	0.000913634	0.000732869	0.000113327	0.00396701	0.00224869	0.000769577	0.000463164
172	785.593	1	786.599	0.48	C44H84N1O8P1	PC(18:1(9Z)/18:1(9Z)) C44H84N1O8P1	26		0	0.000499089	0.000446198	0	0	0	0	0	0	0.000329608	0.000301341	0.000264853	0.00142887	0.000588875	0	0	0	7.89823e-05	0	0.000157273	0.000226532	0.00019643	0	0.000603538	0.000839369	0.000247993	0.000496588	8.41505e-05	0.000299365	0.00053712	5.7461e-05	0	0.000135194	0.000795982	0	0	0.00185152	0.000340243	0	0.000191505	0
172	785.593	1	786.599	0.48	C44H84N1O8P1	PC(18:1(9Z)/18:1(9Z)) C44H84N1O8P1	27		0.0117216	0.0124478	0.015844	0.013171	0.00922171	0.00685251	0.00924486	0.0136846	0.00889429	0.0159798	0.0132324	0.00858553	0.0212693	0.0163041	0.0116787	0.0112551	0.00903814	0.00624129	0.010511	0.0106237	0.00975714	0.0135042	0.0125662	0.0128615	0.0167238	0.0258114	0.00447817	0.00619638	0.0067871	0.007932	0.0106322	0.0132708	0.0145202	0.0256742	0.00996083	0.00861547	0.0241038	0.0129607	0.0119033	0.00945357	0.00859319
172	785.593	1	786.599	0.48	C44H84N1O8P1	PC(18:1(9Z)/18:1(9Z)) C44H84N1O8P1	28		0.0040696	0.00493024	0.00499785	0.00648216	0.00228067	0.00221406	0.00467925	0.00473949	0.00338928	0.00810352	0.00692421	0.00258545	0.00820234	0.00514864	0.0024374	0.00520314	0.00367333	0.00179199	0.00419282	0.00407601	0.00470458	0.00614897	0.00562746	0.00649919	0.00734621	0.011883	0.00108082	0.00155774	0.00287357	0.00371646	0.00538592	0.00703473	0.00612355	0.0142821	0.00152496	0.00244988	0.0116798	0.00476543	0.00366866	0.00340051	0.00303537
172	785.593	1	786.599	0.48	C44H84N1O8P1	PC(18:1(9Z)/18:1(9Z)) C44H84N1O8P1	29		0.00217173	0.00162497	0.00100791	0.00190849	0.00110653	0.000665056	0.00249917	0.000747285	0.00135431	0.00195947	0.000995593	0.000863138	0.00266862	0.001556	0.000675791	0.000395886	0.0011484	0.000869876	0.00125723	0.00220362	0.00108227	0.00178521	0.00142212	0.00134271	0.00217915	0.00433735	0	0	0.000787877	0.000467782	0.000982766	0.001847	0.00174081	0.00476085	0.00134537	0.000697298	0.00432697	0	0.000207339	0.00123441	0.000661833
172	785.593	1	786.599	0.48	C44H84N1O8P1	PC(18:1(9Z)/18:1(9Z)) C44H84N1O8P1	30		0.000121954	0	0	0	0	0.000392147	0	0	0	9.6498e-05	0.000426046	0	0	0	0	8.73508e-05	0	0	0	0	0	0	0	0.000110301	0	0	0	0	0	0	0.000155817	0	0	0.000493832	0	0	0.000102094	0	0	0.00036968	0
172	785.593	1	786.599	0.48	C44H84N1O8P1	PC(18:1(9Z)/18:1(9Z)) C44H84N1O8P1	31		0	0	0	0	0.0016882	0	0	0	0	0	0	0	0	0	0	0	0	0	0	0	0	0	0	0	0	0	0	0	0	0	0	0	0	0	0	0	0	0	0	0	0
172	785.593	1	786.599	0.48	C44H84N1O8P1	PC(18:1(9Z)/18:1(9Z)) C44H84N1O8P1	32		0	0	0	0	0	0	0	0	0	0	0	0	0	0	0	0	0	0	0	0	0	0	0	0	0	0	0	0	0	0	0	0	0	0	0	0	0	0	0	0	0
172	785.593	1	786.599	0.48	C44H84N1O8P1	PC(18:1(9Z)/18:1(9Z)) C44H84N1O8P1	33		0	0	0	0	0	0	0	0	0	0	0	0	0	0	0	0	0	0	0	0	0	0	0.000181342	0	0	0	0	0	0	0	0	0	0	0	0	0	0	0	0	0	0
172	785.593	1	786.599	0.48	C44H84N1O8P1	PC(18:1(9Z)/18:1(9Z)) C44H84N1O8P1	34		0	0	0	0	0	0	0	0	0	0	0	0	0	0	0	0	0	0	0	0	0	0	0	0	0	0	0	0	0	0	0	0	0	0	0	0	0	0	0	0	0
[truncated: 7,166 more rows]
[truncated: 22 more columns]
