# Supplementary material for: Global 13C tracing and metabolic flux analysis of intact human liver tissue ex vivo
Source: Nat Metab. 2024 Aug 29;6(10):1963–75. doi: 10.1038/s42255-024-01119-3 (PMC11496108; doi:10.1038/s42255-024-01119-3)
Supplement: Supplementary file 5 — MFA model in OpenFLUX format. [file 42255_2024_1119_MOESM5_ESM.txt]

RxnID	rxnEq	rxnCTrans	rates	rxnType	basis	deviation
ala-L_IN	ala-L_i = ala-L_v	abc = abc		F
ala-L_OUT	ala-L_e = ala-L_o	abc = abc		F
arg-L_IN	arg-L_i = arg-L_v	abcdef = abcdef		F
arg-L_OUT	arg-L_e = arg-L_o	abcdef = abcdef		B
asp-L_IN	asp-L_i = asp-L_v	abcd = abcd		F
asp-L_OUT	asp-L_e = asp-L_o	abcd = abcd		B
co2_IN	co2_i = co2_c	a = a		F
co2_OUT	co2_c = co2_o	a = a		B
glc-D_IN	glc-D_i = glc-D_v	abcdef = abcdef		F
glc-D_OUT	glc-D_e = glc-D_o	abcdef = abcdef		B
gln-L_IN	gln-L_i = gln-L_v	abcde = abcde		F
gln-L_OUT	gln-L_e = gln-L_o	abcde = abcde		B
glu-L_IN	glu-L_i = glu-L_v	abcde = abcde		F
glu-L_OUT	glu-L_e = glu-L_o	abcde = abcde		B
gly_IN	gly_i = gly_v	ab = ab		F
gly_OUT	gly_e = gly_o	ab = ab		B
glyc_OUT	glyc_c = glyc_o	abc = abc		B
glycogen_IN	glycogen_i = glycogen_c	abcdef = abcdef		F
h2o_IN	h2o_i = h2o_c	X = X		F
h2o_OUT	h2o_c = h2o_o	X = X		B
h_IN	h_i = h_c	X = X		F
h_OUT	h_c = h_o	X = X		B
lac-L_OUT	lac-L_c = lac-L_o	abc = abc		B
mlthf_IN	mlthf_i = mlthf_c	a = a		F
mlthf_OUT	mlthf_c = mlthf_o	a = a		B
nh4_IN	nh4_i = nh4_c	X = X		F
nh4_OUT	nh4_c = nh4_o	X = X		B
o2_IN	o2_i = o2_c	X = X		F
pmt_IN	pmt_i = pmt_c	abcdefghijklmnop = abcdefghijklmnop		F
prot_ala_IN	prot_ala_i = prot_ala_l	abc = abc		F
prot_ala_OUT	prot_ala_c = prot_ala_o	abc = abc		B
prot_arg_IN	prot_arg_i = prot_arg_l	abcdef = abcdef		F
prot_arg_OUT	prot_arg_c = prot_arg_o	abcdef = abcdef		b
prot_asp_IN	prot_asp_i = prot_asp_l	abcd = abcd		F
prot_asp_OUT	prot_asp_c = prot_asp_o	abcd = abcd		B
prot_gln_IN	prot_gln_i = prot_gln_l	abcde = abcde		F
prot_gln_OUT	prot_gln_c = prot_gln_o	abcde = abcde		B
prot_glu_IN	prot_glu_i = prot_glu_l	abcde = abcde		F
prot_glu_OUT	prot_glu_c = prot_glu_o	abcde = abcde		B
prot_gly_IN	prot_gly_i = prot_gly_l	ab = ab		F
prot_gly_OUT	prot_gly_c = prot_gly_o	ab = ab		B
prot_ser_IN	prot_ser_i = prot_ser_l	abc = abc		F
prot_ser_OUT	prot_ser_c = prot_ser_o	abc = abc		B
ser-L_IN	ser-L_i = ser-L_v	abc = abc		F
ser-L_OUT	ser-L_e = ser-L_o	abc = abc		B
thf_IN	thf_i = thf_c	X = X		F
thf_OUT	thf_c = thf_o	X = X		B
urea_OUT	urea_c = urea_o	a = a		B
2AMACHYD	2amac_c + h2o_c = pyr_c + nh4_c	abc + X = abc + X		F
ACONTm	cit_m = icit_m	abcdef = afcbed		FR
ACONTm_R	icit_m = cit_m	abcdef = adcfeb		R
ADK1	amp_c + atp_c = adp_c + adp_c	X + X = X + X		F
AKGDm	akg_m + coa_m + nad_m = co2_m + succoa_m + nadh_m	abcde + X + X = e + badc + X		FR
AKGDm_R	co2_m + succoa_m + nadh_m = akg_m + coa_m + nad_m	a + bcde + X = cbeda + X + X		R
AKGtm	akg_c = akg_m	abcde = abcde		FR
AKGtm_R	akg_m = akg_c	abcde = abcde		R
ALATA_L	akg_c + ala-L_c = glu-L_c + pyr_c	abcde + fgh = abcde + fgh		FR
ALATA_L_R	glu-L_c + pyr_c = akg_c + ala-L_c	abcde + fgh = abcde + fgh		R
ALAmix	ala-L_v = ala-L_e	abc = abc		F
ALAtl	ala-L_l = ala-L_c	abc = abc		F
ALAtin	ala-L_v = ala-L_c	abc = abc		F
ALAtout	ala-L_c = ala-L_e	abc = abc		F
ARGN	arg-L_c + h2o_c = orn_c + urea_c	abcdef + X = abcde + f		F
ARGSL	argsuc_c = arg-L_c + 0.5 fum_c + 0.5 fum_c	abcdefghij = abcehj + 0.5 dfgi + 0.5 fdig		F
ARGSS	asp-L_c + citr-L_c + atp_c = argsuc_c + amp_c + h_c + ppi_c	abcd + efghij + X = efgahbcidj + X + X + X		F
ARGmix	arg-L_v = arg-L_e	abcdef = abcdef		F
ARGtl	arg-L_l = arg-L_c	abcdef = abcdef		F
ARGtin	arg-L_v = arg-L_c	abcdef = abcdef		F
ARGtout	arg-L_c = arg-L_e	abcdef = abcdef		F
ASPTA	akg_c + asp-L_c = glu-L_c + oaa_c	abcde + fghi = abcde + fghi		FR
ASPTA_R	glu-L_c + oaa_c = akg_c + asp-L_c	abcde + fghi = abcde + fghi		R
ASPTAm	glu-L_m + oaa_m = akg_m + asp-L_m	abcde + fghi = abcde + fghi		FR
ASPTAm_R	akg_m + asp-L_m = glu-L_m + oaa_m	abcde + fghi = abcde + fghi		R
ASPtl	asp-L_l = asp-L_c	abcd = abcd		F
ASPmix	asp-L_v = asp-L_e	abcd = abcd		F
ASPtin	asp-L_v = asp-L_c	abcd = abcd		F
ASPtout	asp-L_c = asp-L_e	abcd = abcd		F
ASPtm	asp-L_m = asp-L_c	abcd = abcd		FR
ASPtm_R	asp-L_c = asp-L_m	abcd = abcd		R
ATPS4m	adp_m + h_ims_m + h_ims_m + h_ims_m + h_ims_m + pi_m = atp_m + h2o_m + h_m + h_m + h_m	X + X + X + X + X + X = X + X + X + X + X		F
ATPtm	adp_c + atp_m = adp_m + atp_c	X + X = X + X		FR
ATPtm_R	adp_m + atp_c = adp_c + atp_m	X + X = X + X		R
CBPSam	hco3_m + atp_m + atp_m + nh4_m = cbp_m + adp_m + adp_m + h_m + h_m + pi_m	a + X + X + X = a + X + X + X + X + X		F
ATPASES	atp_c + h2o_c = adp_c + h_c + pi_c	X + X = X + X + X		F
CO2tm	co2_c = co2_m	a = a		FR
CO2tm_R	co2_m = co2_c	a = a		R
CSm	accoa_m + oaa_m + h2o_m = cit_m + coa_m + h_m	ab + cdef + X = caebfd + X + X		F
CYOOm	focytC_m + focytC_m + focytC_m + focytC_m + h_m + h_m + h_m + h_m + h_m + h_m + h_m + h_m + o2_m = ficytC_m + ficytC_m + ficytC_m + ficytC_m + h2o_m + h2o_m + h_ims_m + h_ims_m + h_ims_m + h_ims_m	X + X + X + X + X + X + X + X + X + X + X + X + X = X + X + X + X + X + X + X + X + X + X		F
CYOR-u10m	ficytC_m + ficytC_m + h_m + h_m + q10h2_m = focytC_m + focytC_m + h_ims_m + h_ims_m + h_ims_m + h_ims_m + q10_m	X + X + X + X + X = X + X + X + X + X + X + X		F
ENO	2pg_c = pep_c + h2o_c	abc = abc + X		FR
ENO_R	pep_c + h2o_c = 2pg_c	abc + X = abc		R
ETF	fadh2_m + q10_m = fad_m + q10h2_m	X + X = X + X		F
FAO16	pmtcoa_m + coa_m + nad_m + fad_m + h2o_m = tdcoa_m + accoa_m + nadh_m + fadh2_m + h_m	abcdefghijklmnop + X + X + X + X = abcdefghijklmn + op + X + X + X		F
FAO14	tdcoa_m + coa_m + nad_m + fad_m + h2o_m = ddcacoa_m + accoa_m + nadh_m + fadh2_m + h_m	abcdefghijklmn + X + X + X + X = abcdefghijkl + mn + X + X + X		F
FAO12	ddcacoa_m + coa_m + nad_m + fad_m + h2o_m = dcacoa_m + accoa_m + nadh_m + fadh2_m + h_m	abcdefghijkl + X + X + X + X = abcdefghij + kl + X + X + X		F
FAO10	dcacoa_m + coa_m + nad_m + fad_m + h2o_m = occoa_m + accoa_m + nadh_m + fadh2_m + h_m	abcdefghij + X + X + X + X = abcdefgh + ij + X + X + X		F
FAO8	occoa_m + coa_m + nad_m + fad_m + h2o_m = hexcoa_m + accoa_m + nadh_m + fadh2_m + h_m	abcdefgh + X + X + X + X = abcdef + gh + X + X + X		F
FAO6	hexcoa_m + coa_m + nad_m + fad_m + h2o_m = btcoa_m + accoa_m + nadh_m + fadh2_m + h_m	abcdef + X + X + X + X = abcd + ef + X + X + X		F
FAO4	btcoa_m + coa_m + nad_m + fad_m + h2o_m = accoa_m + accoa_m + nadh_m + fadh2_m + h_m	abcd + X + X + X + X = ab + cd + X + X + X		F
FBA	fdp_c = dhap_c + g3p_c	abcdef = ebf + dac		FR
FBA_R	dhap_c + g3p_c = fdp_c	abc + def = ebfdac		R
FBP	fdp_c + h2o_c = f6p_c + pi_c	abcdef + X = abcdef + X		F
FUMm	fum_m + h2o_m = mal-L_m	abcd + X = abcd		F
FUMtm	fum_c = 0.5 fum_m + 0.5 fum_m	abcd = 0.5 abcd + 0.5 badc		F
G3PD1	dhap_c + nadh_c + h_c = glyc3p_c + nad_c	abc + X + X = abc + X		F
G5SDxm	glu5sa_m + nad_m + h2o_m = glu-L_m + nadh_m + h_m + h_m	abcde + X + X = abcde + X + X + X		F
G6PDH2r	g6p_c + nadp_c = 6pgl_c + h_c + nadph_c	abcdef + X = abcdef + X + X		F
G6PPer	g6p_r + h2o_r = glc-D_r + pi_r	abcdef + X = abcdef + X		F
G6Pter	g6p_c = g6p_r	abcdef = abcdef		FR
G6Pter_R	g6p_r = g6p_c	abcdef = abcdef		R
GAPD	g3p_c + nad_c + pi_c = 13dpg_c + h_c + nadh_c	abc + X + X = bca + X + X		FR
GAPD_R	13dpg_c + h_c + nadh_c = g3p_c + nad_c + pi_c	abc + X + X = cab + X + X		R
GHMT2r	ser-L_c + thf_c = gly_c + mlthf_c + h2o_c	abc + X = bc + a + X		FR
GHMT2r_R	gly_c + mlthf_c + h2o_c = ser-L_c + thf_c	ab + c + X = cab + X		R
GLCmix	glc-D_v = glc-D_e	abcdef = abcdef		F
GLCtin	glc-D_v = glc-D_c	abcdef = abcdef		F
GLCtout	glc-D_r = glc-D_e	abcdef = abcdef		F
GLNmix	gln-L_v = gln-L_e	abcde = abcde		F
GLNtin	gln-L_v = gln-L_c	abcde = abcde		F
GLNtl	gln-L_l = gln-L_c	abcde = abcde		F
GLNtout	gln-L_c = gln-L_e	abcde = abcde		F
GLNtm	gln-L_c = gln-L_m	abcde = abcde		FR
GLNtm_R	gln-L_m = gln-L_c	abcde = abcde		R
GLNS	glu-L_c + nh4_c + atp_c = gln-L_c + adp_c + pi_c + h_c	abcde + X + X = abcde + X + X + X		F
GLUDxm	glu-L_m + h2o_m + nad_m = akg_m + h_m + nadh_m + nh4_m	abcde + X + X = abcde + X + X + X		FR
GLUDxm_R	akg_m + h_m + nadh_m + nh4_m = glu-L_m + h2o_m + nad_m	abcde + X + X + X = abcde + X + X		R
GLUNm	gln-L_m + h2o_m = glu-L_m + nh4_m	abcde + X = abcde + X		F
GLUtl	glu-L_l = glu-L_c	abcde = abcde		F
GLUt2m	glu-L_c = glu-L_m	abcde = abcde		FR
GLUt2m_R	glu-L_m = glu-L_c	abcde = abcde		R
GLUmix	glu-L_v = glu-L_e	abcde = abcde		F
GLUtin	glu-L_v = glu-L_c	abcde = abcde		F
GLUtout	glu-L_c = glu-L_e	abcde = abcde		F
GLYtl	gly_l = gly_c	ab = ab		F
GLYmix	gly_v = gly_e	ab = ab		F
GLYtin	gly_v = gly_c	ab = ab		F
GLYtout	gly_c = gly_e	ab = ab		F
GLYCOGEN_BREAK	glycogen_c + pi_c = g1p_c	abcdef + X = fedcba		F
GLYCPH	glyc3p_c + h2o_c = glyc_c + pi_c	abc + X = abc + X		F
GND	6pgc_c + nadp_c = ru5p-D_c + co2_c + nadph_c	abcdef + X = eadbc + f + X		F
H2Oter	h2o_c = h2o_r	X = X		F
H2Otm	h2o_c = h2o_m	X = X		FR
H2Otm_R	h2o_m = h2o_c	X = X		R
HCO3Em	co2_m + h2o_m = hco3_m + h_m	a + X = a + X		F
HEX1	glc-D_c + atp_c = g6p_c + adp_c + h_c	abcdef + X = abcdef + X + X		F
Htm2	h_m = h_c	X = X		FR
Htm2_R	h_c = h_m	X = X		R
ICDHxm	icit_m + nad_m = akg_m + co2_m + nadh_m	abcdef + X = bdafc + e + X		FR
ICDHxm_R	akg_m + co2_m + nadh_m = icit_m + nad_m	abcde + f + X = caebfd + X		R
LDH_L	pyr_c + h_c + nadh_c = lac-L_c + nad_c	abc + X + X = abc + X		FR
LDH_L_R	lac-L_c + nad_c = pyr_c + h_c + nadh_c	abc + X = abc + X + X		R
MALtm	mal-L_c = mal-L_m	abcd = abcd		FR
MALtm_R	mal-L_m = mal-L_c	abcd = abcd		R
MDH	mal-L_c + nad_c = oaa_c + h_c + nadh_c	abcd + X = abcd + X + X		FR
MDH_R	oaa_c + h_c + nadh_c = mal-L_c + nad_c	abcd + X + X = abcd + X		R
MDHm	mal-L_m + nad_m = oaa_m + h_m + nadh_m	abcd + X = abcd + X + X		FR
MDHm_R	oaa_m + h_m + nadh_m = mal-L_m + nad_m	abcd + X + X = abcd + X		R
NADH2-u10m	h_m + h_m + h_m + h_m + h_m + nadh_m + q10_m = h_ims_m + h_ims_m + h_ims_m + h_ims_m + nad_m + q10h2_m	X + X + X + X + X + X + X = X + X + X + X + X + X		F
NADPH_REDOX	nadph_c + nadph_c + o2_c = nadp_c + nadp_c + h2o_c	X + X + X = X + X + X		F
NDPK1	atp_c + gdp_c = adp_c + gtp_c	X + X = X + X		F
NH4tm	nh4_c = nh4_m	X = X		FR
NH4tm_R	nh4_m = nh4_c	X = X		R
O2tm	o2_c = o2_m	X = X		F
ORNTArm	orn_m + akg_m = glu5sa_m + glu-L_m	abcde + fghij = abcde + fghij		F
OCBTm	cbp_m + orn_m = citr-L_m + h_m + pi_m	a + bcdef = bcdefa + X + X		F
ORNtm	orn_c = orn_m	abcde = abcde		F
ORNt4m	citr-L_m + orn_c = citr-L_c + orn_m	abcdef + ghijk = abcdef + ghijk		F
PCm	hco3_m + pyr_m + atp_m = oaa_m + adp_m + h_m + pi_m	a + bcd + X = bcad + X + X + X		F
PDHm	pyr_m + coa_m + nad_m = accoa_m + co2_m + nadh_m	abc + X + X = ab + c + X		F
PEPCK	oaa_c + gtp_c = co2_c + pep_c + gdp_c	abcd + X = c + abd + X		F
PFK	f6p_c + atp_c = fdp_c + adp_c + h_c	abcdef + X = abcdef + X + X		F
PGCD	3pg_c + nad_c = 3php_c + h_c + nadh_c	abc + X = abc + X + X		F
PGI	g6p_c = f6p_c	abcdef = afbcde		FR
PGI_R	f6p_c = g6p_c	abcdef = acdefb		R
PGK	13dpg_c + adp_c = 3pg_c + atp_c	abc + X = abc + X		FR
PGK_R	3pg_c + atp_c = 13dpg_c + adp_c	abc + X = abc + X		R
PGL	6pgl_c + h2o_c = 6pgc_c + h_c	abcdef + X = abcdef + X		F
PGM	3pg_c = 2pg_c	abc = abc		FR
PGM_R	2pg_c = 3pg_c	abc = abc		R
PGMT	g1p_c = g6p_c	abcdef = abcdef		F
PIt2m	pi_c = pi_m	X = X		F
PIter	pi_r = pi_c	X = X		F
PPA	h2o_c + ppi_c = h_c + pi_c + pi_c	X + X = X + X + X		F
PMTtm	pmt_c = pmt_m	abcdefghijklmnop = abcdefghijklmnop		F
PMTCOAT	pmt_m + coa_m = pmtcoa_m	abcdefghijklmnop + X = abcdefghijklmnop		F
PROTDEG_ALA	prot_ala_l = ala-L_l	abc = abc		F
PROTDEG_ARG	prot_arg_l = arg-L_l	abcdef = abcdef		F
PROTDEG_ASP	prot_asp_l = asp-L_l	abcd = abcd		F
PROTDEG_GLN	prot_gln_l = gln-L_l	abcde = abcde		F
PROTDEG_GLU	prot_glu_l = glu-L_l	abcde = abcde		F
PROTDEG_GLY	prot_gly_l = gly_l	ab = ab		F
PROTDEG_SER	prot_ser_l = ser-L_l	abc = abc		F
PROTSYN_ALA	ala-L_c = prot_ala_c	abc = abc		F
PROTSYN_ARG	arg-L_c = prot_arg_c	abcdef = abcdef		F
PROTSYN_ASP	asp-L_c = prot_asp_c	abcd = abcd		F
PROTSYN_GLN	gln-L_c = prot_gln_c	abcde = abcde		F
PROTSYN_GLU	glu-L_c = prot_glu_c	abcde = abcde		F
PROTSYN_GLY	gly_c = prot_gly_c	ab = ab		F
PROTSYN_SER	ser-L_c = prot_ser_c	abc = abc		F
PROTSYN_ATP	4 atp_c + 4 h2o_c = 4 adp_c + 4 pi_c + 4 h_c	X + X = X + X + X		F
PSERT	3php_c + glu-L_c = akg_c + pser-L_c	abc + defgh = defgh + abc		F
PSP_L	pser-L_c + h2o_c = ser-L_c + pi_c	abc + X = abc + X		F
PYK	pep_c + adp_c + h_c = pyr_c + atp_c	abc + X + X = abc + X		F
PYRt2m	pyr_c = pyr_m	abc = abc		FR
PYRt2m_R	pyr_m = pyr_c	abc = abc		R
RPE	ru5p-D_c = xu5p-D_c	abcde = abcde		F
RPI	ru5p-D_c = r5p_c	abcde = bdeca		F
SERHL	ser-L_c = 2amac_c + h2o_c	abc = abc + X		F
SERmix	ser-L_v = ser-L_e	abc = abc		F
SERtl	ser-L_l = ser-L_c	abc = abc		F
SERtin	ser-L_v = ser-L_c	abc = abc		F
SERtout	ser-L_c = ser-L_e	abc = abc		F
SUCD1m	succ_m + q10_m = 0.5 fum_m + 0.5 fum_m + q10h2_m	abcd + X = 0.5 badc + 0.5 abcd + X		F
SUCOASm	succoa_m + adp_m + pi_m = 0.5 succ_m + 0.5 succ_m + atp_m + coa_m	abcd + X + X = 0.5 badc + 0.5 abcd + X + X		F
TALA	g3p_c + s7p_c = f6p_c + e4p_c	abc + defghij = bdcahf + jeig		F
TKT1	r5p_c + xu5p-D_c = s7p_c + g3p_c	abcde + fghij = fahbecd + jgi		F
TKT2	e4p_c + xu5p-D_c = f6p_c + g3p_c	abcd + efghi = bedcag + ifh		F
TPI	dhap_c = g3p_c	abc = abc		FR
TPI_R	g3p_c = dhap_c	abc = abc		R
##	excludedMetabolites
#	ala-L_i
#	ala-L_o
#	arg-L_i
#	arg-L_o
#	asp-L_i
#	asp-L_o
#	co2_i
#	co2_o
#	glc-D_i
#	glc-D_o
#	gln-L_i
#	gln-L_o
#	glu-L_i
#	glu-L_o
#	gly_i
#	gly_o
#	glyc_o
#	glycogen_i
#	gthrd_o
#	h2o_i
#	h2o_o
#	h_i
#	h_o
#	lac-L_o
#	mlthf_i
#	mlthf_o
#	nh4_i
#	nh4_o
#	o2_i
#	pi_i
#	pi_o
#	pmt_i
#	prot_ala_i
#	prot_ala_o
#	prot_arg_i
#	prot_arg_o
#	prot_asp_i
#	prot_asp_o
#	prot_glu_i
#	prot_glu_o
#	prot_gln_i
#	prot_gln_o
#	prot_gly_i
#	prot_gly_o
#	prot_ser_i
#	prot_ser_o
#	ser-L_i
#	ser-L_o
#	thf_i
#	thf_o
#	urea_o
##	simulatedMDVs
#	ala-L_c#111
#	ala-L_e#111
#	ala-L_l#111
#	arg-L_c#111111
#	arg-L_e#111111
#	arg-L_l#111111
#	asp-L_c#1111
#	asp-L_e#1111
#	asp-L_l#1111
#	asp-L_m#1111
#	cit_m#111111
#	citr-L_c#111111
#	citr-L_m#111111
#	glc-D_c#111111
#	glc-D_r#111111
#	glc-D_e#111111
#	gln-L_c#11111
#	gln-L_e#11111
#	gln-L_l#11111
#	gln-L_m#11111
#	glu-L_c#11111
#	glu-L_e#11111
#	glu-L_l#11111
#	glu-L_m#11111
#	gly_c#11
#	gly_e#11
#	gly_l#11
#	glyc3p_c#111
#	mal-L_c#1111
#	mal-L_m#1111
#	orn_c#11111
#	orn_m#11111
#	ser-L_c#111
#	ser-L_e#111
#	ser-L_l#111
##	inputSubstrates
#	ala-L_i
#	arg-L_i
#	asp-L_i
#	co2_i
#	glc-D_i
#	glu-L_i
#	gln-L_i
#	gly_i
#	glycogen_i
#	mlthf_i
#	pmt_i
#	prot_ala_i
#	prot_arg_i
#	prot_asp_i
#	prot_gln_i
#	prot_glu_i
#	prot_gly_i
#	prot_ser_i
#	ser-L_i
##	measurements
##	error
