# Supplementary material for: Global 13C tracing and metabolic flux analysis of intact human liver tissue ex vivo
Source: Nat Metab. 2024 Aug 29;6(10):1963–75. doi: 10.1038/s42255-024-01119-3 (PMC11496108; doi:10.1038/s42255-024-01119-3)
Supplement: Supplementary file 6 — MID and flux data used for MFA model fitting. [file 42255_2024_1119_MOESM6_ESM.xlsx]

## Sheet: Notes
Supplementary Data Set 3. MID and fluxes used for MFA model fitting
This data set contains the MIDs and uptake/release flux values that were used to fit the metabolic flux analysis (MFA) model. The model structure is described in Suppl Data Set 2.
MIDs
This sheet contains mass isotopomer distributions for each sample, calculated by normalizing mass isotopomer peak areas to sum to 1, without correction for naturally occuring 13C. The mean of these values were used to fit models for each donor and condition. Metabolites with suffix _EC (extracellular) indicate measurements in spent culture medium; remaining measurements are from tissue extracts.
Uptake/release fluxes
This sheet contains uptake release fluxes obtained either from concentration measurements in culture medium (assay, LCMS) or from literature, or known values, as indicated in the "source data" column. Each measurement used to fit a linear combination of absolute fluxes in the model, indicated in the "fitted reactions" column. Measurements with suffix _tot are derived from known medium concentrati…
Literature values (references refer to Suppl Table 3):
atpases: demand of ATP for ATP-dependent processes not represented in the model. Roughly estimated as 1/3 of total ATP demand, from Figure 3 in Rolfe (1997)
nadph_demand: cell demand of NADPH , from Lewis (2014)
o2: oxygen consumption, set to an intermediate value from the various rates reported in literature (Suppl Table 3).
protdeg, protsyn: protein degradation and synthesis rates were set to the same value, assuming most protein turns over rather than being net consumed or released. Assuming 25% liver protein turnover / day and 15% liver protein content (w/w), we obtain a protein turnover rate of 37.5 mg / g liver / day; with an average amino acid residue MW of 127, this gives 295 umol / g liver / day. protsyn_atp …

## Sheet: MIDs
Metabolite	MI	D5			D8			D10			D16			D20 fasted			D20 fed
ala-L	0	0.246921	0.216749	0.2501	0.292411	0.268066	0.240673	0.372071	0.381684	0.389752	0.411399	0.432571	0.46358	0.453483	0.449402	0.42993	0.218764	0.294479	0.254403
ala-L	1	0.146142	0.128054	0.141421	0.115401	0.158485	0.113111	0.0705905	0.0953383	0.0903234	0.113684	0.0979679	0.113701	0.0956946	0.0938176	0.107276	0.108898	0.109862	0.120459
ala-L	2	0.207526	0.217933	0.192113	0.18936	0.244436	0.213831	0.113878	0.135943	0.135462	0.163668	0.130412	0.148068	0.121215	0.113794	0.12534	0.154271	0.151169	0.166404
ala-L	3	0.399411	0.437265	0.416365	0.402828	0.329013	0.432385	0.44346	0.387034	0.384463	0.311248	0.33905	0.274651	0.329608	0.342986	0.337454	0.518066	0.44449	0.458734
ala-L_EC	0	0.0892504	0.0857362	0.0885202	0.123931	0.0944204	0.108309	0.143258	0.13924	0.145171	0.122304	0.142824	0.136336	0.14389	0.157961	0.148767	0.0561943	0.0596035	0.0569331
ala-L_EC	1	0.0117351	0.00890267	0.0110085	0.0145831	0.0116293	0.0121833	0.0124342	0.0149106	0.0138045	0.0104821	0.00899792	0.0104911	0.0142411	0.0128761	0.013772	0.0103217	0.00913263	0.00950268
ala-L_EC	2	0.0306326	0.024049	0.0272539	0.0345007	0.0264817	0.0340506	0.0286038	0.0272435	0.0293209	0.031026	0.0305053	0.0294435	0.0308067	0.0318279	0.033491	0.0344037	0.0341882	0.0339199
ala-L_EC	3	0.868382	0.881312	0.873217	0.826985	0.867469	0.845457	0.815704	0.818606	0.811704	0.836188	0.817673	0.823729	0.811062	0.797335	0.80397	0.89908	0.897076	0.899644
arg-L	0	0.486355	0.353906	0.536269	0.637662	0.518029	0.476902	0.600737	0.647903	0.641026	0.707657	0.764245	0.799866	0.853261	0.867594	0.855898	0.622582	0.910104	0.730208
arg-L	1	0.00598139	0.0224424	0.0317843	0.0356811	0.0479353	0.0240556	0.0371762	0.0376917	0.0408148	0.0447339	0.0483979	0.0507526	0.0446479	0.0433	0.0458697	0.0431502	0.0228685	0.0469834
arg-L	2	0.0259004	0.0119894	0.0197323	0.0252362	0.0137802	0.0394362	0.00890289	0.00951852	0.00759579	0.00806948	0.00625001	0.00338189	0.00697667	0.00775064	0.00632337	0.00537707	0.013367	0.00867926
arg-L	3	0	0	0	0	0	0.00100795	0	0	0	0	0	0	0	0	0	0	0	0
arg-L	4	0	0	0	0	0	0	0	0	0	0	0	0	0	0	0	0	0	0
arg-L	5	0.0756897	0.0783901	0.0913682	0.0624158	0.0695414	0.0741367	0.0634108	0.0715897	0.0604715	0.0584488	0.0515419	0.0606918	0.0495442	0.0489295	0.068485	0.0937366	0.0491294	0.138469
arg-L	6	0.406073	0.533272	0.320847	0.239005	0.350714	0.384462	0.289773	0.233297	0.250092	0.181091	0.129565	0.0853081	0.0455704	0.0324259	0.0234241	0.235154	0.0045308	0.0756601
arg-L_EC	0	0.00944321	0.00740994	0.00596145	0.0100009	0.0107028	0.0129314	0.0133153	0.0125919	0.0137695	0.0517629	0.0442029	0.048918	0.181775	0.194487	0.193998	0.074317	0.0731335	0.0702711
arg-L_EC	1	0.0014654	0.00132767	0.000860447	0.00316999	0.0044377	0.00558073	0.00185826	0.00157894	0.00218976	0.00848136	0.00789218	0.00845894	0.0154859	0.0152133	0.0175392	0.00777134	0.00650532	0.00698526
arg-L_EC	2	6.1021e-05	2.77596e-05	2.73301e-05	2.17312e-05	9.13509e-05	0.000124511	2.45788e-05	1.70022e-05	4.71478e-05	0.000186522	7.13877e-05	0.000119354	0.000152522	5.46756e-05	0.000452422	0.000118204	2.90839e-05	0.000125576
arg-L_EC	3	0	0	0	0	0	0	0	0	0	0	0	0	0	0	0	0	0	0
arg-L_EC	4	0.000697989	0.000613954	0.000656541	0.000542018	0.000660989	0.000720182	0.000566372	0.000681184	0.000585008	0.000641012	0.000447325	0.0005411	8.61557e-05	0	0	0.000546024	0.000506374	0.000340179
arg-L_EC	5	0.0403015	0.0399657	0.0397426	0.0405365	0.0414468	0.0424429	0.0400879	0.0406825	0.040779	0.0399048	0.0407246	0.0402273	0.0344058	0.0334374	0.0368272	0.038518	0.0371522	0.0377511
arg-L_EC	6	0.948031	0.950655	0.952752	0.945729	0.94266	0.9382	0.944148	0.944449	0.94263	0.899023	0.906662	0.901735	0.768095	0.756808	0.751183	0.878729	0.882674	0.884527
asp-L	0	0.384395	0.305368	0.353344	0.315837	0.375194	0.293496	0.41291	0.401059	0.417558	0.542078	0.596897	0.60532	0.49191	0.486866	0.466796	0.249652	0.368713	0.295452
asp-L	1	0.161976	0.164255	0.150762	0.158434	0.18387	0.161877	0.125179	0.148434	0.139551	0.138815	0.0994997	0.125796	0.137081	0.136494	0.157346	0.114387	0.124766	0.11892
asp-L	2	0.216096	0.226495	0.233708	0.266553	0.245471	0.273711	0.210486	0.219037	0.215897	0.172555	0.149547	0.157221	0.160097	0.16718	0.16232	0.210426	0.182735	0.216658
asp-L	3	0.125992	0.142632	0.128919	0.181291	0.122567	0.172974	0.17648	0.152113	0.150544	0.0974953	0.0798665	0.0634329	0.114255	0.113222	0.108248	0.219491	0.178735	0.201196
asp-L	4	0.11154	0.161251	0.133267	0.0778839	0.0728981	0.0979426	0.0749442	0.0793573	0.07645	0.0490557	0.07419	0.0482296	0.0966564	0.096238	0.10529	0.206044	0.14505	0.167775
asp-L_EC	0	0.0033592	0	0.00385425	0.0286339	0.0101344	0.0137135	0.0284163	0.0238099	0.0099954	0.0464988	0.0501287	0.0533411	0.0713096	0.0755426	0.0750762	0.0278674	0.0279533	0.0278867
asp-L_EC	1	0.0132701	0.0117005	0.022283	0.0410009	0.0216722	0.0363855	0.0421874	0.0298835	0.0370467	0.0152311	0.0339187	0.0246501	0.0385615	0.038031	0.0437457	0.0211178	0.02671	0.0207153
asp-L_EC	2	0.0045566	0.00323269	0.00585329	0.00689834	0.00791158	0.00969907	0.0128525	0.00562531	0.00923651	0.00416537	0.00181912	0	0.00364829	0.00222647	0.00417644	0.00573501	0.00234729	0.00586308
asp-L_EC	3	0.0362349	0.0353301	0.0442039	0.0584035	0.0390536	0.0485204	0.0496793	0.0446269	0.047168	0.0320175	0.0366152	0.0350363	0.0367383	0.0355189	0.0358813	0.0425869	0.0396675	0.0411341
asp-L_EC	4	0.942579	0.949737	0.923806	0.865063	0.921228	0.891681	0.866864	0.896054	0.896553	0.902087	0.877518	0.886973	0.849742	0.848681	0.84112	0.902693	0.903322	0.904401
cit	0	0.265664	0.248535	0.272535	0.289512	0.347228	0.284597	0.39383	0.39184	0.399243	0.421809	0.630248	0.526868	0.400332	0.504517	0.472947	0.225106	0.656718	0.317813
cit	1	0.130196	0.128404	0.138207	0.131653	0.141826	0.127863	0.121228	0.131166	0.133164	0.134959	0.0966529	0.120082	0.12985	0.106177	0.11403	0.0840204	0.0552135	0.084833
cit	2	0.248077	0.249574	0.244416	0.242306	0.226797	0.238206	0.202297	0.20567	0.202802	0.19867	0.124737	0.1649	0.198015	0.164338	0.177418	0.18565	0.0974571	0.187764
cit	3	0.125068	0.127421	0.124679	0.137047	0.115765	0.129692	0.104468	0.102731	0.0986761	0.108085	0.0627862	0.0831625	0.114568	0.0938418	0.100934	0.158465	0.0720858	0.151551
cit	4	0.102508	0.113084	0.10256	0.0933813	0.0740528	0.0927653	0.0694622	0.0665772	0.0612512	0.0509861	0.0335286	0.0406708	0.0652943	0.0604004	0.0629018	0.152641	0.0546725	0.123782
cit	5	0.121829	0.1254	0.109992	0.0997992	0.089792	0.119287	0.104802	0.0982499	0.101031	0.0820429	0.0520474	0.0636028	0.0880373	0.0692662	0.0710163	0.172184	0.0625761	0.123089
cit	6	0.00665809	0.00758179	0.00761114	0.00630062	0.0045401	0.00758901	0.00391277	0.00376728	0.00383194	0.00344898	0	0.000714799	0.00390244	0.00145935	0.000752786	0.0219332	0.00127729	0.0111685
citr-L	0	0.523294	0.464679	0.495816	0.540754	0.527563	0.48434	0.468885	0.512252	0.541929	0.602764	0.592749	0.643109	0.611889	0.605261	0.630127	0.382931	0.487101	0.396879
citr-L	1	0	0	0	0	0	0.0290997	0	0.0103667	0	0.0187395	0	0.0287002	0	0.0172944	0	0.0191164	0.0203186	0.0476308
citr-L	2	0	0	0	0	0	0	0	0	0	0	0	0	0	0	0	0	0	0
citr-L	3	0	0	0	0	0	0	0	0	0	0	0	0	0	0	0	0	0	0
citr-L	4	0	0	0	0	0	0	0	0	0	0	0	0	0	0	0	0.00924654	0	0.00532003
citr-L	5	0.476706	0.524578	0.504184	0.459246	0.472437	0.486561	0.519967	0.465801	0.458071	0.378496	0.407251	0.328191	0.388111	0.377445	0.369873	0.57865	0.49258	0.544571
citr-L	6	0	0.0107432	0	0	0	0	0.0111478	0.0115804	0	0	0	0	0	0	0	0.0100556	0	0.00559877
glc-D	0	0.163164	0.122621	0.146236	0.191518	0.223947	0.165548	0.307347	0.28148	0.325083	0.297838	0.350844	0.342615	0.327655	0.322784	0.337006	0.109807	0.186033	0.14733
glc-D	1	0.0301347	0.026394	0.0313623	0.0571777	0.0555035	0.045132	0.0431371	0.0535358	0.0578638	0.0680434	0.0570169	0.0715477	0.0676113	0.0689626	0.0703055	0.023161	0.037663	0.0304575
glc-D	2	0.056417	0.04947	0.0589344	0.103661	0.0877077	0.0844237	0.0708037	0.0818517	0.0852253	0.0946939	0.0868855	0.104889	0.0861738	0.0910071	0.0858767	0.0428441	0.0655322	0.0616453
glc-D	3	0.0723835	0.0638041	0.0762109	0.121461	0.104133	0.111828	0.0597919	0.0918218	0.108744	0.111185	0.0766769	0.0882491	0.0951111	0.082152	0.0765667	0.0875659	0.0808579	0.0853982
glc-D	4	0.0431645	0.0390338	0.0441581	0.0672045	0.0464047	0.0552005	0.0314332	0.0335661	0.0370702	0.0302759	0.0259174	0.0347862	0.0291659	0.0342378	0.0318702	0.0432201	0.050383	0.0558103
glc-D	5	0.0706661	0.0699369	0.0712955	0.0701211	0.0582245	0.0702783	0.0555983	0.0511138	0.0492492	0.0458594	0.0432461	0.0423252	0.0417724	0.0428318	0.0470834	0.0755636	0.0710252	0.0755224
glc-D	6	0.56407	0.62874	0.571802	0.388856	0.424079	0.46759	0.431889	0.406631	0.336764	0.352105	0.359413	0.315588	0.352511	0.358025	0.351292	0.617839	0.508506	0.543837
glc-D_EC	0	0.0473654	0.0411627	0.0453094	0.0926222	0.0595526	0.0751565	0.111279	0.128392	0.110202	0.160063	0.174708	0.171526	0.207714	0.222299	0.186149	0.0690136	0.0713541	0.0703754
glc-D_EC	1	0.00434479	0.00175064	0.00330796	0.00867414	0.00705808	0.00563239	0.00867593	0.0116551	0.0107669	0.0202756	0.0158007	0.020855	0.0169553	0.0187964	0.0181767	0.00508666	0.00446927	0.00451221
glc-D_EC	2	0.0145502	0.0101328	0.00888051	0.0156238	0.0173932	0.0158177	0.00848848	0.0165522	0.0183259	0.0232439	0.0167988	0.0231182	0.00921931	0.015155	0.0188989	0.00666536	0.00948586	0.00986048
glc-D_EC	3	0.00386355	0.0041923	0.00494812	0.00685005	0.00586201	0.00598337	0.00674551	0.00702969	0.00730594	0.00757993	0.00782178	0.00993447	0.00373943	0.00870061	0.00873354	0.00360281	0.00464312	0.00776822
glc-D_EC	4	0.00965837	0.00650942	0.00637491	0.00656201	0.00626756	0.00676365	0.00186186	0.00276754	0.00442382	0.00247994	0.002074	0.00565273	0.00355036	0.00216025	0.00167106	0.00489897	0.00386912	0.0045896
glc-D_EC	5	0.0575544	0.0572305	0.0598808	0.0533407	0.0527332	0.0537576	0.0508254	0.0493627	0.0506025	0.0496087	0.0495691	0.0473762	0.0447368	0.0466979	0.047089	0.0476211	0.0476376	0.0440306
glc-D_EC	6	0.862663	0.879022	0.871298	0.816327	0.851133	0.836889	0.812124	0.784241	0.798373	0.736749	0.733227	0.721537	0.714085	0.686191	0.719282	0.863112	0.858541	0.858863
gln-L	0	0.213654	0.195606	0.214054	0.195898	0.238354	0.184163	0.235342	0.250711	0.256795	0.327901	0.310623	0.327768	0.27161	0.271759	0.267595	0.111783	0.154039	0.13963
gln-L	1	0.0891202	0.0892048	0.0928519	0.094851	0.1123	0.0894851	0.0713905	0.090232	0.0892803	0.0923792	0.0769873	0.0916828	0.0877442	0.0838651	0.0854163	0.0414136	0.0571832	0.0558778
gln-L	2	0.196449	0.209548	0.199476	0.218048	0.220561	0.208226	0.184151	0.197094	0.195032	0.152588	0.145091	0.147995	0.169134	0.166013	0.166185	0.129588	0.155962	0.155521
gln-L	3	0.087589	0.0934405	0.0878526	0.104514	0.0981823	0.1014	0.0790151	0.0850713	0.0816216	0.0744525	0.0718343	0.0722196	0.0849946	0.0839522	0.0841041	0.095601	0.104369	0.107914
gln-L	4	0.0792162	0.0891922	0.0768233	0.0915799	0.0753109	0.0868343	0.0565362	0.0594246	0.0548388	0.032494	0.0323056	0.0304955	0.0549299	0.0547308	0.0543712	0.110181	0.098914	0.107344
gln-L	5	0.333973	0.323008	0.328942	0.295109	0.255291	0.329892	0.373565	0.317467	0.322432	0.320186	0.363158	0.32984	0.331587	0.33968	0.342328	0.511434	0.429533	0.433714
gln-L_EC	0	0.0226356	0.0187479	0.0215418	0.0377462	0.0234451	0.0279431	0.0421181	0.0415396	0.0429452	0.05149	0.054167	0.0568686	0.043479	0.0474112	0.0455554	0.0161294	0.0161379	0.0172039
gln-L_EC	1	0.00808553	0.00661397	0.00728317	0.0123638	0.00823028	0.00945131	0.0103144	0.0115231	0.0121732	0.00972716	0.00827256	0.00980993	0.00784499	0.00804118	0.00901642	0.00351749	0.00391057	0.0037714
gln-L_EC	2	0.0178877	0.016594	0.0159412	0.0323154	0.0176534	0.0245841	0.0289219	0.0275367	0.0275995	0.014804	0.0147944	0.0158717	0.0145954	0.0150957	0.0162472	0.0108773	0.00964492	0.0110219
gln-L_EC	3	0.00867047	0.00757986	0.00777526	0.0149496	0.00823773	0.0119337	0.0138966	0.013097	0.012857	0.00889806	0.00988462	0.00968169	0.00850902	0.00900422	0.00915084	0.00964436	0.00861764	0.00934672
gln-L_EC	4	0.03334	0.0314988	0.0307784	0.0351689	0.0319402	0.0350208	0.033385	0.0316579	0.0324588	0.0284093	0.028555	0.0289449	0.0311527	0.0304879	0.0317228	0.0435713	0.041909	0.041859
gln-L_EC	5	0.909381	0.918966	0.91668	0.867456	0.910493	0.891067	0.871364	0.874646	0.871966	0.886672	0.884326	0.878823	0.894419	0.88996	0.888307	0.91626	0.91978	0.916797
glu-L	0	0.245037	0.223426	0.24362	0.24722	0.286415	0.227919	0.290846	0.299918	0.306958	0.39259	0.402056	0.416993	0.37071	0.370946	0.364809	0.173228	0.229871	0.200756
glu-L	1	0.110053	0.104357	0.113707	0.10958	0.121743	0.105519	0.0859769	0.105473	0.103799	0.122013	0.100498	0.11426	0.0983601	0.0974204	0.10339	0.0577246	0.0648132	0.07206
glu-L	2	0.241848	0.24118	0.239386	0.241974	0.232877	0.2401	0.213271	0.221722	0.220692	0.194589	0.181133	0.182844	0.186361	0.182373	0.187601	0.167804	0.192067	0.18353
glu-L	3	0.122297	0.126144	0.123274	0.120623	0.119553	0.121441	0.100036	0.101486	0.0991862	0.105591	0.102888	0.100822	0.104963	0.103104	0.107571	0.139575	0.137568	0.14278
glu-L	4	0.078032	0.0916261	0.0815509	0.0847692	0.064589	0.0848854	0.0525645	0.0539003	0.0519943	0.0303743	0.0293015	0.0275861	0.0449017	0.045298	0.0469468	0.112977	0.0949859	0.100842
glu-L	5	0.202734	0.213267	0.198462	0.195834	0.174823	0.220135	0.257307	0.217502	0.217371	0.154843	0.184124	0.157494	0.194704	0.200859	0.189682	0.348691	0.280695	0.300033
glu-L_EC	0	0.0958048	0.0827401	0.101097	0.133904	0.10639	0.107662	0.130197	0.151631	0.142429	0.267651	0.265715	0.281151	0.223698	0.246935	0.218214	0.0856723	0.0925546	0.0858946
glu-L_EC	1	0.0180078	0.0179838	0.0200847	0.0234687	0.0229801	0.0224198	0.01206	0.0233389	0.0200311	0.0361548	0.0175504	0.0237702	0.0169722	0.0140384	0.019505	0.00917005	0.00967801	0.0104378
glu-L_EC	2	0.103676	0.0917729	0.102061	0.114006	0.0986957	0.105258	0.0931366	0.103339	0.0962723	0.0786107	0.0689533	0.0842567	0.0623042	0.0546162	0.0684899	0.0488864	0.0539795	0.0525382
glu-L_EC	3	0.048406	0.0416045	0.0393702	0.0517921	0.0384434	0.0471573	0.0387239	0.0450334	0.0472865	0.0475317	0.0398763	0.0434835	0.0350354	0.0334528	0.0382857	0.0444936	0.0395712	0.0423772
glu-L_EC	4	0.0400947	0.0383909	0.0353129	0.0403413	0.0283477	0.0409313	0.0307839	0.0341355	0.0324365	0.0174612	0.0139815	0.0141408	0.0265761	0.0206089	0.0208659	0.040591	0.0382781	0.0389944
glu-L_EC	5	0.694011	0.727508	0.702074	0.636488	0.705143	0.676572	0.695099	0.642523	0.661544	0.552591	0.593923	0.553198	0.635414	0.630349	0.63464	0.771187	0.765939	0.769758
gly	0	0.452985	0.468922	0.459523	0.456169	0.512452	0.432202	0.47181	0.516962	0.516948	0.576497	0.573676	0.60192	0.528074	0.591803	0.598375	0.415681	0.481713	0.433918
gly	1	0.179497	0.181353	0.187139	0.188896	0.144053	0.185253	0.138183	0.152484	0.148583	0.0633223	0.0392061	0.0530476	0.0877092	0.0821831	0.101736	0.106728	0.0851445	0.113887
gly	2	0.367518	0.349725	0.353338	0.354935	0.343495	0.382545	0.390008	0.330554	0.334469	0.360181	0.387118	0.345032	0.384217	0.326014	0.299889	0.477591	0.433142	0.452195
glyc3p	0	0.381136	0.362056	0.367765	0.375953	0.434061	0.363374	0.459862	0.473822	0.471071	0.625518	0.650311	0.639353	0.644221	0.673049	0.671492	0.463052	0.532584	0.485551
glyc3p	1	0.14101	0.134362	0.147528	0.132366	0.158042	0.136995	0.0827377	0.113635	0.111803	0.0900349	0.0731235	0.0872131	0.0992955	0.0852932	0.0849283	0.0772724	0.0788585	0.0865251
glyc3p	2	0.255329	0.268991	0.245163	0.231259	0.215967	0.243913	0.178571	0.180731	0.184592	0.110455	0.105417	0.106287	0.103161	0.0950084	0.0949608	0.147938	0.121008	0.145111
glyc3p	3	0.222525	0.234592	0.239544	0.260422	0.19193	0.255718	0.27883	0.231812	0.232533	0.173992	0.171148	0.167146	0.153322	0.14665	0.148619	0.311737	0.26755	0.282813
gly_EC	0	0.0228598	0.0269961	0.0526375	0.0767277	0.0274246	0.0571663	0.100941	0.0896192	0.0856768	0.0830279	0.0909626	0.0946026	0.171737	0.214031	0.153567	0.0843075	0.0870431	0.0914745
gly_EC	1	0	0.0119669	0.0068701	0.012453	0	0	0.00678234	0.0134127	0.0169141	0	0	0	0.0112784	0.00623588	0	0.00364124	0.00443739	0
gly_EC	2	0.97714	0.961037	0.940492	0.910819	0.972575	0.942834	0.892277	0.896968	0.897409	0.916972	0.909037	0.905397	0.816984	0.779733	0.846433	0.912051	0.90852	0.908526
mal-L	0	0.316912	0.282298	0.29545	0.305577	0.357036	0.281498	0.373322	0.381113	0.388168	0.463218	0.480753	0.475457	0.437096	0.42773	0.42614	0.232971	0.333728	0.263627
mal-L	1	0.157973	0.15961	0.164894	0.154329	0.177333	0.159879	0.126831	0.146582	0.143446	0.146042	0.132574	0.14811	0.146345	0.141394	0.149371	0.108235	0.121459	0.123069
mal-L	2	0.2739	0.292295	0.275794	0.26811	0.250316	0.274305	0.239879	0.234134	0.231709	0.191465	0.178776	0.18757	0.17343	0.173939	0.181768	0.216055	0.197424	0.217517
mal-L	3	0.163948	0.171807	0.159457	0.188618	0.140949	0.181789	0.182872	0.161749	0.1652	0.130999	0.133198	0.124293	0.138307	0.13534	0.133702	0.236331	0.193059	0.213604
mal-L	4	0.0872675	0.0939897	0.104405	0.0833654	0.0743657	0.102529	0.0770964	0.0764218	0.0714767	0.068277	0.0746987	0.06457	0.104822	0.121598	0.109019	0.206408	0.15433	0.182183
orn	0	0.487429	0.463012	0.482279	0.459118	0.534142	0.456482	0.483624	0.496278	0.486872	0.612242	0.590895	0.648182	0.569338	0.577492	0.597678	0.397582	0.530175	0.451084
orn	1	0.0237201	0.0210131	0.0242806	0.0242094	0.0267534	0.0230295	0.021999	0.0232399	0.0189554	0.0244044	0.0159378	0.019324	0.0270958	0.0264507	0.0254474	0.0186068	0.00273146	0.0189395
orn	2	0	0	0	0	0	0	0	0	0	0	0	0	0	0	0	0	0	0
orn	3	0.000126779	0	0	0	0	0	0	0	0	0	0	0	0	0	0	0	0	0
orn	4	0.0121089	0.0129403	0.0166881	0.0135526	0.0106469	0.0132965	0.0121122	0.00909882	0.0427766	0.00263189	0.000781844	0.000666704	0.00842624	0.00925873	0.00745771	0.0153465	0	0.0100639
orn	5	0.476615	0.503034	0.476752	0.50312	0.428457	0.507192	0.482264	0.471383	0.451396	0.360722	0.392386	0.331827	0.39514	0.386799	0.369416	0.568465	0.467094	0.519913
ser-L	0	0.311038	0.291982	0.29897	0.291663	0.401741	0.281581	0.351965	0.384357	0.407651	0.547437	0.511741	0.500796	0.543491	0.544458	0.499372	0.308391	0.409341	0.345628
ser-L	1	0.273558	0.266023	0.288999	0.27556	0.396801	0.27169	0.202849	0.242111	0.217564	0.160803	0.0832345	0.131971	0.207191	0.175623	0.167644	0.196303	0.195211	0.189595
ser-L	2	0.285535	0.269725	0.27094	0.283948	0.201458	0.281544	0.278076	0.241602	0.24996	0.195593	0.336548	0.303817	0.163569	0.204492	0.247804	0.263549	0.243699	0.304607
ser-L	3	0.129869	0.17227	0.141092	0.14883	0	0.165184	0.16711	0.13193	0.124826	0.096167	0.0684767	0.0634163	0.0857493	0.0754281	0.0851803	0.231757	0.151749	0.16017
ser-L_EC	0	0.0892842	0.0484992	0.0545759	0.0848913	0.0629224	0.0897841	0.0412706	0.0582934	0.0754951	0.215736	0.14497	0.19199	0.28585	0.328672	0.320275	0.13578	0.119287	0.152333
ser-L_EC	1	0.089474	0.0399881	0.0741148	0.0590502	0.0696941	0.0639961	0.0213778	0	0	0.0094224	0	0	0.0325391	0.0299258	0.0284449	0.0186265	0.0214732	0.0160982
ser-L_EC	2	0.0940572	0.0619708	0.0918017	0.0839709	0.048098	0.0819897	0	0	0.0164719	0.0408046	0.0206801	0	0.0394552	0.0300011	0.0438227	0.0470726	0.0493774	0.0557609
ser-L_EC	3	0.727185	0.849542	0.779508	0.772088	0.819285	0.76423	0.937352	0.941707	0.908033	0.734037	0.83435	0.80801	0.642156	0.611401	0.607458	0.798521	0.809863	0.775807

## Sheet: Uptake-release fluxes
		D5		D8		D10		D16		D20 fasted		D20 fed
Measurement	Source data	mean	s.d.	mean	s.d.	mean	s.d.	mean	s.d.	mean	s.d.	mean	s.d.	Fitted reactions
glc-D	Assay	26.2375	2.62375	-5.622	-0.5622	32.61	3.261	75.339	7.5339	30.361	3.0361	15.742	1.5742	GLCtout_f - GLCtin_f
lac-L	Assay	61.8455	6.18455	115.82	11.582	159.673	15.9673	140.558	14.0558	65.219	6.5219	67.468	6.7468	lac-L_OUT
urea	Assay	125.666	15.6599	78.4195	7.81502	77.8912	18.6414	100	50	100	50	100	50	urea_OUT
VLDL_TAG	Assay	5.01164	0.14135	3.08242	0.192057	3.14685	0.0665498	4.75	1.89	4.75	1.89	4.75	1.89	glyc_OUT
ala-L_tot	Known	190.982	19.0982	113.68	11.368	113.68	11.368	113.68	11.368	113.68	11.368	227.36	22.736	ala-L_IN
arg-L_tot	Known	54.2691	5.42691	32.303	3.2303	32.303	3.2303	32.303	3.2303	32.303	3.2303	64.606	6.4606	arg-L_IN
asp-L_tot	Known	42.7345	4.27345	25.4372	2.54372	25.4372	2.54372	25.4372	2.54372	25.4372	2.54372	50.8744	5.08744	asp-L_IN
glc-D_tot	Known	1040	104	619.048	61.9048	619.048	61.9048	619.048	61.9048	619.048	61.9048	1238.1	123.81	glc-D_IN
gln-L_tot	Known	378.182	37.8182	225.108	22.5108	225.108	22.5108	225.108	22.5108	225.108	22.5108	450.216	45.0216	gln-L_IN
glu-L_tot	Known	64.2909	6.42909	38.2684	3.82684	38.2684	3.82684	38.2684	3.82684	38.2684	3.82684	76.5368	7.65368	glu-L_IN
gly_tot	Known	126.124	12.6124	75.0736	7.50736	75.0736	7.50736	75.0736	7.50736	75.0736	7.50736	150.147	15.0147	gly_IN
ala-L	LCMS	-20.5801	18.4995	-17.7902	9.67183	1.76065	3.59445	-11.0685	7.44441	1.21418	2.88417	-25.1644	3.09359	ALAtout_f - ALAtin_f
arg-L	LCMS	-12.4918	0.790237	-8.0829	2.40319	-15.4673	0.19517	-8.29496	1.4535	-22.9542	9.3091	-44.3099	3.25765	ARGtout_f - ARGtin_f
asp-L	LCMS	-9.01105	1.13203	-2.69869	0.438252	-5.12774	0.263811	-1.93634	1.26735	-5.26635	1.424	-7.55991	0.38817	ASPtout_f - ASPtin_f
gln-L	LCMS	-47.0367	13.5304	-45.8353	8.20414	-13.8731	13.4053	-16.1411	12.3192	-42.4842	5.05215	-61.583	3.48136	GLNtout_f - GLNtin_f
glu-L	LCMS	31.5873	5.41112	21.344	5.2498	22.6452	12.0562	26.6069	9.69125	18.0115	1.54489	26.4629	2.99284	GLUtout_f - GLUtin_f
gly	LCMS	-10.3426	6.94716	1.55876	3.96403	3.5892	5.14323	-2.45657	6.8255	-0.800331	3.77238	-8.00394	6.25127	GLYtout_f - GLYtin_f
ser-L	LCMS	1.7778	0.557055	2.54013	0.722155	-0.186258	1.07424	-2.2805	2.45732	0.691824	0.501432	-3.44604	3.00753	ser-L_OUT - ser-L_IN
atpases	Literature	2166.67	650	2166.67	650	2166.67	650	2166.67	650	2166.67	650	2166.67	650	ATPASES_f
nadph_demand	Literature	300	150	300	150	300	150	300	150	300	150	300	150	NADPH_REDOX_f
o2	Literature	2500	500	2500	500	2500	500	2500	500	2500	500	2500	500	o2_IN
protdeg_ala	Literature	36.58	10.974	36.58	10.974	36.58	10.974	36.58	10.974	36.58	10.974	36.58	10.974	PROTDEG_ALA_f
protdeg_arg	Literature	12.98	3.894	12.98	3.894	12.98	3.894	12.98	3.894	12.98	3.894	12.98	3.894	PROTDEG_ARG_f
protdeg_asp	Literature	23.6	7.08	23.6	7.08	23.6	7.08	23.6	7.08	23.6	7.08	23.6	7.08	PROTDEG_ASP_f
protdeg_gln	Literature	8.26	2.478	8.26	2.478	8.26	2.478	8.26	2.478	8.26	2.478	8.26	2.478	PROTDEG_GLN_f
protdeg_glu	Literature	24.19	7.257	24.19	7.257	24.19	7.257	24.19	7.257	24.19	7.257	24.19	7.257	PROTDEG_GLU_f
protdeg_gly	Literature	23.305	6.9915	23.305	6.9915	23.305	6.9915	23.305	6.9915	23.305	6.9915	23.305	6.9915	PROTDEG_GLY_f
protdeg_ser	Literature	14.75	4.425	14.75	4.425	14.75	4.425	14.75	4.425	14.75	4.425	14.75	4.425	PROTDEG_SER_f
protsyn_ala	Literature	36.58	10.974	36.58	10.974	36.58	10.974	36.58	10.974	36.58	10.974	36.58	10.974	PROTSYN_ALA_f
protsyn_arg	Literature	12.98	3.894	12.98	3.894	12.98	3.894	12.98	3.894	12.98	3.894	12.98	3.894	PROTSYN_ARG_f
protsyn_asp	Literature	23.6	7.08	23.6	7.08	23.6	7.08	23.6	7.08	23.6	7.08	23.6	7.08	PROTSYN_ASP_f
protsyn_atp	Literature	295	88.5	295	88.5	295	88.5	295	88.5	295	88.5	295	88.5	PROTSYN_ATP_f
protsyn_gln	Literature	8.26	2.478	8.26	2.478	8.26	2.478	8.26	2.478	8.26	2.478	8.26	2.478	PROTSYN_GLN_f
protsyn_glu	Literature	24.19	7.257	24.19	7.257	24.19	7.257	24.19	7.257	24.19	7.257	24.19	7.257	PROTSYN_GLU_f
protsyn_gly	Literature	23.305	6.9915	23.305	6.9915	23.305	6.9915	23.305	6.9915	23.305	6.9915	23.305	6.9915	PROTSYN_GLY_f
protsyn_ser	Literature	14.75	4.425	14.75	4.425	14.75	4.425	14.75	4.425	14.75	4.425	14.75	4.425	PROTSYN_SER_f
