# Supplementary material for: Global 13C tracing and metabolic flux analysis of intact human liver tissue ex vivo
Source: Nat Metab. 2024 Aug 29;6(10):1963–75. doi: 10.1038/s42255-024-01119-3 (PMC11496108; doi:10.1038/s42255-024-01119-3)
Supplement: Supplementary file 7 — Statistical source data. [file 42255_2024_1119_MOESM7_ESM.xlsx]

## Sheet: Fig.1c
ATP content
	µmol/ g protein
Donor	fresh		24 h (WE)
E1	1.32	1.37	4.13	5.35
E2	2.04	2.2	6.21	6.78
E3	3.03	2.26	5.5	5.75
E4	0.75	1.08	3.13	3.09

## Sheet: Fig.1d
ATP/ADP ratio
Donor	Fresh tissue			24h cultured tissue
5	0.355593	1.11615	1.52826	4.27806	9.70851	20.3763
8	0.273188	1.76684	0.959976	0.695203	0.400054	0.368111
10	0.770558	0.629037	1.60041	0.967848	1.64953	0.616143
16	2.33291	0.47824	0.188849	0.245955	1.11256	0
20	1.78256	0.689649	0.527786	1.70417	0.260206	0

## Sheet: Fig.1e
Relative abundance of metabolites
	Peak areas / 1e6		Ratio over medium
Metabolite	tissue	medium	tissue	medium
glc	21.1683	44.2132	0.848961	1.77319
glc	27.6336	45.696	1.10826	1.83266
glc	26.0011	47.0666	1.04278	1.88762
tyr	33.3239	176.707	0.771475	4.0909
tyr	52.5016	146.255	1.21545	3.38592
tyr	43.7597	142.609	1.01307	3.30151
atp	4.59519	0	0.617744	0
atp	8.5895	0	1.15471	0
atp	9.13128	0	1.22754	0
g6p	8.36399	0.0379156	1.03093	0.00467342
g6p	8.03767	0	0.990711	0
g6p	7.93744	0	0.978356	0

## Sheet: Fig.1f
Albumin synthesis and plasma concentration
	Synthesis rate	Plasma conc
Donor	mg / g liver / day	g / L
2	2.10129
2	1.95499	36
2	2.41279
3	20.5538
3	16.6845	39
3	14.9173
5	39.9091
5	36.2397	46
5	30.5476
8	15.4339
8	17.2946	40
8	15.9948
8	8.32771
8	16.9698	40
8	23.7554

## Sheet: Fig.1g
ApoB synthesis rate
Donor	µg / g liver / day
2	30.3413
2	61.277
2	4.52967
3	178.579
3	69.1057
3	56.7623
5	200.197
5	186.515
5	172.785
8	67.8872
8	109.982
8	155.197
10	88.8797
10	81.4515
10	112.548

## Sheet: Fig.1h
TAG synthesis rate
Donor	mg / g liver / day
5	4.35214
5	4.57275
5	4.6883
8	3.04078
8	2.57805
8	2.77815
10	2.92822
10	2.79691
22	7.68515
22	5.37355
22	9.85151

## Sheet: Fig.1i
Urea synthesis rate
Donor	mg / g liver / day
2	3.35218
2	4.65979
2	2.45439
3	12.1504
3	10.4486
3	9.10626
5	7.04171
5	6.97037
5	8.6342
8	4.43679
8	4.44247
8	5.25272
10	5.97034
10	4.08886
10	3.97757
