# Supplementary material for: Global 13C tracing and metabolic flux analysis of intact human liver tissue ex vivo
Source: Nat Metab. 2024 Aug 29;6(10):1963–75. doi: 10.1038/s42255-024-01119-3 (PMC11496108; doi:10.1038/s42255-024-01119-3)
Supplement: Supplementary file 8 — Statistical source data. [file 42255_2024_1119_MOESM8_ESM.xlsx]

## Sheet: Fig.2a
Distribution of 13C enrichment
Sorted by median of 13C values
Donor 10	12C 2h			13C 2h			13C 24h
	0.00521178	0	0	0	0	0.875	0	0	0
	0	0	0	0	0	0	0	0	0
	0	0	0	0	0	0	0	0	0
	0	0	0	0	0	0	0	0.113704	0
	0	0	0.705882	0	0	0	0	0	0
	0	0	0	0	0.666667	0	0	0	0.3
	0	0	0	0	0	0	0	0	0
	1	0	0	0	0.916667	0	0	0	0
	0	0	0	0	0	0	0	0	0
	0	0	0	0	0	0	0	0	0
	0	0	0	0	0	0	0	0	0
	0	0	0	0	0	0	0	0	0
	0	0	0	0	0	0	0	0	0
	0	0	0	0	0	0	0.777778	0	0
	0	0	0	0	0	0.111111	1	0	0
	0	0	0	0	0	0	0	0	0
	0	0	0	0	0	0	0	0	0
	0	0	0	0	0	0	0	0	0
	0	0	0	0	0	0	0	0	0
	0	0.5	0	0	0	0.5	0	0	0
	0	0	0.45	0	0	0	0	0	0
	0	0	0	0	0	0	0	0	0
	0	0	0	0	0.714286	0	0	0	0
	0	0	0.00211809	0.00336933	0	0	0	0.6	0
	0	0	0	0	0	0	0	0.25	0
	0	0	0	0.0105986	0	0	0	0	0
	0.0127561	0	0	0	0	0	0	0.272948	0
	0	0	0	0	0	0	0	0	0
	0	0	0	0	0.00798603	0	0	0	0
	0.00134229	0	0	0	0.00331371	0	0.555556	0	0
	0	0	0	0	0	0	0	0	0
	0	0.0197688	0	0	0.00346773	0	0	0.0833333	0
	0.0041871	0	0	0	0	0.0723341	0	0	0
	0	0	0	0	0	1	0	0	0
	0	0	0.00844051	0	0	0	0	0	0
	0	0	0	0	0	0	0	0	0
	0	0	0	0	0	0	0	0	0.75
	0	0	0	0	0	0	0	0	0
	0	0	0	0	0	0	0	0	0
	0.00142498	0.00148064	0	0	0	0	0	0	0
	0.00207527	0	0.00636445	0	0	0	0	0	0
	0	0	0	0	0	0	0	0	0
	0.0100316	0	0	0.0474259	0	0	0	0	0
	0.00628296	0	0.00662411	0	0	0	0.666667	0	0
	0.0020522	0	0	0	0	0	0	0	0
	0	0.0100778	0	0	0	0	0	0	0
	0	0	0	0	0	0	0	0	0
	0	0	0	0	0	0	0	0	0
	0	0	0	0	0	0.000964684	0	0	0
	0	0	0	0	0	0	0	0	0
	0.0123514	0.0112424	0.0467203	0	0.0548276	0	0	0.261204	0
	0	0	0	0	0	0.00386418	0	0	0
	0	0	0	0.00150516	0	0	0.00848957	0	0
	0	0	0.167743	0	0	0	0	0	0
	0	0.277817	0	0	0	1	0	0.00264374	0
	0	0	0	0	0	0	0	0	0
	0	0	0	0	0	0	0	0	0
	0	0	0	0	0.0130646	0	0	0	0
	0	0	0	0	0	0	0	0	0.020061
	0	0	0	0.00162814	0	0	0	0	0
	0	0	0	0	0	0	0	0	0.00190349
	0	0	0	0	0.6	0	0	0	0
	0.000586727	0	0	0.000588074	0	0	0	0	0
	0	0	0	0	0	0	0	0	0
	0.00542373	0.01598	0	0	0	0	0	0	0
	0	0	0	0.0263012	0	0	0	0	0
	0	0	0	0	0	0	0	0	0
	0	0	0	0	0	0	0	0	0.024695
	0	0.00224082	0	0	0.00232071	0	0	0	0
	0	0	0	0	0	0	0	0.00365067	0
	0	0.00218501	0	0	0	0	0	0	0.000431049
	0	0	0	0	0	0	0	0	0
	0	0	0	0	0	0	0	0	0
	0.00387248	0	0.00245363	0	0.002622	0	0	0	0
	0	0	0	0	0.106721	0	0.00868683	0	0
	0	0	0	0	0	0	0	0	0
	0	0	0	0	0	0	0	0	0
	0	0	0	0.120795	0	0	0	0	0
	0	0	0	0	0	0	0	0.00198287	0
	0	0	0	0	0	0	0	0	0
	0	0	0	0.00283566	0	0	0	0	0
	0	0	0	0	0	0	0	0.00237245	0
	0.0775529	0	0	0	0	0.0534541	0	0	0
	0	0	0.00756334	0	0	0	0	0	0
	0	0	0	0	0	0.107853	0	0	0
	0	0	0	0	0.0262513	0	0	0	0
	0	0	0	0	0	0	0	0.0606061	0
	0	0.00085377	0.00142396	0	0.00355197	0	0	0	0
	0.00330463	0.00698213	0.00638568	0.00833887	0	0	0	0	0
	0	0	0	0	0	0.175181	0	0	0.00767033
	0	0	0	0	0	0	0	0	0
	0	0.00116533	0	0.00182451	0	0	0.244943	0	0
	0	0	0	0	0	0	0	0	0
	0	0	0	0	0	0	0.149805	0	0
	0	0	0	0	0	0	0	0	0
	0	0.00166371	0	0	0	0.0219866	0	0	0
	0	0	0	0	0	0	0	0	0
	0	0	0	0	0	0	0	0	0
	0	0	0	0.0537541	0	0	0	0.0972351	0
	0	0	0	0	0	0	0.205747	0	0
	0.191333	0	0	0	0	0	0	0	0
	0.0265563	0	0	0	0.0105858	0	0	0	0
	0	0	0.00221967	0	0	0.00139112	0	0	0
	0	0	0	0	0	0	0	0	0
	0	0	0	0	0	0	0	0	0.194538
	0.00369007	0	0.00213477	0	0	0	0	0.00563586	0
	0	0	0	0	0	0	0	0	0
	0.00240719	0.00495179	0	0	0	0	0	0	0
	0	0	0	0.0735373	0	0	0	0	0
	0	0	0	0	0	0	0	0	0
	0.0148965	0	0	0	0	0.00384664	0	0	0
	0	0	0	0	0.00340242	0	0.0103573	0	0
	0	0	0	0	0	0	0	0	0
	0.00670951	0.00475751	0.00832659	0	0	0	0	0	0
	0	0	0	0	0	0	0	0	0
	0	0	0	0	0	0	0.0702416	0	0
	0	0	0	0	0	0	0	0	0
	0	0.00262377	0	0	0.00412788	0	0	0	0.0064346
	0	0.00503823	0	0	0	0	0	0	0
	0	0.062098	0.0427962	0.00288958	0	0	0	0	0
	0.000533425	0	0.000203048	0.00326985	0	0	0	0	0.00144078
	0	0	0	0	0	0	0	0	0
	0	0	0	0	0	0.252484	0	0	0
	0.0169433	0	0.0167579	0.0145901	0	0	0	0	0
	0	0	0	0	0	0	0	0.0218929	0
	0.0156748	0	0.00338931	0.0018368	0	0	0	0	0
	0	0	0	0.0097644	0	0	0	0	0.00392907
	0	0	0.00795461	0.0260991	0	0	0	0	0.000322709
	0	0	0	0	0	0.00335493	0	0	0
	0	0	0	0	0	0	0.00143609	0	0
	0	0.00104997	0.00197092	0	0	0.00116011	0	0	0
	0.0136489	0	0	0.00578531	0	0	0.00333247	0	0
	0.00247112	0	0	0	0.00414107	0	0	0	0
	0.0926226	0	0	0	0	0	0.00211013	0	0
	0	0	0	0	0	0	0	0	0
	0.0141975	0.00191096	0	0.00626621	0	0	0	0	0
	0	0	0	0	0	0	0	0	0
	0	0	0	0	0	0	0	0	0.00443801
	0	0	0	0	0.00358317	0	0	0	0
	0	0	0	0.00378745	0	0	0	0	0
	0	0	0	0	0	0	0	0.00139683	0
	0	0	0	0	0	0	0	0	0
	0	0.00080404	0.00103265	0.00128973	0	0	0	0.00725394	0.000511313
	0	0	0	0	0.000833333	0.00016753	0.00189765	0.000638094	0.000559874
	0	0	0	0	0.000449092	0.0156771	0.0100311	0.000708909	0
	0.00067948	0.000445265	0	0.0108995	0	0.000561825	0	0.000927276	0.000939386
	0.00554636	0	0	0.000605855	0.0223698	0	0	0.000994564	0.00137394
	0	0.00098097	0.00515316	0.000390781	0.00144653	0.000618448	0.00129729	0.000836001	0.000996509
	0.00274397	0	0.014891	0.00521943	0.000688479	0.00057521	0.00114345	0.00186478	0
	0.00226305	0.0013433	0.00197752	0.00131441	0.00080442	0.000791196	0.000455718	0.00186664	0.00118134
	0.00127778	0.00122409	0.0016315	0.000883812	0.00215766	0	0.00118855	0	0.00635447
	0.000731779	0.00073776	0	0.00344048	0.00070502	0.000913432	0.00250903	0.0014923	0
	0.00498715	0.00130125	0.00392635	0.00291788	0.00104168	0.00105399	0.00150611	0.00133588	0.00223625
	0	0.0212034	0	0	0.00119653	0.00324421	0.0241203	0.00154493	0
	0.00121091	0	0.00113292	0.00185685	0.000691421	0.00127102	0.00426502	0.00164183	0.00104883
	0.00328103	0.00146481	0.00163262	0.0013162	0.00364459	0	0	0.00206606	0.00419461
	0.0024678	0	0.000594798	0.00144928	0.00136947	0.00123749	0.00219361	0	0.00379097
	0.00521933	0.00275469	0.012304	0.00501741	0.00137281	0	0.00220495	0.00299933	0.00189222
	0	0	0	0.00141849	0.00612237	0	0.00227511	0.00173658	0.00355247
	0	0	0.00188082	0.00173799	0.00159122	0	0.0023818	0.00169439	0.00516771
	0	0	0	0.00161964	0	0.00169546	0	0.00240616	0.0089521
	0.00139005	0	0.00226295	0.00300455	0	0.00172091	0.00700378	0.00192181	0.00253062
	0.00155514	0	0.00501641	0.00174998	0.00121934	0.0141391	0.00911622	0.00259064	0
	0.00102052	0.004758	0.00296082	0.00175917	0.00497049	0	0.00212446	0.009548	0.00261528
	0	0.0192324	0.00595501	0.00175934	0.00782182	0	0.0026412	0.00628133	0.00266012
	0	0	0.103527	0.00180155	0	0.0177113	0.00282757	0.00634636	0.000952018
	0	0.00700377	0	0.00300246	0	0.00186164	0.00200242	0.0029584	0.00301903
	0.00227849	0.00284423	0	0.00616688	0.00188324	0.000465813	0.00310192	0.005922	0.00175148
	0	0.00164616	0.00124533	0.00432839	0.00195187	0.000979524	0.00556129	0.00313585	0.00306643
	0.00180397	0.00319156	0.00109348	0.00203056	0.00142624	0.00196662	0	0.00968053	0.00341113
	0.000918742	0.00287231	0	0.00324518	0	0.00199914	0.00305652	0.00359271	0.00393242
	0	0	0	0	0.00779099	0.00213667	0.00116962	0.00359365	0.00363455
	0.000714964	0.00210645	0.00261669	0.00477528	0.00166278	0.00214866	0	0.00371015	0.00395345
	0.0110566	0.00151909	0.00262014	0	0.00536083	0.0022007	0.000846241	0.00508897	0.00373445
	0.00417183	0.0111397	0.0029045	0.0022276	0.00464212	0.00163959	0.00376597	0.00824667	0
	0.00570326	0.00283388	0.00124609	0.000924859	0.00270003	0.0023479	0	0.0038301	0.00449286
	0.00195141	0	0.00490586	0	0.00247241	0.00320696	0	0.00646251	0.00398996
	0.00618262	0.00391721	0.00908413	0.00731315	0.00244331	0.0024781	0.00422323	0.0135973	0.00240934
	0	0.00446345	0	0.00248068	0.009946	0.000649506	0.00156055	0.00645095	0.00434596
	0	0.00268034	0	0.00111501	0.00252741	0.0248761	0.00397582	0.00548369	0.00436895
	0.0242823	0	0	0.011826	0.00240039	0.0025814	0.00435234	0.00579552	0.00442643
	0	0	0	0.00267046	0.00437174	0.00221836	0	0.00449822	0.00782077
	0.00250654	0	0.00270371	0.00281556	0.0039935	0	0.00515347	0.00469826	0
	0.00381419	0.00703351	0.00156509	0.00300006	0.00205193	0.00309276	0.00115589	0.00614559	0.00470241
	0	0.00337265	0.00521	0	0.00747528	0.00307728	0.00533861	0.0049001	0.00326446
	0.0243411	0.0173179	0.030243	0.00447086	0.00219763	0.00315022	0.00493891	0.00446199	0.00671511
	0.00586644	0.00425137	0.000501317	0.00566401	0.00317197	0.00120315	0.00149617	0.010487	0.00513138
	0.0191853	0.00980727	0	0.000967278	0.0168062	0.00317624	0.00622825	0.00516913	0.00241411
	0.00328929	0.00266662	0.00361267	0.00323078	0.00354877	0.00318371	0.00448231	0.00756209	0.00517719
	0	0	0	0.0877093	0	0.0033539	0.00569904	0.00535009	0.00496011
	0.0038955	0.00520073	0.00242837	0.00347012	0.0039683	0.00290814	0.00685537	0.00537087	0.00406567
	0.00335456	0	0.00326503	0	0.00424743	0.0034819	0.00553183	0.00182721	0.00569184
	0.00825964	0.00873533	0.00637094	0.00722155	0	0.0034878	0.00582808	0.00579246	0.0058107
	0.00621277	0	0	0.00350225	0.00392112	0.00152363	0.00578587	0.00629453	0.00997627
	0.0212211	0.00944424	0.00188551	0.00365213	0.00795315	0	0.00817691	0.00606588	0.00642506
	0.00163278	0	0.00194181	0.0279864	0.00365311	0	0.00668486	0.00788279	0.00660566
	0	0	0	0.00977264	0.00373824	0	0.00602046	0.00674827	0.00731821
	0.00460948	0.00538503	0.00563589	0.00376054	0.0045367	0.00130366	0.00752329	0.00649742	0.00683502
	0.00429974	0.00505366	0.00508375	0.00242384	0.00503926	0.00391881	0.00616162	0.0069908	0.00691178
	0	0	0	0.00406431	0	0.317359	0.00692644	0.0069212	0.00710694
	0.00496949	0.00400151	0.00321221	0.00416317	0.00485574	0.00344875	0.00784437	0.00703456	0.00597271
	0.0105844	0.00953186	0.00911626	0.00756606	0.00387157	0.00418522	0.00346694	0.00853378	0.00705856
	0.0187677	0.0100254	0.00194303	0.00427688	0.00641742	0.00174559	0.00474481	0.0101934	0.00736905
	0.00527863	0.00454011	0.0070256	0.00488775	0.00230177	0.0042833	0.00742027	0.0117257	0.00724431
	0.00750662	0	0.00355779	0.00428837	0	0.00504475	0.02039	0.00764012	0.00673266
	0	0	0	0.0299008	0.00435769	0	0.00754811	0.00769714	0.0132643
	0.0670965	0.00208403	0.000657012	0.0134764	0.00303005	0.00441062	0.00798239	0.0071962	0.00769843
	0.00507154	0.0067885	0.00480287	0.00449744	0.0049469	0.0044056	0.00770843	0.00906094	0.00683048
	0.00282855	0	0.00570135	0.00473703	0.0121928	0.00351022	0.00786636	0.00778749	0.00769741
	0.00085948	0.00286755	0	0.00625769	0.0037739	0.00477749	0.00896877	0.00787057	0.00666538
	0.00446288	0.00233869	0.000630153	0.0103088	0.00484359	0.00064635	0.00790902	0.00801619	0.00780239
	0.00695619	0.0024891	0.00611192	0.00266256	0.0100906	0.00488372	0.00756091	0.0079096	0.00952931
	0	0	0	0.00984635	0.0049482	0	0.00108909	0.00791506	0.0213878
	0.00639031	0.0047544	0.00474335	0.00502362	0.00525917	0.00480212	0.00784785	0.00881401	0.00792319
	0	0	0	0.0055342	0.00511639	0.00175084	0.00459041	0.00800342	0.0109347
	0.00294385	0.00172298	0.00316066	0.00517727	0.00546368	0.00167708	0.00866202	0.0072474	0.00800988
	0.00787939	0.00666618	0.00603611	0.00686544	0.00453814	0.00521571	0.0080154	0.00918328	0.00688178
	0.00494844	0.00101889	0.00698508	0.00523298	0.00554778	0.00414863	0.0080633	0.0107047	0.00685128
	0.00230994	0.0026671	0.00108916	0.00618327	0.00526707	0.00418539	0.00713869	0.00816493	0.00832628
	0.00189522	0.00404602	0.00371696	0.00547114	0.00750011	0.00537477	0.00813804	0.00819437	0.011085
	0.00716639	0.00738734	0.00677798	0.00353239	0.00561379	0.00716819	0.0158822	0.00351077	0.0082593
	0.00596899	0.00607976	0.00594367	0.00562531	0.00581335	0.00583134	0.00870299	0.00833037	0.00775404
	0.00745909	0.00608908	0.0185307	0.00582021	0.014022	0.00532332	0.0157968	0.00795712	0.00838644
	0.0080648	0.00840803	0.00656794	0.00822817	0.00429353	0.00586671	0.00758857	0.0104373	0.00841927
	0.00565467	0.00543718	0.0073354	0.00589806	0.0075294	0.00392843	0.00892725	0.00844848	0.00824583
	0.00647144	0	0.0142587	0.00152453	0.00613589	0.0196443	0.0084578	0.00952066	0.00642179
	0.00656016	0.000988197	0.00425126	0.00705816	0.00612024	0.00616324	0.0084626	0.010039	0.00733083
	0.00705976	0.0059266	0.00628206	0.00451741	0.00696203	0.00621104	0.00804648	0.00853482	0.00848074
	0.00826344	0.00982702	0.00591465	0.00616183	0.00757581	0.00641951	0.00833493	0.00861626	0.00849598
	0.00667214	0.00851737	0.00824273	0.00721428	0.00661721	0.00533728	0.0216964	0.00850438	0.00551464
	0.00558732	0.00408285	0.00969712	0.00786666	0.00616299	0.00668974	0.00791786	0.00862367	0.0124947
	0.015263	0.00651276	0.0101321	0.00676018	0.0096326	0.00584924	0.00875627	0.0087044	0.00846493
	0.00703332	0.00703556	0.00699087	0.00692799	0.00692286	0.0070027	0.00839635	0.00873992	0.00919198
	0.0068182	0.00785615	0.0077358	0.00699022	0.00706852	0.00670071	0.00871431	0.00894983	0.00876275
	0.00694576	0.00715989	0.00501291	0.00817388	0.00700463	0.00506129	0.00877273	0.00843866	0.00915297
	0.0056617	0.00635112	0.00752005	0.00704888	0.00749871	0.00679336	0.00835622	0.00987697	0.00888342
	0.00746974	0.00703202	0.00733968	0.00716231	0.00629277	0.00781154	0.00890182	0.00946167	0.00887424
	0.0067166	0.00775047	0.00710105	0.00823811	0.00725869	0.00708591	0.00898407	0.00891752	0.00889935
	0.00850557	0.00728437	0.00738454	0.00731432	0.00798624	0.00690721	0.00892558	0.00877814	0.00947993
	0.0110641	0.00928091	0.0133016	0.00524807	0.00734689	0.0129986	0.0103238	0.0089493	0.00764808
	0.00934459	0	0.00822146	0.00748757	0.0138173	0	0.00902133	0.00895263	0.008969
	0.00698333	0.00741854	0.00714497	0.00743537	0.00751223	0.00756388	0.00897433	0.00893136	0.00934971
	0.00822115	0.00795089	0.00746712	0.00715809	0.00752062	0.00764837	0.00955793	0.00903409	0.00832929
	0.00989181	0.0100664	0.00981655	0.00687374	0.00756539	0.0103115	0.00889496	0.00912432	0.00906268
	0.00772819	0.00828034	0.0108949	0.00835935	0.0069546	0.00762544	0.00906893	0.00943832	0.00873546
	0.0084146	0.00678896	0.00534809	0.00790044	0.00764547	0.00721768	0.00907257	0.00948111	0.00896028
	0	0	0	0.00900174	0.00766812	0.00634303	0.00654308	0.00914452	0.00994374
	0.00643193	0.00699913	0.0067246	0.00769338	0.00853002	0.0070831	0.00772009	0.0258646	0.00923004
	0.00766613	0.00782959	0.00778457	0.00759575	0.00770182	0.00805169	0.00895681	0.00927711	0.00925028
	0.00582453	0.00726499	0.00802205	0.00773791	0.00640884	0.00824027	0.00877315	0.00944298	0.0092613
	0.0119813	0.01137	0.00757349	0.0072391	0.00775893	0.00935915	0.00931108	0.00932767	0.00927067
	0.00775935	0.00709018	0.00758314	0.00815553	0.00779135	0.00614697	0.00934894	0.00791046	0.00969853
	0.00803955	0.00800842	0.00940368	0.00772647	0.00788457	0.00956193	0.00937563	0.0112756	0.00940951
	0.0071472	0.0046542	0.00493082	0.00848384	0.00789212	0.00471434	0.00941973	0.0125439	0.00838876
	0.00868418	0.00860463	0.0182024	0.00722277	0.00792508	0.00927442	0.00949903	0.00947489	0.00850204
	0.00763669	0.00885327	0.00768839	0.00740423	0.00896889	0.00793217	0.00874684	0.00948255	0.00975876
	0.00794209	0.00783846	0.008082	0.00784156	0.00795106	0.00800467	0.00956325	0.00914538	0.0103429
	0.00751407	0.00772796	0.00797408	0.00752674	0.00796868	0.00858409	0.00960704	0.00444247	0.010426
	0.00668212	0.00595175	0.00687839	0.00805325	0.00797872	0.00778973	0.00793264	0.00962175	0.00985515
	0.00788167	0.00766568	0.00729389	0.00799128	0.00799568	0.00806536	0.00763337	0.0124271	0.00964595
	0.0086109	0.0094348	0.00752981	0.00718309	0.00801236	0.010904	0.00965594	0.00969415	0.00931642
	0.00836121	0.0079466	0.00821857	0.0080519	0.00886466	0.00733912	0.010042	0.00853518	0.00966867
	0	0.00625901	0.00233256	0.00865136	0.00686188	0.00806158	0.00432125	0.0233046	0.00978368
	0.00741755	0.00645315	0.00887395	0.00858174	0.00647063	0.00807746	0.00924463	0.0104398	0.0097945
	0.00761308	0.0072802	0.0122698	0.00798085	0.00891375	0.00808519	0.0101025	0.0092256	0.00988244
	0.0041149	0.00298074	0.00281489	0.00676757	0.0109894	0.0081064	0.0112002	0.00953489	0.00990475
	0.00799437	0.00757285	0.00796233	0.00884743	0.00810659	0.00739648	0.00995151	0.0103057	0.00980873
	0	0	0	0.00810956	0.0388313	0	0.00645151	0.0100099	0.0109529
	0.00250546	0.001024	0	0.00881565	0.00267309	0.00814316	0.0109697	0.0100119	0.0100118
	0.00799932	0.0079516	0.00746558	0.0103502	0.00819295	0.00797418	0.0100258	0.00997557	0.010029
	0.00985347	0.0104737	0.0104454	0.00875423	0.00812984	0.00819513	0.0101492	0.0103979	0.00996786
	0.010126	0.00682283	0.00780146	0.00751659	0.00923564	0.00820131	0.0102448	0.0105025	0.00973024
	0.00825513	0.00848395	0.00833621	0.00826756	0.00817192	0.00820901	0.0131754	0.00868126	0.0102644
	0.00874536	0.00688669	0.00689575	0.00821756	0.00718611	0.00856871	0.0102784	0.00790134	0.012676
	0.00853523	0.00837866	0.00858606	0.00821766	0.00870695	0.00757794	0.0106922	0.0101103	0.0102966
	0.00897342	0.00744362	0.00907325	0.00898979	0.0078469	0.00823295	0.0104144	0.0105239	0.0102782
	0.00956785	0.00777738	0.00738296	0.00822564	0.00860922	0.00825513	0.00979439	0.0108505	0.010425
	0.0086913	0.00868825	0.00852759	0.0080656	0.00826796	0.00859732	0.0084131	0.0104581	0.0124937
	0.0115951	0.00929144	0.00898541	0.0082795	0.0105776	0.00757316	0.00905819	0.0116222	0.0104761
	0.00975976	0.00810358	0.0077943	0.00829772	0.00845815	0.00782798	0.0104826	0.0115586	0.0101892
	0.00785	0.00691572	0.00900423	0.00942689	0.00694831	0.00831997	0.0102024	0.0105116	0.0105522
	0.00758816	0.00664135	0.00729224	0.00837917	0.0101954	0.00792792	0.0105692	0.0103671	0.0105275
	0.00849188	0.00836877	0.00831698	0.00832188	0.00871548	0.00841542	0.0105138	0.0109108	0.0105518
	0.0105107	0.00722292	0.00965512	0.00541671	0.00846999	0.0113781	0.0104814	0.0105587	0.0115345
	0.00744281	0.00418183	0.00779503	0.0085121	0.0101249	0.00768869	0.010711	0.0108619	0.00933259
	0.0087694	0.00829589	0.0100938	0.00822479	0.0086214	0.00955564	0.00957318	0.0107115	0.0107519
	0.0134062	0.00801799	0.00487822	0.00865254	0.00957299	0.00610622	0.0103727	0.010973	0.010738
	0.00843709	0.00608742	0.00881346	0.00866294	0.00842804	0.00943312	0.0108401	0.00225268	0.0425136
	0.00875173	0.00909613	0.00901883	0.00872217	0.00871271	0.00871058	0.0108716	0.0104829	0.0158313
	0.0085498	0.00746898	0.008646	0.00925008	0.00844505	0.00872899	0.0114239	0.0107961	0.0108932
	0.00901501	0.00814786	0.0082561	0.00874954	0.0091831	0.00833869	0.0104338	0.0133833	0.0109199
	0.00928234	0.00764754	0.00852903	0.00877219	0.00894568	0.00839508	0.0110297	0.011917	0.0100368
	0.00560665	0.00613844	0.00567232	0.00877612	0.00856022	0.0101312	0.0110611	0.0110703	0.0111064
	0.00878296	0.00912427	0.00872476	0.00944415	0.00878103	0.00790296	0.0110594	0.0110774	0.0111882
	0.000659222	0.000562172	0	0.0121221	0.00878285	0.00503842	0.0167006	0.0110873	0.0090304
	0.00890576	0.00888441	0.00897198	0.00880552	0.0091552	0.00852966	0.0110004	0.0112533	0.0110972
	0.0118764	0.0115609	0.0119565	0.0106508	0.00882497	0.00823741	0.0110396	0.0113128	0.0111542
	0.0224151	0.0245297	0.0149056	0.00884034	0.00440016	0.0194428	0.0111837	0.0110914	0.0142781
	0.00923773	0.00863609	0.00852083	0.00880685	0.00904607	0.00886853	0.0122628	0	0.011193
	0.00918819	0.00906951	0.00871026	0.00876406	0.00887095	0.00888608	0.0113137	0.0112158	0.0112002
	0.00228294	0.0084547	0.00711556	0.00887291	0.0107257	0.007711	0.0110275	0.0133465	0.0112614
	0	0.00905408	0	0	0.00932404	0.00890064	0.0100796	0.0202841	0.0112642
	0.00880838	0.00899773	0.00996804	0.0108618	0.00894109	0.00861388	0.0117289	0.011338	0.0110996
	0.00564409	0.00813858	0.00747407	0.0451139	0.00894878	0.00848295	0.0118363	0.0113623	0.0114514
	0.009553	0.00889969	0.00871434	0.00919462	0.00894953	0.008845	0.00958259	0.0115589	0.0128023
	0.010685	0.00780814	0.0100198	0.00891193	0.00966231	0.00895115	0.0115446	0.0120011	0.0116389
	0.00907104	0.00906226	0.00901041	0.00902141	0.00903313	0.00900636	0.0229267	0.0105037	0.0116396
	0.00932726	0.00907439	0.00900376	0.00893881	0.00915093	0.00904342	0.0117256	0.0145632	0.00756271
	0.00907236	0.00906441	0.00909248	0.00910977	0.0090577	0.00880119	0.010322	0.0117546	0.0152827
	0.00899951	0.00895205	0.00918735	0.00913539	0.00905884	0.00901158	0.0118188	0.0120572	0.011271
	0	0.00187648	0.00115344	0.0106022	0.00794979	0.00906849	0.0104169	0.0121921	0.0118211
	0.00917658	0.0100021	0.00911448	0.010165	0.00898723	0.00907289	0.0119283	0.0118251	0.011809
	0.015927	0.00928085	0.013904	0.0108953	0.00907993	0.00823279	0.0117677	0.012115	0.0119025
	0.00926245	0.00925079	0.00888736	0.0091157	0.00908646	0.00902688	0.0315161	0.0119328	0
	0.00968251	0.00937143	0.00955346	0.0100041	0.00914266	0.00915674	0.0120165	0.0119628	0.0120157
	0.00823032	0.00873321	0.0100519	0.00917893	0.00994489	0.00658122	0.0117222	0.0120363	0.0120489
	0.00440422	0.00675261	0.00367184	0.00918202	0.00421216	0.011427	0.0120531	0.0108851	0.0221702
	0.00845681	0.00826291	0.0080007	0.00938435	0.009187	0.00868094	0.00701668	0.0238733	0.0121399
	0.0149001	0.00867269	0.0100395	0.00919733	0.00955348	0.00828239	0.0122934	0.0195326	0.00485075
	0.00909846	0.00921925	0.00940474	0.00927552	0.0091404	0.00932278	0.0123805	0.0124005	0.0124251
	0.00908013	0.00787712	0.00912409	0.00927633	0.0103618	0.0084524	0.012418	0.0130224	0.0125004
	0.00981455	0.00973539	0.00931388	0.00935436	0.00914988	0.00928481	0.0122157	0.0125931	0.0125401
	0.00904765	0.00846979	0.00938805	0.00934118	0.00930004	0.00848919	0.00858273	0.0135259	0.0126741
	0.00854744	0.00822246	0.00966929	0.00913387	0.00932026	0.00988192	0.0127713	0.0127365	0.0128078
	0.00897268	0.0091493	0.00934016	0.00933679	0.010157	0.00905864	0.0127924	0.0142967	0.012691
	0.00874721	0.00952175	0.00799586	0.0093412	0.0100943	0.00920118	0.0128481	0.0105493	0.0137531
	0.0094226	0.00924643	0.00933316	0.00932531	0.00934413	0.00944076	0.0127309	0.0128484	0.0134414
	0.0098026	0.00957974	0.00983766	0.00938984	0.00976771	0.00933749	0.0123572	0.0128796	0.0132886
	0.00913483	0.0108266	0.00882547	0.00891701	0.0105893	0.00941685	0.0129344	0.0127233	0.0177947
	0.00973615	0.00892348	0.00973623	0.00942764	0.00943264	0.00982341	0.0130389	0.0139371	0.0129417
	0.010343	0.0171217	0.0232419	0.00943763	0.00920339	0.014323	0.0122923	0.0133016	0.0193385
	0.00970829	0.0091894	0.00990929	0.00912181	0.00945364	0.0100379	0.0133294	0.00219773	0.0147111
	0.0103113	0.00979794	0.00918199	0.00917652	0.010171	0.00952499	0.013445	0.01381	0.0133901
	0.00947484	0.00931069	0.00942767	0.00969859	0.00915364	0.00952626	0.0824782	0.0135382	0
	0.0165719	0.0152988	0.0132116	0.00955683	0.0112211	0.00908058	0.0137785	0.0100485	0.0138721
	0.0090117	0.00691366	0.00811812	0.0107091	0.0096015	0.00936675	0	0.0138965	0.0316763
	0.00981914	0.00984085	0.00955384	0.010174	0.00956522	0.00966616	0.0125394	0.0160544	0.0141882
	0.0121079	0.0100753	0.0103372	0.00967705	0.0060331	0.0107487	0.0145955	0.0146207	0.0145498
	0.00988449	0.00940516	0.00994684	0.0102187	0.00972744	0.00944149	0.0165266	0.0145817	0.0146942
	0.00963932	0.00961764	0.00901794	0.0127461	0.00882164	0.00974011	0.0151236	0.0129405	0.0147022
	0.0108534	0.0103673	0.0103427	0.0104101	0.0097865	0.00968718	0.0151574	0.0188541	0.0123271
	0.0107132	0.00936013	0.0109224	0.0116662	0.00979536	0.00845025	0.0144213	0.0151988	0.0240166
	0.0102141	0.00978532	0.010028	0.00979763	0.010004	0.00973049	0.0153146	0.0167725	0.0141812
	0.00912558	0.00950965	0.00931439	0.0098687	0.00979933	0.0095035	0.0153177	0.0154355	0.0150374
	0.009404	0.00932864	0.00983421	0.0101107	0.00981706	0.00954712	0.0154647	0.015368	0.0153805
	0.0093791	0.0098055	0.00955668	0.0093897	0.0098531	0.00982541	0.015502	0.0140063	0.0162937
	0.00938668	0.00674636	0.00889676	0.0256915	0.00804485	0.00986971	0.0115871	0.0158645	0.0167634
	0.00424168	0.0138587	0.00310676	0	0.0131922	0.00991022	0.0162049	0.0177716	0.00885878
	0.0103509	0.00917078	0.00960732	0.0110358	0.00991723	0.00919785	0.0392333	0.0163562	0.0148659
	0.0100401	0.00962182	0.0100474	0.00992075	0.010583	0.00890896	0.0158416	0.0166168	0.0163562
	0	0.0079912	0.0176472	0.0166691	0	0.00994017	0.0166007	0.0159857	0.0201488
	0.00957855	0.00885707	0.0090515	0.00972756	0.00996092	0.0101248	0.016195	0.0169348	0.0258593
	0.0102794	0.0172516	0.0103249	0.00961785	0.0100011	0.0100357	0.0223887	0.0170346	0.0135927
	0.00791074	0.00805143	0.00879448	0.0108815	0.0091003	0.0100133	0.0184674	0.0144349	0.0171686
	0.00722719	0.00646048	0.0086477	0.01015	0.0070004	0.0110217	0.0148097	0.0171806	0.0198575
	0.0101267	0.0100999	0.00993683	0.0101562	0.0102258	0.0102073	0.0143771	0.0187753	0.0172441
	0.0130662	0.0109327	0.0130959	0.0133155	0.00988353	0.0102364	0.0170148	0.021324	0.0176342
	0.0102956	0.00988301	0.010367	0.010253	0.0105143	0.0101564	0.0185042	0.00913953	0.019659
	0.00613496	0.0109911	0.00654477	0.0102843	0.00899112	0.0177203	0.0334214	0	0.0185352
	0.00974466	0.00996852	0.00974693	0.00996964	0.0103207	0.0107611	0.0229806	0.0189309	0.0191281
	0.00911275	0.0103365	0.00950055	0.0112257	0.0101218	0.0103362	0.0193888	0.0190842	0.0284122
	0.0104126	0.0103593	0.0102739	0.0106549	0.0103415	0.00986971	0.0246376	0.0171843	0.0194551
	0.0111701	0.0118979	0.0105091	0.0103948	0.0099414	0.0105147	0.0216179	0.0161015	0.019586
	0.0737596	0.0485534	0.0956308	0.0104362	0.0103894	0.0216867	0.0229775	0.0196133	0.0170951
	0.0103132	0.00971767	0.00977623	0.0115808	0.0104191	0.0104381	0.0195469	0.0203084	0.0198527
	0.0101586	0.0102382	0.0100327	0.010072	0.0104631	0.0107399	0.0200225	0.0209176	0.0199327
	0.0108172	0.0106657	0.0105946	0.0110625	0.0101909	0.0104676	0.0201295	0.0203913	0.0202722
	0.0103564	0.0113265	0.0117987	0.010271	0.010471	0.0112597	0.0205141	0.0205215	0.0183652
	0.0106947	0.0103379	0.0102357	0.0105549	0.0104746	0.010416	0.0207005	0.0205274	0
	0.00802993	0.00822206	0.00707367	0.0104491	0.0151655	0.0104933	0.0205324	0.0379337	0.0115199
	0.0103063	0.0107424	0.0143394	0.0102103	0.012575	0.0104972	0.0166533	0.0211116	0.0205385
	0.00875058	0.0197961	0.0185102	0.0104309	0.0168457	0.0104987	0.00832913	0.0306951	0.020597
	0.0106563	0.0107441	0.0105437	0.0105428	0.0105041	0.0105984	0.0206276	0.0201824	0.0207462
	0.0107189	0.0108355	0.0107075	0.0104832	0.010543	0.0105624	0.0208255	0.0288756	0.0218741
	0.0098367	0.0107227	0.0104112	0.00978848	0.0135567	0.0105496	0.022757	0.0219156	0.0213893
	0.0108692	0.0101258	0.00926704	0.0119658	0.00928206	0.0105856	0.0172102	0.0260975	0.0221986
	0.0105343	0.0106212	0.010445	0.0106055	0.0106184	0.0104592	0.033931	0.018872	0.0222926
	0.0184241	0.00806783	0.00795944	0.0028487	0.0465597	0.0106238	0.0123666	0.0224127	0.0239649
	0.0108453	0.0107758	0.0107236	0.0106779	0.0103906	0.010982	0.0235527	0.0273975	0.0231034
	0.00784517	0.010331	0.00815862	0.00973064	0.0107071	0.0128152	0.0232979	0.024015	0.0237443
	0.0100693	0.00914421	0.00951513	0.0106741	0.011128	0.0108197	0.0241542	0.0486318	0.0088555
	0.0102312	0.010639	0.0100175	0.0107683	0.0108337	0.0108801	0.0119946	0.0253233	0.0249008
	0.0101247	0.0101647	0.0101792	0.0108734	0.0112454	0.0105219	0.024146	0.0272878	0.0249139
	0.00693905	0.00975739	0.00951053	0.0100458	0.0109266	0.0123729	0.02447	0.0312428	0.0250765
	0.0110557	0.0109999	0.0108658	0.0111015	0.0108999	0.0109589	0.0270445	0.0195265	0.025227
	0.0110437	0.0110903	0.01094	0.0109928	0.0110349	0.0109832	0.025374	0.0358514	0.0242455
	0.0112191	0.0112041	0.0110578	0.0111307	0.0110208	0.0109418	0.0246901	0.0264566	0.0254744
	0.013954	0.0167425	0.00924859	0.0107453	0.0110259	0.0122182	0	0.103318	0.025615
	0.0100742	0.0136133	0.0173416	0.0137129	0.011055	0.00969475	0.0258408	0.017639	0.0390695
	0.0110629	0.0110839	0.0110709	0.0110805	0.0110396	0.0110829	0.0271075	0.0245664	0.0258603
	0.010721	0.0105777	0.0106175	0.0110707	0.0111375	0.011283	0.02621	0.0261497	0.0221021
	0.0125824	0.017008	0.0119738	0.0110158	0.0168451	0.0111375	0.0271942	0.0264011	0.0176112
	0.0119347	0.0119031	0.0123672	0.0111411	0.0126677	0.0109702	0.0230625	0.0267184	0.0266482
	0.0111664	0.0110559	0.0110417	0.0111414	0.0110345	0.0111501	0.0274355	0.0268398	0.0251997
	0.00976067	0.0102361	0.0104118	0.0111818	0.0114436	0.0096062	0.0270689	0.0271648	0.0250242
	0.0103072	0.0104579	0.0104476	0.0122267	0.00903252	0.0112337	0.0275027	0.0170439	0.0429715
	0.0113272	0.0112939	0.0113248	0.0113112	0.0113507	0.0112217	0.0279588	0.0277588	0.0273869
	0.0110758	0.0109854	0.0113548	0.0113596	0.0106681	0.012164	0.0278841	0.0968164	0
	0.0112907	0.0107028	0.0125665	0.011481	0.0109826	0.0123283	0.0296746	0.0261989	0.0281444
	0.0116941	0.0114599	0.0114428	0.011499	0.0115435	0.0116353	0.0284917	0.0337415	0.0287052
	0.0117798	0.00953185	0.0079936	0.0111141	0.0116341	0.0115924	0.0305984	0.0289867	0.0152955
	0.0117962	0.0113581	0.0113827	0.0118773	0.0110885	0.0116217	0.029181	0.0314961	0.0267919
	0.0115211	0.0115825	0.0115484	0.0117294	0.0116467	0.0116597	0.0269503	0.0292684	0.0335127
	0.0113575	0.0115485	0.0115242	0.0115343	0.0117185	0.011735	0.0295083	0.0293109	0.0293065
	0.0121554	0.0111653	0.0125243	0.0117285	0.0115145	0.013443	0.0207711	0.0331642	0.0298774
	0.0117797	0.0115522	0.011814	0.0117374	0.0114715	0.0118369	0.0331518	0.0312021	0.030912
	0.01205	0.0120352	0.0120352	0.0116312	0.0121414	0.0118765	0.0256372	0.0312411	0.0729163
	0.0186934	0.0280314	0.00775124	0.0187874	0.0118818	0.00735088	0.0319525	0.0371549	0.0217094
	0.00742117	0.00649069	0.0129783	0.013975	0.0118908	0.00900263	0.0321534	0.0336949	0.032237
	0.00881285	0.0115525	0.0127716	0.011956	0.0136402	0.00924183	0.043838	0.0324458	0.012507
	0.0113067	0.0123873	0.0115301	0.0104519	0.011964	0.0124112	0.0191861	0.0424241	0.0332565
	0.011172	0.0113651	0.0120382	0.0118917	0.0125704	0.0120179	0.0332464	0.0341055	0.0334658
	0.0120926	0.0120558	0.0120558	0.0121325	0.0120326	0.0119851	0.0454369	0.0339089	0.0286554
	0.0116073	0.011773	0.011976	0.012041	0.0123779	0.0116558	0.0366686	0.0169135	0.0339323
	0.0125988	0.0126364	0.012742	0.0137842	0.0114056	0.0120763	0.0359992	0.0324187	0.0341246
	0.0128356	0.00866909	0.0229763	0.0122194	0.0133541	0.0114996	0.0446747	0.0341432	0.0253363
	0.0110104	0.0121171	0.00906662	0.0160644	0.0106611	0.012253	0.0354546	0.0342377	0.0165639
	0.0188623	0.0243427	0.0386201	0.0521889	0.0122631	0.00375001	0.0354473	0.0260679	0.0343223
	0.00548027	0.00112423	0.00441434	0.0229591	0.0123677	0	0.0465515	0.0348971	0.0209449
	0.01597	0.00873011	0.0102438	0.0125044	0.0141803	0.00526257	0.0353854	0.0335567	0.0371306
	0.0102668	0.009388	0.00662201	0.0167066	0.0109951	0.0125222	0.0103047	0.03551	0.0511372
	0.0155869	0.0111189	0.0140161	0.016349	0.0125861	0.0108406	0.0369981	0.0402381	0.0318744
	0.0129672	0.0125646	0.0131143	0.0125285	0.0132693	0.0125886	0.0374984	0.0385169	0.0358155
	0.0133795	0.0116337	0.0130826	0.0130513	0.0126552	0.011959	0.0359551	0.0377793	0.0382602
	0.0114605	0.00964563	0.0222914	0.016935	0	0.012724	0.0402257	0.0380642	0.0368382
	0.00872026	0.0129617	0.0140679	0.0127864	0.00769162	0.0194364	0.0634742	0.0381036	0.0375009
	0.00995002	0.00865667	0.0186094	0.0438765	0.011356	0.0128498	0.0365243	0.0385139	0.0384162
	0.0105717	0.00947503	0.0104784	0.0120839	0.0131159	0.0136237	0.0414799	0.0389495	0.0393194
	0.0157067	0	0	0.0171063	0.0131404	0	0.0779059	0.0350274	0.039835
	0.00606416	0.00562249	0.00654188	0.0161486	0.0132043	0.00841345	0.0343824	0.0593767	0.0401392
	0.0114695	0.0107016	0.00954533	0.0132398	0.00948554	0.0144748	0.04744	0.0404115	0.0320252
	0.00927766	0.00735262	0.00674426	0.0132518	0.011061	0.0132865	0	0.0560985	0.0407683
	0.0113903	0.0083294	0.0105196	0.0134286	0.00996685	0.0147516	0.0420167	0.0395911	0.0519066
	0.00158983	0.00662673	0.00340762	0.0135057	0.0135853	0.00691989	0.041498	0.0574025	0.0421349
	0.0102731	0.00972315	0.0100283	0.0136851	0.0110793	0.01358	0.0430793	0.0758205	0.0270848
	0.0559242	0	0	0	0.0139486	0.0136566	0.0369066	0.0439138	0.0569742
	0.013523	0.0135621	0.013894	0.0137364	0.0136001	0.0138028	0.0495995	0.0412387	0.044134
	0.012047	0.0118044	0.0124917	0.0154756	0.0133727	0.0137856	0.0527549	0.0447457	0.0326126
	0.0134056	0.0121344	0.028485	0.0138101	0	0.0259922	0.0561275	0.0448947	0.0436067
	0.0139439	0.0185218	0.0138505	0.0133795	0.0138499	0.0148904	0.0493589	0.0342436	0.0454574
	0.00783981	0.00766884	0.00896833	0.0184917	0.013929	0.0115897	0.259462	0.0454654	0.0216604
	0.0306432	0.0262517	0.060725	0.014105	0.0229719	0.00988279	0.0459227	0.0341753	0.0848644
	0	0.00622583	0	0.014253	0	0.0207838	0.0459444	0.0521887	0.0432873
	0.0137027	0.00831861	0.0202866	0.0143763	0.0195942	0.0124126	0.0504561	0.0455039	0.0462954
	0.0182798	0.0138498	0.0245985	0.0102479	0.0190874	0.0145201	0.0624745	0.0466528	0.0379716
	0.00789616	0.00886362	0.00908535	0.0101283	0.0194379	0.0145999	0.0467158	0.0514242	0.0477982
	0.0145278	0.0145459	0.0147108	0.0146199	0.0147234	0.0146533	0.0490325	0	0.166667
	0.0169644	0.0133726	0.0152624	0.0154894	0.0146685	0.0148029	0.0491358	0.0288107	0.0548765
	0.0119644	0.0116575	0.0121135	0.0163007	0.0130007	0.0148378	0.0450372	0.0687669	0.0496289
	0.00216687	0	0	0.0175703	0.014962	0.0108079	0.0505481	0.0486155	0.0539765
	0.0122323	0.013599	0.0114813	0.0181147	0.0143578	0.0149848	0.0514953	0.0561976	0.0492218
	0.013766	0.0133092	0.0132764	0.0159898	0.0144541	0.0150455	0.0477881	0.0531831	0.0530138
	0	0	0	0.0152179	0.0262352	0.00261641	0.0674085	0.0546611	0.0361085
	0.0123336	0.0119456	0.0121332	0.0153908	0.0135585	0.0156684	0.112971	0	0.0555964
	0.0182918	0.0175942	0.0193723	0.0085964	0.0212239	0.0154331	0.0418144	0.0563723	0.0623923
	0.00379784	0.00636527	0.0110682	0.0154589	0.0197649	0.0078108	0.0606611	0.0566011	0.0383239
	0.013546	0.0125341	0.0128424	0.0168784	0.0147436	0.0155474	0.05874	0.0572881	0.0543763
	0.00361437	0.0042922	0.00456128	0.0156615	0.0179053	0.0126601	0.0589193	0.0578298	0.0387654
	0	0.0144283	0.00270727	0.0219908	0.0160808	0.00520578	0.0630201	0.0578392	0.0544283
	0.0133112	0.0135202	0.0124747	0.0163149	0.0130661	0.0161811	0.0581797	0.0567872	0.0649384
	0.0114659	0.011279	0.0117893	0.0180103	0.0163325	0.0164088	0.0660891	0.0598283	0.0586993
	0.0140302	0.0140564	0.013939	0.0192788	0.0159957	0.0167731	0.0155586	0.0603719	0.0638236
	0	0	0	0.0169428	0	0.055479	0.0604369	0.0488162	0.0636961
	0.0194495	0.0216639	0.0181651	0.00961832	0.0188551	0.0173541	0.069919	0.0605473	0.0590364
	0.00918337	0.00985206	0.00875719	0.0175297	0.0173642	0.0156987	0.0670695	0.0620923	0.0528806
	0	0	0	0.0174488	0	0.0468271	0.0646268	0.0780105	0.0618689
	0.0135242	0.0134467	0.0134904	0.0193343	0.0168574	0.0179134	0.0683797	0.0546453	0.0663687
	0.0165662	0.0171132	0.017131	0.0181037	0.0193988	0.0186471	0.0695011	0.0665783	0.0640839
	0.0107148	0.0114553	0.0174683	0.0190553	0.0203918	0.0167144	0.0656443	0.071792	0.0669716
	0.00617263	0.00803896	0.00220985	0.0237189	0.0192792	0.0172856	0.0620071	0.0807348	0.066996
	0.00210812	0.00847323	0.00984666	0.0278395	0.0148262	0.0196233	0.0579007	0.0744827	0.0675804
	0.00310294	0.0120072	0.00278189	0.019688	0.0171305	0.0221088	0.0678108	0.0680207	0.0712231
	0.0207896	0.0180373	0.0192149	0.019855	0.0195543	0.0209999	0.0683325	0.0667798	0.0682984
	0.0113687	0.0101867	0.0100255	0.0188492	0.0219442	0.0206217	0.059543	0.0748291	0.0687337
	0.00543809	0.00555633	0.00474694	0.0194855	0.0210012	0.0228444	0.100229	0.0696698	0.0675363
	0.0226094	0.0218319	0.0221838	0.0210536	0.0223725	0.0217422	0.0640865	0.0848638	0.0701269
	0.120378	0	0	0.0218767	0	0.0548645	0.0592928	0.0704554	0.0819144
	0.0180313	0.0214478	0.0273726	0.0458679	0.0216232	0.0222064	0.0710213	0.0692333	0.0705502
	0.0209773	0.0240438	0.0239311	0.0212808	0.0246635	0.0225363	0.316094	0.0546252	0.0711962
	0.011877	0.0118876	0.0117468	0.0231552	0.0231295	0.0238707	0.136914	0.0714285	0.0570322
	0.0109209	0.0109964	0.0108149	0.0272298	0.0232768	0.0228401	0.0644301	0.0724107	0.0776396
	0.00463518	0.0014939	0.00437291	0.0217411	0.0346731	0.0234465	0.0590865	0.0841189	0.0734913
	0.00529178	0.00736902	0.00630681	0.0236136	0.023325	0.0316123	0	0.0738589	0.0791648
	0.00250553	0.0118537	0	0.0657664	0.0201114	0.0236576	0.0852314	0.0747113	0.074144
	0.0296863	0.0464681	0.0582892	0.0238181	0.021506	0.0283688	0.0822374	0.0683025	0.0752771
	0.0176369	0.0248549	0.0256664	0.021876	0.0259356	0.0238362	0.0753941	0.0843475	0.0678819
	0.00128186	0.0131712	0.00102908	0.024734	0.0247086	0	0.0729706	0.0775778	0.0764162
	0.0390747	0.0281757	0.0248057	0.0315811	0.0250288	0.0205247	0.0853891	0.0778392	0.0706054
	0.027057	0.0302761	0.0279243	0.0252382	0.0247524	0.0344402	0.04	0.08	0.16
	0.0323478	0.0505732	0	0.0259342	0	0.0493787	0.0806084	0.0843909	0.0453827
	0.0326885	0.0336085	0.0296301	0.0332542	0.0247569	0.0261502	0.105821	0.0811761	0.0726642
	0.00290185	0	0.00874789	0.0278886	0.0270698	0.0222774	0.108759	0.0812005	0.0631949
	0.0289422	0.0262661	0.0257283	0.0284993	0.0262433	0.0278148	0.0873546	0.0824275	0.0808937
	0.0214817	0.0225554	0.0321436	0.0144087	0.0286343	0.028524	0.0818111	0.0830926	0.114036
	0.0201959	0.0325874	0.0160633	0.00434287	0.029245	0.0306479	0.0904585	0.0817611	0.0845558
	0.0201576	0.0280227	0.0360153	0.0323892	0.0265113	0.0292964	0.0815268	0.0854182	0.0875656
	0.00559072	0.0240687	0	0.071222	0.0295206	0.0150371	0.113559	0.0859284	0.0554046
	0.0103856	0.0224309	0.0161698	0.0205356	0.0327439	0.0297762	0.120202	0.085956	0.0784936
	0.0458322	0.0180611	0.0213643	0.0367352	0.0247797	0.0299043	0.0888611	0.0827728	0.086101
	0.0341374	0.0294447	0.00912491	0.0281119	0.0435463	0.0315272	0.0887693	0.233011	0
	0.034053	0.0316644	0.0322694	0.0337158	0.0288563	0.0320758	0.0152934	0.124983	0.0889007
	0.00934653	0.0135892	0.0110988	0.0148533	0.036666	0.0332526	0.0949286	0.087016	0.0919317
	0.00449099	0.00124802	0.00150968	0.0137835	0.0426232	0.0332561	0.0904565	0.0965747	0.0929454
	0	0	0	0.0339681	0.0337219	0.00715484	0.0905031	0.0931627	0.104323
	0.0140074	0.0117297	0.0162688	0.036799	0.0398128	0.026703	0.106223	0.0937151	0.0929746
	0.0359842	0.0279618	0.0303068	0.0449701	0.0379359	0.0366806	0.0913564	0.0968539	0.0958875
	0.0239687	0.0309824	0.0212519	0.038061	0.0233391	0.0486112	0.0988992	0.0953515	0.0964587
	0.0384879	0.0253477	0.046877	0.0732161	0.0383889	0	0.100842	0.0968471	0.0967478
	0.0382864	0	0	0.056839	0	0.040268	0.0990704	0.095544	0.0978643
	0.0163604	0.0104539	0.00291765	0.0405544	0.0292775	0.0485934	0.0932025	0.100834	0.0979948
	0.0480666	0.00306303	0	0.00334378	0.041025	0.0473054	0.0992075	0.11041	0.100312
	0	0.0115267	0	0.0279094	0.041596	0.0439338	0.103011	0.0992652	0.101813
	0.0263172	0.0413691	0.0474204	0.0428412	0.0379465	0.0434437	0.0947109	0.102561	0.102815
	0.00177064	0.00298296	0.0028787	0.100911	0.032734	0.0429693	0.137911	0.0857847	0.10681
	0.0431243	0.027929	0.023952	0.0301599	0.0439312	0.0442549	0.0221712	0.157895	0.108918
	0	0	0	0.0458024	0	0.0918579	0.113065	0	0.137795
	0.0107644	0.0107202	0.0116507	0.0446735	0.0475017	0.0466028	0.0954285	0.116664	0.113894
	0.00851015	0.00918031	0.00857594	0.0442031	0.0470481	0.0471908	0.114083	0.114547	0.114927
	0.0156449	0.0141806	0.0134485	0.0598751	0.0394283	0.0472467	0.137046	0.117653	0
	0.0134779	0.0136599	0.0134308	0.0610014	0.0409631	0.048554	0.121626	0.117004	0.120635
	0.0638483	0.0600079	0.0632974	0.0611215	0.0490173	0.0179948	0.126176	0.121534	0.123523
	0.0125068	0.0107829	0.0108143	0.0782189	0.0436337	0.0551232	0.130399	0.131466	0.118048
	0.0036111	0.00333742	0.00194857	0.0575316	0.0577921	0.0524536	0.133589	0.155507	0.137023
	0.0146374	0.0133484	0.0112683	0.0503495	0.0583871	0.0617454	0.139131	0.136623	0.138258
	0.055585	0.028838	0.0412185	0.0499165	0.0588966	0.063718	0.177665	0.132049	0.139469
	0.029779	0.02027	0.0483612	0.0656818	0.0432372	0.0589287	0.15185	0.138742	0.14171
	0	0.0402574	0.0161691	0.4	0.059232	0	0.123838	0.165342	0.144068
	0.016611	0.0217164	0.00906555	0.0598614	0.0585894	0.0593379	0.151021	0.14428	0.130898
	0.00760471	0.00881725	0.00726431	0.0705371	0.0540364	0.0619555	0.149107	0.146697	0.139792
	0.0162312	0.0130288	0.0134228	0.0698066	0.0505945	0.0625703	0.151748	0.169774	0.086729
	0.00142978	0.00179012	0.00121547	0.06793	0.0455922	0.0630863	0.0883828	0.156259	0.293243
	0.00622829	0.0054031	0.00364768	0.0712727	0.0681797	0.0584139	0.165551	0.157083	0.140687
	0.0194152	0.0291059	0.0453986	0.0495107	0.0693098	0.0887068	0.161771	0.158352	0.152341
	0	0.000756058	0	0.0871025	0.015709	0.0698658	0.174194	0.166227	0.162995
	0.0161585	0.00979236	0.0108971	0.0706379	0.0576986	0.0847837	0	0.166667	0.5
	0.00632058	0	0	0.193022	0.0732258	0.0644446	0.169033	0.172249	0.161707
	0.0188382	0.015	0.0176595	0.0753994	0.0721112	0.0879359	0.194758	0.161325	0.169232
	0.013356	0.011686	0.0134945	0.101236	0.0592209	0.0766827	0.171467	0.165689	0.178013
	0.0463808	0.123907	0.0673519	0.0771997	0.0587951	0.118039	0.171103	0.181176	0.172785
	0.0216315	0.0300635	0.0993517	0.0455779	0.108596	0.0778665	0	0.645936	0.173504
	0.00570761	0.00735845	0.00931107	0.0719922	0.0797674	0.0877337	0.195979	0.161166	0.174145
	0.0710145	0.0673761	0.0404188	0.0888783	0.0675005	0.0820782	0.174722	0.177124	0.172098
	0.0302902	0	0.00123692	0.0857203	0.0996859	0.052198	0.147081	0.214046	0.184069
	0.00421657	0.00531963	0.00736027	0.138819	0.0895	0.0789385	0.203329	0.173258	0.185109
	0.0040056	0	0	0.0798135	0.0900876	0.0929957	0.214363	0.187454	0.172871
	0.00479508	0.00368543	0.00475242	0.0902074	0.0749653	0.0995509	0.271514	0.171734	0.187508
	0.00459066	0.00624502	0.00451038	0.0920561	0.0865633	0.0909704	0.25	0	0.187598
	0.0152204	0.0143897	0.0137549	0.0860852	0.0914954	0.0934882	0.203521	0.191762	0.190248
	0.0185037	0.0150528	0.0164813	0.0874942	0.095692	0.0932528	0.200438	0.181954	0.195894
	0.00732672	0.00851799	0.00733434	0.127913	0.0634705	0.0940418	0.202064	0.196228	0.19599
	0.00934109	0.00888562	0.00849486	0.0943704	0.0792748	0.0977544	0.211715	0.196475	0.197394
	0.00979413	0.00865183	0.00775034	0.0871467	0.09908	0.0968549	0.218272	0.196682	0.199833
	0.0747539	0.0486582	0.022215	0.0969417	0.0532887	0.0983677	0.231628	0.203435	0.198173
	0.0355142	0.0209835	0.028684	0.0886864	0.0979869	0.106283	0.189593	0.23611	0.205043
	0.0225361	0.0213429	0.0234547	0.0977874	0.0983984	0.100462	0.209887	0	0.212731
	0.00206631	0.00634382	0.0155639	0.0882165	0.0989966	0.0999433	0.203125	0.229798	0.209975
	0.0186303	0.0233688	0.0252972	0.117679	0.057582	0.0994962	0.238155	0.215505	0.216857
	0.00762543	0.0086722	0.00721959	0.1045	0.0979626	0.110469	0.232597	0.204507	0.220215
	0.0041272	0	0	0.104977	0.0666348	0.12928	0.233483	0.196875	0.225863
	0.00838987	0.00604249	0.0348136	0.105322	0.106243	0.174052	0.233009	0.195516	0.226188
	0.0119103	0.0116872	0.0136989	0.108947	0.0941674	0.113894	0.226741	0.26166	0.219221
	0.00956789	0.00668083	0.00872803	0.102489	0.111165	0.110567	0.257485	0.182864	0.227907
	0.0119401	0.0117794	0.0110589	0.160846	0.099019	0.115905	0.227951	0.236012	0.225175
	0.028633	0.0951489	0	0.116277	0	0.124189	0.230769	0.230769	0.117889
	0.144156	0.630798	0	0.1171	0.115444	0.361665	0.244201	0.223651	0.233926
	0.00844882	0.00646025	0.00635423	0.128106	0.11836	0.112911	0.251831	0.215728	0.236144
	0	0	0	0.119788	0.131253	0.1134	0.245134	0.241484	0.223086
	0	0	0	0.148062	0.122325	0.114538	0.247199	0.237135	0.300788
	0.020834	0	0	0.134185	0.115391	0.123084	0.252576	0.249119	0.252196
	0.0104808	0.0117007	0.011331	0.119561	0.125266	0.125891	0.321261	0	0.252751
	0.00599468	0.00756258	0.00852014	0.126457	0.118691	0.134856	0.25611	0.254368	0.255994
	0.0115834	0.010566	0.0122455	0.12698	0.11235	0.128013	0.263036	0.250812	0.258948
	0.0278044	0.0283443	0.0388985	0.118721	0.128416	0.132682	0.27301	0.259833	0.193036
	0.0118848	0.00987954	0.0107497	0.128465	0.12536	0.143332	0.263011	0.261412	0.259335
	0.00984536	0.00939041	0.00942015	0.127182	0.129497	0.139807	0.295783	0.250004	0.261883
	0.032148	0.0169318	0.0228238	0.129652	0.125119	0.252625	0.277313	0.262089	0.258393
	0.00888797	0.014281	0.0105532	0.130907	0.119927	0.132132	0.262261	0.270505	0.190009
	0	0.454545	0	0.292011	0.132912	0	0.27081	0.264023	0.25053
	0.00608351	0.0080954	0.00897951	0.135483	0.117237	0.164781	0.304642	0.247459	0.266145
	0	0	0	0.138786	0.11138	0.149579	0.302776	0.263557	0.267215
	0.0119659	0.0108235	0.0110907	0.206883	0.107706	0.150465	0.274836	0.269605	0.244753
	0.0108597	0.0109315	0.0112749	0.212904	0.110665	0.154557	0.392529	0.271238	0.188693
	0.00888404	0.00431727	0.00569576	0.202064	0.106128	0.155433	0.286784	0.27476	0.2483
	0.0111022	0.0117644	0.0130812	0.150808	0.182818	0.15544	0.298925	0.277501	0.270978
	0.00735221	0.00898697	0.00950838	0.155862	0.131728	0.165035	0.299436	0.290554	0.287244
	0.00703049	0.00710255	0.00695611	0.185561	0.110495	0.156035	0.321537	0.290939	0.272262
	0.00949586	0.0106539	0.0130628	0.166621	0.120775	0.160761	0.299136	0.23698	0.309739
	0	0	0	0.0801727	0.343645	0.162349	0.35616	0.299357	0.300203
	0.0174985	0.0393709	0.0352141	0	0.205468	0.165004	0.353289	0.299615	0.300767
	0	0.010374	0	0.166176	0.131332	0.165229	0.261785	0.304218	0.301448
	0.0104188	0.00905678	0.0101329	0.165962	0.160005	0.171984	0.366246	0.303188	0.270893
	0.00903975	0.00736613	0.00883061	0.200967	0.13072	0.167944	0.351854	0.302292	0.309595
	0	0.00084164	0	0.170383	0.188823	0.168634	0.37447	0.315952	0.316223
	0.0059989	0.00591042	0.00555461	0.193072	0.118979	0.171642	0.306833	0.316813	0.375
	0.00166984	0.00269816	0.00515591	0.209183	0.12125	0.176673	0.338136	0.318969	0.311089
	0	0	0	0.178013	0.021834	0.185474	0.374166	0.294899	0.31923
	0.0115228	0.0114401	0.0114474	0.179236	0.170522	0.19312	0.328889	0.296677	0.319383
	0.00684426	0.00498269	0.00569007	0.152975	0.180701	0.220389	0.394177	0.298589	0.321765
	0	0	0	0.259433	0.047789	0.182082	0.345	0.315038	0.324072
	0.00675564	0.00620213	0.0065025	0.212826	0.144057	0.188336	0.342525	0.325152	0.324452
	0.0222571	0.0544752	0.0178821	0.188496	0.148198	0.366267	0.327441	0.329746	0.322942
	0.00424011	0.00651487	0.00272142	0.188597	0.198577	0.155453	0.374374	0.309519	0.329238
	0.00791991	0.00516389	0.0396223	0.162569	0.191598	0.215272	0.405502	0.264415	0.330524
	0.00964512	0.00998636	0.010275	0.194067	0.170793	0.200937	0.332291	0.353216	0.29166
	0.0505197	0	0	0.196502	0.194202	0.207199	0.400167	0.336211	0.327538
	0.00850559	0.00872536	0.00909948	0.206332	0.184617	0.226967	0.383708	0.31824	0.338328
	0	0	0	0.252672	0.168506	0.209696	0.338409	0.179684	0.394686
	0.0102149	0.0113019	0.00989035	0.19835	0.215274	0.21219	0.394434	0.315858	0.338827
	0	0.214286	0	0.214286	0.214286	0.214286	0.393293	0.304762	0.340716
	0.00720636	0.00763597	0.00702779	0.214366	0.177907	0.21689	0	0.386865	0.342494
	0.0102967	0.0100473	0.0102292	0.205874	0.217852	0.216595	0.368974	0.338906	0.343346
	0.00726996	0.00819419	0.00699103	0.252162	0.14547	0.217788	0.373861	0.344517	0.334524
	0.00622451	0.00778827	0.00753634	0.221133	0.187584	0.226043	0.405339	0.307635	0.345587
	0.00769713	0.00680966	0.00305759	0.221295	0.200298	0.223	0.423553	0.344318	0.346237
	0.00828694	0.00847665	0.00827247	0.224239	0.193525	0.238647	0.364031	0.349633	0.345816
	0.010575	0.0106713	0.0106952	0.225277	0.193168	0.243328	0.384022	0.346941	0.349709
	0.0105092	0.0105415	0.0103534	0.225829	0.190779	0.241567	0.386904	0.348265	0.350106
	0.0375636	0.0507053	0.0499744	0.188296	0.22802	0.262055	0.344842	0.36001	0.350774
	0.00923956	0.00875283	0.0088717	0.228103	0.227226	0.237217	0.40506	0.343699	0.351372
	0.0133676	0.0100081	0.01099	0.229602	0.241558	0.255304	0.386064	0.351519	0.342898
	0.00876987	0.00933745	0.00685775	0.289568	0.184293	0.243041	0.379317	0.353204	0.29277
	0.0107385	0.00439393	0.00367889	0.25	0.25	0.25	0.377907	0.356956	0.342549
	0.0174502	0.00900864	0.00913036	0.251861	0.251163	0.252438	0.367277	0.326935	0.364518
	0.00771442	0.0114007	0.00534478	0.288973	0.203424	0.262073	0.394316	0.364651	0.361847
	0	0.00323041	0.00237016	0.265936	0.245252	0.268466	0.297926	0.368205	0.375283
	0.0023839	0.00637744	0.00233403	0.909091	0.272727	0	0.402484	0.36833	0.369261
	0.0108823	0.0106375	0.0103529	0.318426	0.213032	0.272751	0.369561	0.345719	0.373679
	0	0	0	0.345744	0.20641	0.277559	0.372362	0.358774	0.373502
	0	0.0107225	0	0.18644	0.279364	0.322309	0.384933	0.373169	0.315874
	0	0.00251002	0.00202793	0.27197	0.281963	0.28923	0.378558	0.377598	0.319102
	0	0	0	0.330093	0.283508	0.271264	0.414402	0.378625	0.373396
	0.000481953	0.000543235	0.00100705	0.2887	0.232336	0.305508	0.398255	0.371686	0.378933
	0.0158004	0.0129118	0.0114695	0.344693	0.209658	0.294466	0.403691	0.379021	0.367647
	0.00485721	0.00241659	0.00300598	0.294758	0.264566	0.314851	0.405301	0.379439	0.355746
	0.00799662	0.00497109	0.00502188	0.299243	0.255447	0.328026	0.381622	0.351709	0.402044
	0.012366	0.0131675	0.012493	0.334433	0.257714	0.300212	0.401746	0.378089	0.382627
	0.0172347	0.00820532	0.00825935	0.287616	0.303023	0.309787	0	0.387726	0.383764
	0.00918531	0.00855715	0.0097738	0.365255	0.230999	0.309348	0.360866	0.398126	0.384126
	0.0215405	0.0145162	0.0225856	0.289488	0.312988	0.337242	0.419936	0.384874	0.360868
	0.0060566	0.00720079	0.0079385	0.363274	0.222022	0.327523	0.426031	0.390252	0.38758
	0	0	0	0.33273	0.311864	0.328485	0.412081	0.392773	0.375032
	0.0116224	0.012764	0.0124442	0.367448	0.279183	0.331914	0.402916	0.394782	0.361086
	0.018897	0.00884975	0.00233117	0.332851	0.253441	0.349205	0.416262	0.397086	0.365171
	0.00611522	0.00509572	0	0.316079	0.339016	0.36604	0.422402	0.397272	0.397272
	0.0112031	0.00760974	0.00739185	0.366857	0.344811	0.309578	0.4	0.650087	0
	0.0463312	0.0420897	0.0490148	0.354135	0.340466	0.351992	0.459873	0.398109	0.40004
	0.0125143	0.0158277	0.0122664	0.384572	0.245046	0.352581	0.416485	0.381876	0.403284
	0.0108864	0.0108453	0.0112024	0.389752	0.238873	0.353391	0.452385	0.404358	0.408166
	0.0143081	0.01197	0.0134542	0.380288	0.30273	0.354388	0.568736	0.408954	0.38752
	0.00351133	0	0	0.259243	0.355365	0.522457	0.454197	0.410383	0.409928
	0	0	0	0.35701	0.278342	0.458698	0.411404	0.4427	0.36727
	0.105818	0.250136	0.17122	0.232815	0.362012	0.392974	0.457109	0.40953	0.411529
	0.00884317	0.00884721	0.00855947	0.380664	0.302318	0.367425	0.421593	0.412123	0.377132
	0.0112018	0.0119061	0.0094776	0.30071	0.377333	0.392692	0.484625	0.390761	0.415108
	0.00153578	0.0112989	0.0139923	0.370737	0.428995	0.383549	0.456939	0.405051	0.415253
	0.008713	0.00822712	0.00943878	0.350918	0.453822	0.399038	0.454282	0.410847	0.41712
	0.0169103	0	0	0.405668	0.409908	0.443803	0.432868	0.420085	0.382154
	0.00844752	0.00735613	0.00851698	0.440948	0.372172	0.414917	0.421002	0.443423	0.399464
	0.00857334	0.00420091	0.00662753	0.447616	0.433353	0.487282	0.483377	0.410449	0.423395
	0.00940801	0.00873117	0.00881789	0.441701	0.450023	0.460888	0.483689	0.424619	0.422964
	0.0100898	0.00979827	0.0103051	0.382327	0.542041	0.459134	0.45286	0.426047	0.418796
	0	0.00146296	0	0.471307	0.408214	0.517878	0.46817	0.428902	0.414319
	0	0.0246616	0	0.488842	0.437647	0.474424	0.431057	0.167871	0.583333
	0.00259955	0	0.00267667	0.485789	0.511091	0.327856	0.461883	0.431468	0.427697
	0.00845384	0.00763473	0.00702851	0.483738	0.510512	0.523975	0.469998	0.432797	0.36822
	0.00162459	0.00400567	0.000804654	0.488323	0.529261	0.514518	0.435753	0.459288	0.416924
	0.00750481	0.00644862	0.00638164	0.522403	0.520906	0.543393	0.463266	0.435845	0.433648
	0.00777097	0.0100876	0.0124335	0.535205	0.595787	0.513855	0.463631	0.437043	0.425317
	0.0113212	0.0112413	0.0115854	0.528224	0.542058	0.567505	0.483224	0.409209	0.439359
	0.0105114	0.0105451	0.0108321	0.543277	0.526506	0.569019	0.474464	0.438746	0.440664
	0.0118776	0.0101399	0.0108214	0.554049	0.486781	0.545934	0.479156	0.440368	0.443719
	0.00903003	0.00818983	0.00861941	0.553131	0.536327	0.580146	0.440363	0.444861	0.458831
	0.00606131	0.00774418	0.00760905	0.550498	0.56464	0.571074	0.467622	0.38495	0.446647
	0.00470134	0.00134873	0.00371771	0.567237	0.536912	0.579244	0.4648	0.446936	0.432563
	0.0135674	0.0166252	0.0160671	0.568205	0.519526	0.608325	0.474528	0.451535	0.452425
	0.0251767	0	0.0333106	0.622757	0.572822	0.513477	0.455532	0.523767	0.422312
	0	0.0137661	0	0.587464	0.575834	0.660127	0.461538	0.504415	0.461538
	0.00547961	0.00692329	0.00611407	0.589796	0.554061	0.634885	0.484633	0.459779	0.462837
	0.01051	0.0107	0.00996423	0.590575	0.559195	0.602763	0.483809	0.467711	0.411568
	0.015975	0.0106618	0.00462168	0.53536	0.592841	0.593677	0.538946	0.469535	0.473309
	0.00700505	0.00780902	0.00622722	0.553271	0.598818	0.603119	0.511036	0.469837	0.473814
	0	0	0	0.756048	0.290516	0.60108	0.540164	0.474472	0.44742
	0.00258255	0.00342604	0.00629409	0.532858	0.644982	0.603279	0.476609	0.475447	0.465404
	0.00979224	0.012177	0.0108353	0.530778	0.639222	0.607308	0.534958	0.48155	0.480897
	0.0169608	0.0134024	0.00818508	0.539726	0.647969	0.619978	0.512493	0.460485	0.481737
	0.00642989	0.00510663	0.00398517	0.627419	0.562985	0.621614	0.498556	0.465739	0.485021
	0.00104045	0.00132461	0.00244659	0.616218	0.630356	0.625168	0.485914	0.480462	0.491417
	0.00949457	0.0107705	0.0114975	0.605073	0.629953	0.637188	0.512495	0.484324	0.486193
	0.0217968	0.0535975	0.0478737	0.643977	0.620315	0.635974	0.488966	0.478432	0.486703
	0.0196091	0.0212038	0.0225843	0.57655	0.669383	0.638813	0.541768	0.486835	0.487584
	0	0	0	0.569521	0.660737	0.642162	0.507989	0.488199	0.47593
	0.0117382	0.0115766	0.0113425	0.587836	0.678413	0.646979	0.519611	0.490763	0.48495
	0.0205883	0.0210725	0.0244979	0.575754	0.673532	0.652303	0.497012	0.484458	0.491927
	0.0120025	0.013535	0.0131394	0.601905	0.675551	0.656023	0.534846	0.492982	0.492931
	0.0101827	0.0102519	0.0102076	0.598117	0.674426	0.659192	0.506645	0.481859	0.493369
	0.0100176	0.00931779	0.00964454	0.641126	0.683038	0.670688	0.494201	0.4935	0.471477
	0.0105112	0.0100804	0.0101214	0.661112	0.676284	0.693804	0.489372	0.493563	0.811062
	0.0109307	0.0108327	0.0108742	0.663029	0.676535	0.691998	0.517557	0.488812	0.494382
	0.0102445	0.00942417	0.00904215	0.666817	0.676704	0.695012	0.536603	0.500119	0.495395
	0.00186226	0.00311634	0	0.610376	0.721454	0.680119	0.518061	0.500719	0.465279
	0.00120719	0.000479444	0.00120705	0.650867	0.696604	0.686376	0.54628	0.501982	0.501594
	0.00973028	0.00955899	0.00946761	0.69693	0.693092	0.732726	0.504365	0.49579	0.506007
	0	0	0	0.696846	0.700054	0.699348	0.538064	0.518131	0.449134
	0	0.00489638	0	1	0.70239	0.588605	0.51989	0.507267	0.520627
	0.00893959	0.00894154	0.00820122	0.689743	0.711305	0.723025	0.549867	0.512135	0.521199
	0.00958331	0.00869813	0.0095265	0.687489	0.712922	0.72503	0.523248	0.531802	0.507754
	0.010347	0.0108973	0.0112691	0.696071	0.716354	0.729136	0.562102	0.530546	0.530111
	0	0.00152611	0.00119314	0.712572	0.717254	0.739676	0.54441	0.518071	0.531106
	0.00980018	0.0096979	0.00937885	0.685838	0.720628	0.718791	0.567758	0.522468	0.533301
	0.00763191	0.00494694	0.00257764	0.723367	0.738163	0.702753	0.515675	0.533772	0.549967
	0.0109149	0.0104979	0.0105817	0.70454	0.726598	0.735549	0.54224	0.534164	0.482823
	0.0110107	0.0103732	0.0107641	0.706725	0.731882	0.739857	0.543966	0.536926	0.494435
	0.00683793	0.0076415	0.00814522	0.716491	0.765626	0.732827	0.675253	0.537154	0.533991
	0.0355571	0.0387345	0.0398526	0.711689	0.74142	0.741421	0.561701	0.540984	0.532862
	0.021356	0.0219378	0.021714	0.711494	0.741832	0.766247	0.596176	0.559761	0.549312
	0.00935679	0.00954788	0.00945879	0.715003	0.746678	0.757492	0.593713	0.565105	0.554802
	0.0100862	0.0103232	0.0103601	0.713966	0.75078	0.748347	0.601009	0.572428	0.56096
	0.013966	0.0114294	0.0179351	0.790179	0.690261	0.752543	0.619942	0.582525	0.580246
	0	0	0	0.748301	0.754488	0.752956	0.617978	0.58968	0.57811
	0.0102027	0.0109888	0.0112477	0.721269	0.754046	0.758793	0.673045	0.620456	0.639495
	0.0159021	0.0164046	0.0153464	0.729051	0.758486	0.764709	0.670181	0.586226	0.644013
	0.00998445	0.0100901	0.0101452	0.737833	0.763293	0.790665	0.701568	0.66529	0.608275
	0.0135299	0.0146839	0.00954641	0.733931	0.764577	0.783753	0.682642	0.680182	0.67718
	0.0102749	0.0100791	0.00975917	0.732361	0.767373	0.767369	0.707067	0.709652	0.712705
	0	0	0	0.778112	0.916166	0.444779	0.727687	0.65097	0.733964
	0.00471791	0.00443125	0.00815462	0.741154	0.785063	0.814878	0.734168	0.749543	0.79583
	0.0103791	0.0105077	0.0103049	0.751602	0.795665	0.78752	0.769762	0.811077	0.741067
	0.0102738	0.010384	0.0106045	0.753795	0.797483	0.791862	0.85672	0.864023	0.848813
	0.0182459	0.019579	0.0207378	0.796055	0.799415	0.836059	0.777778	1	0.864517
	0.0103492	0.0107584	0.0108241	0.771344	0.808926	0.803126	0.991975	0.988346	0.99107
	0.00658226	0.00455959	0.00571119	0.880869	0.863484	0.889062	0.995205	0.992203	0.993883
	0.0473766	0.042041	0.025288	0.930662	0.794894	0.893183	1	0.990916	1
	0	0	0	0.764923	0.924712	0.921082	1	1	1

## Sheet: Fig.2b
13C enrichment
metabolite	donor	time (h)	Enrichment
trp	5	2	0.649182	0.691168	0.654418
trp	5	24	0.441375	0.490371	0.426576
trp	10	2	0.601905	0.675551	0.656023
trp	10	24	0.435753	0.459288	0.416924
lys	5	2	0.797428	0.810161	0.765314
lys	5	24	0.573163	0.611475	0.57006
lys	10	2	0.721269	0.754046	0.758793
lys	10	24	0.504365	0.49579	0.506007
leu/ile	5	2	0.823893	0.830422	0.817568
leu/ile	5	24	0.620743	0.663215	0.597202
leu/ile	10	2	0.753795	0.797483	0.791862
leu/ile	10	24	0.601009	0.572428	0.56096
thr	5	2	0.77605	0.787038	0.758946
thr	5	24	0.577637	0.61044	0.551993
thr	10	2	0.70454	0.726598	0.735549
thr	10	24	0.474528	0.451535	0.452425

## Sheet: Fig.2c
MI distributions for lysine
	13C			12C			13C			12C			13C			12C
Donor	5			5			8			8			10			10
MI	Tissue			Medium			Tissue			Medium			Tissue			Medium
0	0.404007	0.367805	0.406383	0.0238908	0.0187553	0.0230355	0.429065	0.479173	0.400867	0.0385042	0.0271301	0.034945	0.468261	0.477628	0.467756	0.0347229	0.0313999	0.0332574
1	0.0235571	0.020783	0.0244778	0.00123318	0.00094666	0.001296	0.0265878	0.0282728	0.0244081	0.00224999	0.00139033	0.0020757	0.0297677	0.0289309	0.0284737	0.00200519	0.00182348	0.00189842
2	0	0	0.000111898	0	0	0	0	0	0	3.60877e-05	0	0	5.67568e-05	0	0	0	0	0
3	0	0	0	0	0	0	0	0	0	0	0	0	0	0	0	0	0	0
4	0	0	0	0.000360251	0.000271812	0.000418112	0	0	0	0.00021467	0.000222575	0.000191519	0	0	0	0.000213023	0.000320897	0.000422204
5	0.0191926	0.0204023	0.018502	0.0300687	0.0301841	0.0298153	0.0165446	0.0139715	0.0180493	0.0292776	0.0295948	0.0297768	0.0151776	0.01484	0.0150547	0.0295567	0.0298132	0.0293863
6	0.553243	0.59101	0.550525	0.944447	0.949842	0.945435	0.527803	0.478583	0.556676	0.929717	0.941662	0.933011	0.486737	0.478601	0.488716	0.933502	0.936642	0.935036

## Sheet: Fig.2d
MI distributions for glutamate
	13C			12C			13C			12C			13C			12C
Donor	5			5			8			8			10			10
MI	Tissue			Medium			Tissue			Medium			Tissue			Medium
0	0.245037	0.223356	0.243564	0.0950278	0.0821988	0.10071	0.24707	0.286415	0.227858	0.134665	0.106153	0.107817	0.290846	0.299828	0.306918	0.129742	0.151061	0.142366
1	0.110053	0.104324	0.113681	0.0178618	0.0178661	0.0200078	0.109513	0.121743	0.10549	0.0232814	0.0229289	0.0223268	0.0859769	0.105441	0.103743	0.0120179	0.0232513	0.0199437
2	0.241848	0.241104	0.239331	0.102835	0.0911725	0.101671	0.241827	0.232877	0.240035	0.113096	0.0984758	0.104821	0.213271	0.221655	0.220574	0.0928112	0.102951	0.0958525
3	0.122297	0.126104	0.123246	0.0480134	0.0413323	0.0392195	0.12055	0.119553	0.121408	0.0513787	0.0383577	0.0469617	0.100036	0.101455	0.099133	0.0385886	0.0448643	0.0470803
4	0.078032	0.0915973	0.0815321	0.0397695	0.0381398	0.0351778	0.0847177	0.064589	0.0848624	0.0400193	0.0282845	0.0407615	0.0525645	0.0538841	0.0519664	0.0306764	0.0340074	0.0322951
5	0.202734	0.213514	0.198646	0.696492	0.729291	0.703214	0.196321	0.174823	0.220346	0.637559	0.7058	0.677312	0.257307	0.217737	0.217666	0.696164	0.643865	0.662462

## Sheet: Fig.2e
Distribution of 13C enrichment
Median of triplicate values, sorted increasing
	Without serum		With serum
Donor	8	10	16	20
	0	0	0	0
	0	0	0	0
	0	0	0	0
	0	0	0	0
	0	0	0	0
	0	0	0	0
	0	0	0	0
	0	0	0	0
	0	0	0	0
	0	0	0	0
	0	0	0	0
	0	0	0	0
	0	0	0	0
	0	0	0	0
	0	0	0	0
	0	0	0	0
	0	0	0	0
	0	0	0	0
	0	0	0	0
	0	0	0	0
	0	0	0	0
	0	0	0	0
	0	0	0	0
	0	0	0	0
	0	0	0	0
	0	0	0	0
	0	0	0	0
	0	0	0	0
	0	0	0	0
	0	0	0	0
	0	0	0	0
	0	0	0	0
	0	0	0	0
	0	0	0	0
	0	0	0	0
	0	0	0	0
	0	0	0	0
	0	0	0	0
	0	0	0	0
	0	0	0	0
	0	0	0	0
	0	0	0	0
	0	0	0	0
	0	0	0	0
	0	0	0	0
	0	0	0	0
	0	0	0	0
	0	0	0	0
	0	0	0	0
	0	0	0	0
	0	0	0	0
	0	0	0	0
	0	0	0	0
	0	0	0	0
	0	0	0	0
	0	0	0	0
	0	0	0	0
	0	0	0	0
	0	0	0	0
	0	0	0	0
	0	0	0	0
	0	0	0	0
	0	0	0	0
	0	0	0	0
	0	0	0	0
	0	0	0	0
	0	0	0	0
	0	0	0	0
	0	0	0	0
	0	0	0	0
	0	0	0	0
	0	0	0	0
	0	0	0	0
	0	0	0	0
	0	0	0	0
	0	0	0	0
	0	0	0	0
	0	0	0	0
	0	0	0	0
	0	0	0	0
	0	0	0	0
	0	0	0	0
	0	0	0	0
	0	0	0	0
	0	0	0	0
	0	0	0	0
	0	0	0	0
	0	0	0	0
	0	0	0	0
	0	0	0	0
	0	0	0	0
	0	0	0	0
	0	0	0	0
	0	0	0	0
	0	0	0	0
	0	0	0	0
	0	0	0	0
	0	0	0	0
	0	0	0	0
	0	0	0	0
	0	0	0	0
	0	0	0	0
	0	0	0	0
	0	0	0	0
	0	0	0	0
	0	0	0	0
	0	0	0	0
	0	0	0	0
	0	0	0	0
	0	0	0	0
	0	0	0	0
	0	0	0	0
	0	0	0	0
	0	0	0	0
	0	0	0	0
	0	0	0	0
	0	0	0	0
	0	0	0	0
	0	0	0	0
	0	0	0	0
	0	0	0	0
	0	0	0	0
	0	0	0	0
	0	0	0	0
	0	0	0	0
	0	0	0	0
	0	0	0	0
	0	0	0	0
	0.000162841	0	0	0
	0.000260276	0	0	0
	0.000264587	0	0	0
	0.000766665	0	0	0
	0.000852937	0	0	0
	0.000912822	0	0	0
	0.000932629	0	0	0
	0.000949276	0	0	0
	0.000984357	0	0	0
	0.00109502	0	0	0
	0.00114844	0	0	0
	0.00139519	0	0	0
	0.00149417	0	0	0
	0.00171946	0	0	0
	0.00191613	0.000511313	0	0
	0.00210817	0.000638094	0	0
	0.00214021	0.000708909	0	0
	0.00214355	0.000927276	0	0
	0.00214595	0.000994564	0	0
	0.0021515	0.000996509	0	0
	0.00221388	0.00114345	0	0
	0.00221924	0.00118134	0.000710452	0
	0.00222214	0.00118855	0.000946624	0
	0.00236152	0.0014923	0.00108465	0
	0.00244922	0.00150611	0.00113489	0
	0.00247526	0.00154493	0.00124991	0
	0.00294283	0.00164183	0.00128212	0
	0.00346873	0.00206606	0.0012872	0
	0.00356009	0.00219361	0.00131537	0
	0.00358182	0.00220495	0.00132007	0
	0.00379194	0.00227511	0.00134308	0
	0.00388391	0.0023818	0.00158375	0
	0.00389651	0.00240616	0.00159075	0
	0.00390106	0.00253062	0.00162408	0
	0.00394178	0.00259064	0.00172129	0
	0.0039931	0.00261528	0.00177178	0
	0.00399468	0.00266012	0.00197096	0
	0.00399868	0.00282757	0.00215422	0
	0.00416187	0.0029584	0.00222572	0
	0.0042046	0.00310192	0.00225392	0
	0.00435887	0.00313585	0.00227892	0
	0.00441302	0.00341113	0.00235825	0
	0.00442806	0.00359271	0.00239498	0
	0.00470695	0.00359365	0.00239737	0.000666971
	0.00474573	0.00371015	0.00250339	0.000793194
	0.00498791	0.00373445	0.00277977	0.000828441
	0.004996	0.00376597	0.00282129	0.000855651
	0.00503577	0.0038301	0.00299576	0.000932429
	0.00506862	0.00398996	0.00301103	0.00107897
	0.00509307	0.00422323	0.00304959	0.00108985
	0.00521319	0.00434596	0.00317559	0.00122143
	0.0053485	0.00436895	0.00318659	0.0012405
	0.00546387	0.00442643	0.00357267	0.00125432
	0.00564906	0.00449822	0.00363651	0.00131093
	0.00565033	0.00469826	0.00370482	0.00137713
	0.00576568	0.00470241	0.00374944	0.00137844
	0.00578637	0.0049001	0.00376571	0.00156631
	0.00581594	0.00493891	0.00378329	0.00173811
	0.00588119	0.00513138	0.00378771	0.00178607
	0.00606425	0.00516913	0.00379171	0.00200317
	0.00614223	0.00517719	0.00392594	0.0020916
	0.00640879	0.00535009	0.00398916	0.0021379
	0.0064622	0.00537087	0.00416907	0.00220803
	0.00651802	0.00553183	0.00421391	0.00220903
	0.00657071	0.0058107	0.00430975	0.00221097
	0.00666804	0.00629453	0.00439058	0.00229022
	0.00669333	0.00642506	0.00449388	0.00231221
	0.00687261	0.00668486	0.00469971	0.00235938
	0.00691804	0.00674827	0.00482048	0.00246782
	0.00692171	0.00683502	0.00482502	0.00268827
	0.00707618	0.00691178	0.0049176	0.00275179
	0.00712161	0.00692644	0.00505413	0.002822
	0.00712309	0.00703456	0.00533531	0.00291456
	0.00720701	0.00705856	0.00542501	0.00300018
	0.00722632	0.00736905	0.00556924	0.00311062
	0.00727716	0.00742027	0.00560034	0.00319191
	0.00729712	0.00764012	0.00560801	0.00324612
	0.0073037	0.00769714	0.00562885	0.00326647
	0.007453	0.00769843	0.00564161	0.00327321
	0.00757079	0.00770843	0.00564446	0.0033879
	0.00757649	0.00778749	0.00583883	0.00347166
	0.00757977	0.00787057	0.00586899	0.00348276
	0.00763906	0.00790902	0.00591876	0.00357718
	0.00766205	0.0079096	0.00609665	0.00381908
	0.00771086	0.00791506	0.0065214	0.00388084
	0.00772309	0.00792319	0.00654939	0.00408883
	0.00780779	0.00800342	0.0066424	0.00412413
	0.00785296	0.00800988	0.00666576	0.00425114
	0.00787736	0.0080154	0.00680771	0.0042719
	0.00789851	0.0080633	0.00690654	0.00454228
	0.00796415	0.00816493	0.00695014	0.0046291
	0.00797531	0.00819437	0.0069722	0.00464078
	0.00798881	0.0082593	0.00697546	0.00474904
	0.00799315	0.00833037	0.00715517	0.00484213
	0.00801075	0.00838644	0.00748563	0.00506305
	0.00802919	0.00841927	0.00752351	0.00525665
	0.00803547	0.00844848	0.00760089	0.00529066
	0.00803574	0.0084578	0.0077185	0.00530363
	0.00804674	0.0084626	0.0077645	0.00531919
	0.00806527	0.00848074	0.00776561	0.00535586
	0.00809827	0.00849598	0.00788841	0.00543841
	0.00815378	0.00850438	0.0079143	0.00551066
	0.00817932	0.00862367	0.00796947	0.00554988
	0.00826253	0.0087044	0.00799592	0.00573205
	0.00831989	0.00873992	0.00800704	0.00573659
	0.00833875	0.00876275	0.00807677	0.00578876
	0.00846042	0.00877273	0.00809653	0.00579438
	0.00853882	0.00888342	0.00816438	0.00590983
	0.00860664	0.00890182	0.00821442	0.00594113
	0.008659	0.00891752	0.0082929	0.00599344
	0.00866818	0.00892558	0.0083677	0.00602753
	0.00870245	0.0089493	0.00842028	0.00603247
	0.00871196	0.008969	0.00845018	0.00603539
	0.00872513	0.00897433	0.00852035	0.0061233
	0.00878764	0.00903409	0.00867196	0.00659593
	0.00879743	0.00906268	0.00867464	0.00671548
	0.00885761	0.00906893	0.00869453	0.00675846
	0.00899459	0.00907257	0.00871365	0.00676504
	0.00900354	0.00914452	0.00871841	0.00681281
	0.00907448	0.00923004	0.0087292	0.00685119
	0.00910892	0.00925028	0.00878276	0.00694354
	0.00912038	0.0092613	0.00880791	0.00704625
	0.0091567	0.00931108	0.00881713	0.00707584
	0.00918022	0.00934894	0.00883925	0.00708671
	0.00926692	0.00940951	0.00886369	0.00708885
	0.00928805	0.00941973	0.00888549	0.00709503
	0.00929004	0.00947489	0.00893013	0.00720694
	0.00930583	0.00948255	0.00895158	0.00723865
	0.00931038	0.00956325	0.00896983	0.00724536
	0.00933674	0.00960704	0.00901587	0.0072634
	0.00937509	0.00962175	0.00914729	0.00731893
	0.00943433	0.00964595	0.00919851	0.00731895
	0.00944376	0.00965594	0.00921037	0.00732118
	0.00950448	0.00966867	0.00922254	0.00733109
	0.00950723	0.00978368	0.00923233	0.00736873
	0.00961346	0.0097945	0.00934315	0.00736986
	0.00975182	0.00988244	0.00945754	0.00743598
	0.00977356	0.00990475	0.0095169	0.0074933
	0.00987211	0.00995151	0.00953273	0.00754319
	0.00990824	0.0100099	0.00957174	0.00754434
	0.00993749	0.0100119	0.00957862	0.00764847
	0.00999545	0.0100258	0.00960568	0.00774743
	0.0100166	0.0101492	0.009617	0.00776414
	0.0100331	0.0102448	0.00969456	0.00783719
	0.0100453	0.0102644	0.00970194	0.00788419
	0.0100915	0.0102784	0.00970748	0.00797974
	0.0101032	0.0102966	0.00971788	0.00800385
	0.0102099	0.0104144	0.00973667	0.00808341
	0.0102493	0.010425	0.00979793	0.00813449
	0.0103763	0.0104581	0.00981038	0.00819941
	0.0105095	0.0104761	0.0099187	0.00820477
	0.0105976	0.0104826	0.00996156	0.0083949
	0.0106756	0.0105116	0.00998588	0.00844419
	0.0106944	0.0105275	0.0100467	0.00845875
	0.0108006	0.0105518	0.0101934	0.00849283
	0.0108176	0.0105587	0.0103659	0.00853219
	0.0109835	0.010711	0.01039	0.00853257
	0.0110726	0.0107115	0.0104245	0.00853881
	0.011089	0.010738	0.0104248	0.00864407
	0.0111131	0.0108401	0.010425	0.00866265
	0.0111153	0.0108716	0.0104475	0.00872987
	0.0111801	0.0108932	0.0104644	0.00881074
	0.0113011	0.0109199	0.0104864	0.00881167
	0.011311	0.0110297	0.0105006	0.0088325
	0.0113335	0.0110703	0.0105606	0.00883579
	0.0113457	0.0110774	0.0105718	0.00884338
	0.0113534	0.0110873	0.0105954	0.00886897
	0.0114266	0.0110972	0.0106744	0.00887288
	0.0114459	0.0111542	0.0106903	0.00892382
	0.0118435	0.0111837	0.0107318	0.00893272
	0.0118653	0.011193	0.0107641	0.0089875
	0.0118798	0.0112158	0.0107864	0.00902782
	0.0118889	0.0112614	0.0108155	0.00906818
	0.0119259	0.0112642	0.0108256	0.00909209
	0.0119397	0.011338	0.0108887	0.00918513
	0.0120803	0.0114514	0.0109255	0.00920169
	0.0120948	0.0115589	0.0109544	0.00921249
	0.0121115	0.0116389	0.0111353	0.00922558
	0.0121532	0.0116396	0.0111925	0.00922606
	0.0122258	0.0117256	0.0111979	0.0092262
	0.0122491	0.0117546	0.0112163	0.00923009
	0.0122996	0.0118188	0.0112454	0.009263
	0.0123564	0.0118211	0.0112911	0.00927231
	0.0123635	0.0118251	0.011306	0.00928049
	0.0124453	0.0119025	0.0113116	0.00928904
	0.0124531	0.0119328	0.0114801	0.00930417
	0.0124567	0.0120157	0.0115474	0.00933477
	0.0124761	0.0120363	0.0116775	0.00937145
	0.012616	0.0120531	0.0117328	0.00939032
	0.0126898	0.0121399	0.0118128	0.00940487
	0.0129241	0.0122934	0.0118182	0.00942553
	0.0129936	0.0124005	0.0118263	0.00946682
	0.0130558	0.0125004	0.0118628	0.00949853
	0.0130701	0.0125401	0.0118633	0.00951086
	0.0130868	0.0126741	0.0119263	0.00952291
	0.0131664	0.0127713	0.011947	0.00952714
	0.0132056	0.0127924	0.0119914	0.00953672
	0.0132542	0.0128481	0.0121548	0.00964593
	0.0132747	0.0128484	0.0122076	0.00972449
	0.0134779	0.0128796	0.0122986	0.00988389
	0.013683	0.0129344	0.0123645	0.00993022
	0.0138336	0.0130389	0.0123687	0.00993316
	0.0138608	0.0133016	0.0123907	0.00996703
	0.0139421	0.0133294	0.0124531	0.00999789
	0.0140308	0.013445	0.0124957	0.0100098
	0.0144808	0.0135382	0.012601	0.0100159
	0.0144971	0.0137785	0.0126794	0.0102623
	0.0145313	0.0138965	0.0126815	0.0102895
	0.0145375	0.0141882	0.0127464	0.0103629
	0.0154622	0.0145955	0.0127853	0.0103839
	0.0155094	0.0146942	0.0128271	0.0104033
	0.0155982	0.0147022	0.0128473	0.0104037
	0.0159982	0.0151574	0.0129988	0.0104882
	0.0162426	0.0151988	0.0130063	0.0104899
	0.016328	0.0153146	0.0130488	0.0105066
	0.0166985	0.0153177	0.013049	0.0105442
	0.0167272	0.0153805	0.0131989	0.0107358
	0.0167488	0.015502	0.0132557	0.0107498
	0.016752	0.0158645	0.0133038	0.0107565
	0.0168707	0.0162049	0.0135817	0.0108235
	0.0172466	0.0163562	0.0136853	0.0109968
	0.017259	0.0163562	0.0137391	0.0110445
	0.0172918	0.0166007	0.0138125	0.0110892
	0.0173831	0.0169348	0.0138445	0.011105
	0.0174489	0.0170346	0.0138569	0.011121
	0.0175941	0.0171686	0.0138856	0.0111527
	0.0179963	0.0171806	0.0139292	0.0111765
	0.0182023	0.0172441	0.0141967	0.0111853
	0.0182848	0.0176342	0.0143334	0.01121
	0.0183974	0.0185042	0.0145402	0.0112111
	0.0185931	0.0185352	0.0146496	0.0112242
	0.0188129	0.0191281	0.0150762	0.0113285
	0.0194914	0.0193888	0.0151049	0.0113602
	0.0195915	0.0194551	0.0151592	0.0113852
	0.0199399	0.019586	0.0151737	0.0114398
	0.0200249	0.0196133	0.0153332	0.0114537
	0.0200917	0.0198527	0.0153904	0.0114861
	0.0203934	0.0200225	0.0156531	0.0114925
	0.0205302	0.0202722	0.0157623	0.0115246
	0.0206281	0.0205141	0.015772	0.0115804
	0.0209169	0.0205274	0.0158581	0.0116115
	0.0215699	0.0205324	0.0158961	0.0116446
	0.0216082	0.0205385	0.0160897	0.0117335
	0.0216276	0.020597	0.0165475	0.0117548
	0.0216738	0.0206276	0.0167659	0.0117719
	0.02216	0.0218741	0.0168166	0.0117807
	0.0228394	0.0219156	0.0168485	0.0118003
	0.0232367	0.0221986	0.0169753	0.0118118
	0.0232772	0.0222926	0.0172633	0.0118358
	0.0233191	0.0224127	0.0178337	0.0118702
	0.0235925	0.0235527	0.0178726	0.0120575
	0.0238097	0.0237443	0.0183043	0.012163
	0.0239233	0.0241542	0.0193985	0.0123251
	0.0239847	0.0249008	0.0194425	0.0123433
	0.0240005	0.0249139	0.0195281	0.0124226
	0.025178	0.0250765	0.0198729	0.012502
	0.0251887	0.025227	0.0202027	0.0125472
	0.0253406	0.025374	0.0204679	0.0125683
	0.0255945	0.0254744	0.0204998	0.0126129
	0.0261954	0.025615	0.0205513	0.0126236
	0.0262226	0.0258408	0.020631	0.0127053
	0.0264205	0.0258603	0.0211605	0.0127525
	0.0265008	0.0261497	0.021318	0.0128663
	0.027244	0.0264011	0.0214788	0.0132035
	0.0272458	0.0266482	0.0216221	0.0132417
	0.027331	0.0268398	0.0216805	0.0135141
	0.0277344	0.0270689	0.0217105	0.0138639
	0.028729	0.0275027	0.0218754	0.0142261
	0.0294457	0.0277588	0.021998	0.0142337
	0.0296167	0.0278841	0.0221151	0.0142354
	0.0296332	0.0281444	0.0223207	0.0142661
	0.0299483	0.0287052	0.0225548	0.0142716
	0.030177	0.0289867	0.0227983	0.0144448
	0.0304314	0.029181	0.0239216	0.0150007
	0.0304972	0.0292684	0.0242376	0.0150035
	0.0307425	0.0293109	0.0244217	0.0150422
	0.0308203	0.0298774	0.0244662	0.0155796
	0.0310433	0.0312021	0.0249561	0.0158827
	0.0315607	0.0312411	0.0253138	0.0160587
	0.0318289	0.0319525	0.0257091	0.0164426
	0.0322616	0.032237	0.0257136	0.016781
	0.0323553	0.0324458	0.0257573	0.0170196
	0.032762	0.0332565	0.0263059	0.0170977
	0.0329598	0.0334658	0.0265265	0.0173817
	0.0333832	0.0339089	0.0269553	0.0177315
	0.0337516	0.0339323	0.0270423	0.0179519
	0.0338509	0.0341246	0.0271789	0.0180082
	0.0345213	0.0341432	0.0276156	0.0181161
	0.0349868	0.0342377	0.0279003	0.0181689
	0.0351943	0.0343223	0.0281093	0.0184099
	0.0357399	0.0348971	0.028174	0.0185116
	0.0366047	0.0353854	0.028187	0.0185629
	0.0369064	0.03551	0.0283171	0.0188726
	0.0371519	0.0369981	0.0283271	0.0189361
	0.0379367	0.0374984	0.0283458	0.0190751
	0.038389	0.0377793	0.028449	0.0191061
	0.0393218	0.0380642	0.028661	0.0191688
	0.0397359	0.0381036	0.0286706	0.0197966
	0.040067	0.0384162	0.0290092	0.0198101
	0.0406759	0.0393194	0.0295851	0.0201102
	0.0410272	0.039835	0.0317429	0.020472
	0.0416277	0.0401392	0.0322107	0.0205035
	0.0417326	0.0404115	0.0323088	0.020505
	0.0431656	0.0407683	0.0326436	0.0209062
	0.0433036	0.0420167	0.0329184	0.0210202
	0.0433922	0.0421349	0.0329799	0.021106
	0.0433949	0.0430793	0.0331214	0.0211101
	0.0453628	0.0439138	0.0331491	0.0219087
	0.046443	0.044134	0.0338383	0.0220083
	0.047279	0.0447457	0.0343818	0.0220496
	0.0477162	0.0448947	0.0346006	0.0221035
	0.0487513	0.0454574	0.0347559	0.0221822
	0.0518183	0.0454654	0.0360817	0.0222623
	0.0549304	0.0459227	0.0362018	0.023618
	0.0552139	0.0459444	0.0373567	0.0238218
	0.0564784	0.0462954	0.0376463	0.0238881
	0.0602652	0.0466528	0.0379115	0.0239201
	0.0608009	0.0477982	0.0384906	0.0240829
	0.0642673	0.0490325	0.0399807	0.0242454
	0.0650008	0.0491358	0.0406607	0.0250003
	0.0658959	0.0496289	0.0407535	0.0251221
	0.0665384	0.0505481	0.0423589	0.0251763
	0.0679442	0.0514953	0.0429403	0.0255769
	0.0683274	0.0530138	0.0435112	0.0261015
	0.0689532	0.0546611	0.0438616	0.026488
	0.0691631	0.0555964	0.0440102	0.0266346
	0.0702073	0.0563723	0.0445	0.0266468
	0.0702083	0.0566011	0.0457914	0.0269485
	0.0705905	0.0572881	0.0494618	0.0269765
	0.0706881	0.0578298	0.0497499	0.027267
	0.0734939	0.0578392	0.0501672	0.0273542
	0.0751856	0.0581797	0.0503493	0.0274808
	0.0753152	0.0598283	0.0507319	0.0275378
	0.0753716	0.0603719	0.0517805	0.0275618
	0.0756112	0.0604369	0.0522956	0.0276344
	0.0767492	0.0605473	0.0526763	0.0276947
	0.0773246	0.0620923	0.0538022	0.0280195
	0.0774008	0.0646268	0.054076	0.0280468
	0.0785383	0.0663687	0.0543297	0.0282628
	0.0802632	0.0665783	0.0547329	0.0284907
	0.0804634	0.0669716	0.0548786	0.0285697
	0.0807644	0.066996	0.0558698	0.02866
	0.0814783	0.0675804	0.0562968	0.0289348
	0.081649	0.0680207	0.0565298	0.0299394
	0.083143	0.0682984	0.059409	0.0301092
	0.0832436	0.0687337	0.0595107	0.0303059
	0.0835543	0.0696698	0.0597414	0.0309746
	0.0857771	0.0701269	0.0597499	0.0321315
	0.0866168	0.0704554	0.059896	0.0323593
	0.0870985	0.0705502	0.0604688	0.0326092
	0.0878616	0.0711962	0.060755	0.0326107
	0.0881953	0.0714285	0.0610539	0.0328955
	0.0901811	0.0724107	0.0614176	0.0329617
	0.0911873	0.0734913	0.0616791	0.0330492
	0.0918853	0.0738589	0.0632037	0.0343768
	0.0926926	0.0747113	0.0635705	0.0344012
	0.0931118	0.0752771	0.063607	0.0351032
	0.0939807	0.0753941	0.0648588	0.0360514
	0.0952355	0.0764162	0.0654211	0.0362184
	0.0961218	0.0778392	0.065867	0.0369167
	0.0969415	0.08	0.0664868	0.0374313
	0.102114	0.0806084	0.0666667	0.0389746
	0.103489	0.0811761	0.067084	0.0393201
	0.104114	0.0812005	0.0677934	0.0400371
	0.104263	0.0824275	0.0678782	0.042961
	0.107025	0.0830926	0.0680529	0.0443201
	0.112623	0.0845558	0.0681736	0.045439
	0.113353	0.0854182	0.0684659	0.0469727
	0.113965	0.0859284	0.0685361	0.0483146
	0.114503	0.085956	0.0691145	0.0499272
	0.116408	0.086101	0.0691263	0.0511776
	0.116547	0.0887693	0.0695064	0.0516192
	0.118439	0.0889007	0.0700659	0.0521294
	0.118886	0.0919317	0.0706156	0.0526405
	0.119358	0.0929454	0.071933	0.0533032
	0.119598	0.0931627	0.0723996	0.0536137
	0.121644	0.0937151	0.074376	0.0546742
	0.122992	0.0958875	0.0743972	0.0554353
	0.130774	0.0964587	0.0745626	0.055623
	0.131472	0.0968471	0.0758428	0.0564028
	0.136823	0.0978643	0.0760167	0.0564287
	0.138039	0.0979948	0.0785926	0.0581097
	0.138222	0.100312	0.0793347	0.0583321
	0.139644	0.101813	0.0793975	0.0596293
	0.142377	0.102561	0.0800412	0.0597137
	0.144593	0.10681	0.081494	0.0604589
	0.150987	0.108918	0.0824448	0.0606325
	0.158879	0.113065	0.0868609	0.0612735
	0.159318	0.113894	0.0874699	0.0618069
	0.163224	0.114547	0.0895072	0.0619572
	0.166667	0.117653	0.0898232	0.0623148
	0.178012	0.120635	0.0951884	0.0626488
	0.180453	0.123523	0.0972471	0.0633548
	0.181294	0.130399	0.0982257	0.0635451
	0.182362	0.137023	0.0985338	0.0641931
	0.182554	0.138258	0.0992932	0.064292
	0.182839	0.139469	0.0999741	0.0644688
	0.18614	0.14171	0.100293	0.064602
	0.188087	0.144068	0.101608	0.0647885
	0.188139	0.14428	0.10632	0.0657676
	0.188744	0.146697	0.107273	0.0668508
	0.189422	0.151748	0.107274	0.0676762
	0.19296	0.156259	0.107682	0.0698752
	0.199033	0.157083	0.109827	0.0701111
	0.200014	0.158352	0.110473	0.0705157
	0.201229	0.166227	0.11049	0.0709439
	0.204246	0.166667	0.112211	0.0712468
	0.2065	0.169033	0.112287	0.0723954
	0.207896	0.169232	0.113035	0.0736286
	0.20823	0.171467	0.113245	0.0743241
	0.208705	0.172785	0.114697	0.0790412
	0.211557	0.173504	0.115904	0.0792965
	0.21247	0.174145	0.117647	0.0815778
	0.215558	0.174722	0.118046	0.0862235
	0.216618	0.184069	0.118195	0.0874699
	0.217725	0.185109	0.118466	0.0892327
	0.227079	0.187454	0.119737	0.0893767
	0.229031	0.187508	0.119994	0.0899634
	0.229061	0.187598	0.121023	0.0901855
	0.231346	0.191762	0.12213	0.09223
	0.232136	0.195894	0.122641	0.0948859
	0.2367	0.196228	0.125513	0.0965108
	0.238724	0.197394	0.125693	0.0978408
	0.240964	0.199833	0.128827	0.0986648
	0.241758	0.203435	0.12891	0.0986986
	0.245122	0.205043	0.132936	0.100512
	0.245981	0.209887	0.133558	0.100532
	0.249448	0.209975	0.133937	0.101234
	0.25	0.216857	0.135761	0.104221
	0.25	0.220215	0.135942	0.107272
	0.252838	0.225863	0.136965	0.111735
	0.253519	0.226188	0.137175	0.112318
	0.256813	0.226741	0.137823	0.113539
	0.274293	0.227907	0.138625	0.113878
	0.275875	0.227951	0.140385	0.114996
	0.276444	0.230769	0.143185	0.117468
	0.278186	0.233926	0.14409	0.118698
	0.28494	0.236144	0.144796	0.119249
	0.288927	0.241484	0.146267	0.120392
	0.292566	0.247199	0.147671	0.122538
	0.293123	0.252196	0.148742	0.124316
	0.293299	0.252751	0.155408	0.129865
	0.294118	0.255994	0.156153	0.130063
	0.296319	0.258948	0.156321	0.132568
	0.302006	0.259833	0.161508	0.133882
	0.30457	0.261412	0.166667	0.135448
	0.304863	0.261883	0.169457	0.138225
	0.306588	0.262089	0.170166	0.14174
	0.309494	0.262261	0.170302	0.143192
	0.310109	0.264023	0.172336	0.144169
	0.310556	0.266145	0.180558	0.146298
	0.31077	0.267215	0.183128	0.146318
	0.314239	0.269605	0.183839	0.153208
	0.317274	0.271238	0.187125	0.15338
	0.318303	0.27476	0.187574	0.157144
	0.330069	0.277501	0.190228	0.159786
	0.333564	0.290554	0.190684	0.161115
	0.33494	0.290939	0.194463	0.163041
	0.335745	0.299136	0.195224	0.165501
	0.337775	0.300203	0.201616	0.168938
	0.33797	0.300767	0.203306	0.170225
	0.338965	0.301448	0.206706	0.170414
	0.339346	0.303188	0.209331	0.171697
	0.340728	0.309595	0.209733	0.173011
	0.34145	0.316223	0.209841	0.173952
	0.347157	0.316813	0.209907	0.174392
	0.348989	0.318969	0.210636	0.177143
	0.34961	0.31923	0.213288	0.179032
	0.355207	0.319383	0.213941	0.179818
	0.356367	0.321765	0.214864	0.182421
	0.358215	0.324072	0.217425	0.182567
	0.35918	0.325152	0.222723	0.18513
	0.361847	0.327441	0.227509	0.186865
	0.364314	0.329238	0.227842	0.187869
	0.365886	0.330524	0.229065	0.190013
	0.367912	0.332291	0.23102	0.195994
	0.368269	0.336211	0.233489	0.196523
	0.369416	0.338328	0.235117	0.196934
	0.369781	0.338409	0.235195	0.198281
	0.373313	0.338827	0.235808	0.204952
	0.3737	0.340716	0.235913	0.205309
	0.373866	0.342494	0.237763	0.210933
	0.374909	0.343346	0.237834	0.214102
	0.374997	0.344517	0.239197	0.214404
	0.375194	0.345587	0.239644	0.216475
	0.375304	0.346237	0.239744	0.22411
	0.37661	0.349633	0.24137	0.226497
	0.37848	0.349709	0.245023	0.227789
	0.378892	0.350106	0.247397	0.228579
	0.37999	0.350774	0.24865	0.231012
	0.385036	0.351372	0.249752	0.233679
	0.386124	0.351519	0.25	0.235346
	0.389921	0.353204	0.250543	0.236866
	0.395092	0.356956	0.25105	0.237249
	0.395944	0.364518	0.254967	0.239745
	0.396448	0.364651	0.255327	0.240559
	0.39906	0.368205	0.2572	0.241894
	0.401528	0.369261	0.257323	0.245062
	0.403692	0.369561	0.257382	0.247927
	0.404478	0.372362	0.259787	0.252019
	0.405447	0.373169	0.261098	0.263524
	0.409635	0.377598	0.261743	0.263908
	0.410982	0.378625	0.262572	0.264079
	0.411359	0.378933	0.267967	0.265786
	0.411651	0.379021	0.274995	0.266523
	0.411861	0.379439	0.277562	0.269156
	0.415136	0.381622	0.284962	0.270449
	0.420712	0.382627	0.290817	0.272515
	0.421018	0.383764	0.295428	0.274986
	0.421927	0.384126	0.295886	0.276252
	0.423763	0.384874	0.298419	0.27666
	0.425116	0.390252	0.300217	0.277438
	0.430153	0.392773	0.309327	0.279779
	0.43203	0.394782	0.314146	0.285615
	0.432346	0.397086	0.314154	0.29467
	0.43289	0.397272	0.314179	0.299011
	0.4375	0.4	0.314415	0.299324
	0.440191	0.40004	0.319035	0.301767
	0.440306	0.403284	0.31952	0.303478
	0.442684	0.408166	0.320261	0.309966
	0.442722	0.408954	0.320925	0.310662
	0.446052	0.410383	0.321579	0.310676
	0.446275	0.411404	0.322418	0.311332
	0.446835	0.411529	0.33013	0.315736
	0.449367	0.412123	0.332507	0.317228
	0.4516	0.415108	0.332612	0.317975
	0.453691	0.415253	0.333291	0.318264
	0.455059	0.41712	0.333333	0.318564
	0.457508	0.420085	0.333333	0.321559
	0.457759	0.421002	0.334202	0.324174
	0.459393	0.423395	0.334587	0.325909
	0.462109	0.424619	0.338751	0.329369
	0.46495	0.426047	0.339581	0.332285
	0.465571	0.428902	0.341501	0.332397
	0.467786	0.431057	0.341887	0.334206
	0.471121	0.431468	0.343177	0.335821
	0.471308	0.432797	0.343885	0.337626
	0.476137	0.435753	0.344681	0.342016
	0.476791	0.435845	0.344932	0.34273
	0.480068	0.437043	0.346048	0.344592
	0.481351	0.439359	0.346791	0.345335
	0.496326	0.440664	0.348182	0.34664
	0.496741	0.443719	0.348628	0.347266
	0.497539	0.444861	0.350138	0.348846
	0.5	0.446647	0.35041	0.350788
	0.502167	0.446936	0.353176	0.352941
	0.505438	0.452425	0.353599	0.355357
	0.506219	0.455532	0.35439	0.355634
	0.509405	0.461538	0.360348	0.3631
	0.510857	0.462837	0.363381	0.365742
	0.516744	0.467711	0.363637	0.366795
	0.517302	0.473309	0.367744	0.374361
	0.519375	0.473814	0.368785	0.375
	0.52269	0.474472	0.375	0.37654
	0.523481	0.475447	0.375285	0.377974
	0.523622	0.48155	0.385234	0.380391
	0.527083	0.481737	0.388837	0.381003
	0.52731	0.485021	0.390141	0.386687
	0.530883	0.485914	0.391233	0.387988
	0.532773	0.486193	0.39185	0.392001
	0.535389	0.486703	0.393311	0.395345
	0.537139	0.487584	0.394283	0.401033
	0.5393	0.488199	0.395451	0.404575
	0.540916	0.490763	0.397115	0.409837
	0.540959	0.491927	0.398081	0.412027
	0.541763	0.492982	0.398889	0.420287
	0.543366	0.493369	0.399079	0.422261
	0.546021	0.4935	0.403322	0.426585
	0.54671	0.493563	0.403921	0.435448
	0.547497	0.494382	0.409495	0.437392
	0.550839	0.500119	0.410257	0.439752
	0.556033	0.500719	0.415766	0.443193
	0.556309	0.501982	0.423134	0.446776
	0.55648	0.504365	0.427306	0.450613
	0.558603	0.518131	0.431782	0.452329
	0.559532	0.51989	0.433701	0.453513
	0.56422	0.521199	0.440632	0.458062
	0.564376	0.523248	0.44398	0.464544
	0.566549	0.530546	0.449083	0.465573
	0.566943	0.531106	0.450278	0.467722
	0.56976	0.533301	0.452372	0.46849
	0.576006	0.533772	0.456199	0.472295
	0.578311	0.534164	0.463632	0.477385
	0.57926	0.536926	0.464049	0.478381
	0.581363	0.537154	0.47115	0.485269
	0.6	0.540984	0.471519	0.48791
	0.600667	0.559761	0.471945	0.493887
	0.607348	0.565105	0.472649	0.496298
	0.618277	0.572428	0.477482	0.510661
	0.628805	0.582525	0.484057	0.513519
	0.649916	0.58968	0.489868	0.521724
	0.678221	0.639495	0.492866	0.525815
	0.695398	0.644013	0.504805	0.535212
	0.723173	0.66529	0.509057	0.555556
	0.72544	0.680182	0.533484	0.567622
	0.790108	0.709652	0.535745	0.575645
	0.837298	0.727687	0.571429	0.585086
	0.860497	0.749543	0.666711	0.661391
	0.868499	0.769762	0.833333	0.777778
	0.923186	0.85672	0.846777	0.833886
	0.974609	0.864517	0.851166	0.854976
	0.992117	0.99107	0.923967	0.944643
	1	0.993883	0.949106	0.988355
	1	1	0.975005	1
	1	1	0.988773	1

## Sheet: Fig.2f
Principal component values
Donor	PC 1	PC 2
5	1.23155	0.161893
5	1.66496	-0.469195
5	1.42545	-0.36453
8	1.20234	-0.181506
8	1.0613	-0.481639
8	1.65806	-0.438248
10	0.723145	0.280208
10	0.442026	0.705785
10	0.36187	0.747567
16	-1.56249	-0.915332
16	-1.83892	-1.58221
16	-2.25518	-0.67561
20	-1.00006	1.36288
20	-1.86534	0.677948
20	-1.2487	1.17199
