# Supplementary material for: Global 13C tracing and metabolic flux analysis of intact human liver tissue ex vivo
Source: Nat Metab. 2024 Aug 29;6(10):1963–75. doi: 10.1038/s42255-024-01119-3 (PMC11496108; doi:10.1038/s42255-024-01119-3)
Supplement: Supplementary file 9 — Statistical source data. [file 42255_2024_1119_MOESM9_ESM.xlsx]

## Sheet: Fig.3b
Glycocholate MI fractions
MI	Rep 1	Rep 2	Rep 2
0	0.366653	0.354588	0.378282
1	0.0359712	0.0364808	0.0341092
2	0.575269	0.58452	0.562562

## Sheet: Fig.3c
Citrulline MI fractions
MI	D16			D20
5	0.315846	0.353516	0.292158	0.333088	0.338307	0.310281
6	0.0605528	0.0383598	0.050636	0.0433071	0.0291964	0.0441952

## Sheet: Fig.3d
beta-hydroxybutyrate MI fractions
MI	D16	D16	D16	D20	D20	D20
0	0.627431	0.644923	0.655134	0.60534	0.610798	0.610558
1	0.0545269	0.0460346	0.0548175	0.0540513	0.0515163	0.0511293
2	0.180413	0.181599	0.184761	0.173616	0.167019	0.174349
3	0.0570541	0.0414903	0.0426358	0.0849427	0.0840116	0.0788462
4	0.0805751	0.0859525	0.0626517	0.0820501	0.0866556	0.0851176

## Sheet: Fig.3e
Kynurenine C10 MI fraction
D16	D20
0.258707	0.182196
0.249418	0.244855
0.220894	0.163712

## Sheet: Fig.3f
BCAA metablolites MI fractions
Donor	leucine M+6	isoleucine M+6	valine M+5	keto-leucine M+6	keto-valine M+5	propanoyl-crn M+3	isovaleryl-crn M+5
D16	0.427609	0.507847	0.351816	0.48224	0.505959	0.230465	0.0823291
D16	0.45791	0.524262	0.332799	0.507235	0.592498	0.238834	0.131746
D16	0.382484	0.46032	0.297654	0.453481	0.549455	0.221543	0.104938
D20	0.418794	0.505863	0.357094	0.414778	0.514796	0.258697	0.254357
D20	0.423204	0.50182	0.299943	0.421275	0.518294	0.286591	0.283824
D20	0.416194	0.484583	0.297765	0.415821	0.624737	0.300854	0.235178

## Sheet: Fig.3h
LCMS peak areas
Donor	leucine	isoleucine	valine	keto-leucine	keto-valine	propanoyl-crn	isovaleryl-crn
D5	1.18049e+08	6.1862e+07	1.89599e+08	2.69779e+07	2.7113e+06	1.00109e+07	2.65201e+07
D8	1.57503e+08	9.0694e+07	2.40382e+08	5.25832e+07	4.92061e+06	7.28e+06	1.07993e+07
D10	1.57576e+08	1.01333e+08	2.33873e+08	5.94314e+07	5.41556e+06	3.35724e+06	5.26519e+06
D16	9.94513e+07	4.78345e+07	1.56182e+08	4.31701e+07	3.86444e+06	8.09268e+06	7.90514e+06
D20	1.26021e+08	5.16047e+07	2.04032e+08	4.3376e+07	4.33391e+06	2.98645e+07	1.59729e+07
Rat	1.33907e+08	1.33907e+08	1.22247e+08	849277	97404	11471.2	60376.8

## Sheet: Fig.3i
Guanidinoacetate and creatine MI fractions
	Guanidinoacetate			Creatine
MI	D16	D16	D16	D16	D16	D16
1	0.177708	0.130363	0.147531	0.0493952	0.0519443	0.0747225
2	0.215878	0.293304	0.241462	0.0457504	0.0431677	0.0769061
3	0.188478	0.196923	0.130611	0.0553246	0.0706158	0.0758424
4				0.014865	0.0134288	0.0130385

## Sheet: Fig.3k
LCMS peak areas
Donor	glycine	arginine	methionine	creatine
D5	1.53699e+06	8.20293e+06	2.22762e+07	1.84077e+09
D8	1.9253e+06	1.49224e+07	2.85713e+07	1.74955e+09
D10	3.5642e+06	1.17917e+07	3.93207e+07	8.48497e+08
D16	2.51458e+06	1.8929e+07	2.48117e+07	1.32271e+09
D20	3.15944e+06	1.89606e+07	3.20418e+07	1.40739e+09
Rat	2.90862e+06	917099	2.08469e+07	1.85892e+06
