# Supplementary material for: Global 13C tracing and metabolic flux analysis of intact human liver tissue ex vivo
Source: Nat Metab. 2024 Aug 29;6(10):1963–75. doi: 10.1038/s42255-024-01119-3 (PMC11496108; doi:10.1038/s42255-024-01119-3)
Supplement: Supplementary file 10 — Statistical source data. [file 42255_2024_1119_MOESM10_ESM.xlsx]

## Sheet: Fig.4a
Uptake/release rates of nonessential amino acids (umol / g liver / day)
metabolite	D5	D5	D5	D8	D8	D8	D10	D10	D16	D16	D16	D20	D20	D20
ala-L	0.405256	-27.6171	-34.5286	-25.5949	-20.8059	-6.96984	-0.781005	4.30231	-18.0805	-4.45633	-15.7401	3.88734	1.59779	-1.84259
arg-L	-12.4305	-11.734	-13.3109	-10.3753	-5.58244	-8.29096	-15.3293	-15.6053	-6.5529	-9.18632	-8.96152	-12.291	-27.1111	-29.4607
asn-L	-4.02639	-5.78364	-4.90318	-2.90438	-1.59878	-1.41791	-3.71231	-3.87701	-4.42979	-2.23841	-2.22648	0.204033	-1.9171	-1.36644
asp-L	-10.2623	-8.0578	-8.71308	-2.46912	-2.42293	-3.20404	-5.31428	-4.9412	-2.32351	-0.662002	-3.13324	-3.79926	-6.64293	-5.35686
gln-L	-31.4155	-54.609	-55.0855	-55.1336	-42.7556	-39.6166	-4.39413	-23.352	-25.7422	-2.76917	-21.7092	-38.7647	-48.236	-40.4519
glu-L	34.9239	25.344	34.494	19.4444	17.3085	27.2792	14.1202	31.1702	23.8595	36.4317	17.679	19.5339	16.4451	18.0554
gly	-3.04774	-16.88	-11.1001	-3.0163	3.96947	3.72311	-0.0476065	7.22602	-3.99713	4.21849	-9.17067	1.06797	-5.14226	1.67329
pro-L	3.60872	-7.51944	-9.76658	-1.40491	-2.09094	-1.59048	-2.67963	-1.65148	-2.68805	1.52341	-2.08517	1.29262	2.59772	3.30561
ser-L	2.39233	1.30598	1.63511	2.14034	2.10627	3.37377	-0.945857	0.573341	0.212898	-1.23996	-4.81332	1.26077	0.314311	0.500387
tyr-L	-2.91281	-8.73251	-9.42931	-3.27147	-4.35502	-2.96344	-2.26473	-3.14597	0.325842	5.6753	-3.59664	-2.66294	-1.18387	-1.06999

## Sheet: Fig.4b
Glucose release rate vs. plasma glucose concentration
	Release rate	Plasma conc
Donor	mg / g liver / day	mmol / L
5	26.2375	9.01
8	-5.622	7.73
10	32.61	8.77
16	75.339	16.57
20	30.361	11.81

## Sheet: Fig.4c
Lactate release
A relative error of 10% was assumed, based on previous technical replicates
Donor	umol / g liver / day
5	61.8455
8	115.82
10	159.673
16	140.558
20	65.219

## Sheet: Fig.4e
Measured vs. predicted (model fitted) MI fractions
Reaction	Measured	Predicted
2AMACHYD	0.43585	0.488175
ACONTm	0.108451	0.0795797
ADK1	0.147383	0.113934
AKGDm	0.308317	0.318312
AKGtm	0.133821	0.121679
ALATA_L	0.00999038	0.0200584
ALAmix	0.0303249	0.0504725
ALAtl	0.825863	0.80779
ALAtin	0.757256	0.755237
ALAtout	0.0479615	0.0496767
ARGN	0.00590046	0.00136186
ARGSL	0	8.25189e-05
ARGSS	0	0.00316359
ARGmix	0.0568942	0.0663959
ARGtl	0.131988	0.124082
ARGtin	0.0482946	0.0351623
ARGtout	0.00827749	0.00235748
ASPTA	0.000125754	6.59992e-05
ASPTAm	0	2.63406e-05
ASPtl	0.000543146	0.00171431
ASPmix	0.0402856	0.0612
ASPtin	0.902473	0.899474
ASPtout	0.581432	0.578916
ASPtm	0.12137	0.125339
ATPS4m	0.159774	0.131925
ATPtm	0.0802649	0.0993879
CBPSam	0.0571585	0.0644311
ATPASES	0.0499895	0.0418717
CO2tm	0.0246	0.0123075
CSm	0.00199483	0.0143265
CYOOm	0.0345563	0.0459065
CYOR-u10m	0.888859	0.885588
ENO	0.526308	0.374315
ETF	0.117231	0.161458
FAO16	0.162769	0.204913
FAO14	0.0846778	0.132119
FAO12	0.0417285	0.0936867
FAO10	0.0658977	0.0235859
FAO8	0.00138792	0.0099216
FAO6	0.612874	0.587509
FAO4	0.0158132	0.0420292
FBA	0	0.00124553
FBP	0	0.000371582
FUMm	0	0.0174346
FUMtm	0.371313	0.345385
G3PD1	0	0.00602484
G5SDxm	0.330432	0.350918
G6PDH2r	0.065536	0.080251
G6PPer	0.0954895	0.0554533
G6Pter	0.0920369	0.0983178
GAPD	0.0303265	0.0264443
GHMT2r	0.0438102	0.0345357
GLCmix	0.342369	0.354079
GLCtin	0.168766	0.129088
GLCtout	0.0189771	0.0295209
GLNmix	0.0210536	0.020399
GLNtin	0.00844539	0.0361792
GLNtl	0.00340222	0.0106386
GLNtout	0.0488513	0.0487739
GLNtm	0.730504	0.7254
GLNS	0.322097	0.339633
GLUDxm	0.0870164	0.114303
GLUNm	0.148558	0.115723
GLUtl	0.0728355	0.0556555
GLUt2m	0.0317651	0.0328878
GLUmix	0.337728	0.341797
GLUtin	0.0541752	0.0459946
GLUtout	0.00926988	0.0154794
GLYtl	0.0151567	0.0156802
GLYmix	0.00948812	0.008376
GLYtin	0.0286364	0.0459792
GLYtout	0.883274	0.868491
GLYCOGEN_BREAK	0.40388	0.405398
GLYCPH	0.112257	0.157795
GND	0.186189	0.163805
H2Oter	0.1031	0.0784963
H2Otm	0.0290873	0.030417
HCO3Em	0.165487	0.164089
HEX1	0.271506	0.214054
Htm2	0.0258251	0.0800622
ICDHxm	0.0772736	0.0825822
LDH_L	0.0436305	0.0400375
MALtm	0.0151945	0.0386598
MDH	0.566571	0.544605
MDHm	0.584031	0.578996
NADH2-u10m	0.0518587	0.063989
NADPH_REDOX	0.36411	0.357015
NDPK1	0.638394	0.614699
NH4tm	0.0834572	0.116844
O2tm	0.107386	0.0800382
ORNTArm	0.170762	0.188419
OCBTm	0.089531	0.0747522
ORNtm	0	0.0287253
ORNt4m	0.910469	0.896523
PCm	0.473143	0.483056
PDHm	0.142242	0.147597
PEPCK	0.185937	0.166392
PFK	0.129496	0.125006
PGCD	0.0691819	0.0779488
PGI	0.617106	0.597767
PGK	0.0198887	0.0323264
PGL	0	0.000702886
PGM	0	0.000365798
PGMT	0.00136014	0.0177327
PIt2m	0.361645	0.351106
PIter	0.519991	0.526053
PPA	0.125336	0.0714138
PMTtm	0.278652	0.239208
PMTCOAT	0.07602	0.163326
PROTDEG_ALA	0.184232	0.110743
PROTDEG_ARG	0.0031408	0.020014
PROTDEG_ASP	0.0204949	0.0933204
PROTDEG_GLN	0.792132	0.775923

## Sheet: Fig.4f
Glucose 6-phosphatatase onfidence intervals
	D5		D8		D10		D16		D20
Reaction	lower	upper	lower	upper	lower	upper	lower	upper	lower	upper
G6PPer	140.256	293.615	77.9319	205.285	180.638	246.546	140.642	225.561	117.052	169.682

## Sheet: Fig.4g
Glucokinase confidence intervals
	D5		D8		D10		D16		D20
Reaction	lower	upper	lower	upper	lower	upper	lower	upper	lower	upper
HEX1	114.822	267.547	83.5764	210.936	149.845	214.227	64.3369	148.989	86.1487	147.565

## Sheet: Fig.4h
Ornithine transcarbamoylase confidence intervals
	D5		D8		D10		D16		D20
Reaction	lower	upper	lower	upper	lower	upper	lower	upper	lower	upper
OCBTm	76.8745	148.687	46.3911	80.5629	2.43442	15.3254	0.001	61.912	0.001	119.178

## Sheet: Fig.4i
Ornithine aminotransferease confidence intervals
	D5		D8		D10		D16		D20
Reaction	lower	upper	lower	upper	lower	upper	lower	upper	lower	upper
ORNTArm	6.40933	20.6288	1.83412	20.8521	14.4654	27.5599	4.11875	20.8827	0.001	23.9328

## Sheet: Fig.4j
Glycogen phosphorylase confidence intervals
	D5		D8		D10		D16		D20
Reaction	lower	upper	lower	upper	lower	upper	lower	upper	lower	upper
GLYCOGEN_BREAK	150.604	299.95	142.24	245.438	229.914	316.066	228.109	377.778	255.272	449.151

## Sheet: Fig.4k
Glucose release
	Synthesis rate
CP-91149 (µM)	µmol / g liver / day
0	55.1515
0	24.7619
0	18.0087
50	-12.381
50	-3.37662
50	-3.37662

[truncated: 2 more sheets: Fig.4l, Fig.4m]
