# Supplementary material for: Global 13C tracing and metabolic flux analysis of intact human liver tissue ex vivo
Source: Nat Metab. 2024 Aug 29;6(10):1963–75. doi: 10.1038/s42255-024-01119-3 (PMC11496108; doi:10.1038/s42255-024-01119-3)
Supplement: Supplementary file 11 — Statistical source data. [file 42255_2024_1119_MOESM11_ESM.xlsx]

## Sheet: Fig.5a
ACLY mRNA expression levels
Donor	Condition	Rep 1	Rep 2	Rep 3
20	fasted	1.02721	0.916218	1.05657
20	fed	1.40436	1.31158	1.39952
26	fasted	1.33808	0.806813	0.85511
26	fed	1.73025	1.67884	1.53859

## Sheet: Fig.5b
GPAM mRNA expression levels
Donor	Condition	Rep 1	Rep 2	Rep 3
20	fasted	1.01874	0.856882	1.12438
20	fed	1.52267	1.28629	1.63418
26	fasted	1.08593	0.907858	1.00621
26	fed	1.50285	1.28032	1.7533

## Sheet: Fig.5c
PNPLA3 mRNA expression levels
Donor	Condition	Rep 1	Rep 2	Rep 3
20	fasted	1.05476	0.897972	1.04727
20	fed	1.55569	1.36318	1.56202
26	fasted	1.3127	0.792482	0.894814
26	fed	1.58648	1.50722	1.43367

## Sheet: Fig.5d
Glucose release
A relative error of 10% was assumed, based on previous technical replicates
	umol / g liver / day
Condition	mean	error
fasted	30.361	3.0361
fed	15.742	1.5742

## Sheet: Fig.5e
Glycogen phosphorylase confidence intervals
Condition	lower	upper
fasted	255.272	449.151
fed	136.36	321.808

## Sheet: Fig.5f
Amino acid uptake/release rates
	alanine		arginine		glutamine
	fasted	fed	fasted	fed	fasted	fed
Rep 1	3.88734	-28.7339	-12.291	-41.5339	-38.7647	-64.2213
Rep 2	1.59779	-23.2596	-27.1111	-43.4996	-48.236	-57.6372
Rep 3	-1.84259	-23.4998	-29.4607	-47.8962	-40.4519	-62.8906

## Sheet: Fig.5g
13C enrichment
Each group is sorted by median of 13C values
Donor 20 24h	12C			13C fasted			13C fed
	0	0	0	0	0	0	0	0.166667	0
	0	0	0	0	0	0	0	0	0
	0	0	0	0	0	0	0	0	0
	0	0	0	0	0	0	0	0	0
	0	0	0	0	0	0	0	0	0
	0	0.650129	0	0	0	0	0	0	0
	0	0	0	0	0	0	0	0	0.0200805
	0	0	0	0	0	0	0	0	0
	0.00835516	0.00558296	0	0	0.636364	0	0	0	0
	0	0	0	0	0	0.25	0	0	0
	0	0	0	0.00640666	0	0	0	0	0
	0	0	0	0	0	0	0	0	0
	0.0301166	0.0032904	0.00466724	0	0	0	0	0	0
	0	0	0	0.126461	0	0	0	0	0
	1	0	0	1	0	0	0	0	0
	0	0	0	0.111111	0	0	0	0	0
	0	0	0	0	0	0	0	0	0
	0	0	0	0	0	0.4	0	0	0
	0	0	0	0	0	0	0	0	0
	0	0	0.0666667	0	0.4	0	0	0	0
	0	0	0	0	0	0	0	0	0
	0	0	0	0.583333	0	0	0	0	0
	0.0114352	0.00662046	0	0.409447	0	0	0	0	0
	0	0	0	0.110147	0	0	0	0	0
	0	0	0	0	0	0	0	0	0
	0	0	0	0	0	0	0	0	0
	0	0	0	0	0	0	0	0	0
	0	0	0	0	0	0	0	0	0
	0.333333	1	0	0	0	0	0	0	0
	0	0.2	0	0	0	0.2	0	0	0.555556
	0	0.166667	0	0	0	0	0	0	0
	0	0	0	0	0.473684	0	0	0	0
	0	0	0	0	0.32	0	0	0	0
	0	0	0	0	0	0	0.714286	0	0
	0	0	0	0	0	0	0	0	0
	0	0	0	0	0	0	0	0	0
	0	0	0	0	0	0	0	0.124977	0
	0	0	0	0	0	0	0	0	0
	0	0.00609435	0	0	0	0.0522294	0	0.333333	0
	0	0	0	0	0	0	0	0.666667	0
	0	0	0	0	0	0	0.157895	0	0
	0	0	0.833333	0	0.833333	0	0.08	0	0
	0	0	0	0	0	0	0	0	0.111111
	0	0	0	0	0	0	0	0	0
	0	0.15	0	0	0	0	0	0	0
	0	0	0.857143	0	0	0	0	0	0.666667
	0	0	0	0	0	0	0	0	0
	0	0	0	0	0.285714	0	0	0	0
	0	0	0	0	0	0	0	0	0
	0	0	0	0	0	0	0	0	0
	0	0	0	0	0	0	0	0	0
	0	0	0	0	0	0	0	0	0
	0	0	0	0	0	0	0	0	0
	0	0.384615	0	0	0.384615	0	0	0.833333	0
	0	0	0	0	0	0	0	0	0
	0	0	0	0.133333	0	0	0	0	0
	0	0.153846	0	0.461538	0	0	0	0	0
	0	0	0	0	0	0	0	0	0.1
	0	0	0	0	0	0	0	0	0
	0	0	0	0	0	0	0	0	0
	0.00367944	0	0.0140233	0	0	0	0	0	0
	0.00529186	0	0	0.00230687	0	0	0	0	0
	0	0.000700868	0	0	0	0.00117695	0	0	0
	0	0	0.000541493	0.00236802	0	0	0	0	0
	0	0.0150896	0	0	0	0	0	0	0.0519798
	0.00742332	0	0	0	0	0	0	0	0
	0	0	0	0	0	0	0.454545	0	0
	0	0	0	0	0	0	0	0	0
	0	0.00134984	0.00178449	0.00416546	0	0	0	0	0.333333
	0	0	0	0.00224922	0	0	0	0.384615	0
	0	0	0	0	0	0	0	0	0
	0	0	0	0.0389909	0	0	0.3	0	0
	0	0	0	0	0	0	0	0	0
	0	0	0	0	0	0	0	0	0
	0	0	0	0	0	0	0	0	0
	0	0	0	0	0	0	0.0335519	0	0
	0	0	0	0	0	0	0.289825	0	0
	0	0	0	0	0	0.0149337	0	0	0
	0	0	0	0	0	0	0	0	0
	0	0	0	0	0	0	0	0	0
	0	0	0	0	0	0	0	0	0
	0	0	0	0.0166122	0	0	0	0	0
	0	0	0	0	0	0.00218435	0	0	0
	0	0.000227513	0	0	0	0	0	0	0.00283131
	0.000621586	0	0.00209569	0	0	0.0005178	0	0	0
	0	0	0	0.00586327	0	0	0	0	0
	0.00132154	0.00245172	0	0	0	0	0	0.125	0
	0.000765498	0.0050101	0	0	0.153846	0	0	0	0
	0	0	0	0	0	0	0	0	0
	0.00667963	0	0.00593007	0	0.00599901	0	0	0	0
	0	0	0	0	0	0	0	0	0
	0	0	0	0	0	0	0	0	0
	0	0	0	0	0	0	0	0	0
	0	0	0	0.0548531	0	0	0	0	0
	0.00239902	0	0	0	0	0	0	0	0.0229903
	0.184618	0	0.169565	0	0	0.16922	0.00137506	0	0
	0	0	0	0	0	0	0	0	0
	0	0	0	0	0	0	0.00100791	0	0
	0	0	0	0	0	0	0	0	0
	0	0.00279943	0.000804907	0	0.00181256	0	0	0	0
	0	0	0	0.00481176	0	0	0	0	0
	0.00718807	0.00203776	0.000554172	0.00405783	0	0	0	0	0.0205976
	0	0	0.00109558	0	0	0	0	0	0.00238224
	0.0015788	0.000869832	0.00174627	0	0	0.00125844	0.0141192	0	0
	0	0.00948009	0	0	0	0	0	0	0
	0	0	0	0	0	0	0	0	0
	0	0	0	0	0.030768	0	0	0	0
	0.00307763	0	0	0	0.101925	0	0.348545	0	0
	0.00116958	0.00110696	0	0.00128991	0	0	0	0	0.00143602
	0	0	0	0	0	0	0	0	0
	0	0.0967259	0.182697	0	0.191351	0	0.000923964	0	0
	0	0.00165713	0	0	0	0.00262399	0	0.108653	0
	0	0	0	0	0	0	0	0	0
	0	0	0	0	0	0	0	0	0.00449572
	0	0	0	0	0	0	0	0	0
	0.00418252	0	0	0	0	0	0.00126004	0	0
	0.014489	0.0106784	0.00860611	0	0	0.00572868	0	0	0
	0	0	0	0	0.00427992	0	0	0	0
	0	0	0.333333	0	0	0	0	0	0
	0	0	0	0	0.000764394	0	0	0.0126854	0
	0	0	0.0161458	0	0	0	0	0	0
	0	0	0	0	0	0	0	0	0
	0	0	0	0	0	0	0	0	0
	0.066072	0	0	0	0.00286753	0	0	0.00837079	0
	0	0	0.103406	0.010307	0	0	0	0	0
	0	0.0259377	0	0	0	0	0	0	0.0982602
	0	0	0	0	0	0	0	0.117232	0
	0	0.00152587	0	0	0	0.00218238	0	0	0.0653217
	0	0	0	0	0	0	0	0	0.577045
	0	0	0.00450916	0	0	0.00534576	0	0	0
	0	0	0	0.00748029	0	0	0	0	0
	0	0	0	0	0	0	0	0	0
	0	0	0	0.00636182	0	0	0	0	0.000998047
	0	0	0	0.0253647	0	0	0	0	0.0120688
	0	0	0.108177	0.0686143	0	0	0.00972639	0	0
	0.00120204	0	0	0.00139809	0	0	0.010505	0	0
	0	0	0	0	0	0	0	0	0
	0.107656	0	0	0	0	0	0	0	0
	0	0.0745828	0	0	0	0	0	0	0
	0	0	0	0	0	0	0	0	0
	0	0	0	0	0	0	0.0130718	0	0
	0	0	0	0	0	0	0.00316741	0	0
	0.000915213	0.00288569	0.0578228	0	0	0.136915	0	0	0
	0	0	0	0	0	0	0	0	0
	0	0	0	0.0114211	0	0	0	0	0
	0	0	0	0	0	0	0	0	0
	0.00261327	0.246017	0	0	0.0602698	0	0	0	0
	0	0	0	0.00381185	0	0	0	0	0.0024824
	0	0	0	0	0	0	0	0	0
	0.0315822	0	0.0750911	0.0047994	0	0	0.00534796	0	0
	0	0	0	0	0	0	0	0	0
	0	0	0	0.00444407	0	0	0.00050781	0	0.00380654
	0	0	0	0	0	0	0.002584	0	0.000516214
	0	0	0	0	0	0	0	0.00247089	0.000825016
	0	0	0	0	0.0139538	0	0.00425369	0.000845427	0.000884499
	0	0	0	0	0	0	0.00241321	0	0.00111475
	0	0	0	0.0475126	0	0	0	0.00137088	0.00130289
	0	0.0424878	0	0	0	0	0.00137512	0.00249229	0
	0.0102819	0	0	0.00234922	0	0	0.00100865	0.0014028	0.00659694
	0	0	0	0	0	0	0.00441339	0	0.00140697
	0	0	0	0	0	0	0.00141892	0.00193292	0.00031362
	0.0087868	0	0.147139	0.0211682	0	0	0	0.00156567	0.0014582
	0	0	0	0	0	0	0.00155625	0	0.00352138
	0	0	0	0	0	0	0.00220496	0	0.00157208
	0	0	0	0	0	0	0.00164	0.00119445	0.00401058
	0	0.2906	0.1	0	0.2	0	0.00173899	0.00460775	0
	0	0.00284404	0	0	0	0	0.00156814	0.00571093	0.00174313
	0.000954172	0	0	0	0	0	0.00182555	0.00176645	0.0011627
	0	0	0	0	0	0.0246689	0.00471343	0.00183318	0.00133442
	0.00831173	0	0	0.00297807	0	0	0.00195366	0.00416746	0
	0	0	0	0	0	0	0.0228654	0	0.0020578
	0	0.000663412	0	0.000666971	0.00135078	0	0.00206295	0	0.020053
	0.0417041	0.000750325	0	0.000793194	0.00692558	0	0.00208796	0.00165932	0.0031354
	0.00848545	0.00491941	0	0.00515556	0.000828441	0	0.00218311	0.0198205	0
	0.00800168	0.00237472	0	0.00757387	0	0.000855651	0.00276927	0.00224236	0
	0.0029179	0	0.00180169	0.00182676	0	0.000932429	0.00227251	0	0.00454671
	0.000717	0.00176909	0	0.00107897	0	0.00113187	0.00985748	0	0.00228467
	0.012647	0.00229466	0	0.00108985	0.0029366	0	0	0.00625831	0.0024911
	0.000430069	0	0	0.00132766	0.00122143	0.00105116	0.00188134	0.00339862	0.00258175
	0	0.000343211	0	0.000920882	0.0012405	0.00517154	0.00275321	0.00159053	0.00495713
	0.00336852	0.00128415	0.00104088	0.0056049	0.000768565	0.00125432	0.00259359	0.00313843	0.00277478
	0.00753127	0.00331791	0	0.00131093	0	0.00321425	0.000907296	0.00685631	0.00282484
	0.00168339	0.00265529	0.00112997	0.00113835	0.00137713	0.0032023	0.00502177	0	0.00292028
	0.00450658	0	0.00161333	0	0.00252483	0.00137844	0.00517141	0	0.00294351
	0.00847919	0.00242995	0	0.00589173	0	0.00156631	0.00456323	0.00305452	0
	0.0010944	0.0023313	0.00306487	0.00173811	0.000992304	0.00324344	0.0337586	0	0.00318495
	0	0.00803169	0.00304598	0.00471532	0.00178607	0	0.00329368	0.00271917	0.00492708
	0.00445895	0.00602395	0	0.00176088	0.00200317	0.00416835	0	0.0091199	0.003324
	0.00575747	0.00296935	0.00311349	0.00161742	0.00477139	0.0020916	0	0.00917331	0.00343698
	0.00228135	0.00127706	0.00149114	0.00286284	0.0021379	0.00167131	0.00370071	0.00311885	0.00496657
	0.00673036	0.00673228	0	0.0039662	0.00220803	0.00148465	0.0051288	0.00371852	0.00368684
	0.00177616	0.00263864	0.00176848	0.00220903	0.00721811	0	0.00550111	0	0.00372766
	0.00120636	0.00143368	0.000179819	0.000696943	0.00289588	0.00221097	0.00549223	0.00192826	0.00377334
	0.00430897	0	0.000968049	0.00387681	0.00229022	0	0.00377912	0	0.00414515
	0.00934561	0.00975272	0.00224489	0.00248552	0.00231221	0.000462434	0.0108449	0.00389582	0.00106015
	0	0	0.00204558	0.00114385	0.00407065	0.00235938	0.0270525	0	0.00400861
	0.00775503	0	0	0.00283903	0	0.00246782	0.0033497	0.00408391	0.00660188
	0	0.00477513	0.00360216	0.00268827	0.00176831	0.00841614	0	0.0168878	0.0040863
	0.00427264	0.0041627	0.00334106	0.00593629	0.00275179	0.00241364	0	0.175881	0.00411345
	0.00172888	0	0	0.002822	0.00655459	0	0.00433705	0.00554788	0.00266628
	0.00670716	0.00393152	0.00635971	0.00613521	0.00127936	0.00291456	0.0119983	0.00222402	0.00435232
	0.00137109	0.00176804	0.00328591	0.0113853	0.00179322	0.00300018	0.00436446	0.0017495	0.0051236
	0.00140146	0.000838459	0.00352682	0.0209467	0.00311062	0.00163262	0.0293227	0	0.00444678
	0.00923277	0.00335296	0.00296433	0.0117555	0.00319191	0.00227276	0.00509009	0.013527	0.000955335
	0.00173594	0.00308883	0.00309005	0	0.00324612	0.011056	0.00547137	0	0.00717174
	0.00351104	0.00393374	0.00514232	0.00251638	0.00357822	0.00326647	0	0.00553677	0.0230594
	0.00664045	0.0266163	0.0047124	0.00187312	0.00327321	0.00366631	0.00119462	0.0138602	0.0056405
	0.0060584	0	0.026804	0.0033879	0	0.0256397	0.00575159	0.0236094	0.0028749
	0	0.0164905	0	0.00671038	0.00347166	0	0.00575321	0.00969465	0.00213962
	0	0	0.00475734	0.00252441	0.005148	0.00348276	0.0055863	0.00598094	0.00610107
	0.00217298	0.00354983	0.00550163	0.0022012	0.00436677	0.00357718	0.00732493	0.00189481	0.0060121
	0.00696876	0.00684156	0.00265106	0.00381908	0.0047501	0.0018698	0.00816044	0.00639707	0.00455127
	0.0147806	0.00549168	0	0.00388084	0.00595387	0.00252394	0.00641175	0	0.0109962
	0.00535502	0.00375492	0.00340445	0.00493298	0.00408883	0.00291854	0.015508	0.00646377	0.0049665
	0.00505477	0.00502073	0.00354024	0.00412413	0.00491351	0.00411177	0.00678091	0.00639293	0.00667726
	0.00438045	0.00398684	0	0.00425114	0.00518378	0	0.00865624	0.0067136	0.00662401
	0.00418176	0.00539476	0.00484995	0.0042719	0.00508327	0.00357497	0.00643214	0.00671835	0.00705764
	0.0182892	0.00557091	0.00690294	0.00454228	0	0.0244697	0.010238	0.00510209	0.00672374
	0.00208056	0.00449269	0	0.00793639	0.0046291	0	0.0203198	0.006824	0.00357505
	0.00553802	0	0	0.0124874	0.00464078	0	0.0075076	0.00684057	0
	0.00445853	0.00216323	0.00646989	0.00658428	0.00474904	0.0023641	0.00703645	0.00650444	0.00691191
	0.00181833	0.0023382	0	0.00386671	0.00484213	0.00649888	0.00585455	0.0101511	0.00703543
	0.0024176	0.0035273	0.00446704	0.00479441	0.0144527	0.00506305	0.00787565	0.00699606	0.00714344
	0.0491382	0.0289451	0.0293423	0.0228433	0.00416625	0.00525665	0.00737206	0.00695046	0.00716586
	0	0	0	0.019091	0.00529066	0	0.0052813	0.00879231	0.00717185
	0.00803797	0	0	0.00704469	0.00300938	0.00530363	0.00718698	0.00102818	0.00936437
	0	0	0.00494397	0.00372855	0.00531919	0.0057823	0.00721262	0.015654	0.00651447
	0.00263098	0.00365497	0.00151047	0.00573975	0.00535586	0.00488991	0.0121416	0.00659922	0.00731172
	0.00853919	0.00809925	0.00364582	0.00543841	0.00822127	0	0.00741834	0.00663491	0.00756137
	0.00568049	0.00894966	0.00164332	0.00387397	0.00670695	0.00551066	0.00889539	0.00659137	0.00743802
	0.00537877	0.0151565	0.00358434	0.00554988	0.0202423	0.00440547	0.00746785	0.00598069	0.00784613
	0.00659766	0.00674555	0.00280712	0.00632871	0.00398557	0.00573205	0.0122474	0.0068975	0.00753268
	0.00667383	0.00800187	0.00507368	0.00864904	0.00573659	0.00269286	0.00807763	0.00752442	0.00758893
	0.00598492	0.0108744	0.0118592	0.0021565	0.00578876	0.00710513	0.00763263	0.00747098	0.0101816
	0.00509298	0.00613006	0.00737874	0.005851	0.00206504	0.00579438	0.00806491	0.00775801	0.00502074
	0.0115328	0.0029761	0.0258914	0.00590983	0.00601603	0.00459698	0.00828186	0.00550853	0.00792948
	0.00567876	0.00582587	0.00613901	0.00582419	0.00594113	0.00619241	0.00788637	0.0079702	0.00997811
	0.00575407	0.00541473	0.00624048	0.00599344	0.0148203	0.00322887	0.010524	0	0.00799352
	0.00714796	0.00752803	0.00512715	0.00550328	0.00633416	0.00602753	0.00809252	0.00676511	0.00886115
	0.00724421	0.00575079	0.00793148	0.0075149	0.00393809	0.00603247	0.0127449	0.00404903	0.00814249
	0	0	0	0.00603539	0.0144864	0.00232982	0.00832051	0.00919418	0.00776436
	0.00326296	0.00853327	0.00567523	0.00383316	0.00941826	0.0061233	0.00836849	0.00781908	0.00905762
	0.00706468	0.00513664	0.00651215	0.00828162	0.00659593	0.0049077	0.00836974	0.00752873	0.0155915
	0.00957041	0.00796242	0.00694498	0.00963213	0.0066964	0.00671548	0.0087801	0.00839305	0.0080889
	0.00432328	0.00808652	0.00890165	0.00675846	0.0077012	0.00609574	0.00839507	0.0334471	0
	0.00923866	0.00784809	0.0207912	0.00676504	0.00532162	0.0124073	0.0488947	0.00840083	0
	0	0	0.00249883	0.00681281	0.00774012	0.00459617	0.00881898	0.0047748	0.00843196
	0.00902407	0.00797086	0.00858952	0.00797058	0.00685119	0.0061899	0.00903115	0.00725532	0.00850331
	0.00730882	0.00546143	0.00346348	0.0207669	0.00694354	0.0061141	0.00862378	0.00845645	0.00854594
	0.00951823	0.00753452	0.00888458	0.00704625	0.00581861	0.00745659	0.013598	0.00857703	0.00223566
	0.00721194	0.00717888	0.00729304	0.00707584	0.0074514	0.006877	0.00876148	0.0023576	0.00865858
	0	0	0	0	0.00801855	0.00708671	0.00876164	0.00872261	0.00787317
	0.00742538	0.00877001	0.00666605	0.00519715	0.00859802	0.00708885	0.040142	0.00433153	0.00873358
	0.00458483	0.00625518	0.00511877	0.0066689	0.00709503	0.013631	0.00879823	0.12126	0.00548402
	0.0079361	0.00737131	0.00682544	0.00642754	0.00720694	0.00765652	0.00880321	0.00923901	0.00854777
	0.0109451	0.0119647	0.00626095	0.00879176	0.00497623	0.00723865	0.00881356	0.00907212	0.00882923
	0.00551147	0.00689327	0.00558995	0.00857693	0.00362855	0.00724536	0.00905072	0.0087374	0.00895889
	0.00635398	0	0	0.0285027	0.007016	0.0072634	0.00896656	0.00929017	0.00858989
	0.0533035	0.0170608	0.0207534	0.0296273	0.00562614	0.00731893	0.00924161	0.00757103	0.00901382
	0.00543877	0.00775406	0.00760788	0.0067283	0.00798843	0.00731895	0.00905255	0.00896792	0.00973963
	0.00753045	0.00854466	0.00677548	0.00757202	0.00732118	0.00537698	0.00905698	0.00717745	0.0099652
	0.0173231	0.00755386	0.00925395	0.00795382	0.00691386	0.00733109	0.00892318	0.0092152	0.00905723
	0.00567421	0.00659731	0.00647383	0.00658351	0.0080982	0.00736873	0.0091838	0.00759186	0.00906568
	0	0	0	0.0222026	0.00565848	0.00736986	0.00907006	0.0125725	0.00559845
	0.00769136	0.00786195	0.00769764	0.00719751	0.00743598	0.00934981	0.00910357	0.00908709	0.00895261
	0.00665313	0.0072525	0.00561743	0.00756745	0.0074933	0.00508807	0.00591746	0.0129877	0.00908709
	0.00834773	0.00700541	0.00571721	0.00600639	0.00754319	0.0081084	0.00874436	0.00927632	0.00911591
	0.00848929	0.0072951	0.00690184	0.00754434	0.0066544	0.00758586	0.00916749	0.0073923	0.0252973
	0.00863693	0.00473867	0.0068234	0.00959353	0.00724212	0.00764847	0.0557167	0	0.00918131
	0.00840203	0.00739467	0.00702049	0.00755551	0.00848312	0.00774743	0.00950574	0.00920112	0.00751145
	0.00681682	0.00868898	0.00848937	0.0071938	0.00848093	0.00776414	0.00929272	0.00915246	0.00923984
	0.00809619	0.00775071	0.00777912	0.00783719	0.00691952	0.00849363	0.00935618	0.00978002	0.00908311
	0.00939852	0.00684764	0.00695377	0.0077731	0.00788419	0.00789136	0.00826264	0.00938143	0.00953203
	0.00691728	0.00805172	0.00875674	0.00886714	0.00760342	0.00797974	0.00950162	0.00940592	0.00929646
	0.00819098	0.00803106	0.00603445	0.00897561	0.00780389	0.00800385	0.0217423	0.00734301	0.00942654
	0.0050032	0.00875018	0.00798256	0.00808341	0.00893002	0.00583027	0.00382924	0.0100271	0.00952451
	0.00773056	0.00828791	0.00792459	0.00805142	0.00822037	0.00813449	0.00952722	0.00906292	0.00966514
	0.00781553	0.00839167	0.0087719	0.00894212	0.00819941	0.00788519	0.0045462	0.00954829	0.011195
	0.00818448	0.00708526	0.00737314	0.00827262	0.00792699	0.00820477	0.00976968	0.00937591	0.00964077
	0.0102759	0	0	0.0102246	0	0.0083949	0.00958614	0.010398	0.00976731
	0.00972788	0.00420558	0.00270625	0.00933172	0.00844419	0	0.0174435	0.00879102	0.00977057
	0	0	0	0.00144711	0.0110923	0.00845875	0.0101358	0.00933812	0.00979282
	0.00784431	0.00933044	0.00854756	0.00853513	0.00419714	0.00849283	0.00980213	0.0120777	0.00973249
	0.00858885	0.00869017	0.00908281	0.00821114	0.00872936	0.00853219	0.00983685	0.0100228	0.00973922
	0.00926227	0.00799344	0.00823316	0.00876774	0.00853257	0.00817091	0.0252871	0.00608388	0.00986374
	0.00761694	0.0141042	0.00924359	0.00853881	0.00764398	0.00891677	0.00989364	0	0.0108224
	0.0104814	0.00714244	0.00702211	0.00830714	0.00890244	0.00864407	0.00985863	0.00992198	0.0102481
	0.00446753	0	0	0.0131293	0.00353036	0.00866265	0.010083	0.0112309	0.00984501
	0.00860027	0.00895088	0.00861153	0.00881046	0.00872987	0.0087174	0.0100402	0.010101	0.0107563
	0.0121452	0.0321287	0.00462762	0.0158622	0.00853351	0.00881074	0.00824731	0.119387	0.0101044
	0.00893582	0.00892227	0.00886376	0.00881167	0.00880226	0.00896564	0.010107	0.0097202	0.0103756
	0.0102592	0.0110788	0.00714835	0.00942978	0.0088325	0.00740492	0.0101355	0.00979199	0.010324
	0.0122187	0.00976443	0.00667893	0.00883579	0.00923645	0.00771049	0.0101603	0.00896851	0.0103419
	0.00206756	0.00988234	0	0.00597447	0.012265	0.00884338	0.0100523	0.010622	0.0102349
	0.0114697	0.0573471	0	0	0.00912621	0.00886897	0.0102425	0.0100135	0.0105988
	0.00876731	0.0088387	0.00860814	0.00904512	0.00880204	0.00887288	0.0102721	0.0110454	0.00970955
	0.00875553	0.00847082	0.00896649	0.00956638	0.00822005	0.00892382	0.00803703	0.0182565	0.0103012
	0.00895118	0.00942621	0.00819835	0.00890374	0.00893272	0.00909837	0.0103567	0.0112469	0.00805525
	0.00899447	0.00882382	0.0103518	0.00930836	0.0089875	0.00880042	0.00404485	0.0104915	0.0275867
	0.00876344	0.00952073	0.00944193	0.00941603	0.00880731	0.00902782	0.0106156	0.0105032	0.0104907
	0.0106753	0.0101319	0.0102586	0.0111661	0.00819161	0.00906818	0.0108147	0.00581314	0.0106117
	0.00893588	0.0089625	0.00915269	0.0091706	0.00909209	0.00886093	0.0107521	0.0106738	0.0106576
	0.010273	0.00908722	0.00793152	0.0101805	0.00918513	0.00822616	0.0116946	0.0106832	0.00816463
	0.0121531	0.00933683	0.00804404	0.00964723	0.00920169	0.00885321	0.033113	0	0.0106859
	0.223418	0	0.0662889	0.00921249	0.0425531	0	0.0108334	0.00996797	0.0107674
	0.00918352	0.00898617	0.00909058	0.00922558	0.00914329	0.00926903	0.0108042	0.0107854	0.00775553
	0.00944781	0.00937399	0.0097011	0.00950563	0.00922606	0.00921077	0.0108263	0.0190827	0.00996446
	0.00939541	0.00929801	0.009153	0.00920771	0.00937709	0.0092262	0.00973838	0.0109065	0.0115652
	0.00931525	0.00918802	0.00920356	0.00917362	0.00923009	0.0092421	0.0110704	0.0109562	0.0109864
	0.00858727	0.00847797	0.00840968	0.00954727	0.009263	0.00903541	0.0109421	0.013557	0.011024
	0.00935738	0.00936245	0.00935961	0.00946714	0.00922953	0.00927231	0.010924	0.0110301	0.011278
	0.00747197	0.00848224	0.00879549	0.00928049	0.00888436	0.0152083	0.01105	0.00801207	0.0111093
	0.00955919	0.0102029	0.00964448	0.00953957	0.00920748	0.00928904	0.0118069	0.010276	0.0110514
	0.00663399	0.00375919	0.00277085	0.0103476	0.00930417	0.00788483	0.011077	0.0110864	0.0110923
	0.0108227	0.0096616	0.00907801	0.00933477	0.00935307	0.00927485	0.0110878	0.0113426	0.0110215
	0.00768454	0.00581469	0.00474456	0.00937145	0.0122359	0.00920342	0.0111025	0.0111818	0.0112666
	0.00977236	0.00966733	0.00934986	0.00939032	0.00977875	0.00901913	0.0111058	0.0112209	0.0114648
	0.00656179	0.0102201	0.00838385	0.00940487	0.00355126	0.010302	0.011253	0.011305	0.0105938
	0.00225099	0.0133244	0.00539876	0	0.00942553	0.0136911	0.0112686	0.0199185	0.00668574
	0.00999919	0.00967331	0.00918702	0.00934077	0.00977918	0.00946682	0.0112642	0.0113715	0.0113327
	0.00936863	0.00787545	0.00798339	0.0105774	0.0078153	0.00949853	0.00743588	0.0127784	0.0113826
	0.00930929	0.00910035	0.00878795	0.010138	0.00951086	0.00929258	0.0114526	0.0118649	0.011463
	0.00983474	0.0101822	0.00867278	0.00991022	0.00952291	0.00894424	0.0115812	0.0108072	0.0117838
	0.00885168	0.0090067	0.00935708	0.00964624	0.00952714	0.00934555	0.0118984	0.011165	0.0116408
	0.0123585	0.00995405	0.00993817	0.00875642	0.0109622	0.00953672	0.0119519	0.0116279	0.0117858
	0.0103253	0.00976158	0.00966913	0.00904035	0.0111472	0.00964593	0.011915	0.0117958	0.0117881
	0.00972195	0.00958414	0.00886319	0.00972449	0.0104217	0.00972436	0.0128254	0.010904	0.0117997
	0.0161874	0.00944962	0.00724511	0.020798	0.00988389	0.00724894	0.00231687	0.0276397	0.011934
	0.00902187	0.0105494	0.010138	0.0103177	0.00993022	0.00911238	0.0128272	0.0119511	0.0118585
	0.0100274	0.00974069	0.00950897	0.00993316	0.00979927	0.0102944	0.0115702	0.0122663	0.0120471
	0.0092128	0.00881825	0.00741315	0.0117075	0.00798859	0.00996703	0.0106943	0.0121802	0.0161773
	0.0123748	0.00964863	0.00930986	0.0113481	0.00999789	0.00784609	0.0169606	0.0120467	0.0122258
	0.0112103	0.00825376	0.00643925	0.0124156	0.00924269	0.0100098	0.0201437	0.00620262	0.012308
	0.0105029	0.0100324	0.0107573	0.0100159	0.0104883	0.00997717	0.0122848	0.0124523	0.0124526
	0.00955595	0.0101612	0.00996963	0.0103385	0.0102071	0.0102623	0.0281471	0.012681	0.0111595
	0.0101451	0.0106683	0.0103056	0.0100411	0.0107126	0.0102895	0.0208555	0.0127273	0
	0.0100256	0.00937874	0.00978673	0.0105229	0.0103629	0.0101855	0.0133261	0.0127312	0.0126581
	0.0122136	0.0106074	0.0096926	0.011344	0.0103839	0.0101278	0.0126736	0.0127315	0.013128
	0.0104762	0.00853904	0.0104626	0.0106721	0.00709633	0.0104033	0.0172453	0.0118376	0.0128046
	0.00963834	0.00572113	0.00278397	0.0116602	0.00943105	0.0104037	0.0131738	0.00578126	0.0173935
	0.0099022	0.0100341	0.010128	0.0104882	0.0102792	0.0105214	0.0131951	0.0126091	0.014409
	0.0101384	0.0106237	0.010208	0.010524	0.0102405	0.0104899	0.0127577	0.0148093	0.013305
	0.0103924	0.0112652	0.0110313	0.0109013	0.0102389	0.0105066	0.0110569	0.018783	0.0134071
	0.0120259	0	0.00182251	0.0381801	0.0105442	0.00501917	0.0156706	0.0140251	0.0118366
	0.00303658	0.00854956	0.010245	0.0107358	0.0157302	0.0103259	0.0168526	0.0106303	0.0140803
	0.0106569	0.0101325	0.00977451	0.0109074	0.0107498	0.0105724	0.0154381	0.012935	0.0140825
	0.0107213	0.0106967	0.0107962	0.010526	0.0111588	0.0107565	0.0170704	0.0142844	0.0118489
	0.00968092	0.00910332	0.0104888	0.0108235	0.0135449	0.00962548	0.0142486	0.0143377	0.0143877
	0.0097838	0.00998014	0.0103721	0.0109968	0.0107763	0.011793	0.0152563	0.0121126	0.0143518
	0.00881459	0.00890978	0.00713609	0.01809	0.0110445	0.0102469	0.0144844	0.125715	0.0144809
	0.0100661	0.0105268	0.0105061	0.0111695	0.0110731	0.0110892	0.0165908	0.00985782	0.0144888
	0.011109	0.0110852	0.0110976	0.0110902	0.0111066	0.011105	0.0170702	0.014528	0.00691843
	0.00365091	0	0	0.011121	0	0.0172117	0.0141411	0.0147389	0.015194
	0.0106119	0.00943025	0.0159853	0.0152224	0.0111527	0.0109986	0.014756	0.0143724	0.0149657
	0.00796083	0.0049614	0.00486107	0.0111765	0.00972151	0.0249332	0.0122707	0.0663071	0.0147659
	0.0110959	0.0111872	0.0110088	0.0110732	0.0112822	0.0111853	0.0151351	0.0166049	0.0136609
	0.011187	0.0112243	0.0113287	0.0111525	0.01121	0.0113979	0.0150688	0.0172769	0.0153119
	0.0111696	0.0114785	0.0110741	0.0110996	0.0113718	0.0112111	0.0178001	0.0149364	0.0153815
	0.0103133	0.00900199	0.00852146	0.0128539	0.0112242	0.0109221	0.0254209	0.011816	0.0157192
	0.0101621	0.00851502	0.00893617	0.0136249	0.0113285	0.00983911	0.030451	0.0158698	0.00649516
	0.0124046	0.0113973	0.00996886	0.0130141	0.0113602	0.00997598	0.0159164	0.006316	0.0165423
	0.00960826	0.00917986	0.00922062	0.0113852	0.0110591	0.0122304	0.0190746	0.015742	0.0161648
	0.0129067	0.0117918	0.0101048	0.0141944	0.0101515	0.0114398	0.0223548	0.0123047	0.0162533
	0.011097	0.0109449	0.0109028	0.0115838	0.0114537	0.0113794	0.0217713	0	0.0164006
	0.010239	0.0103194	0.0102598	0.0111909	0.0114861	0.0116515	0.0164687	0.0115278	0.0237469
	0.0124051	0.00952553	0.0113398	0.0122262	0.0113869	0.0114925	0.0163706	0.0165495	0.0181992
	0.0102034	0.00345444	0.00740752	0.0125287	0.0115246	0.00872869	0.0179689	0.00254435	0.0166021
	0.0113078	0.0115562	0.0111775	0.0113083	0.0115804	0.0116165	0.0154054	0.0169784	0.0195797
	0.0118842	0.0117578	0.0114512	0.0115378	0.0116757	0.0116115	0.0179794	0.017594	0.00931172
	0.00903355	0.00919746	0.00934725	0.011684	0.0116446	0.0115318	0.0183834	0.0174293	0.0177526
	0.0118452	0.0120766	0.0117662	0.0119922	0.0117335	0.011614	0.4	0.0180238	0
	0.00763798	0.00697295	0.00733638	0.0117548	0.0110343	0.0121053	0.0191323	0.0167575	0.0182828
	0.00898601	0.0172217	0.00741212	0.0131183	0.0093415	0.0117719	0.0184229	0.00542401	0.0262493
	0.0079404	0.00753659	0.00750581	0.0126195	0.0115993	0.0117807	0.0213265	0.00119786	0.018451
	0.0107948	0.0108615	0.0106302	0.0118003	0.01153	0.0118124	0	0.0184785	0.0354513
	0.0123901	0.0116355	0.00925604	0.0129403	0.0115338	0.0118118	0.0203725	0.0171695	0.0184871
	0.0117304	0.011851	0.0116316	0.0118358	0.0119098	0.0117342	0.0475503	0.00364381	0.0192099
	0.0111796	0.0110451	0.0105426	0.0123885	0.0115437	0.0118702	0.0252598	0.00317181	0.0194741
	0.0118555	0.0110091	0.0106447	0.0124098	0.0119917	0.0120575	0.0195178	0.0221593	0.0165496
	0.00887851	0.00858052	0.0148983	0.00548348	0.012163	0.0180998	0.02069	0.0243679	0.0194001
	0.0155788	0.00810636	0.00809905	0.02955	0.00085363	0.0123251	0.0558087	0.021231	0.013205
	0.0109196	0.0110112	0.0110106	0.0129004	0.0123433	0.0122678	0.0234014	0.0165113	0.0214558
	0.0112695	0.0111546	0.0114158	0.0118002	0.0124226	0.012584	0.0449647	0.0134528	0.0218592
	0.0123286	0.0126675	0.0120305	0.012502	0.012535	0.0124726	0.0281778	0.0163954	0.0235068
	0.00903967	0.00989358	0.00945583	0.0115264	0.0125472	0.0137495	0.121533	0.00288783	0.0239549
	0.00240644	0.00478407	0.00631649	0.0125683	0.011796	0.0145337	0.0239799	0.0162864	0.0241516
	0.000788267	0.0036519	0.000753524	0.00326165	0.0437622	0.0126129	0.0246843	0	0.230769
	0.0100147	0.00993702	0.00975312	0.0135142	0.0126236	0.0125491	0.0155737	0.141793	0.0251392
	0.010534	0.0137812	0.00811228	0.0220462	0.0085488	0.0127053	0.00541245	0.0252601	0.0271921
	0.00975359	0.00767328	0.0126441	0.0137348	0.0127525	0.0115718	0.0366372	0.00675385	0.0257857
	0.0116224	0.0110581	0.0114171	0.0128663	0.0127642	0.0128806	0.0260193	0.0180405	0.0289521
	0.0551886	0.0251068	0.0511882	0.0104166	0.0132035	0.0183322	0.028133	0.0240124	0.0261877
	0.00818832	0.00742419	0.00799877	0.0138853	0.01256	0.0132417	0.0262014	0.0102963	0.033438
	0	0	0	0.0135141	0.0130325	0.021182	0.0251466	0.0286764	0.0262102
	0.000527787	0.000512141	0	0.0132101	0.0143534	0.0138639	0.02746	0.0232375	0.0262548
	0.0143271	0.0145404	0.0142421	0.0142594	0.0141098	0.0142261	0.0263887	0.0239301	0.0265429
	0.0117362	0.0082354	0.00962672	0.0103261	0.0225373	0.0142337	0.0417437	0.0264305	0.0136943
	0.0106231	0.0106975	0.0106823	0.0142354	0.0136642	0.014452	0.0184587	0.0264669	0.0304529
	0	0	0.00787539	0.0140706	0.0142661	0.0176975	0.0266277	0.0394963	0.0240668
	0	0	0.0340626	0.0225591	0.0127626	0.0142716	0.00450194	0.0268978	0.0372988
	0.00832305	0.00773929	0.010045	0.0157765	0.0143467	0.0144448	0.0270891	0.0102175	0.0398555
	0.0118901	0.0114293	0.0120584	0.0156817	0.0149542	0.0150007	0.0233077	0.0345775	0.0276965
	0.0060704	0.00583127	0.00422654	0.0150035	0.00731165	0.0190189	0.0302033	0.0277072	0.0081398
	0.0104026	0.0103155	0.0101735	0.0159433	0.0142281	0.0150422	0.0500502	0.0144586	0.0277913
	0.00283219	0.000658709	0.00678176	0.0155796	0.0053723	0.019423	0.0308053	0.0223437	0.0280768
	0	0	0.00253721	0.0158827	0.0229438	0.00176205	0.0242319	0.0282304	0.0345148
	0.0219801	0.00909193	0.00528949	0.0160587	0.0136346	0.0175131	0.0240578	0.0546018	0.0284068
	0.00649488	0.0221973	0.036667	0.0134533	0.0327418	0.0164426	0.029049	0.0122368	0.0363292
	0.00934776	0	0.0262772	0.016781	0.0886625	0.00779651	0.0298448	0.0287506	0.0315861
	0.0108966	0.00440008	0.00436124	0.029342	0.0170196	0.00937688	0.0354117	0.0262891	0.0300698
	0.0027192	0.00294514	0.00484311	0.0265464	0.0170977	0	0.0304642	0.0425606	0.0179328
	0.0118998	0.00386088	0.0129153	0.0173817	0.00491136	0.0189878	0.0305581	0	0.0626233
	0.00826938	0.0067351	0.00298095	0.0113193	0.0177315	0.0318927	0.0317894	0.0308559	0.0309495
	0.0342428	0.0188282	0.0114809	0.0239392	0.0179519	0.0121553	0.0343679	0.0297397	0.0313711
	0.00939535	0.0157772	0.00473139	0.0180082	0	0.0191046	0.0339705	0.0314557	0.0304489
	0.00881844	0.0086044	0.00979868	0.0181161	0.0199683	0.0140213	0.0327243	0.0322924	0.0295791
	0.018577	0.0023948	0.0150859	0.0310363	0.0179686	0.0181689	0.0329798	0.0223994	0.0341861
	0.00882485	0.00670609	0.00801072	0.0109607	0.0184099	0.0241671	0.0344071	0.0324525	0.043499
	0	0	0	0.0119676	0.0185116	0.0201327	0.0381158	0.0125415	0.0345952
	0.0122305	0.00744684	0.0100426	0.0185629	0.0212945	0.0129967	0.0354414	0.0349487	0.0155594
	0.0291071	0.0531131	0	0.0262965	0.0188726	0.0129883	0.0429978	0.0243122	0.0350048
	0.0117285	0.0116246	0.0116156	0.0189361	0.0182651	0.0196088	0.0670975	0.0351826	0.0228162
	0.00927079	0.0109495	0.0079025	0.0185828	0.0190751	0.0195489	0.0380957	0.0338159	0.0355073
	0.0117999	0.00432266	0.00925423	0.0191061	0.0303375	0.00735147	0.0362336	0.0251535	0.0357441
	0.0389068	0.0399322	0	0.0282661	0.00129349	0.0191688	0.0363707	0.033943	0.0370595
	0.0108866	0.0115674	0.0111522	0.0197966	0.0191411	0.0214811	0.0343229	0.0365645	0.051546
	0	0	0.00394176	0.0198101	0.018657	0.0211786	0.00415075	0.0436445	0.0368703
	0.0247775	0.0134106	0.0114126	0.0216948	0.0201102	0.0129459	0.0370386	0.0461319	0.0178194
	0.00541207	0.00759732	0.00856264	0.013448	0.020472	0.025965	0.0474471	0.038374	0.0380969
	0.00507414	0.00934084	0.00887554	0.0205035	0.0257254	0.0201135	0.0389315	0.0167177	0.0499668
	0.14197	0.0375261	0.0267218	0.025317	0.020505	0.0153498	0.0101807	0.224637	0.0390259
	0.021904	0.00997094	0.0160823	0.0315585	0.0193582	0.0209062	0.0212684	0.236228	0.0402258
	0.00668326	0.0112837	0.00619425	0.0365374	0.0198001	0.0210202	0.0512366	0.0408342	0.0332676
	0.0205055	0.0225931	0.0200123	0.021106	0.0246546	0.01918	0.0411486	0.041534	0.0380726
	0	0.00856078	0.00765347	0.0211101	0.0186232	0.0454396	0.034151	0.21992	0.0419626
	0.0121578	0.0122753	0.0121967	0.0231487	0.021057	0.0219087	0.0421488	0.0530103	0.0187193
	0.00708092	0.0040553	0.00265384	0.0257649	0.0196464	0.0220083	0.0535964	0.0432728	0.039596
	0.0102677	0.0116357	0.0106871	0.0246703	0.0220496	0.0216596	0.0439553	0.0467074	0.0360783
	0.0198157	0.00999663	0.00604868	0.0268061	0.0149047	0.0221035	0.0306421	0.0458607	0.0824734
	0.00309751	0	0	0.0221822	0.0523886	0.00341687	0.0499677	0.0388459	0.0464083
	0.0176242	0.016662	0.0137276	0.0228966	0.0222623	0.0184259	0.0533896	0.0468371	0.0451215
	0.0113131	0.0096114	0.0125683	0.0244944	0.0220556	0.023618	0.0481315	0.0432879	0.0472
	0.00652201	0.00732998	0.0061246	0.0238218	0.0268071	0.0164433	0.0384292	0.0533582	0.0473298
	0.00972626	0.00582528	0.00329255	0.0253439	0.0238881	0.021265	0.0587698	0.0482317	0.0395984
	0.00811424	0.009554	0.009352	0.0405216	0.0239201	0.0236637	0.0493097	0.0436041	0.0489517
	0.00383784	0.00730223	0.0036039	0.00662438	0.0459209	0.0240829	0.0712403	0	0.0491447
	0.0102726	0.0107306	0.00984715	0.0247204	0.0223635	0.0242454	0.059617	0.0328309	0.0492577
	0.00678662	0.00880407	0.00937366	0.0263073	0.0247269	0.0250003	0.04942	0.0558489	0.0269454
	0.0152248	0.011972	0.00712514	0.0271411	0.0207785	0.0251221	0.0326256	0.0500749	0.0600141
	0.0574694	0.0511989	0.0137898	0.0324505	0.0251763	0.0191634	0.0507693	0.0467132	0.0541367
	0	0	0.0282568	0.029687	0.0255769	0.00928329	0.0653	0.0535222	0.035399
	0.0609189	0.0457886	0.0183164	0.0261015	0.0243578	0.03965	0.0558382	0.0398596	0.0590984
	0.019182	0.0121191	0.0136402	0.0312321	0.0191496	0.026488	0.0583132	0.0372321	0.0711933
	0.0245633	0.0132133	0.0254888	0.0225718	0.0266346	0.0287005	0.0585288	0	0.11259
	0.00764824	0.00527585	0.000808758	0.0263829	0.0266468	0.0275805	0.0553289	0.0602055	0.0603714
	0.0252403	0.026217	0.0268386	0.0255847	0.0284518	0.0269485	0.121062	0.0452745	0.0603558
	0.00806533	0.00610721	0.00650194	0.0269765	0.0187137	0.0298899	0.0604974	0.058167	0.0662341
	0.00218146	0	0	0.027267	0.0254282	0.0309455	0.0608699	0.00271796	0.114228
	0.0268357	0.0259241	0.0270274	0.0273542	0.0273476	0.0278624	0.0719103	0.058714	0.0629933
	0.00965684	0.0174037	0.008852	0.0215569	0.0314656	0.0274808	0.0153826	0.128575	0.0643471
	0.0078051	0	0.00072709	0.0275378	0.00969742	0.0332672	0.0496182	0.0915601	0.0648214
	0.0166313	0.0187603	0.0188979	0.0275618	0.0272598	0.0285975	0.0726289	0.0661029	0.0508432
	0.00779636	0.00861847	0.00757094	0.0276344	0.0269489	0.0401456	0.100379	0.0683538	0.0189348
	0.00602631	0.0159804	0	0.0177916	0.0276947	0.0461123	0.0793563	0.0608397	0.0724057
	0.00713906	0.00652348	0.0065523	0.0388835	0.021772	0.0280195	0.072803	0.040376	0.0756771
	0.0391503	0.0171182	0.0167102	0.0420749	0.0280468	0.0231377	0.0561814	0.0742761	0.214887
	0.0122533	0.00801993	0.0118919	0.0320091	0.0282628	0.0174006	0.0397267	0.0747625	0.113878
	0.00781823	0.00786558	0.0079053	0.0306504	0.0211685	0.0284907	0.0779277	0.056113	0.0765963
	0.0113743	0.0114584	0.011325	0.0303631	0.0285697	0.0261715	0.08486	0.0623832	0.0768946
	0.0169649	0.0110505	0.0105186	0.0361849	0.02866	0.0274154	0.0740262	0.0778969	0.0808177
	0.0740008	0.00749634	0.0145941	0.067868	0.0289348	0.0159137	0.0980148	0.0787572	0.0784985
	0.0115575	0.0108371	0.0108806	0.0304215	0.0289873	0.0299394	0.0389259	0.1509	0.0804934
	0.00130315	0	0.0019624	0.0298919	0.0424775	0.0301092	0.0987672	0.0815349	0.0827466
	0.00544288	0	0	0.0540752	0	0.0303059	0.0842182	0.0394859	0.084557
	0.0193882	0.0094591	0.0144542	0.0441128	0.0210145	0.0309746	0.0890667	0.077254	0.0904042
	0.0335363	0.0127523	0.00632038	0.0298918	0.0338224	0.0321315	0.0907674	0.0646501	0.0904222
	0.0101477	0.00992848	0.00986789	0.0246464	0.0323593	0.046028	0.0906581	0.0927503	0.0801538
	0	0.0142921	0.0464173	0.0326092	0.0490719	0.00800392	0.0932204	0.135577	0.0881996
	0.0304018	0.0188231	0.0223915	0.0326107	0.0375617	0.0287692	0.0958414	0.0933204	0.0759865
	0.00926559	0.0089618	0.00903043	0.0326916	0.0329384	0.0328955	0.100689	0.0824385	0.0938696
	0.00440539	0.00393457	0.00513426	0.0329617	0.0330828	0.0325218	0.0963364	0.132019	0.0266927
	0.0203359	0.0124048	0.0117766	0.0364951	0.0330492	0.0272437	0.097459	0.0948442	0.107242
	0.0108585	0.0114039	0.0110848	0.0340021	0.0345905	0.0343768	0.0983497	0.073727	0.09902
	0.0372349	0.0331444	0.0176494	0.0519309	0.0262598	0.0344012	0.106282	0.0989351	0.0990573
	0.0105102	0.00917923	0.0131967	0.0363485	0.0351032	0.0328951	0.102855	0.0883714	0.100234
	0.0125663	0.0131202	0.0122103	0.0503	0.0360514	0.0312788	0.105716	0.0876013	0.102026
	0.00761467	0.00589194	0.00658257	0.0365953	0.0304435	0.0362184	0.102848	0.0760975	0.169412
	0.0213446	0.0431263	0.0304279	0.0369167	0.044601	0.0259644	0.105247	0.0891438	0.103988
	0.00529183	0	0	0.0374313	0	0.333333	0.121431	0.104175	0.101063
	0.00701953	0.0136088	0.0219186	0.0471193	0.0203317	0.0389746	0.110012	0.0806389	0.10469
	0.0177528	0.01854	0.0165016	0.0393201	0.032291	0.0398477	0.105545	0.0696706	0.111244
	0.00438084	0.00431539	0.00571995	0.0508967	0.0337801	0.0400371	0.449961	0	0.105819
	0.00113079	0.000805429	0	0	0.049575	0.042961	0.105942	0.0884182	0.107031
	0.016492	0.00334927	0.00105788	0.0443201	0.0570668	0.0413717	0	0.416667	0.109668
	0.0103742	0.00709363	0.00769809	0.0440606	0.0506953	0.045439	0.117635	0.109947	0.101331
	0.00546534	0.00533827	0.00338447	0.0475714	0.0469727	0.0432809	0.0865152	0.11003	0.113285
	0.0010917	0	0	0.0483146	0.0312494	0.0566186	0.110881	0.106424	0.111143
	0.063893	0.0258676	0.0326802	0.150721	0.0499272	0.0422755	0.124175	0.108603	0.113104
	0.0131437	0.0078496	0.00513007	0.0508627	0.0511776	0.0535519	0.133259	0.104102	0.117018
	0.00140563	0	0	0.0516192	0.0198284	0.138839	0.118753	0.0760951	0.12848
	0.00541206	0.00420371	0.00272262	0.0504755	0.0536551	0.0521294	0.125414	0.109383	0.119222
	0.00735478	0.025299	0.0102366	0.0417058	0.0683511	0.0526405	0.123661	0.111015	0.119639
	0.0103131	0.00648274	0.00381767	0.0615662	0.0533032	0.0475681	0.121054	0.127526	0.114194
	0.0410568	0.0333769	0.026181	0.0998001	0.0357159	0.0536137	0.126303	0.111329	0.121919
	0.00417773	0.00629184	0.00470297	0.06024	0.0425212	0.0546742	0.131926	0.113007	0.125925
	0.0179671	0.139183	0.00570729	0.0604732	0.0554353	0	0.170694	0	0.126235
	0.0105152	0.0117855	0.0117907	0.0606113	0.0492699	0.055623	0.128352	0.107828	0.126298
	0	0	0	0.180492	0.0401144	0.0564028	0.126376	0	0.241635
	0.00907869	0.00931938	0.00819013	0.0559947	0.0564287	0.0596979	0.138079	0.0796266	0.131406
	0.00780489	0.00616843	0.00518193	0.0513353	0.065449	0.0581097	0.132432	0.0455188	0.131628
	0.0156007	0.00702347	0.011525	0.023215	0.0583321	0.0813847	0.15083	0.0917017	0.13537
	0.00929487	0.0114645	0.010771	0.0596293	0.0540135	0.0604389	0.14587	0.11465	0.136165
	0.0109562	0.0121683	0.0106497	0.0597137	0.0562412	0.0641513	0.128254	0.137161	0.148723
	0.0102208	0.00695596	0.00998708	0.0604589	0.0563267	0.0608734	0.142956	0.122	0.139374
	0.00972356	0.0110277	0.00983487	0.0580089	0.0606325	0.0619567	0.143866	0.117506	0.139595
	0.00484631	0.00140814	0	0.16061	0.0612735	0.031908	0.142171	0.140089	0.0693717
	0.0147248	0.0124181	0.0142459	0.0608288	0.0618069	0.0627685	0.237138	0	0.14315
	0.0120715	0.0124631	0.0121815	0.0619572	0.0573815	0.0627436	0.351285	0.0170054	0.143785
	0.0133804	0.0111499	0.0121297	0.0623148	0.0541397	0.0628558	0.1814	0.10012	0.147508
	0.0347652	0.0389003	0.0766318	0.0763679	0.0620795	0.0626488	0.197162	0.0678586	0.147725
	0.0116969	0.0122685	0.0120366	0.0635165	0.0572173	0.0633548	0.147851	0.0860888	0.218152
	0.0134427	0.0132957	0.0134329	0.0635451	0.0613355	0.0662527	0.154344	0.147277	0.148447
	0.0101589	0.00814563	0	0.0848954	0.0555864	0.0641931	0.144849	0.150737	0.164457
	0.0115177	0.0110149	0.0131601	0.064292	0.0555957	0.0975566	0.216704	0.0374033	0.153269
	0.014055	0.010741	0.0106563	0.0620663	0.0644688	0.0676722	0	0.244343	0.153922
	0.0139035	0.0135394	0.0124879	0.064602	0.0587433	0.0656451	0.167953	0.156494	0.154387
	0.000871324	0.00459652	0.00183505	0.0518913	0.0647885	0.104357	0.0770774	0.286571	0.156632
	0.0120117	0.0109167	0.0115446	0.0657676	0.0658005	0.0644421	0.157116	0.196352	0.150224
	0.0687395	0.0783253	0.0140592	0.0668508	0.0349137	0.077728	0.159767	0.0968567	0.160448
	0	0	0	0.119324	0.06547	0.0676762	0.386785	0.104377	0.163045
	0.019534	0.0121254	0.0105689	0.0683531	0.0720078	0.0698752	0.168414	0.144585	0.163969
	0.0132025	0.012931	0.0115283	0.0701111	0.0682066	0.0757473	0.138554	0.180855	0.164907
	0.012846	0	0	0.03894	0.0705157	0.0969499	0.166613	0.048722	0.19166
	0.0134662	0.0135435	0.0134267	0.0709439	0.0644845	0.0710648	0.166667	0.485888	0
	0	0	0	0.0922625	0.0443444	0.0712468	0.466404	0	0.167161
	0.0186442	0.015593	0.013263	0.0723954	0.0720688	0.0740344	0.167905	0.167279	0.165725
	0.0129303	0.0107761	0.0108232	0.0736286	0.0685623	0.0754647	0.318986	0.0123438	0.170952
	0.0243824	0.0160893	0.027019	0.0743241	0.0653982	0.0799524	0.191811	0.15445	0.173433
	0.00666416	0	0	0.0562605	0.092012	0.0790412	0.173913	0.347826	0
	0.00751857	0.00499586	0	0.141989	0.0792965	0.0735689	0	0.215603	0.179615
	0.0168062	0.00839615	0.0440937	0.0815778	0.124609	0.0698332	0.190775	0.171387	0.179856
	0.0852314	0.0630458	0.0901315	0.082732	0.140729	0.0862235	0.108143	0.180464	0.217431
	0.00595492	0.00630784	0.00328746	0.0874699	0.0768896	0.100761	0.189025	0.192404	0.166555
	0	0	0.00138436	0.0102648	0.118843	0.0892327	0.216064	0.176408	0.189829
	0.0203073	0.0160702	0.00589173	0.123855	0.0893767	0.0726454	0.197098	0.164854	0.195395
	0.0104317	0.00921831	0.00980656	0.0961479	0.0820392	0.0899634	0.227597	0.184574	0.199972
	0.00104228	0.00498318	0	0.152832	0.000653853	0.0901855	0.322244	0.0534355	0.201128
	0.00586068	0	0	0.348352	0.09223	0	0.421989	0	0.202928
	0.000966703	0.00475362	0	0.0823414	0.124395	0.0948859	0.204819	0.0663788	0.245135
	0.00945896	0.0095854	0.00886505	0.10021	0.0965108	0.0909177	0.22135	0.0776499	0.209896
	0.787879	0	0	0	0.272727	0.0978408	0.21431	0.178253	0.211126
	0.0213093	0.0514877	0.0334141	0.087242	0.0986648	0.103053	0.21309	0.160996	0.225218
	0.000707169	0	0	0.170347	0.0986986	0.0655304	0.215674	0.123528	0.23085
	0.00930028	0.0100785	0.0101822	0.0985141	0.100512	0.103672	0.223634	0.213351	0.226958
	0.00787952	0.00379052	0.00402967	0.122562	0.0756555	0.100532	0.224164	0.152389	0.27259
	0.00913566	0.00887437	0.00754001	0.157334	0.0942927	0.101234	0.250685	0.200474	0.224892
	0.00833525	0.00909172	0.00829939	0.104221	0.0908573	0.132139	0.240622	0.226226	0.221514
	0.0112597	0.0108614	0.0110066	0.107272	0.101515	0.111041	0.245258	0.212798	0.227497
	0.0143546	0.0100339	0.00447511	0.128632	0.111735	0.0999206	0.245958	0.216262	0.234606
	0.0100207	0.0100812	0.00939207	0.11251	0.107752	0.112318	0.0422575	0.242216	0.349236
	0.00735961	0.0389759	0	0.113539	0.214917	0.0715886	0.254039	0.222281	0.242597
	0.00928624	0.010641	0.00979966	0.0964133	0.116532	0.113878	0.245425	0.242799	0.255095
	0.0063656	0.00866041	0.00718062	0.114996	0.110954	0.127613	0.25	0.25	0.222663
	0.0125158	0.0196826	0.0526783	0.106447	0.117468	0.15192	0.247283	0.29037	0.251517
	0.00890849	0.0104708	0.00923971	0.12115	0.115136	0.118698	0.277589	0.2529	0.253168
	0.00900533	0.00984775	0.00946889	0.119249	0.134433	0.109742	0.282577	0.247922	0.253511
	0.00985518	0.00989371	0.0102951	0.120392	0.117481	0.13287	0.278031	0.236541	0.264322
	0.011804	0.0129865	0.0178619	0.122538	0.120895	0.126672	0.268777	0.148651	0.282418
	0.0055437	0.00984191	0.00765181	0.124316	0.108211	0.124893	0.277721	0.15578	0.274419
	0	0.154893	0	0.129865	0.134763	0	0.318703	0.183908	0.276022
	0.01105	0.0114386	0.0100533	0.124149	0.130063	0.131879	0.277293	0.15494	0.282722
	0.0141896	0.0144452	0.0136012	0.131393	0.135114	0.132568	0.342171	0.155536	0.277386
	0.0110339	0.0105641	0.0101157	0.135758	0.127081	0.133882	0.286589	0.281202	0.260841
	0.0319478	0.0271201	0.0315619	0.125777	0.135448	0.136652	0.303634	0.285513	0.277603
	0.0126725	0.0241078	0.025892	0.203433	0.138225	0.0350184	0.300249	0.286556	0.265494
	0.028277	0.0471828	0.0128141	0.0506986	0.14174	0.185706	0.277066	0.355918	0.287982
	0.01266	0.00830542	0.0122601	0.14599	0.143192	0.117443	0.319779	0.178374	0.292384
	0	0.00263718	0	0.177827	0.144169	0.11333	0.345442	0.18175	0.305141
	0.0347417	0.0611765	0.0993794	0.146298	0.144149	0.167683	0.314441	0.299411	0.305605
	0.000744076	0.00319495	0.00334621	0.146318	0.168879	0.129387	0.317623	0.299135	0.309479
	0.00858796	0.0126509	0.00663374	0.153208	0.15401	0.152019	0.437125	0.0206552	0.310829
	0.0088938	0.00496268	0.00644237	0.196888	0.15338	0.151446	0.311383	0.29694	0.338129
	0.062131	0.0795676	0.0310566	0.157144	0.13783	0.239614	0.336421	0.174729	0.311771
	0.00673052	0.00641509	0.00289968	0.159786	0.0779182	0.176484	0.30252	0.314234	0.416301
	0.00959403	0.00701397	0.0164605	0.164435	0.161115	0.156316	0.315101	0.237118	0.328403
	0.00847906	0.0184739	0.016969	0.124215	0.163041	0.191414	0.415331	0.32249	0.277151
	0.00604839	0.00854967	0.00703855	0.165501	0.158404	0.169386	0.322543	0.329006	0.276235
	0.0144038	0.0245742	0.0384502	0.184939	0.109103	0.168938	0.328363	0.235763	0.333508
	0.00121025	0	0	0.227973	0.170225	0.167386	0.331034	0.273116	0.358295
	0.0180513	0.010264	0.0224596	0.169639	0.174696	0.170414	0.449924	0	0.338781
	0.00939745	0.00840372	0	0.173829	0.165384	0.171697	0.442688	0.250777	0.3419
	0.0147528	0.0129728	0.0144843	0.191035	0.145683	0.173011	0.372613	0.323589	0.343483
	0.00458089	0.00531413	0.00413955	0.176562	0.173952	0.143944	0.353971	0.326986	0.344386
	0	0	0	0.174392	0.190498	0.0950497	0.392336	0.327658	0.345057
	0.00604573	0	0.00159601	0.248311	0	0.177143	0.346792	0.315877	0.349897
	0.0175255	0.0138632	0.0111444	0.16906	0.179032	0.185688	0.394594	0.330873	0.347688
	0.01042	0.0331743	0.0211238	0.140479	0.179818	0.208922	0.374634	0.331899	0.349058
	0.0131741	0.0133749	0.0128977	0.18714	0.153644	0.182421	0.365632	0.298614	0.350225
	0	0.00620049	0	0.182567	0.120718	0.223618	0.355482	0.279118	0.377783
	0.00460001	0.00135555	0.0013477	0.219301	0.16796	0.18513	0.402267	0.315865	0.357805
	0.011726	0.0177513	0.00916985	0.186865	0.19793	0.183748	0.427583	0.238224	0.358143
	0.00312689	0.00415888	0.00459428	0.160756	0.217584	0.187869	0.360735	0.365923	0.371819
	0.00360455	0.00686379	0.00304537	0.190013	0.248384	0.168692	0.427449	0.312792	0.366101
	0.0157167	0.00982614	0.00779463	0.196762	0.191714	0.195994	0.410525	0.290775	0.367039
	0.00590859	0.00725878	0.00136287	0.203362	0.177043	0.196523	0.40621	0.34871	0.367739
	0.0144532	0.0179492	0.0189239	0.196934	0.198765	0.196228	0.447977	0.319994	0.371453
	0.00171778	0.00255091	0	0.0708904	0.416667	0.198281	0.379089	0.375	0.365166
	0	0	0	0.204952	0.104165	0.238094	0.390818	0.309348	0.379759
	0.00988059	0.00991391	0.00954403	0.203662	0.212645	0.205309	0.437157	0.237263	0.381802
	0.0133784	0.0139807	0.0130588	0.210933	0.219017	0.208827	0.385862	0.363856	0.384184
	0.00799943	0.00790978	0.00818257	0.214102	0.206187	0.216302	0.419304	0.337815	0.387064
	0.00700653	0.0037883	0.00876176	0.214404	0.213216	0.22058	0.347553	0.633017	0.390602
	0.00984026	0.00991084	0.00776988	0.234034	0.216411	0.216475	0.443696	0.131818	0.392136
	0	0	0.00448855	0.244679	0.213573	0.22411	0.392176	0.162998	0.395128
	0.00576289	0.00875847	0.00575664	0.194351	0.235471	0.226497	0.435521	0.380842	0.396084
	0.0115199	0.00975214	0.00906926	0.227789	0.218912	0.232993	0.398168	0.20186	0.404987
	0.00766476	0.00515182	0.00621826	0.274527	0.0973812	0.228579	0.428352	0.403778	0.394884
	0	0	0.00448645	0.247941	0.231012	0.218597	0.431972	0.359389	0.404068
	0.0110112	0.0165157	0.0131164	0.200478	0.233679	0.245692	0.448943	0.300493	0.404385
	0	0	0	0.230633	0.24821	0.235346	0.44378	0.340258	0.408349
	0.00717184	0.0156344	0.0197151	0.24504	0.236431	0.236866	0.41024	0	0.979467
	0.00499608	0.00326907	0.0057817	0.237249	0.237576	0.236439	0.467455	0.371865	0.411805
	0.00728811	0.00600608	0.00957381	0.236913	0.239745	0.243004	0.477761	0.350722	0.412372
	0.0123131	0.0115605	0.0106548	0.23028	0.240559	0.256158	0.480687	0.337966	0.414911
	0.00454048	0.00495557	0.00759577	0.234895	0.241894	0.299197	0.490454	0.242338	0.418093
	0.0088558	0.00957259	0.0082652	0.241216	0.245062	0.256265	0.469235	0.418785	0.323045
	0	0	0	0.13548	0.258715	0.247927	0.509848	0.367179	0.419754
	0.00736626	0.00911053	0.0146748	0.252019	0.247467	0.258297	0.420359	0.172249	0.471065
	0.0096207	0.00974024	0.0068326	0.291454	0.249685	0.263524	0.461955	0.280664	0.428963
	0.0133326	0.00863647	0.0104486	0.281356	0.254322	0.263908	0.51899	0.376431	0.429287
	0.00526791	0	0.00329719	0.264079	0.271412	0.261398	0.494622	0.182842	0.431013
	0.00153053	0	0	0.265786	0.262919	0.275147	0.545282	0.362623	0.435532
	0	0	0	0.266523	0.206082	0.276458	0.436816	0.382655	0.445823
	0.0825112	0.135556	0.0714003	0.280707	0.250678	0.269156	0.543501	0.215317	0.44146
	0.0100136	0.00593838	0.00502318	0.270449	0.301682	0.269942	0.549373	0.407808	0.442308
	0.0134041	0.00718864	0.00862208	0.291121	0.272515	0.259124	0.48174	0.311915	0.4464
	0.0133389	0.0136806	0.0112771	0.274986	0.310191	0.242182	0.448198	0.369542	0.463799
	0.0104923	0.00721854	0.00654131	0.225554	0.276252	0.295283	0.44975	0.355407	0.459703
	0.0249121	0.0106387	0.0256808	0.258891	0.27666	0.284717	0.481282	0.441446	0.45345
	0.0361088	0.032462	0.0293886	0.261722	0.277853	0.277438	0.48883	0.376205	0.460654
	0	0	0	0.279779	0.294318	0.25823	0.46077	0.0220103	0.592686
	0.012976	0.00943553	0.00954794	0.284257	0.310984	0.285615	0.497559	0.439951	0.466804
	0.00176328	0.00163001	0	0.29467	0.284239	0.30527	0.523638	0.461552	0.470897
	0.00705106	0.0089951	0.00746689	0.288714	0.305464	0.299011	0.560507	0.354274	0.472744
	0.0111618	0.0111318	0.0111123	0.299324	0.281399	0.333326	0.28376	0.648813	0.473772
	0.00985976	0.0152436	0.00841438	0.301767	0.3141	0.295898	0.516966	0.426559	0.480764
	0.0122929	0.0150218	0.00918923	0.302617	0.315193	0.303478	0.50199	0.457835	0.482301
	0.00945819	0.00781621	0.0022789	0.346244	0.156359	0.309966	0.496091	0.454188	0.484679
	0.00849247	0.00795298	0.00968395	0.316651	0.310662	0.301997	0.489136	0.455977	0.484734
	0.0156635	0.0115146	0.00400506	0.321891	0.310676	0.299515	0.497773	0.457517	0.48491
	0.0266457	0	0	0.311332	0.330999	0.304013	0.505058	0.431982	0.485778
	0.00158081	0	0	0.315736	0	0.339408	0.529309	0.460441	0.485885
	0.00197901	0.00501807	0.00554001	0.317228	0.326849	0.299268	0.506469	0.466713	0.486511
	0.00510732	0.00176377	0.00369799	0.36202	0.317975	0.271136	0.50679	0.451807	0.486615
	0.0177644	0.0173661	0.0194885	0.319443	0.318264	0.302874	0.502864	0.283187	0.48717
	0.00669706	0.00181888	0.00109237	0.327219	0.318564	0.317528	0.549661	0.490339	0.471816
	0.0022308	0	0	0.328809	0.301743	0.321559	0.5	0	0.5
	0.0108413	0.00958288	0.0104726	0.324174	0.320911	0.336349	0.681861	0	0.5
	0.010509	0.0103221	0.010499	0.325909	0.317163	0.3367	0.547395	0.490493	0.500295
	0.0131952	0.0141667	0.010927	0.329369	0.349636	0.313112	0.613194	0.248059	0.50306
	0.0236282	0.0145793	0.0178555	0.338824	0.332285	0.310135	0.691938	0.511655	0.461538
	0.0115076	0.0109049	0.00417191	0.32754	0.349083	0.332397	0.514157	0.419351	0.532273
	0.000662412	0	0	0.334206	0.664734	0.149571	0.557781	0.514839	0.505592
	0.0108555	0.0108741	0.0106281	0.329435	0.343874	0.335821	0.57565	0.490922	0.516446
	0.0290051	0.0137944	0.0192896	0.337626	0.340742	0.267051	0.576202	0.506435	0.51676
	0.0074893	0.00857089	0.00686825	0.333973	0.348083	0.342016	0.520376	0.545455	0.501218
	0.00946534	0.0116492	0.00796662	0.330776	0.347348	0.34273	0.543777	0.495366	0.520668
	0.0142776	0.0124947	0.0127507	0.345223	0.344592	0.321576	0.590057	0.479172	0.52122
	0	0	0	0.304655	0.345784	0.345335	0.565501	0.489863	0.523018
	0	0.00312689	0.0041148	0.353786	0.34664	0.344561	0.540113	0.263942	0.52848
	0.00868132	0.0129234	0.0184702	0.347266	0.344813	0.35327	0.596543	0.471423	0.529624
	0.0994275	0.0298238	0.0137121	0.248973	0.348846	0.485332	0.575393	0.337339	0.53085
	0.00399702	0.00558165	0	0.330281	0.37557	0.350788	0.585894	0.473241	0.533961
	0.00960928	0.00922197	0.00797059	0.333653	0.352941	0.352988	0.584585	0.530739	0.537603
	0.00902418	0.0223908	0.00893944	0.354745	0.355357	0.380219	0.582304	0.372533	0.540016
	0.0144243	0.010213	0.0105279	0.357793	0.344677	0.355634	0.591702	0.51562	0.545239
	0.0136944	0.0064628	0.00725968	0.354601	0.381922	0.3631	0.597759	0.489564	0.546702
	0.0124534	0.0112867	0.0121844	0.358448	0.365742	0.369746	0.628294	0.513267	0.549246
	0.00655193	0.0054733	0.00322456	0.329319	0.380835	0.366795	0.620855	0.499407	0.550373
	0.011603	0.00979977	0.00969953	0.379326	0.35412	0.374361	0.601758	0.529405	0.554841
	0.00544371	0.0056341	0	0.375	0.33752	0.375	0.606746	0.501331	0.556721
	0.0515255	0.0103045	0.00888572	0.382702	0.37654	0.354955	0.596116	0.515231	0.55997
	0.00454669	0.00837102	0.0076807	0.389253	0.377974	0.364786	0.631241	0.523367	0.56198
	0.0105866	0.0103805	0.0104706	0.380391	0.384841	0.380205	0.612497	0.536856	0.564956
	0.111012	0	0	0.424743	0.362197	0.381003	0.634156	0.516697	0.566463
	0.000915244	0.000930737	0.00687956	0.372391	0.386687	0.399427	0.614772	0.538725	0.571144
	0.00879867	0.00758148	0.00751388	0.387988	0.391332	0.387369	0.620538	0.557307	0.573999
	0.00255318	0	0.00949703	0.392001	0.381431	0.427937	0.632209	0.539199	0.574048
	0.00398481	0.00284351	0.00284657	0.405957	0.395345	0.367782	0.618047	0.546354	0.575717
	0.00943758	0.00881162	0.00991557	0.408103	0.401033	0.382111	0.640288	0.512273	0.576513
	0.0113574	0.00359825	0.00164852	0.419957	0.387897	0.404575	0.63492	0.577322	0.560128
	0.00924756	0.00886601	0.0101654	0.405811	0.409837	0.414463	0.646595	0.544665	0.578688
	0.019894	0.0147852	0.0277882	0.431268	0.403062	0.412027	0.65561	0.551592	0.578965
	0.00977522	0.00981551	0.00871311	0.420287	0.424921	0.412399	0.6325	0.522801	0.583891
	0.0132948	0.00988748	0.0106657	0.384504	0.442975	0.422261	0.643726	0.540154	0.584862
	0.0100488	0.0103876	0.00951253	0.426585	0.435077	0.423373	0.631182	0.555234	0.587844
	0.0066428	0.00868994	0.00781477	0.435448	0.436705	0.41353	0.614628	0.585143	0.588835
	0.0107872	0.0108752	0.0107529	0.437392	0.444778	0.430288	0.65249	0.533174	0.590095
	0.00904559	0.00900555	0.00407433	0.437146	0.439752	0.440866	0.649681	0.562775	0.590461
	0.010309	0.0103067	0.01043	0.443193	0.450108	0.437556	0.597317	0	0.619982
	0.0247475	0.023089	0.0326327	0.439994	0.446776	0.453741	0.662108	0.557202	0.597914
	0.00892609	0.000989196	0.001423	0.450613	0.457862	0.444469	0.605022	0.575209	0.603278
	0.00987413	0.00990777	0.0100616	0.453143	0.452329	0.439353	0.606574	0.334852	0.913503
	0.0103475	0.0101806	0.00978297	0.453513	0.459779	0.433379	0.670017	0.585743	0.608559
	0.00948944	0.00981942	0.00929007	0.458062	0.464261	0.442199	0.663539	0.589973	0.611284
	0.0111675	0.0106933	0.0108395	0.464544	0.472674	0.43883	0.675254	0.566839	0.613347
	0.0102654	0.0102585	0.00989794	0.465573	0.468274	0.457489	0.632047	0.620868	0.610468
	0.0352199	0.0233233	0.0298577	0.467722	0.47045	0.444945	0.69869	0.379116	0.622724
	0.00896592	0.0108829	0.00142164	0.445987	0.469088	0.46849	0.722561	0.586089	0.626139
	0.0102748	0.0104864	0.00983256	0.472295	0.480187	0.461367	0.628816	0.634644	0.664421
	0.00865028	0.0109594	0.0101839	0.477385	0.481677	0.47153	0.697032	0.623731	0.64019
	0.0182408	0.0162094	0.016943	0.451035	0.478381	0.49378	0.653999	0.602458	0.646707
	0.0125659	0.0108695	0.0108846	0.485591	0.485269	0.473249	0.672679	0.378272	0.649243
	0.0205423	0.0173374	0.0147343	0.476583	0.500931	0.48791	0.712524	0.63738	0.649662
	0.00638839	0.00814594	0.00735502	0.488733	0.501062	0.493887	0.74022	0.585869	0.661639
	0.0156575	0.0156113	0.0185973	0.487513	0.496298	0.496831	0.505015	0.666667	1
	0.00988669	0.00977169	0.00980308	0.502673	0.510661	0.512339	0.677953	0.431913	1
	0.011549	0.00638289	0.00430435	0.520548	0.512938	0.513519	0.687575	0.674299	0.681327
	0.0151853	0.00242105	0.00813971	0.501373	0.521724	0.547725	0.752366	0.651341	0.687966
	0.00550469	0	0	0.525815	0.530078	0.52208	0.781223	0.678469	0.690991
	0.0078101	0.006594	0.00440189	0.524953	0.544259	0.535212	0.74022	0.644636	0.693101
	0	0.555556	0.555556	0.555556	0.555556	0	0.733551	0.695564	0.672579
	0.0265514	0.0250385	0.0156583	0.572083	0.561233	0.567622	0.754856	0.664155	0.69808
	0.0143358	0	0	0.575645	0.583531	0.552632	0.758601	0.708982	0.705907
	0.0070058	0	0	0.585086	0.595115	0.563367	0.77566	0.737975	0.730417
	0.000329484	0	0	0.664005	0.661391	0.659781	0.797853	0.645563	0.879472
	1	0	0	1	0	0.777778	0.875787	0.859993	1
	0.0116801	0.0185279	0.0122152	0.833886	0.830263	0.838444	0.890813	0.855732	0.884722
	0	0	0.0108967	0.857745	0.798597	0.854976	0.952942	0.896832	0.905255
	0.00729477	0.00284179	0.00867541	0.940923	0.944643	0.964533	1	0.712608	0.986201
	0	0	0	0.988355	1	0.98781	0.987767	0.983818	0.988093
	0	0	0	0.975213	1	1	0.991185	0.990261	0.99099
	0	0	0	1	0	1	1	1	1

## Sheet: Fig.5h
Ornithine aminotransferase confidence intervals
Condition	lower	upper
fasted	0.001	23.9328
fed	43.4653	63.5346
