# Supplementary material for: Global 13C tracing and metabolic flux analysis of intact human liver tissue ex vivo
Source: Nat Metab. 2024 Aug 29;6(10):1963–75. doi: 10.1038/s42255-024-01119-3 (PMC11496108; doi:10.1038/s42255-024-01119-3)
Supplement: Supplementary file 12 — Statistical source data. [file 42255_2024_1119_MOESM12_ESM.xlsx]

## Sheet: Fig.1a
NAD/NADH ratio
Donor	Fresh tissue			24h cultured tissue
2	1.08805	1.20357	0.708387	1.02324	1.3101	1.60778
5	1.34289	0.844305	0.812807	0.729845	0.344424	1.0389
8	0.606757	1.42241	0.970832	1.86963	3.57372	2.38465
10	0.894299	1.13353	0.972173	0.615056	0.418325	0.57066
16	0.90371	0.880027	1.21626	1.04619	0.66168	0.795062
20	1.25633	0.826598	0.917069	1.57891	1.10963	1.99574

## Sheet: Fig.1b
Relative abundance
	Peak intensity normalized to maximum for each row
	Tissue															Medium
Metabolite ID	5	5	5	8	8	8	10	10	10	16	16	16	20	20	20	5	5	5	8	8	8	10	10	16	16	16	20	20	20
met-L	0.0928278	0.10248	0.0831489	0.135306	0.125817	0.0960239	0.168296	0.165442	0.157778	0.12132	0.0799497	0.108882	0.107931	0.159723	0.132877	0.932835	0.989032	0.829893	0.829256	0.860221	0.929183	0.929292	1	0.843476	0.942199	0.906498	0.853439	0.890386	0.797532	Donor
leu-L	0.0941883	0.108559	0.0973115	0.147343	0.129798	0.1232	0.118956	0.143512	0.138061	0.106566	0.0616537	0.0845663	0.0924519	0.127842	0.100027	0.827263	0.744667	0.743533	1	0.845844	0.893194	0.94276	0.898214	0.924386	0.993724	0.993938	0.896257	0.880166	0.880388
glc-D	0.377579	0.492901	0.463783	0.631828	0.650417	0.582042	0.532598	0.554404	0.472642	0.367125	0.371575	0.484564	0.349047	0.566537	0.571238	0.788632	0.815083	0.839529	0.843394	0.859991	0.90637	0.853304	0.928131	0.922491	1	0.965049	0.89587	0.905113	0.929721
lys-L	0.0428287	0.064469	0.056351	0.136118	0.110774	0.0937983	0.171005	0.21049	0.152772	0.0918638	0.0272573	0.0564599	0.0803083	0.103978	0.086715	0.85883	0.791843	1	0.806591	0.808793	0.988921	0.460769	0.467371	0.421914	0.462421	0.500131	0.429705	0.552439	0.493329
phe-L	0.130486	0.136116	0.132865	0.13419	0.124883	0.108392	0.131947	0.154315	0.117429	0.106238	0.0552747	0.111035	0.112727	0.170279	0.151627	0.818583	0.802629	0.79872	0.954281	1	0.91364	0.96746	0.906196	0.818248	0.847777	0.829074	0.849481	0.857244	0.890829
val-L	0.44828	0.479105	0.507959	0.611204	0.640167	0.568425	0.548593	0.635577	0.586352	0.379111	0.348709	0.454546	0.453718	0.548009	0.542888	0.985295	0.911187	0.875219	0.963981	0.874579	0.925277	0.926611	1	0.87564	0.977792	0.905266	0.876163	0.956808	0.875685
ile-L	0.100563	0.119036	0.102174	0.178997	0.172331	0.120413	0.1742	0.167935	0.184944	0.0986622	0.0607102	0.0894368	0.067571	0.0974679	0.103381	0.807004	0.897799	0.862172	0.778815	0.987584	0.862839	0.839192	0.834342	0.798987	0.970699	1	0.711741	0.73754	0.728673
tyr-L	0.161103	0.253816	0.211554	0.27513	0.231945	0.276236	0.424263	0.380607	0.318808	0.253769	0.122132	0.202455	0.243082	0.238403	0.283907	0.854278	0.707061	0.689435	0.779845	0.734327	0.792785	0.72364	0.691056	0.739236	1	0.817759	0.663212	0.714376	0.718315
his-L	0.305784	0.390907	0.341026	0.563768	0.445299	0.478454	0.650478	0.541723	1	0.531274	0.0175621	0.0478747	0.601089	0.124267	0.0723964	0.658217	0.592737	0.569638	0.604371	0.616723	0.657547	0.657662	0.665498	0.700018	0.756808	0.760468	0.718065	0.74604	0.707412
pro-L	0.228694	0.225599	0.286226	0.387739	0.313607	0.335296	0.424714	0.42336	0.538703	0.201539	0.11497	0.160954	0.320838	0.428336	0.305814	0.992078	0.783625	0.741531	0.904369	0.882189	0.89837	0.836406	0.868617	0.824645	0.997027	1	0.900326	0.938639	0.95942
ala-L	0.240205	0.281961	0.2792	0.461297	0.357597	0.31255	0.480714	0.578619	0.723308	0.32532	0.14419	0.191084	0.369901	0.391914	0.352026	0.986608	0.842152	0.806523	0.772169	0.814151	0.935441	0.956914	1	0.793013	0.913025	0.92671	0.910755	0.893018	0.866366
arg-L	0.00301044	0.00442625	0.0110374	0.0118307	0.011628	0.0101485	0.0130636	0.00804471	0.00544817	0.0174383	0.00634712	0.0188452	0.00853725	0.0202999	0.0138647	0.983626	1	0.962927	0.794922	0.968673	0.870483	0.522276	0.513783	0.598559	0.577595	0.522196	0.41706	0.108202	0.059236
asn-L	0.139329	0.216684	0.189756	0.389372	0.304124	0.246586	0.39358	0.440695	0.483404	0.226377	0.109445	0.122913	0.275176	0.3903	0.298894	0.822161	0.753764	0.788034	0.863207	0.956616	0.969556	0.802503	0.790762	0.681304	0.63861	0.829375	1	0.86021	0.8965
thr-L	0.340177	0.414773	0.462765	0.742418	0.550303	0.503132	0.559749	0.746503	0.655283	0.256475	0.183911	0.313539	0.399278	0.749848	0.54115	0.812456	0.787476	0.819197	0.803328	0.833332	0.849706	0.819112	0.84536	0.736954	1	0.904117	0.780559	0.891212	0.905199
trp-L	0.149287	0.222926	0.146928	0.161688	0.150331	0.139496	0.174744	0.194867	0.146137	0.0996414	0.0413619	0.0865254	0.101867	0.0615952	0.0682115	0.529381	0.488244	0.460218	0.486426	0.524718	0.493499	0.474237	0.515376	0.674597	0.788554	0.749194	0.876852	1	0.928554
asp-L	0.143617	0.214753	0.243083	0.393163	0.328655	0.268504	0.321272	0.261399	0.376231	0.205026	0.106733	0.106162	0.287784	0.309037	0.199726	0.74633	0.796996	0.781935	0.861773	0.863506	0.834199	0.807462	0.822433	0.916461	0.84423	1	0.861821	0.74856	0.799783
gln-L	0.61613	0.609627	0.653927	0.790792	0.599988	0.586592	0.661001	0.582593	1	0.596917	0.24395	0.350152	0.655607	0.420429	0.371868	0.592798	0.553149	0.552334	0.456331	0.489562	0.49799	0.544864	0.498064	0.577501	0.632184	0.632096	0.545733	0.517995	0.540792
ser-L	0.397813	0.418069	0.507263	0.708785	0.629182	0.620048	0.672582	0.575029	1	0.71901	0.311194	0.429363	0.702394	0.616053	0.752936	0.658151	0.623093	0.633714	0.711628	0.709742	0.779906	0.580056	0.670259	0.800268	0.734244	0.708728	0.934193	0.860364	0.874879
gly	0.306023	0.308129	0.36419	0.453019	0.388652	0.383842	0.68112	0.587606	1	0.781366	0.303707	0.515538	0.601412	0.76531	0.644356	0.823679	0.731108	0.769789	0.813412	0.89227	0.889489	0.881302	0.966742	0.847816	0.85079	0.928693	0.947655	0.870362	0.955188
glu-L	0.728872	0.708482	0.808	0.952967	0.765856	0.758274	0.728135	0.572317	1	0.88836	0.349928	0.588256	0.762234	0.424751	0.5115	0.251096	0.226851	0.250008	0.247364	0.238209	0.280945	0.223429	0.296145	0.323222	0.312901	0.32368	0.282882	0.267766	0.275647
mal-L	0.497123	0.503122	0.421419	0.584434	0.467597	0.457424	0.526095	0.334592	0.594389	0.771226	0.780996	0.520898	0.591774	1	0.506928	0.0273248	0.0342618	0.0363265	0.0732145	0.0571246	0.0792223	0.0560884	0.0938013	0.158862	0.126024	0.17159	0.0511175	0.108263	0.14832
creat	0.862463	0.845013	0.896398	1	0.766252	0.708588	0.519013	0.264335	0.416901	0.890482	0.499544	0.481022	0.74346	0.795214	0.452158	0.0499404	0.0440889	0.055241	0.0610239	0.0503323	0.0661031	0.0512071	0.0528643	0.152349	0.143048	0.138959	0.0790467	0.0825395	0.0909674
crn	0.645535	0.542307	1	0.194844	0.264608	0.370905	0.0909851	0.138365	0.150293	0.424389	0.352395	0.398986	0.402871	0.910005	0.620644	0.0231468	0.014784	0.0246915	0.0101349	0.00881299	0.0134369	0.0105185	0.0181455	0.0657516	0.0617885	0.0636501	0.0653579	0.088514	0.103236
gchola	0.498968	0.425874	0.403772	0.414047	0.55465	0.442364	0.610119	0.48584	0.987938	0.552331	0.444989	0.627545	0.534039	1	0.604657	0.0147571	0.014464	0.0163742	0.0216168	0.0305302	0.0357595	0.0279056	0.0317572	0.0915718	0.0906418	0.0866856	0.0333547	0.0455645	0.034631
acrn	1	0.802884	0.931472	0.505753	0.470978	0.551597	0.499127	0.430285	0.639913	0.996981	0.383381	0.472206	0.647074	0.679085	0.634129	0.0193779	0.0119033	0.0189161	0.0105359	0.0100742	0.0170232	0.0121518	0.0208773	0.0620336	0.0610007	0.0603951	0.0300479	0.0419775	0.0551745
cit	0.994481	0.823425	0.972228	1	0.519008	0.582741	0.227064	0.154386	0.199173	0.64022	0.197204	0.120084	0.55318	0.162187	0.180312	0.0128471	0.0123464	0.0119032	0.0103103	0.0094748	0.0126698	0.00427132	0.00506812	0.0790381	0.0743311	0.0754712	0.02079	0.0205301	0.0167178
pmtcrn	0.119878	0.106071	0.0905938	0.289236	0.270797	0.169927	0.118366	0.22863	0.139951	0.145524	0.045184	0.052359	0.529398	1	0.676528	4.83266e-05	4.83266e-05	4.83266e-05	4.83266e-05	4.83266e-05	4.83266e-05	4.83266e-05	4.83266e-05	0.0128432	0.0100553	0.0129062	0.0682218	0.0502373	0.0602434
g3pc	1	0.534923	0.962943	0.25121	0.208384	0.246606	0.175807	0.0857994	0.153953	0.492644	0.166874	0.279698	0.447144	0.321379	0.30136	0.00571207	0.00322802	0.00457017	0.00270876	0.00201455	0.00358744	0.00477201	0.00588373	0.0115052	0.0134224	0.0151599	0.0305554	0.0375058	0.0355455
glyc3p	0.384653	0.432857	0.395008	0.377829	0.333905	0.286459	0.557879	0.38623	0.602097	0.753434	0.371108	0.553626	0.449778	1	0.302732	0.00420418	0.00122513	0.00171059	0.000668059	0.000777256	0.00169729	0.00161557	0.00200929	0.00825933	0.00628861	0.00925214	0.00927438	0.0104316	0.0173878
g6p	0.428452	0.411736	0.406602	0.446718	0.398362	0.316333	0.557051	0.366343	1	0.352026	0.22681	0.478396	0.624484	0.788155	0.521692	0.00194226	5.12258e-05	5.12258e-05	5.12258e-05	5.12258e-05	0.00116283	5.12258e-05	5.12258e-05	5.12258e-05	5.12258e-05	0.00186372	5.12258e-05	5.12258e-05	5.12258e-05
g1p	0.428452	0.411736	0.406602	0.446718	0.398362	0.316333	0.557051	0.366343	1	0.352026	0.22681	0.478396	0.624484	0.788155	0.521692	0.00194226	5.12258e-05	5.12258e-05	5.12258e-05	5.12258e-05	0.00116283	5.12258e-05	5.12258e-05	5.12258e-05	5.12258e-05	0.00186372	5.12258e-05	5.12258e-05	5.12258e-05
f6p	0.428452	0.411736	0.406602	0.446718	0.398362	0.316333	0.557051	0.366343	1	0.352026	0.22681	0.478396	0.624484	0.788155	0.521692	0.00194226	5.12258e-05	5.12258e-05	5.12258e-05	5.12258e-05	0.00116283	5.12258e-05	5.12258e-05	5.12258e-05	5.12258e-05	0.00186372	5.12258e-05	5.12258e-05	5.12258e-05
r5p	0.0877303	0.0665087	0.040121	0.123562	0.101337	0.0758062	0.227044	0.0734823	0.350252	0.373482	0.201841	0.471994	0.339751	1	0.644042	9.06483e-05	9.06483e-05	9.06483e-05	9.06483e-05	9.06483e-05	0.00121426	9.06483e-05	0.00359059	9.06483e-05	9.06483e-05	0.00218689	9.06483e-05	9.06483e-05	9.06483e-05
dhdascb	0.369613	0.354545	0.403096	0.461713	0.4706	0.47842	0.405832	0.345334	0.425603	0.695019	0.193489	0.165963	0.694021	1	0.722557	7.33457e-05	7.33457e-05	7.33457e-05	7.33457e-05	7.33457e-05	7.33457e-05	7.33457e-05	7.33457e-05	7.33457e-05	7.33457e-05	7.33457e-05	7.33457e-05	7.33457e-05	0.00869457
ahcys	0.355706	0.304484	0.193574	0.25639	0.275583	0.344635	0.469809	0.418391	0.805406	1	0.254928	0.314706	0.801077	0.48457	0.605196	6.65455e-05	6.65455e-05	6.65455e-05	6.65455e-05	6.65455e-05	6.65455e-05	6.65455e-05	0.0013406	6.65455e-05	0.00561153	6.65455e-05	6.65455e-05	6.65455e-05	6.65455e-05
udp	1	0.854622	0.571288	0.469091	0.256537	0.261872	0.103094	0.217695	0.0530256	0.00807151	0.00261611	0.00030858	0.0648116	0.00496999	0.00030858	0.00030858	0.00030858	0.00030858	0.00030858	0.00030858	0.00030858	0.00030858	0.00030858	0.00030858	0.00030858	0.00030858	0.00030858	0.00030858	0.00030858
nadh	0.512404	1	0.439401	0.131545	0.0614515	0.064777	0.303619	0.358006	0.380936	0.545065	0.412943	0.274896	0.377623	0.439938	0.147416	0.000123139	0.000123139	0.000123139	0.000123139	0.000123139	0.000123139	0.000123139	0.000123139	0.000123139	0.000123139	0.000123139	0.000123139	0.000123139	0.000123139
nad	0.819236	0.754499	1	0.75783	0.676698	0.475978	0.73773	0.59164	0.858781	0.606469	0.290595	0.232445	0.85211	0.69767	0.420463	0.000121374	0.000121374	0.000121374	0.000121374	0.000121374	0.000121374	0.000121374	0.000121374	0.000121374	0.000121374	0.000121374	0.000121374	0.000121374	0.000121374
fad	0.830011	0.8328	0.878588	0.587815	0.324527	0.269349	0.305264	0.23314	0.40863	0.821226	0.359572	0.322046	1	0.692236	0.454112	0.00011333	0.00011333	0.00011333	0.00011333	0.00011333	0.00011333	0.00011333	0.00011333	0.00011333	0.00011333	0.00011333	0.00011333	0.00011333	0.00011333
atp	0.503236	0.940668	1	0.216761	0.0828564	0.0624115	0.0906946	0.10124	0.0442225	0.00446616	0.0125691	0.000109514	0.0220096	0.000819443	0.000109514	0.000109514	0.000109514	0.000109514	0.000109514	0.000109514	0.000109514	0.000109514	0.000109514	0.000109514	0.000109514	0.000109514	0.000109514	0.000109514	0.000109514
imp	0.0442602	0.025573	0.020358	0.0348163	0.036592	0.043354	0.0838061	0.0376915	0.0850294	0.414373	0.222817	0.334241	0.363916	1	0.356442	8.71959e-05	8.71959e-05	8.71959e-05	8.71959e-05	8.71959e-05	8.71959e-05	8.71959e-05	8.71959e-05	8.71959e-05	8.71959e-05	8.71959e-05	8.71959e-05	8.71959e-05	8.71959e-05
ump	0.425052	0.215758	0.0639819	0.53515	0.529683	0.466385	0.611471	0.293888	0.688663	0.798201	0.560085	0.550551	0.756861	1	0.435459	8.67418e-05	8.67418e-05	8.67418e-05	8.67418e-05	8.67418e-05	8.67418e-05	8.67418e-05	8.67418e-05	8.67418e-05	8.67418e-05	8.67418e-05	8.67418e-05	8.67418e-05	8.67418e-05
udpglcur	1	0.723342	0.633789	0.246943	0.0807597	0.0986682	0.0759077	0.0592347	0.104801	0.314139	0.0961623	0.0664016	0.642761	0.218665	0.0912838	4.61731e-05	4.61731e-05	4.61731e-05	4.61731e-05	4.61731e-05	4.61731e-05	4.61731e-05	4.61731e-05	4.61731e-05	4.61731e-05	4.61731e-05	4.61731e-05	4.61731e-05	4.61731e-05
ascb-L	0.661558	0.407863	0.438003	0.266712	0.497993	0.47821	0.464727	0.270476	1	0.00780973	1.08089e-05	1.08089e-05	0.0696976	0.00887967	0.0367925	1.08089e-05	1.08089e-05	1.08089e-05	1.08089e-05	1.08089e-05	1.08089e-05	1.08089e-05	1.08089e-05	1.08089e-05	1.08089e-05	1.08089e-05	1.08089e-05	1.08089e-05	1.08089e-05
udpg	1	0.604857	0.873679	0.535583	0.390296	0.387295	0.238248	0.169945	0.182748	0.484936	0.380967	0.333937	0.488035	0.490674	0.265308	2.47543e-05	2.47543e-05	2.47543e-05	2.47543e-05	2.47543e-05	2.47543e-05	2.47543e-05	2.47543e-05	2.47543e-05	2.47543e-05	2.47543e-05	2.47543e-05	2.47543e-05	2.47543e-05
gthrd	0.913047	0.908561	1	0.834484	0.688352	0.667071	0.749625	0.534707	0.918217	0.599672	0.234071	0.275361	0.570402	0.173946	0.228383	4.80398e-06	4.80398e-06	4.80398e-06	4.80398e-06	4.80398e-06	4.80398e-06	4.80398e-06	4.80398e-06	4.80398e-06	4.80398e-06	4.80398e-06	4.80398e-06	4.80398e-06	4.80398e-06

## Sheet: Fig.1c
mRNA expression levels
Group	Gene symbol	Fresh tissue		Cultured 24h
Hepatocyte markers	CYP1A1	97.5626	105.719	103.715	126.521	106.136
Hepatocyte markers	HNF4A	441.563	447.304	103.319	103.658	180.855
Hepatocyte markers	ABCC2	462.738	466.077	200.106	219.611	289.228
Hepatocyte markers	ALB	511369	518576	599173	625716	703795
Aldolases	ALDOA	1.00681	2.70576	4.60637	6.90175	5.70526
Aldolases	ALDOB	19593.2	20505.6	19716.6	20022.6	22308.8
Aldolases	ALDOC	88.8719	78.955	167.879	151.751	118.618
Hexokinases	GCK	10.3302	13.3201	8.20531	7.34365	11.0866
Hexokinases	HK1	9.76903	11.9335	22.2044	28.8474	26.2917
Hexokinases	HK2	4.94135	3.65349	25.2849	27.8117	24.6181
Hexokinases	HK3	37.6292	26.0576	15.4205	12.4868	16.9771
Gluconeogenesis	PCK1	2503.45	2573.61	2950.21	3059.84	2702.89
Gluconeogenesis	FBP1	1939.37	1961.4	1602.62	1591.48	1749.6
Gluconeogenesis	SLC37A4	202.297	203.519	182.981	183.502	156.123
Gluconeogenesis	G6PC1	2097.9	2115.59	153.924	169.248	819.269
De novo lipogenesis	FASN	590.307	557.542	357.463	421.745	349.863
De novo lipogenesis	ACACA	27.6424	25.4734	12.5672	13.2144	15.614
Lipoprotein synthesis	APOB	4552.59	4750.12	1082.7	1130.52	2478.44
Lipoprotein synthesis	MTTP	756.837	828.167	350.253	352.085	454.339

## Sheet: Fig.1d
GeneOntology enrichment analysis with MGSA, top 20 upregulated gene set
				Postetior probability
Accession	Term	Gene set size	No. Upregulated	estimate	std. err
GO:0030527	structural constituent of chromatin	64	19	1	0
GO:0005925	focal adhesion	425	72	0.7858	0.0400065
GO:0071901	negative regulation of protein serine/threonine kinase activity	114	23	0.758153	0.069913
GO:0050867	positive regulation of cell activation	388	80	0.67124	0.0681852
GO:0060986	endocrine hormone secretion	53	15	0.665847	0.0351886
GO:0043627	response to estrogen	69	17	0.510467	0.0198726
GO:0050728	negative regulation of inflammatory response	152	26	0.393347	0.105846
GO:0044706	multi-multicellular organism process	212	41	0.34024	0.0353176
GO:0030335	positive regulation of cell migration	523	106	0.32814	0.0215609
GO:1990830	cellular response to leukemia inhibitory factor	95	19	0.32064	0.0659099
GO:2000147	positive regulation of cell motility	546	108	0.303153	0.0445435
GO:0050900	leukocyte migration	387	75	0.294173	0.0581115
GO:0022617	extracellular matrix disassembly	63	13	0.290853	0.0314436
GO:0019955	cytokine binding	130	25	0.259473	0.0457658
GO:0001562	response to protozoan	27	7	0.2484	0.0362689
GO:0019838	growth factor binding	133	27	0.240313	0.0672611
GO:0051272	positive regulation of cellular component movement	556	109	0.24004	0.0485988
GO:1990823	response to leukemia inhibitory factor	96	19	0.23922	0.0431438
GO:0048514	blood vessel morphogenesis	609	105	0.234573	0.0966822
GO:0060326	cell chemotaxis	302	61	0.216127	0.0414704
