# Supplementary material for: Global 13C tracing and metabolic flux analysis of intact human liver tissue ex vivo
Source: Nat Metab. 2024 Aug 29;6(10):1963–75. doi: 10.1038/s42255-024-01119-3 (PMC11496108; doi:10.1038/s42255-024-01119-3)
Supplement: Supplementary file 13 — Statistical source data. [file 42255_2024_1119_MOESM13_ESM.xlsx]

## Sheet: Fig.2a
Mass-charge ratio and retention time
See also Suppl Data 1
Polarity	Peak ID	Retention time (min)	m/z
-1	5	0.11	212.075
-1	20	0.21	166.054
-1	28	0.31	219.175
-1	31	0.32	339.2
-1	34	0.32	325.184
-1	37	0.32	311.169
-1	38	0.32	297.153
-1	41	0.33	291.124
-1	43	0.34	239.129
-1	47	0.35	327.233
-1	49	0.35	204.088
-1	50	0.35	309.171
-1	51	0.35	283.264
-1	53	0.35	303.233
-1	56	0.35	221.154
-1	59	0.35	281.249
-1	64	0.35	293.176
-1	65	0.35	269.249
-1	66	0.36	255.233
-1	68	0.36	279.233
-1	78	0.36	241.217
-1	92	0.36	227.201
-1	94	0.36	248.08
-1	106	0.37	199.17
-1	116	0.38	256.133
-1	118	0.38	185.154
-1	121	0.39	171.138
-1	124	0.4	762.508
-1	125	0.4	766.539
-1	129	0.4	738.508
-1	130	0.4	157.123
-1	141	0.42	165.04
-1	142	0.43	143.107
-1	144	0.43	446.291
-1	147	0.43	297.171
-1	149	0.43	129.055
-1	151	0.44	141.091
-1	152	0.45	129.091
-1	155	0.46	171.102
-1	156	0.46	166.993
-1	157	0.46	157.086
-1	167	0.48	165.978
-1	168	0.48	263.122
-1	177	0.49	112.985
-1	178	0.49	182.988
-1	179	0.49	294.056
-1	180	0.49	343.026
-1	186	0.49	115.075
-1	191	0.5	448.307
-1	192	0.5	115.039
-1	203	0.53	135.044
-1	209	0.56	204.981
-1	213	0.59	126.03
-1	215	0.6	150.001
-1	216	0.6	117.055
-1	218	0.6	289.131
-1	221	0.61	150.055
-1	232	0.72	121.029
-1	238	0.78	230.013
-1	240	0.83	110.975
-1	243	0.86	110.035
-1	246	0.9	192.066
-1	248	0.91	509.124
-1	253	0.94	178.05
-1	265	0.97	452.278
-1	266	0.97	528.264
-1	271	0.98	121.04
-1	275	1.01	263.104
-1	278	1.01	379.141
-1	279	1.01	464.302
-1	280	1.01	101.023
-1	285	1.05	513.155
-1	286	1.07	151.05
-1	288	1.1	310.05
-1	291	1.11	182.027
-1	292	1.12	311.071
-1	293	1.13	130.05
-1	300	1.18	376.134
-1	301	1.18	189.033
-1	305	1.2	215.103
-1	308	1.28	179.055
-1	309	1.28	178.05
-1	311	1.28	169.061
-1	316	1.31	354.119
-1	317	1.33	235.072
-1	322	1.34	218.103
-1	328	1.43	141.091
-1	329	1.43	428.077
-1	330	1.43	144.066
-1	331	1.44	181.05
-1	338	1.54	153.041
-1	339	1.56	130.05
-1	340	1.59	201.088
-1	341	1.59	151.006
-1	342	1.6	124.991
-1	344	1.61	135.03
-1	345	1.62	289.102
-1	352	1.63	346.089
-1	360	1.71	196.072
-1	361	1.71	272.127
-1	364	1.71	177.033
-1	365	1.71	160.061
-1	367	1.72	143.045
-1	368	1.72	243.081
-1	371	1.73	116.034
-1	373	1.74	179.093
-1	380	1.77	301.057
-1	383	1.79	486.078
-1	387	1.82	144.029
-1	389	1.82	126.019
-1	391	1.83	134.046
-1	392	1.83	309.095
-1	393	1.83	533.187
-1	394	1.83	266.089
-1	399	1.85	255.088
-1	402	1.86	362.085
-1	405	1.87	112.051
-1	409	1.88	128.034
-1	410	1.89	159.077
-1	413	1.9	300.04
-1	418	1.91	189.04
-1	421	1.91	302.051
-1	422	1.93	171.066
-1	429	1.95	351.102
-1	432	1.96	229.134
-1	435	1.96	270.075
-1	437	1.98	479.197
-1	440	2	372.105
-1	441	2	189.088
-1	443	2.01	146.045
-1	447	2.01	281.114
-1	448	2.01	112.022
-1	451	2.02	111.019
-1	452	2.02	243.062
-1	459	2.05	354.083
-1	466	2.06	135.03
-1	475	2.08	411.109
-1	476	2.09	193.071
-1	477	2.09	219.077
-1	482	2.14	196.072
-1	487	2.16	164.071
-1	490	2.16	360.071
-1	491	2.16	269.06
-1	492	2.17	357.089
-1	493	2.17	217.083
-1	495	2.2	231.098
-1	498	2.22	187.072
-1	502	2.23	185.056
-1	503	2.24	215.049
-1	512	2.29	246.057
-1	513	2.29	155.045
-1	517	2.31	327.065
-1	520	2.33	320.092
-1	525	2.35	192.033
-1	527	2.36	151.025
-1	528	2.36	208.934
-1	529	2.36	178.071
-1	531	2.36	105.018
-1	532	2.36	216.098
-1	533	2.36	152.048
-1	539	2.38	173.056
-1	540	2.38	152.995
-1	541	2.38	228.993
-1	542	2.38	226.012
-1	546	2.39	226.996
-1	549	2.39	131.09
-1	550	2.39	228.01
-1	551	2.39	130.086
-1	561	2.42	175.072
-1	565	2.43	202.108
-1	572	2.43	267.074
-1	579	2.45	205.083
-1	582	2.46	527.134
-1	586	2.46	326.088
-1	594	2.48	163.061
-1	595	2.49	259.13
-1	596	2.49	148.043
-1	598	2.5	443.104
-1	599	2.5	316.151
-1	602	2.51	215.032
-1	603	2.51	251.077
-1	604	2.53	273.06
-1	608	2.55	204.087
-1	609	2.55	136.04
-1	613	2.59	146.082
-1	615	2.6	138.022
-1	616	2.6	204.086
-1	619	2.61	383.083
-1	623	2.61	327.057
-1	627	2.62	203.082
-1	629	2.62	180.033
-1	630	2.62	191.056
-1	631	2.63	287.052
-1	632	2.64	435.134
-1	636	2.65	283.068
-1	639	2.67	173.081
-1	641	2.68	215.14
-1	642	2.69	207.051
-1	643	2.69	165.04
-1	645	2.7	166.054
-1	647	2.73	151.06
-1	648	2.74	116.071
-1	653	2.75	357.032
-1	654	2.75	377.059
-1	662	2.76	167.02
-1	663	2.76	120.012
-1	671	2.79	128.071
-1	672	2.8	288.146
-1	673	2.81	168.077
-1	675	2.81	363.08
-1	676	2.81	455.098
-1	677	2.82	156.012
-1	679	2.85	114.055
-1	680	2.85	191.067
-1	682	2.85	387.078
-1	686	2.87	259.13
-1	689	2.87	245.043
-1	695	2.89	212.075
-1	700	2.89	219.175
-1	702	2.9	392.073
-1	704	2.9	784.15
-1	705	2.9	304.066
-1	707	2.91	282.085
-1	710	2.93	383.123
-1	711	2.94	180.066
-1	715	2.95	308.013
-1	717	2.95	187.108
-1	718	2.95	164.038
-1	721	2.98	299.125
-1	723	2.99	195.05
-1	727	3	181.07
-1	730	3.01	160.097
-1	732	3.01	307.094
-1	741	3.06	175.024
-1	743	3.06	294.029
-1	744	3.06	351.057
-1	745	3.06	308.099
-1	753	3.07	348.087
-1	755	3.08	101.023
-1	759	3.1	173.093
-1	765	3.1	156.954
-1	777	3.13	320.092
-1	791	3.17	126.002
-1	792	3.17	124.006
-1	794	3.18	304.071
-1	798	3.19	193.035
-1	800	3.19	131.034
-1	802	3.2	292.016
-1	803	3.2	118.05
-1	808	3.2	383.114
-1	809	3.2	215.032
-1	816	3.24	572.08
-1	817	3.25	288.12
-1	821	3.25	289.124
-1	830	3.3	143.034
-1	831	3.3	179.055
-1	833	3.31	119.034
-1	834	3.31	112.985
-1	837	3.34	113.023
-1	840	3.34	367.106
-1	844	3.36	154.061
-1	846	3.36	334.126
-1	847	3.37	161.045
-1	850	3.38	256.096
-1	852	3.38	171.006
-1	861	3.45	346.056
-1	866	3.49	127.05
-1	868	3.5	145.061
-1	876	3.51	306.077
-1	878	3.54	341.109
-1	883	3.57	146.045
-1	891	3.67	214.048
-1	894	3.69	117.018
-1	896	3.71	182.058
-1	900	3.74	171.006
-1	909	3.82	379.086
-1	910	3.82	357.104
-1	918	3.91	426.022
-1	920	3.91	341.109
-1	935	3.95	133.013
-1	939	3.95	115.003
-1	946	3.96	140.011
-1	964	3.99	503.162
-1	972	4.05	519.157
-1	975	4.07	289.033
-1	980	4.09	565.048
-1	981	4.09	603.004
-1	983	4.09	241.012
-1	988	4.13	184.001
-1	990	4.14	402.995
-1	994	4.14	209.03
-1	995	4.15	505.989
-1	997	4.15	362.051
-1	1000	4.18	425.081
-1	1004	4.2	259.023
-1	1006	4.22	275.089
-1	1008	4.25	184.985
-1	1031	4.38	611.145
-1	1035	4.41	482.962
-1	1036	4.44	275.018
-1	1037	4.46	191.019
-1	1038	4.47	111.008
-1	1040	4.47	175.024
-1	1053	4.64	343.053
-1	1054	4.69	579.027
-1	1075	5	320.063
-1	1078	5.13	131.082
-1	1090	5.68	145.097
1	7	0.13	98.0718
1	9	0.14	647.459
1	11	0.14	158.027
1	12	0.14	663.454
1	16	0.16	114.092
1	17	0.16	214.09
1	18	0.16	118.065
1	19	0.17	391.284
1	25	0.18	88.0763
1	28	0.18	163.133
1	32	0.18	194.154
1	34	0.19	196.17
1	35	0.19	100.076
1	36	0.2	171.149
1	58	0.39	160.043
1	59	0.4	792.554
1	65	0.4	768.553
1	66	0.4	764.523
1	71	0.41	740.522
1	72	0.41	742.536
1	75	0.41	716.522
1	89	0.42	485.29
1	93	0.42	452.322
1	95	0.42	312.326
1	101	0.42	172.115
1	103	0.43	309.127
1	107	0.43	284.295
1	108	0.43	448.306
1	109	0.43	597.365
1	121	0.43	415.211
1	126	0.45	235.18
1	130	0.46	595.349
1	136	0.47	836.613
1	138	0.47	834.6
1	141	0.47	231.17
1	146	0.47	810.599
1	153	0.48	796.584
1	154	0.48	812.612
1	163	0.48	784.583
1	166	0.48	778.537
1	167	0.48	746.566
1	170	0.48	758.569
1	172	0.48	786.599
1	175	0.48	772.585
1	183	0.49	760.583
1	186	0.49	732.553
1	187	0.49	730.537
1	190	0.49	734.566
1	197	0.5	296.07
1	201	0.5	706.537
1	221	0.53	111.092
1	223	0.53	190.053
1	224	0.54	180.102
1	225	0.54	316.154
1	229	0.55	731.606
1	236	0.56	97.0765
1	241	0.56	701.559
1	243	0.57	703.575
1	246	0.57	212.165
1	252	0.57	195.088
1	253	0.57	689.559
1	254	0.57	675.543
1	255	0.58	207.149
1	263	0.59	239.149
1	264	0.59	128.046
1	265	0.59	172.072
1	269	0.6	291.145
1	272	0.6	428.373
1	273	0.6	204.08
1	277	0.6	426.358
1	278	0.61	424.342
1	281	0.61	195.123
1	284	0.61	400.342
1	287	0.61	185.129
1	289	0.61	524.371
1	294	0.61	522.355
1	305	0.61	520.34
1	306	0.61	544.34
1	315	0.61	496.34
1	319	0.62	129.066
1	321	0.62	87.0559
1	322	0.62	181.026
1	326	0.76	232.028
1	333	0.86	186.051
1	336	0.91	120.066
1	342	0.92	243.134
1	348	0.94	148.043
1	351	0.94	127.087
1	355	0.95	483.327
1	372	0.97	272.258
1	376	0.98	205.064
1	382	0.98	454.293
1	385	0.99	123.055
1	391	0.99	485.159
1	396	0.99	97.0401
1	398	1	229.155
1	405	1	124.04
1	406	1	168.066
1	409	1	100.022
1	411	1	219.134
1	413	1	486.162
1	416	1	188.128
1	419	1	265.118
1	421	1	291.112
1	426	1.01	240.06
1	427	1.01	84.045
1	429	1.01	130.05
1	431	1.01	277.129
1	432	1.01	466.316
1	434	1.01	215.139
1	440	1.01	169.061
1	441	1.01	154.05
1	442	1.01	136.039
1	455	1.03	271.075
1	456	1.03	302.305
1	464	1.06	298.097
1	465	1.07	153.066
1	466	1.07	167.093
1	472	1.08	134.027
1	480	1.11	170.081
1	487	1.15	313.085
1	493	1.18	191.049
1	495	1.18	456.126
1	497	1.19	282.12
1	499	1.19	217.118
1	500	1.19	151.062
1	504	1.21	250.093
1	505	1.22	288.217
1	506	1.23	212.103
1	507	1.23	310.201
1	509	1.24	142.086
1	510	1.24	277.075
1	513	1.28	356.134
1	514	1.29	171.077
1	515	1.29	175.108
1	518	1.31	174.087
1	522	1.34	220.118
1	528	1.35	159.077
1	529	1.37	178.053
1	534	1.43	86.0606
1	535	1.43	146.081
1	536	1.43	430.092
1	537	1.44	286.201
1	541	1.46	150.113
1	543	1.46	416.352
1	547	1.53	150.078
1	553	1.58	148.061
1	559	1.59	203.103
1	562	1.61	260.186
1	563	1.61	284.186
1	568	1.64	335.106
1	569	1.64	348.104
1	576	1.71	179.049
1	579	1.71	198.087
1	580	1.72	141.066
1	582	1.72	95.0609
1	584	1.72	164.038
1	585	1.72	245.095
1	588	1.73	290.123
1	589	1.73	316.114
1	591	1.75	258.17
1	592	1.75	303.112
1	593	1.76	304.115
1	594	1.76	259.086
1	595	1.77	303.071
1	598	1.79	488.093
1	602	1.79	147.048
1	604	1.79	246.17
1	605	1.79	103.058
1	606	1.79	257.113
1	607	1.8	164.074
1	608	1.8	240.102
1	612	1.81	136.062
1	617	1.83	294.1
1	618	1.83	304.211
1	619	1.83	472.157
1	621	1.83	115.087
1	623	1.83	266.089
1	626	1.84	268.104
1	629	1.84	187.108
1	631	1.85	120.045
1	638	1.87	114.067
1	639	1.87	377.145
1	642	1.89	247.144
1	644	1.9	161.092
1	647	1.93	180.069
1	648	1.93	188.067
1	651	1.95	232.154
1	653	1.96	353.116
1	656	1.96	272.089
1	659	1.97	481.211
1	661	1.99	191.103
1	662	2	274.165
1	664	2.01	346.222
1	666	2.01	283.129
1	667	2.02	271.092
1	670	2.02	158.118
1	674	2.03	176.092
1	675	2.05	240.109
1	679	2.06	182.104
1	681	2.06	110.035
1	687	2.07	137.046
1	690	2.08	126.078
1	691	2.08	413.124
1	693	2.09	139.098
1	695	2.09	228.097
1	696	2.1	221.092
1	698	2.1	293.07
1	699	2.11	276.181
1	704	2.13	173.128
1	707	2.13	260.15
1	709	2.14	229.155
1	710	2.14	198.087
1	714	2.15	271.075
1	715	2.15	218.139
1	717	2.15	166.086
1	724	2.16	359.103
1	726	2.16	362.086
1	728	2.16	219.098
1	730	2.16	127.062
1	731	2.17	247.093
1	733	2.17	332.207
1	734	2.17	477.341
1	738	2.17	476.337
1	740	2.19	233.113
1	741	2.19	76.0764
1	743	2.2	144.102
1	749	2.23	172.06
1	752	2.23	217.064
1	757	2.26	187.037
1	758	2.27	154.072
1	759	2.27	140.017
1	761	2.29	157.061
1	762	2.3	330.191
1	767	2.34	322.107
1	769	2.34	194.048
1	772	2.35	153.041
1	776	2.35	175.071
1	786	2.37	118.086
1	788	2.37	152.071
1	789	2.37	318.191
1	807	2.38	162.076
1	811	2.38	112.051
1	816	2.39	262.165
1	819	2.39	132.102
1	834	2.41	177.087
1	846	2.42	100.113
1	849	2.42	85.0289
1	851	2.42	204.123
1	852	2.42	209.092
1	857	2.42	269.088
1	861	2.43	145.05
1	876	2.45	86.097
1	877	2.45	186.113
1	879	2.45	499.057
1	880	2.45	202.119
1	881	2.45	529.149
1	894	2.47	286.128
1	895	2.47	328.103
1	898	2.47	346.183
1	902	2.48	218.114
1	905	2.49	104.053
1	907	2.5	133.032
1	909	2.5	261.145
1	910	2.5	151.062
1	911	2.5	318.166
1	915	2.51	270.118
1	917	2.52	235.081
1	921	2.53	275.074
1	922	2.53	157.097
1	923	2.55	138.055
1	926	2.56	304.175
1	930	2.57	248.149
1	938	2.59	140.038
1	941	2.6	206.101
1	944	2.61	148.097
1	950	2.62	188.071
1	959	2.64	104.071
1	965	2.65	437.149
1	966	2.65	133.061
1	967	2.65	204.087
1	968	2.65	307.065
1	969	2.66	244.094
1	972	2.66	188.128
1	975	2.68	275.16
1	978	2.68	217.155
1	979	2.69	204.134
1	987	2.71	467.177
1	988	2.72	302.16
1	991	2.73	290.16
1	992	2.73	162.05
1	993	2.73	147.047
1	994	2.73	164.074
1	995	2.73	160.097
1	1001	2.74	72.0814
1	1002	2.75	166.072
1	1005	2.77	366.133
1	1007	2.77	212.999
1	1009	2.78	122.027
1	1013	2.78	84.0814
1	1015	2.79	152.057
1	1021	2.8	170.092
1	1022	2.8	457.112
1	1024	2.81	176.128
1	1025	2.82	300.108
1	1028	2.82	163.054
1	1029	2.82	240.108
1	1031	2.83	529.4
1	1037	2.84	288.144
1	1044	2.85	116.071
1	1046	2.85	70.0658
1	1051	2.87	261.101
1	1059	2.89	247.129
1	1061	2.89	786.164
1	1067	2.91	284.099
1	1068	2.91	306.081
1	1075	2.93	123.044
1	1076	2.93	165.055
1	1079	2.94	136.076
1	1088	2.96	166.053
1	1091	2.99	276.144
1	1092	2.99	259.092
1	1094	3	103.039
1	1096	3.01	162.112
1	1100	3.01	102.092
1	1104	3.03	262.128
1	1109	3.05	90.0919
1	1111	3.05	310.113
1	1118	3.06	305.084
1	1119	3.06	146.118
1	1121	3.06	160.133
1	1126	3.07	350.101
1	1127	3.09	122.081
1	1129	3.09	175.108
1	1136	3.12	282.12
1	1139	3.13	322.107
1	1141	3.14	322.187
1	1143	3.14	277.097
1	1150	3.16	126.022
1	1157	3.17	117.066
1	1160	3.19	203.139
1	1162	3.19	120.066
1	1163	3.19	74.0607
1	1165	3.2	385.129
1	1166	3.2	219.027
1	1167	3.2	194.102
1	1169	3.2	203.053
1	1172	3.2	383.116
1	1177	3.21	406.132
1	1184	3.24	188.103
1	1187	3.25	290.135
1	1191	3.26	810.133
1	1195	3.31	174.087
1	1200	3.33	148.112
1	1201	3.34	166.123
1	1202	3.34	281.199
1	1223	3.38	258.11
1	1228	3.39	90.0555
1	1252	3.41	134.081
1	1254	3.41	132.077
1	1259	3.41	114.067
1	1263	3.42	447.166
1	1268	3.44	129.066
1	1273	3.45	348.07
1	1274	3.45	83.061
1	1275	3.46	136.062
1	1285	3.5	101.071
1	1291	3.5	130.05
1	1302	3.51	308.091
1	1309	3.54	365.105
1	1318	3.57	148.06
1	1322	3.57	87.0446
1	1324	3.6	176.103
1	1341	3.67	216.063
1	1347	3.68	118.061
1	1355	3.7	184.073
1	1380	3.73	173.021
1	1422	3.82	115.039
1	1425	3.82	197.066
1	1428	3.83	133.05
1	1444	3.85	428.037
1	1448	3.86	365.105
1	1450	3.87	349.054
1	1496	3.97	142.026
1	1507	3.99	528.162
1	1509	3.99	527.158
1	1513	3.99	343.123
1	1517	4	543.132
1	1527	4.05	538.198
1	1533	4.09	405.009
1	1537	4.13	127.039
1	1538	4.13	186.016
1	1543	4.15	364.065
1	1549	4.16	508.003
1	1550	4.18	427.095
1	1554	4.21	278.064
1	1556	4.22	277.103
1	1563	4.25	744.083
1	1580	4.37	126.103
1	1584	4.38	613.159
1	1594	4.46	260.197
1	1603	4.49	104.107
1	1605	4.5	131.118
1	1606	4.51	205.155
1	1607	4.51	606.084
1	1613	4.55	265.112
1	1620	4.69	405.01
1	1625	4.7	581.042
1	1628	4.8	203.15
1	1638	4.94	160.108
1	1641	4.97	298.187
1	1643	4.98	189.16
1	1644	4.98	86.097
1	1647	5	322.077
1	1649	5.01	112.087
1	1650	5.01	95.0609
1	1656	5.13	115.087
1	1658	5.13	116.071
1	1659	5.13	133.097
1	1669	5.27	287.244
1	1675	5.29	137.071
1	1677	5.32	161.129
1	1688	5.67	147.113
1	1693	5.68	84.0814
1	1698	5.91	175.119

## Sheet: Fig.2b
Distribution of carbon numbers
See also Suppl Data 1
Polarity	Peak ID	No. carbons
-1	5	10
-1	20	5
-1	28	15
-1	31	22
-1	34	18
-1	37	17
-1	38	18
-1	41	16
-1	43	14
-1	47	22
-1	49	8
-1	50	17
-1	51	18
-1	53	20
-1	56	14
-1	59	18
-1	64	17
-1	65	17
-1	66	16
-1	68	18
-1	78	15
-1	92	14
-1	94	10
-1	106	12
-1	116	16
-1	118	11
-1	121	10
-1	124	43
-1	125	43
-1	129	41
-1	130	9
-1	141	5
-1	142	8
-1	144	26
-1	147	16
-1	149	6
-1	151	8
-1	152	7
-1	155	9
-1	156	3
-1	157	8
-1	167	7
-1	168	14
-1	177	2
-1	178	3
-1	179	12
-1	180	3
-1	186	6
-1	191	26
-1	192	5
-1	203	8
-1	209	6
-1	213	4
-1	215	7
-1	216	5
-1	218	14
-1	221	8
-1	232	7
-1	238	8
-1	240	2
-1	243	4
-1	246	10
-1	248	30
-1	253	9
-1	265	21
-1	266	26
-1	271	6
-1	275	13
-1	278	19
-1	279	26
-1	280	4
-1	285	16
-1	286	7
-1	288	12
-1	291	8
-1	292	11
-1	293	5
-1	300	16
-1	301	6
-1	305	9
-1	308	6
-1	309	9
-1	311	6
-1	316	10
-1	317	11
-1	322	9
-1	328	8
-1	329	16
-1	330	6
-1	331	9
-1	338	4
-1	339	5
-1	340	8
-1	341	4
-1	342	2
-1	344	5
-1	345	11
-1	352	16
-1	360	8
-1	361	16
-1	364	5
-1	365	6
-1	367	5
-1	368	10
-1	371	4
-1	373	5
-1	380	12
-1	383	12
-1	387	5
-1	389	5
-1	391	5
-1	392	12
-1	393	23
-1	394	10
-1	399	12
-1	402	16
-1	405	4
-1	409	5
-1	410	6
-1	413	8
-1	418	7
-1	421	17
-1	422	8
-1	429	16
-1	432	14
-1	435	15
-1	437	24
-1	440	18
-1	441	7
-1	443	5
-1	447	13
-1	448	5
-1	451	4
-1	452	9
-1	459	9
-1	466	5
-1	475	22
-1	476	7
-1	477	11
-1	482	8
-1	487	9
-1	490	12
-1	491	11
-1	492	11
-1	493	8
-1	495	9
-1	498	7
-1	502	7
-1	503	8
-1	512	8
-1	513	6
-1	517	13
-1	520	11
-1	525	6
-1	527	5
-1	528	7
-1	529	6
-1	531	3
-1	532	8
-1	533	5
-1	539	6
-1	540	3
-1	541	5
-1	542	5
-1	546	6
-1	549	7
-1	550	9
-1	551	6
-1	561	6
-1	565	9
-1	572	10
-1	579	7
-1	582	16
-1	586	14
-1	594	6
-1	595	11
-1	596	5
-1	598	9
-1	599	13
-1	602	5
-1	603	10
-1	604	15
-1	608	8
-1	609	7
-1	613	6
-1	615	5
-1	616	8
-1	619	7
-1	623	15
-1	627	11
-1	629	5
-1	630	7
-1	631	10
-1	632	22
-1	636	10
-1	639	8
-1	641	10
-1	642	8
-1	643	5
-1	645	5
-1	647	5
-1	648	5
-1	653	17
-1	654	10
-1	662	5
-1	663	3
-1	671	6
-1	672	13
-1	673	7
-1	675	9
-1	676	17
-1	677	5
-1	679	5
-1	680	6
-1	682	15
-1	686	11
-1	689	5
-1	695	10
-1	700	15
-1	702	15
-1	704	27
-1	705	17
-1	707	10
-1	710	13
-1	711	9
-1	715	8
-1	717	8
-1	718	5
-1	721	17
-1	723	6
-1	727	6
-1	730	7
-1	732	14
-1	741	6
-1	743	9
-1	744	12
-1	745	11
-1	753	12
-1	755	4
-1	759	7
-1	765	3
-1	777	11
-1	791	5
-1	792	2
-1	794	12
-1	798	6
-1	800	5
-1	802	8
-1	803	4
-1	808	14
-1	809	5
-1	816	7
-1	817	11
-1	821	20
-1	830	6
-1	831	6
-1	833	4
-1	834	2
-1	837	5
-1	840	17
-1	844	6
-1	846	12
-1	847	6
-1	850	8
-1	852	3
-1	861	10
-1	866	5
-1	868	5
-1	876	10
-1	878	12
-1	883	5
-1	891	5
-1	894	4
-1	896	5
-1	900	3
-1	909	18
-1	910	6
-1	918	10
-1	920	12
-1	935	4
-1	939	4
-1	946	2
-1	964	18
-1	972	12
-1	975	7
-1	980	15
-1	981	28
-1	983	6
-1	988	3
-1	990	9
-1	994	6
-1	995	10
-1	997	10
-1	1000	13
-1	1004	6
-1	1006	10
-1	1008	3
-1	1031	20
-1	1035	9
-1	1036	6
-1	1037	6
-1	1038	5
-1	1040	6
-1	1053	5
-1	1054	15
-1	1075	11
-1	1078	5
-1	1090	6
1	7	4
1	9	35
1	11	6
1	12	35
1	16	6
1	17	10
1	18	8
1	19	24
1	25	4
1	28	8
1	32	12
1	34	12
1	35	5
1	36	10
1	58	6
1	59	45
1	65	43
1	66	43
1	71	41
1	72	41
1	75	39
1	89	6
1	93	10
1	95	18
1	101	9
1	103	15
1	107	18
1	108	26
1	109	33
1	121	24
1	126	14
1	130	33
1	136	48
1	138	48
1	141	11
1	146	46
1	153	45
1	154	46
1	163	44
1	166	44
1	167	41
1	170	42
1	172	44
1	175	43
1	183	42
1	186	40
1	187	40
1	190	40
1	197	12
1	201	38
1	221	6
1	223	5
1	224	10
1	225	18
1	229	41
1	236	5
1	241	39
1	243	39
1	246	12
1	252	8
1	253	37
1	254	37
1	255	12
1	263	11
1	264	4
1	265	6
1	269	14
1	272	25
1	273	7
1	277	25
1	278	25
1	281	8
1	284	23
1	287	9
1	289	26
1	294	26
1	305	26
1	306	28
1	315	24
1	319	5
1	321	5
1	322	6
1	326	8
1	333	6
1	336	4
1	342	6
1	348	5
1	351	6
1	355	15
1	372	16
1	376	6
1	382	21
1	385	6
1	391	19
1	396	6
1	398	11
1	405	6
1	406	8
1	409	4
1	411	9
1	413	25
1	416	9
1	419	13
1	421	9
1	426	7
1	427	4
1	429	5
1	431	12
1	432	26
1	434	10
1	440	7
1	441	7
1	442	7
1	455	11
1	456	18
1	464	11
1	465	7
1	466	6
1	472	5
1	480	8
1	487	11
1	493	6
1	495	17
1	497	11
1	499	9
1	500	6
1	504	10
1	505	15
1	506	9
1	507	17
1	509	7
1	510	11
1	513	14
1	514	7
1	515	7
1	518	6
1	522	9
1	528	6
1	529	6
1	534	4
1	535	6
1	536	16
1	537	15
1	541	6
1	543	27
1	547	6
1	553	5
1	559	8
1	562	13
1	563	15
1	568	16
1	569	12
1	576	5
1	579	8
1	580	6
1	582	5
1	584	5
1	585	10
1	588	11
1	589	16
1	591	13
1	592	9
1	593	13
1	594	9
1	595	12
1	598	4
1	602	6
1	604	12
1	605	5
1	606	11
1	607	6
1	608	7
1	612	5
1	617	11
1	618	15
1	619	20
1	621	5
1	623	10
1	626	9
1	629	8
1	631	7
1	638	4
1	639	17
1	642	14
1	644	6
1	647	6
1	648	7
1	651	11
1	653	16
1	656	15
1	659	24
1	661	7
1	662	12
1	664	15
1	666	13
1	667	11
1	670	8
1	674	7
1	675	9
1	679	7
1	681	4
1	687	5
1	690	4
1	691	22
1	693	7
1	695	9
1	696	11
1	698	10
1	699	13
1	704	8
1	707	11
1	709	11
1	710	8
1	714	11
1	715	10
1	717	9
1	724	11
1	726	10
1	728	8
1	730	4
1	731	9
1	733	15
1	734	27
1	738	26
1	740	9
1	741	3
1	743	7
1	749	7
1	752	8
1	757	3
1	758	5
1	759	6
1	761	6
1	762	15
1	767	11
1	769	6
1	772	5
1	776	6
1	786	5
1	788	8
1	789	15
1	807	6
1	811	4
1	816	12
1	819	6
1	834	6
1	846	6
1	849	4
1	851	9
1	852	10
1	857	10
1	861	6
1	876	5
1	877	9
1	879	20
1	880	8
1	881	16
1	894	13
1	895	14
1	898	23
1	902	8
1	905	4
1	907	5
1	909	11
1	910	6
1	911	11
1	915	10
1	917	9
1	921	15
1	922	7
1	923	7
1	926	14
1	930	11
1	938	3
1	941	8
1	944	6
1	950	11
1	959	4
1	965	22
1	966	4
1	967	8
1	968	15
1	969	9
1	972	9
1	975	12
1	978	10
1	979	8
1	987	14
1	988	12
1	991	13
1	992	3
1	993	6
1	994	6
1	995	7
1	1001	4
1	1002	6
1	1005	7
1	1007	4
1	1009	3
1	1013	5
1	1015	5
1	1021	7
1	1022	17
1	1024	7
1	1025	13
1	1028	5
1	1029	8
1	1031	32
1	1037	12
1	1044	5
1	1046	4
1	1051	9
1	1059	10
1	1061	27
1	1067	10
1	1068	17
1	1075	7
1	1076	9
1	1079	8
1	1088	5
1	1091	12
1	1092	10
1	1094	4
1	1096	7
1	1100	5
1	1104	11
1	1109	4
1	1111	11
1	1118	16
1	1119	7
1	1121	8
1	1126	12
1	1127	4
1	1129	7
1	1136	11
1	1139	11
1	1141	15
1	1143	9
1	1150	2
1	1157	4
1	1160	9
1	1162	4
1	1163	3
1	1165	14
1	1166	11
1	1167	6
1	1169	12
1	1172	21
1	1177	14
1	1184	6
1	1187	11
1	1191	23
1	1195	6
1	1200	10
1	1201	10
1	1202	19
1	1223	8
1	1228	3
1	1252	5
1	1254	4
1	1259	4
1	1263	23
1	1268	5
1	1273	10
1	1274	4
1	1275	5
1	1285	4
1	1291	5
1	1302	10
1	1309	21
1	1318	5
1	1322	4
1	1324	6
1	1341	5
1	1347	3
1	1355	5
1	1380	3
1	1422	5
1	1425	6
1	1428	5
1	1444	10
1	1448	21
1	1450	10
1	1496	2
1	1507	30
1	1509	27
1	1513	12
1	1517	23
1	1527	18
1	1533	9
1	1537	6
1	1538	3
1	1543	10
1	1549	10
1	1550	13
1	1554	10
1	1556	10
1	1563	21
1	1580	6
1	1584	20
1	1594	12
1	1603	5
1	1605	6
1	1606	9
1	1607	16
1	1613	12
1	1620	9
1	1625	15
1	1628	8
1	1638	4
1	1641	13
1	1643	9
1	1644	5
1	1647	11
1	1649	5
1	1650	5
1	1656	5
1	1658	5
1	1659	5
1	1669	14
1	1675	7
1	1677	7
1	1688	6
1	1693	5
1	1698	6

## Sheet: Fig.2c
13C enrichment distributions
Each group is sorted by median of 13C values
Donor	5									8						16						20
Group	12C 2h			13C 2h			13C 24h			12C 24h			13C 24h			12C 24h			13C 24h			12C 24h			13C 24h
	0	0	1	0	0	0	0	0	0	0	0	0	0	0	0	0	0	0	0	0.230769	0	0	0	0	0	0	0
	0.0118566	0.0135555	0.0135349	0	0.8	0	0	0	0	0	0	0	0	0	0	0	0	0	0	0	0	0	0	0	0	0	0
	0.492626	0.493044	0.503347	0	0	0	0	1	0	0	0	0	0	0	0	0	0	0	0	0	0	0	0	0	0	0	0
	0	0	0	0	0	0	0	0	0	0	0.928571	0	0	0	0	0	0	0.357143	0.357143	0	0	0	0	0	0	0	0
	0	0	0	0	0	0	0	0	0	0.00641546	0.00588417	0.00576074	0	0	0	0	0	0	0	0	0.5	0	0	0	0	0	0
	0	0	0	0	0	0	0	0.125	0	0.0142288	0.0134258	0.00689863	0	0	0	0	0	0	0	0	0	0	0.650129	0	0	0	0
	0.761952	0.6	0	0	0	0.6	0	0	0	0	0	0	0	0	0	0	1	0.715879	0.0284657	0	0	0	0	0	0	0	0
	0	0.666667	0.666667	0	0	0	0	0	0	0	0	0	0	0	0	0	0	0	0	0	0	0	0	0	0	0	0
	0.0166003	0	0	0	0	0.0318189	0.3125	0	0	0.3	0	0	0	0	0	0.75	0	0	0	0	0	0.00835516	0.00558296	0	0	0.636364	0
	0	0	0	0	0	0	0	0	0	0	0	0	0	0	0	0	0	0	0	0	0	0	0	0	0	0	0.25
	0	0	0	0.583333	0	0	0	0	0	0	0	0.636364	0	0	0.272727	0	0	0	0	0	0	0	0	0	0.00640666	0	0
	0	0	0	0	0	0	0	0	0	0.6875	0.6875	0	0	0	0.6875	0	0	0	0.0110248	0	0	0	0	0	0	0	0
	0.0478927	0	0	0	0.583333	0	0	0	0	0.4375	0	0	0	0	0	0	0	0	0	0	0	0.0301166	0.0032904	0.00466724	0	0	0
	0	0	0	0	0	0	0	0	0.506732	0.359138	0.866667	0.866667	0	0.866667	0	0	0.00651107	0	0	0	0.00862555	0	0	0	0.126461	0	0
	0	0	0	0.333333	0	0	0.533333	0	0	1	0	0	0	0	0	0	0	0	0	0	0	1	0	0	1	0	0
	0	0	0	0	0	0	0	0	0.6	0	0	0	0	0	0	0.00254528	0	0	0	0	0.0115302	0	0	0	0.111111	0	0
	0	0	0	0	0	0	0	0	0	0	0	0	0	0	0	0	0	0	0	0	0	0	0	0	0	0	0
	0.00535475	0.00277458	0.00321105	0	0.24	0	0	1	0	0	0	0	0	0	0	0.077236	0.954545	0	0.272727	0	0	0	0	0	0	0	0.4
	0	0	0	0	1	0	0	0	0	0	0	0	0	0	0	0	0	0.655237	0.161106	0	0	0	0	0	0	0	0
	0	0	0	0	0.0299903	0	0	0	0	0	0	0	0	0	0	0	0	0	0	0	0	0	0	0.0666667	0	0.4	0
	0.0136678	0.010661	0.00726413	0	0.4	0	0	0	0	0	0	0	0	0	0	0	0	0	0	0	0	0	0	0	0	0	0
	0.0233801	0	0	0	0	0	0	0	0	0.666667	0	0	0	0	0	0	0	0	0	0	0	0	0	0	0.583333	0	0
	0	0	0	0	0	0	0	0	0	0	0	0	0	0	0	0	0	0.571429	0	0	0	0.0114352	0.00662046	0	0.409447	0	0
	0.928571	0	0.928571	0	0	0.928571	0	0	0.25	0	0	0	0	0.75	0	0	0	0	0	0	0	0	0	0	0.110147	0	0
	0	0	0	0	0	0	0	0	0	0	0	0	0	0	0	0	0	0	0	0	0	0	0	0	0	0	0
	0	0	0	0	0	0	0	0	0.833333	0	0	0	0	0	0	0	0	0	0	0	0	0	0	0	0	0	0
	0	0	0	0	0	0	0	0	0	0	0	0	0	0	0	0	0	0	0	0	0	0	0	0	0	0	0
	0	0.00402425	0	0.00428399	0	0	0.0418778	0	0	0	0	0	0	0	0	0	0	0	0	0	0	0	0	0	0	0	0
	0	0	0	0	0	0	0	0	0	0	0	0	0	0	0	0	0	0	0	0	0	0.333333	1	0	0	0	0
	0	0	0	0	0	0	0	0	0	0	0	0	0	0	0	0.00867071	0	0	0	0	0	0	0.2	0	0	0	0.2
	0	0	0	0	0	0.0517221	0	0	0	0	0	0.105263	0	0	0	0	0	0	0.75	0	0	0	0.166667	0	0	0	0
	0	0	0.00251838	0	0	0	0	0.428571	0	0	0	0.04	0	0	0	0.0111242	0	0	0.425587	0	0	0	0	0	0	0.473684	0
	0.00985044	0	0.0273162	0	0.0077616	0	0	0	0	0	0	0	0	0	0	0	0	0	0	0	0	0	0	0	0	0.32	0
	0	0	0	0.0349719	0	0	0	0	0	0	0	0	0	0	0	0	0	0	0.0700941	0	0	0	0	0	0	0	0
	0	0	0	0	0	0	0	0	0.1875	0	0	0	0	0	0	0	0	0.833333	0	0	0	0	0	0	0	0	0
	0.00128049	0.00259978	0.00135056	0	0	0	0	0	0	0	0	0.0625	0	0	0	0	0	0	0	0	0	0	0	0	0	0	0
	0.0232399	0.0459112	0.0434055	0	0	0.102473	0	0	0	0	0	0	0	0	0.222222	0	0	0	0	0	0	0	0	0	0	0	0
	0	0	0	0	0	0	0.8	0	0	0.2	0	0.333333	0	0	0	0	0	0	0	0	0	0	0	0	0	0	0
	0	0	0	0	0	0.0490104	0	0	0	0	0	0.1875	0	0.636068	0	0.939394	0	0.939394	0.939394	0	0	0	0.00609435	0	0	0	0.0522294
	0.00171476	0	0	0.00478772	0	0	0	0	0	0	0	0	0	0.0720363	0	0	0	0	0	0	0	0	0	0	0	0	0
	0	0	0	0	0	0	0	0.266667	0	0	0	0	0	0	0.75	0.516652	0	0.181818	0.787879	0	0	0	0	0	0	0	0
	0	0	0	0	0	0.0297107	0	0	0	0	0	0	0	0	0	0	0	0	0.416667	0	0	0	0	0.833333	0	0.833333	0
	0.00116513	0.00626858	0.00807106	0	0	0	0	0	0	1	0	0	0	0	0	0	0	0	0	0	0	0	0	0	0	0	0
	0	0	0.00219976	0	0.00191871	0	0	0	0	0	0	0	0	0	0	0	0	0	0	0	0.0659313	0	0	0	0	0	0
	0.00259427	0.0019515	0	0	0	0	0	0	0.140845	0	0	0	0	0	0	0	0	1	0	0	0	0	0.15	0	0	0	0
	0	0	0	0	0	0	0.00548123	0	0	0	0	0	0	0	0	0.166667	1	1	0	1	0	0	0	0.857143	0	0	0
	0	0	0	0	0	0.341431	0	0	0	0	0	0	0	0	0	0	0	0	0.157895	0	0	0	0	0	0	0	0
	0	0	0.0067955	0.046701	0	0	0	0	0	0	0	0	0	0.266667	0	0.96	0	0	0.08	0	0	0	0	0	0	0.285714	0
	0.00148085	0	0.00194839	0	0.00270833	0	0	0	0	0	0	0.333333	0	0	0.533333	0	0	0	0	0.111111	0	0	0	0	0	0	0
	0	0	0	0	0	0.0165567	0	0	0	0	0	0.230769	0	0	0	0	0	0	0	0	0	0	0	0	0	0	0
	0.00424641	0.00245472	0.00257188	0	0	0.00201719	0.000896114	0	0	0	0.200263	0	0	0	0	0	0	0	0.777778	0	0	0	0	0	0	0	0
	0	0	0	0	0	0	0	0	0	0	0	0	0	0	0	0	0	0	0	0	0	0	0	0	0	0	0
	0	0	0	0	0	0	0	0	0	0	0	0.6	0	0	0.333333	0	0	0	0	0	0	0	0	0	0	0	0
	0	0	0	0	0	0	0	0	0	0	0	0	0	0	0	0	0	0	0	0.125	0	0	0.384615	0	0	0.384615	0
	0	0	0	0	0	0	0	0.00139463	0	0	0	0	0	1	0	0.592593	0	0	0	0	0	0	0	0	0	0	0
	0	0	0	0	0	0	0	0	0	0.427344	0.5	0	0	0.5	0	0	0	0	0	0	0	0	0	0	0.133333	0	0
	0.00173118	0	0	0	0	0	0	0	0	0.0126026	0	0	0	0.207908	0	0	0	0	0	0	0	0	0.153846	0	0.461538	0	0
	0	0	0.00112878	0	0	0	0	0	0	0.00194546	0	0.0352229	0	0	0	0	0	0	0	0	0	0	0	0	0	0	0
	0.00105179	0.00113553	0	0	0	0	0	0	0.170503	0.178383	0.029489	0	0.00111873	0	0	0	0	0	0	0	0	0	0	0	0	0	0
	0	0	0	0	0	0	0.00144499	0	0	0.112343	0	0	0	0	0	0	0	0	0	0.25	0	0	0	0	0	0	0
	0	0	0	0	0	0	0	0	0	0	0	0	0	0	0	0	0	0	0	0	0	0.00367944	0	0.0140233	0	0	0
	0	0	0	0.0165401	0	0	0.0083476	0	0	0	0	0	0	0.00189193	0	0.15	0.7	0	0	0	0	0.00529186	0	0	0.00230687	0	0
	0.00758744	0	0	0.0223552	0	0	0	0	0.0116105	0	0	0	0	0	0	0.251953	0.324227	0	0	0	0	0	0.000700868	0	0	0	0.00117695
	0	0	0	0	0	0	0	0.00089695	0	0	0	0	0	0	0	0	0	0	0	0.0666667	0	0	0	0.000541493	0.00236802	0	0
	0	0	0	0	0	0	0	0	0.000465347	0	0.00134245	0	0	0	0	0	0	0	0	0	0	0	0.0150896	0	0	0	0
	0.00963128	0.00278579	0	0	0	0.00772601	0	0	0	0	0	0	0	0	0	0	0	0	0	0	0	0.00742332	0	0	0	0	0
	0	0.00116905	0	0	0.00660717	0	0	0.0023899	0	0	0	0	0	0	0	0	0	0.272727	0	0	0	0	0	0	0	0	0
	0	0	0	0	0	0	0	0	0	0	0	0	0	0	0.5	0	0	0	0	0	0	0	0	0	0	0	0
	0	0	0	0	0	0	0	0	0	0	0	0	0	0	0	0	0	0	0	0	0	0	0.00134984	0.00178449	0.00416546	0	0
	0	0	0	0	0	0	0	0.000696936	0	0	0	0.00342119	0	0	0	0	0	0	0	0	0	0	0	0	0.00224922	0	0
	0	0.00760857	0.0078645	0	0	0	0	0	0	0	0	0	0	0	0	0	0	0	0	0	0.866667	0	0	0	0	0	0
	0	0	0	0	0	0	0	0	0	0.107331	0.0749574	0	0	0	0	0	0	0.846154	0	0	0.230769	0	0	0	0.0389909	0	0
	0	0	0	0	0	0	0	0	0.00650936	0	0	0	0	0.00152965	0	0	0.857143	0	0	0	0	0	0	0	0	0	0
	0.0128445	0.0114119	0.0115512	0	0.0312201	0	0.00341887	0	0	0	0	0.00630995	0.00483264	0	0	0	0.5	0	0	0	0	0	0	0	0	0	0
	0.0532481	0.082135	0.0459812	0	0	0.0211514	0	0	0	0	0	0	0	0	0	0	0	0	0	0	0	0	0	0	0	0	0
	0	0	0.0700882	0	0	0	0	0	0.0234982	0	0	0	0	0	0	0	0	0	0	0	0	0	0	0	0	0	0
	0	0	0.0133062	0	0	0.00487633	0	0	0.00498078	0	0	0	0	0	0.000783378	0	0.642857	0	0	0	0	0	0	0	0	0	0
	0	0	0	0	0	0.00859958	0	0	0.000979226	0	0	0	0	0	0	0	0	0	0	0.592841	0	0	0	0	0	0	0.0149337
	0.0101613	0.0097525	0.0109965	0	0	0.192341	0.0026968	0	0	0.0114864	0	0	0.0084067	0	0	0	0	0	0	0	0	0	0	0	0	0	0
	0.0334317	0	0	0	0	0	0	0	0	0	0	0	0	0	0	0	0	0	0	0	0	0	0	0	0	0	0
	0.523853	0.619331	0.707176	0	0	0	0	0.00731016	0	0	0	0	0	0	0	0	0	0	0	0	0.8	0	0	0	0	0	0
	0	0	0	0	0	0	0	0	0	0.00298345	0	0	0	0.00858326	0	0	0	0	0	0	0	0	0	0	0.0166122	0	0
	0	0	0	0	0	0	0	0	0	0	0	0	0	0	0	0	0	0	0.0723834	0	0	0	0	0	0	0	0.00218435
	0	0	0	0	0	0	0	0.029781	0	0.0307913	0	0	0	0	0	0	0	0	0	0	0	0	0.000227513	0	0	0	0
	0	0	0	0	0	0	0	0	0	0	0	0	0	0	0	0	0.00038775	0.000349952	0	0.791237	0	0.000621586	0	0.00209569	0	0	0.0005178
	0.0088355	0	0	0	0	0.00704153	0.00970935	0	0	0	0	0	0	0	0	0	0	0	0	0	0	0	0	0	0.00586327	0	0
	0	0	0	0	0	0	0.00972434	0	0	0.0627864	0.0174022	0	0	0	0.000532005	0	0	0	0	0	0	0.00132154	0.00245172	0	0	0	0
	0	0	0	0	0	0	0	0	0	0.0045756	0	0.00615931	0	0.00601415	0	0	0	0	0	0	0	0.000765498	0.0050101	0	0	0.153846	0
	0.0606903	0	0	0	0	0	0	0.00681546	0	0.0109024	0	0	0.00804431	0	0	0	0	0	0	0	0	0	0	0	0	0	0
	0	0	0	0.0024403	0	0	0	0	0.0161844	0.00334263	0.00356106	0.00509454	0	0.00431401	0	0	0	0.00681321	0.0035384	0	0	0.00667963	0	0.00593007	0	0.00599901	0
	0	0.00413987	0	0	0	0	0	0	0	0	0	0	0	0	0	0.00462908	0	0	0.00230747	0	0	0	0	0	0	0	0
	0	0	0	0	0	0.00531626	0	0	0	0	0	0.0238021	0	0	0	0	0	0	0.0160319	0	0	0	0	0	0	0	0
	0.00465961	0.00259876	0	0	0	0	0	0.000336223	0	0	0	0.00413616	0	0	0	0.00109185	0	0	0	0	0.00176447	0	0	0	0	0	0
	0	0.00169643	0.00138374	0.00183724	0	0	0	0	0	0	0	0	0.0539777	0	0	0	0	0	0	0	0	0	0	0	0.0548531	0	0
	0	0	0	0	0	0	0	0	0.0360363	0.00848932	0.000965936	0	0.000790646	0	0	0	0.385826	1	0	0	0.105272	0.00239902	0	0	0	0	0
	0	0	0	0	0	0	0	0.0246974	0	0	0	0	0	0	0.00346646	0	0	0	0	0	0	0.184618	0	0.169565	0	0	0.16922
	0	0	0.011008	0	0	0	0	0.0386931	0	0	0	0	0	0	0	0.0308348	0	0	0	0	0	0	0	0	0	0	0
	0	0.00371294	0.00250985	0	0.0070931	0	0.000877601	0	0	0	0	0	0.000637032	0	0	0	0	0	0	0	0.00159145	0	0	0	0	0	0
	0	0.00334652	0	0	0	0	0	0	0	0	0	0	0	0.167017	0	0	0	0	0	0	0	0	0	0	0	0	0
	0.00862259	0.00420264	0	0	0.134651	0	0	0	0	0	0	0	0	0	0	0.0516862	0.0287719	0	0.0519551	0	0	0	0.00279943	0.000804907	0	0.00181256	0
	0	0	0	0	0	0.00636415	0	0	0	0	0	0	0	0	0	0	0	0	0	0	0	0	0	0	0.00481176	0	0
	0	0	0	0	0	0.00103397	0	0	0.00266	0.00184559	0.00736647	0.0103495	0	0	0	0	0	0.0139018	0	0	0	0.00718807	0.00203776	0.000554172	0.00405783	0	0
	0	0.00184499	0	0	0	0	0	0.00972877	0	0	0	0.414769	0	0	0.577894	0	0.0190229	0.00582847	0.0116887	0	0	0	0	0.00109558	0	0	0
	0.00399945	0.00225115	0.0223727	0	0	0.00621316	0	0	0	0	0	0	0	0.00803809	0	0	0	0	0	0	0	0.0015788	0.000869832	0.00174627	0	0	0.00125844
	0.00554724	0	0.084597	0	0	0	0	0	0	0	0	0	0	0	0	0	0	0	0	0	0	0	0.00948009	0	0	0	0
	0.00442737	0	0	0.00735845	0	0	0.00880742	0	0	0	0	0	0	0	0.0102951	0	0	0	0	0	0	0	0	0	0	0	0
	0.00449788	0.00662536	0	0.00372496	0	0	0	0.00604117	0	0	0	0	0	0	0	0	0	0	0	0	0.0019954	0	0	0	0	0.030768	0
	0	0	0	0	0	0	0	0	0.0270651	0	0	0	0	0	0.0136587	0	0	0	0.0473388	0	0	0.00307763	0	0	0	0.101925	0
	0	0	0	0	0	0	0	0	0	0.0123431	0	0	0	0	0	0	1	0.504846	0	0.574285	0	0.00116958	0.00110696	0	0.00128991	0	0
	0	0	0	0	0.062388	0	0	0	0	0	0	0	0	0	0.00332396	0	0	0.00101101	0	0	0	0	0	0	0	0	0
	0.002771	0	0.00213891	0	0.00103978	0	0	0	0	0	0	0	0	0	0	0	0	0	0	0.000677636	0	0	0.0967259	0.182697	0	0.191351	0
	0	0	0	0	0	0	0	0.00307451	0	0	0	0	0	0	0	0	0	0	0	0	0	0	0.00165713	0	0	0	0.00262399
	0	0	0.00596047	0	0	0	0	0	0	0	0	0	0	0	0	0	0	0	0	0	0	0	0	0	0	0	0
	0	0	0	0	0	0.0336494	0	0	0	0.00552342	0.00348264	0.000810409	0.00336461	0	0	0	0	0	0	0	0	0	0	0	0	0	0
	0	0	0	0	0	0	0	0	0.6	0	0	0	0	0	0.00376415	0	0	0	0	0	0	0	0	0	0	0	0
	0	0.000441905	0.00053013	0	0	0	0	0	0	0	0	0	0	0.0851792	0	0	0.00114758	0	0	0	0	0.00418252	0	0	0	0	0
	9.4996e-05	0.000254441	0	0	0.000600745	0.000153556	0	0	0	0.000844661	0	0.000800479	0	0	0	0	0	0.0108443	0	0	0	0.014489	0.0106784	0.00860611	0	0	0.00572868
	0	0	0.000669318	0.000483362	0.000263785	0	0	0	0	0	0	0	0	0	0	0	0	0	0	0	0	0	0	0	0	0.00427992	0
	0.000351454	0	0	0	0.000459886	0.006703	0	0	0	0.0133869	0.0188707	0.0366278	0	0	0	0	0	0	0	0	0	0	0	0.333333	0	0	0
	0	0.001636	0.00224209	0.00046095	0.00034787	0.00156301	0	0	0	0	0	0	0.0475199	0	0	0	0	0	0	0	0	0	0	0	0	0.000764394	0
	0.00460637	0.000605373	0.000680676	0	0.000790956	0.000526793	0	0	0	0	0	0	0	0	0	0	0	0	0.00383892	0	0	0	0	0.0161458	0	0	0
	0	0	0	0.00306129	0.000605693	0	0	0	0	0	0	0	0	0.00102601	0	0	0.2152	0	0.25	0	0	0	0	0	0	0	0
	0	0	0.000578524	0.000127353	0.0059357	0.000755454	0	0.0218833	0	0.0313365	0	0	0	0.494036	0	0	0.0298166	0	0	0	0.00351607	0	0	0	0	0	0
	0.00165809	0.00314618	0	0.00109621	0	0.000842387	0	0.00260079	0	0	0	0	0	0	0	0	0	0	0	0	0	0.066072	0	0	0	0.00286753	0
	0	0	0	0.000865946	0.0089176	0	0.00140461	0	0	0.0353744	0.0193126	0.0239045	0.0140765	0	0	0	0.00910909	0	0.00587725	0	0	0	0	0.103406	0.010307	0	0
	0.00447228	0.00116067	0	0.0013386	0	0.000927626	0	0.00180953	0	0.0037985	0.00152988	0.000807272	0	0	0	0	0	0	0	0.0101681	0	0	0.0259377	0	0	0	0
	0	0.00264303	0	0	0.00394683	0.000955842	0	0	0	0	0	0	0	0	0	0	0	0	0	0	0	0	0	0	0	0	0
	0.00214672	0.0198959	0	0.00100627	0	0.00121475	0	0	0	0	0	0	0	0	0.0017366	0	0	0	0	0	0	0	0.00152587	0	0	0	0.00218238
	0.00160985	0	0	0.00247699	0	0.0011355	0.00037556	0.000215495	0	0	0.000429181	0	0.000162841	0.00017212	0.000160853	0.0350543	0	0	0	0	0.005605	0	0	0	0	0	0
	0.00347145	0.00196941	0.00164933	0.00345844	0.00114496	0.00102808	0	0.000741389	0.000229179	0.000817263	0.00182801	0.000698557	0.000670898	0	0.000260276	0	0	0	0	0	0	0	0	0.00450916	0	0	0.00534576
	0.00323763	0.000455362	0.00360218	0.00133454	0.00351034	0.000852036	0	0.00126993	0.000548264	0.833408	0.000610107	0.00115143	0.000264587	0.852903	0	0	0	0	0	0	0	0	0	0	0.00748029	0	0
	0.000975504	0	0.00486104	0	0.00224286	0.00141381	0.000608742	0	0.00816571	0	0	0	0.000785602	0.000241998	0.000766665	0.0814596	0.272396	0	0	0	0.0292933	0	0	0	0	0	0
	0	0.00223858	0.000932833	0.00142108	0.0091183	0	0.00399609	0	0.00070681	0.0118385	0.00844214	0.00816344	0	0.000852937	0.00681853	0	0	0	0	0	0	0	0	0	0.00636182	0	0
	0.000970728	0.00343649	0.00225652	0.00366815	0.00142958	0.00143465	0.000186665	0.000733822	0.00133589	0.00309742	0.00604708	0.0023653	0.00303447	0.000912822	0	0	0.00586125	0	0	0	0	0	0	0	0.0253647	0	0
	0.00451584	0.0039269	0.00242927	0.00148214	0	0.00273306	0.000759288	0.000717238	0.00594138	0.00195632	0	0.00255897	0.00309888	0	0.000932629	0.00101627	0	0.0250873	0	0	0	0	0	0.108177	0.0686143	0	0
	0	0.000631103	0	0.00169253	0.00171704	0	0	0.000943421	0.00206059	0.00626099	0.00436921	0.00184376	0	0.00505564	0.000949276	0	0	0	0	0	0	0.00120204	0	0	0.00139809	0	0
	0.00132005	0	0.00479345	0.00171035	0	0.00253943	0	0.000958233	0.00154312	0.00211179	0	0.00367434	0.000984357	0.00642901	0	0	0	0	0	0	0	0	0	0	0	0	0
	0.00215698	0	0.00386297	0.00171949	0.00328543	0	0.000966675	0.00141427	0	0.000926262	0.00174912	0.000596384	0.000737112	0.00109502	0.00187302	0.0142096	0.00145878	0.0623103	0	0	0	0.107656	0	0	0	0	0
	0.0103879	0.00611142	0.00810863	0.00133788	0.0260849	0.00174772	0.00068254	0.00105685	0.00269744	0.00129091	0.00147646	0.000497823	0.000539471	0.00174897	0.00114844	0	0	0.000326164	0	0	0.00549446	0	0.0745828	0	0	0	0
	0.00246483	0.00223928	0	0.00296572	0	0.00185009	0.00132048	0.0310906	0.00100057	0.00793567	0.00985976	0.00725644	0.00826352	0	0.00139519	0	0	0	0	0	0.00850056	0	0	0	0	0	0
	0.001658	0	0	0	0.00205395	0.0162279	0.00132611	0.00402732	0.000956417	0.00519732	0.00528609	0.00524287	0	0.00407279	0.00149417	0.0735718	0	0	0	0	0	0	0	0	0	0	0
	0	0.0059149	0.00130984	0	0.00206829	0.00339344	0.000971458	0.0019747	0.00158656	0.000899415	0.00105709	0	0.00389908	0.00151473	0.00171946	0	0	0	0.00305056	0	0	0	0	0	0	0	0
	0.00431434	0.00563303	0.00450899	0	0.00211822	0.00569577	0.00160906	0.00451662	0.00042753	0.00471189	0	0	0.00269525	0.00191613	0	0	0	0	0	0	0	0.000915213	0.00288569	0.0578228	0	0	0.136915
	0	0	0	0	0.00830215	0.00215048	0	0.00173174	0.00342518	0.000768874	0	0	0.0270523	0	0.00210817	0	0	0.122372	0	0	0	0	0	0	0	0	0
	0	0	0.000272376	0.00221187	0.000444989	0.00871138	0.00352965	0.001781	0	0.0826839	0.00234788	0	0	0.00214021	0.00873699	0.00233239	0	0	0	0	0	0	0	0	0.0114211	0	0
	0.00427866	0.0008214	0	0.00237672	0	0.00365945	0.0020676	0.0217602	0	0.00262775	0.00897713	0.00670634	0.00214355	0.002231	0.00043945	0	0.0336835	0	0	0	0	0	0	0	0	0	0
	0.00856326	0.00162655	0	0.00238953	0.00223691	0.00343072	0.000852921	0.00257577	0.00437346	0.0101124	0.00179354	0	0.00214595	0	0.00226608	0.00177896	0.00494999	0	0	0.00313861	0	0.00261327	0.246017	0	0	0.0602698	0
	0.00318414	0.00524299	0.000735299	0.00250477	0.000431226	0.00431851	0.00263138	0.00503766	0.00118814	0.00298379	0.00194048	0.000902193	0.0021515	0.00260823	0.00184624	0	0	0	0	0	0	0	0	0	0.00381185	0	0
	0.00315703	0.00406368	0.0041837	0.00367194	0.00262383	0.00248084	0.00273054	0	0.00274986	0.0011509	0.000570997	0.00138617	0.0023957	0	0.00221388	0.00182277	0	0	0.0731067	0	0	0	0	0	0	0	0
	0.00213667	0.00153337	0	0.00106302	0.0114676	0.00284077	0.00303639	0.00207711	0.00633268	0.00530841	0.00629363	0.00129604	0.00221924	0.00383522	0.000572739	0.00229426	0	0	0.000640715	0.000710452	0.000889942	0.0315822	0	0.0750911	0.0047994	0	0
	0.0215808	0.00188962	0.00124017	0.015357	0.00285893	0.00162183	0.00534789	0	0.00310809	0.00663993	0.00271399	0.0031433	0.00179304	0.00574274	0.00222214	0	0	0.0021257	0.00151963	0	0.000946624	0	0	0	0	0	0
	0	0.0422062	0	0	0.139611	0.00307984	0.00441022	0.00236444	0.00311559	0.0033383	0.00273711	0	0.00518463	0.00236152	0	0.0115445	0.000877733	0.00110469	0.00108465	0.00103996	0.00285303	0	0	0	0.00444407	0	0
	0.00467249	0.00341382	0.00294676	0	0.00336921	0.00308056	0.00332547	0.00130723	0.0124787	0.00950066	0.00639046	0	0.00244922	0.00640859	0.0023092	0.00132528	0.00556728	0.00253748	0.00113489	0.00284795	0.000376177	0	0	0	0	0	0
	0	0	0.0630977	0.00329758	0	0.0185101	0.00332864	0.00242694	0.00371892	0.00577046	0	0.00375812	0	0.00247526	0.00254477	0.00513117	0.00213632	0.00206269	0.00920581	0.000516863	0.00124991	0	0	0	0	0	0
	0	0.00665056	0	0.00608242	0	0.00336537	0.00558161	0.00373456	0.0032888	0.00505347	0.00343471	0.000504738	0.0039644	0.00176977	0.00294283	0	0.0198297	0.11186	0.0484165	0.00128212	0	0	0	0	0	0.0139538	0
	0.00567652	0.00828673	0.00373808	0.00341517	0.00232758	0.00622035	0.00415839	0.00383888	0.00162777	0.00535842	0.00309861	0.0016196	0.00346873	0.00975944	0.00244446	0.00568672	0	0.00374355	0.0100515	0	0.0012872	0	0	0	0	0	0
	0.00727975	0.00619421	0.00412987	0.00253582	0.00343631	0.0074882	0.00294841	0.00447748	0.00389612	0.00367165	0.00284113	0.00617316	0.00236271	0.005315	0.00356009	0.00361776	0.00498837	0	0	0.00215424	0.00131537	0	0	0	0.0475126	0	0
	0.00129062	0.00440002	0.0103899	0	0.00345128	0.0167434	0.00978372	0.00213452	0.00394833	0.000623387	0.00350574	0.00533504	0.000788718	0.00358182	0.00443939	0.00513338	0	0.0225326	0	0.00329728	0.00132007	0	0.0424878	0	0	0	0
	0.0067541	0.00568656	0.00303295	0.00303481	0.00889747	0.00349146	0.00616358	0.00149343	0.00427105	0.00505072	0.004115	0.016987	0.00379194	0.00249354	0.00520935	0	0.017205	0	0.00134308	0.0471626	0	0.0102819	0	0	0.00234922	0	0
	0.00651002	0.00997923	0.0100095	0.00936508	0.0035157	0.00261351	0.00447901	0.00393389	0.00769026	0.00981857	0.00539966	0.00310783	0.00388391	0	0.0282974	0.00739301	0.00396039	0	0.00301655	0.00158375	0	0	0	0	0	0	0
	0.00055835	0	0.00287754	0.000656896	0.00351832	0.00742558	0.0048786	0	0.00482337	0	0	0	0.00432511	0.00389651	0	0.00150257	0.000841757	0.00132869	0.00389901	0.000547086	0.00159075	0	0	0	0	0	0
	0.00402121	0.00163693	0	0.00175388	0.00588073	0.00361492	0.00821263	0.00114443	0.00510618	0.00440158	0.00355928	0.00265832	0	0.00390106	0.00722981	0.00274773	0.00214531	0	0.00483747	0.00162408	0	0.0087868	0	0.147139	0.0211682	0	0
	0.00194624	0.00714395	0.00502286	0	0.00416027	0.00367851	0.00336443	0.00679519	0.00517516	0.00476944	0.00278574	0.00369759	0.00494837	0.0016511	0.00394178	0	0	0.00507427	0.00172129	0.00370951	0.000998783	0	0	0	0	0	0
	0.00551378	0.00706928	0.00432076	0.00675565	0.00242994	0.00369678	0.00519174	0.00430537	0.00777685	0.0044996	0.000853962	0	0.0039931	0.00763645	0.00274381	0	0.00199184	0	0	0.0249488	0.00177178	0	0	0	0	0	0
	0.00702287	0.00924963	0.00541559	0.00583915	0.000793513	0.0037295	0.00624171	0.00525256	0.00551689	0.00303216	0.00418046	0	0.00258083	0.00399468	0.00661115	0.00304698	0.00519044	0	0.00197096	0	0.0139571	0	0	0	0	0	0
	0.00462374	0.00324017	0.00164173	0.00225631	0.00667043	0.00378529	0.00557827	0.00384161	0.0112246	0.00589095	0.00377571	0.00212341	0.0058658	0.00399868	0.00140301	0.0168628	0.00192996	0	0.00817214	0	0.00215422	0	0.2906	0.1	0	0.2	0
	0.00578618	0.00235186	0.00382097	0.00762642	0.00384786	0.00047409	0	0.0210158	0.00564628	0.00607385	0.00444589	0.00580627	0.0047885	0.00335705	0.00416187	0	0	0	0.0124129	0.00154435	0.00222572	0	0.00284404	0	0	0	0
	0.00545727	0.00683281	0.00294373	0.00186362	0.00415354	0.0038634	0.00568179	0.00891692	0.00580115	0.0478214	0.0111049	0.00795377	0.0042046	0.0108813	0	0	0.00211811	0	0.00422144	0	0.00225392	0.000954172	0	0	0	0	0
	0.00330312	0.00142568	0	0.014268	0	0.00387315	0.00583422	0.00617122	0.00559482	0.00224477	0.00193834	0.00203123	0.00737503	0.00314841	0.00435887	0.00140004	0	0	0.00227892	0.00146922	0.00272474	0	0	0	0	0	0.0246689
	0.00562835	0.00147923	0	0.00432807	0.0010426	0.00393735	0.0053448	0.00592292	0.00733272	0.00298144	0.000248641	0.000474984	0.00441302	0.011986	0	0.00238813	0	0.00357408	0.00233988	0.00235825	0.00534885	0.00831173	0	0	0.00297807	0	0
	0.0168832	0.00981994	0.00420597	0.0303109	0.00239796	0.00398129	0.00880255	0.0060002	0.00407695	0.00345732	0.00522713	0.00287329	0.00442806	0	0.00496342	0.00494827	0.00429812	0.00188597	0.00239498	0.000435854	0.00428415	0	0	0	0	0	0
	0.00588197	0.00533856	0.00428705	0.00406945	0.00303493	0.00658953	0.00523822	0.00857995	0.00600364	0.00981649	0.00741978	0.00697434	0.00470695	0.0163773	0.000878457	0	0	0	0.0052924	0	0.00239737	0	0.000663412	0	0.000666971	0.00135078	0
	0.00267679	0.00379001	0.00579224	0.00410847	0.0076474	0.00384444	0.00600529	0.000922615	0.0204658	0.0104289	0.00682655	0.00836168	0.00349721	0.00474573	0.00737488	0	0.00108911	0	0	0.00250339	0.00693363	0.0417041	0.000750325	0	0.000793194	0.00692558	0
	0.00689815	0.0130981	0.00633558	0.0150669	0.00411195	0.00189347	0.00600689	0.00473494	0.00633261	0.00462447	0.0098663	0.0115107	0.00472421	0.00554686	0.00498791	0.00347528	0.00262103	0	0.00689733	0.00277977	0	0.00848545	0.00491941	0	0.00515556	0.000828441	0
	0.0714286	0	0	0.00810377	0.00426927	0.0042604	0.00787068	0.00601437	0.00170212	0.00901733	0.00804502	0.00844891	0.00565168	0	0.004996	0.00392209	0.0021069	0.000574788	0.00694241	0.002077	0.00282129	0.00800168	0.00237472	0	0.00757387	0	0.000855651
	0.00542294	0.00455171	0.00253696	0.0065296	0.00115118	0.00436737	0.00608024	0.00192546	0.00608252	0.00581926	0.00167356	0.00400896	0.00503577	0.00914808	0.00451671	0.00509831	0	0	0.00299576	0	0.00472097	0.0029179	0	0.00180169	0.00182676	0	0.000932429
	0.0214464	0.0042588	0.002364	0.00118107	0.0211696	0.00437894	0.00570546	0.00624432	0.00688282	0.00789074	0.00727412	0.00744213	0.0259291	0.00492054	0.00506862	0	0.0111053	0.0451467	0.152454	0	0.00301103	0.000717	0.00176909	0	0.00107897	0	0.00113187
	0.00447651	0.00524105	0.00849242	0.00439168	0.00375739	0.00602637	0.00638791	0.00713037	0.0050804	0.00500331	0.000937137	0	0.00509307	0.00244487	0.00520628	0.00763337	0	0.00730867	0.00304959	0.000765515	0.00747692	0.012647	0.00229466	0	0.00108985	0.0029366	0
	0.00645135	0.00261618	0.00362364	0.00441562	0.00628136	0.00178014	0.00639617	0.00458798	0.00764095	0.00429265	0.00414325	0.00571328	0.00521319	0.00377351	0.0160969	0.00437897	0.00232064	0.00220576	0.00711466	0.00140662	0.00317559	0.000430069	0	0	0.00132766	0.00122143	0.00105116
	0.00448208	0	0.00372517	0	0.00896511	0.00457419	0.0069052	0.00628135	0.00646647	0.0234242	0	0.00840187	0.00528238	0.00678199	0.0053485	0.0014523	0.0135745	0	0.0209722	0.00139986	0.00318659	0	0.000343211	0	0.000920882	0.0012405	0.00517154
	0.00120733	0.00510342	0.0012894	0.0047032	0.00146628	0.00461907	0.00709215	0.00651836	0.00425159	0.00778341	0.00767634	0.00684779	0.00546387	0.0078067	0.0049763	0.000373841	0	0	0.00479363	0.00357267	0.00227652	0.00336852	0.00128415	0.00104088	0.0056049	0.000768565	0.00125432
	0.00715066	0.00631561	0.00723597	0.00506592	0.00600913	0.00345904	0.00656296	0.00347529	0.0126862	0.00479092	0.00419669	0.00522625	0.00701453	0.00481491	0.00564906	0.00172171	0.0263525	0	0	0.00378404	0.00363651	0.00753127	0.00331791	0	0.00131093	0	0.00321425
	0.00620806	0.004485	0.00532183	0.00168251	0.017524	0.00510765	0.00393458	0.00660263	0.0117246	0.00237432	0.00819717	0.00754443	0.00565033	0	0.00967524	0.000890514	0	0	0.00370482	0.00637735	0.00174491	0.00168339	0.00265529	0.00112997	0.00113835	0.00137713	0.0032023
	0.00637435	0.00696666	0.00590008	0.00488975	0.00663907	0.00520284	0.00676397	0.00489205	0.00674171	0.0040671	0.00603469	0.00557354	0.0013782	0.00605889	0.00576568	0.00694729	0	0.0444799	0.00580738	0.000426323	0.00374944	0.00450658	0	0.00161333	0	0.00252483	0.00137844
	0.00454638	0.00471279	0.0054559	0.00215929	0.0097338	0.00522965	0.00674233	0.00641864	0.00698179	0.00595892	0.00586721	0.0058893	0.00583588	0.00578637	0.00572184	0	0.00563214	0.00151687	0.0155828	0	0.00376571	0.00847919	0.00242995	0	0.00589173	0	0.00156631
	0.00839569	0.00203098	0	0.00529523	0	0.00746753	0	0.00848741	0.00681865	0.00848309	0.00870111	0.00650105	0.00793529	0.00581594	0.00386643	0.00281405	0.00502176	0.00721996	0.00367533	0.00378329	0.00667263	0.0010944	0.0023313	0.00306487	0.00173811	0.000992304	0.00324344
	0.00389473	0.00406316	0.00901647	0.0102395	0.00533073	0.00499895	0.0090782	0.00473454	0.006854	0.00760487	0.0066648	0.00647613	0.0043058	0.0063872	0.00588119	0	0	0	0.00378771	0.144818	0	0	0.00803169	0.00304598	0.00471532	0.00178607	0
	0.00753745	0.00293685	0.00562721	0.00542634	0.00599386	0.00244198	0.0069101	0.00652242	0.00819057	0.00471632	0.00334079	0.00673665	0.00606425	0.00623407	0.00524002	0.00415809	0.00271646	0.00450239	0.00585126	0.00245517	0.00379171	0.00445895	0.00602395	0	0.00176088	0.00200317	0.00416835
	0.00797258	0.00746776	0.00827263	0.00544444	0.00444604	0.00656188	0.00692485	0.00695721	0.00694165	0	0	0.00588526	0.00614223	0	0.0113425	0.00192594	0.00404033	0.00288181	0.00320118	0.00473986	0.00392594	0.00575747	0.00296935	0.00311349	0.00161742	0.00477139	0.0020916
	0	0.00115569	0.00636594	0.00190783	0.00681774	0.00549554	0.00600936	0.00694823	0.0316889	0.00914452	0.00462738	0.00460787	0.00563973	0.00640879	0.00757083	0.00253628	0.00370846	0.00373459	0.00398916	0.00288992	0.00401891	0.00228135	0.00127706	0.00149114	0.00286284	0.0021379	0.00167131
	0	0	0	0.00551635	0.00445694	0.0131294	0.00772344	0.00718606	0.00675156	0.00783133	0.00658266	0.0040326	0.00578759	0.0064622	0.00650672	0.00314223	0	0	0.00416907	0	0.00524063	0.00673036	0.00673228	0	0.0039662	0.00220803	0.00148465
	0.00853755	0.00707615	0.00606349	0.00561784	0.00502194	0.00717162	0	0.00718637	0.0084981	0.00395947	0.00328173	0	0.0142015	0.00651802	0.00600785	0.00309622	0.00134514	0	0.00512399	0.00199548	0.00421391	0.00177616	0.00263864	0.00176848	0.00220903	0.00721811	0
	0.0385683	0.0528413	0.000602327	0.00276464	0.057597	0.00568164	0.00722622	0.00786612	0.00376872	0.00805324	0.00356203	0.00178741	0.00657071	0.0066492	0.00619494	0.00637061	0.00230902	0.00998457	0	0.00430975	0.00617483	0.00120636	0.00143368	0.000179819	0.000696943	0.00289588	0.00221097
	0.0108911	0.0386966	0.0140895	0.00372675	0.0112856	0.00589043	0.00704889	0.00725692	0.00820608	0.00741843	0.00903828	0.00576032	0.00620787	0.0348253	0.00666804	0.00604697	0.0121634	0.00720516	0.00439058	0.0151454	0.00207133	0.00430897	0	0.000968049	0.00387681	0.00229022	0
	0.00405341	0.00405188	0.00309741	0.00591712	0.00219703	0.0081425	0.00738856	0.00930857	0.00661829	0.00560564	0.00549051	0.00483687	0.00669333	0.00196149	0.00928343	0.00129563	0.00403408	0.00180597	0.00449388	0.00361052	0.00651679	0.00934561	0.00975272	0.00224489	0.00248552	0.00231221	0.000462434
	0.00787831	0.00604667	0.0044263	0.00595858	0.00547627	0.00793786	0.00807836	0.00584365	0.00748195	0.0074965	0.00650666	0.00670615	0.00770387	0.00581413	0.00687261	0.00173936	0.00151689	0	0.00469971	0.00234279	0.00479814	0	0	0.00204558	0.00114385	0.00407065	0.00235938
	0.00608196	0.00577283	0.00608843	0.00601308	0.00602221	0.00615642	0.00749206	0.00830266	0.00675449	0.00778317	0.00644312	0.0124222	0.0068151	0.015249	0.00691804	0	0.00352434	0	0.00482048	0.00269892	0.00648237	0.00775503	0	0	0.00283903	0	0.00246782
	0.00594845	0.00519847	0.00504515	0.00548217	0.00611319	0.00626479	0.00723009	0.00752009	0.0100796	0.0136604	0.00937354	0.00987268	0.00692171	0.00462054	0.00817502	0.00107714	0	0.000595358	0.00482502	0	0.00833002	0	0.00477513	0.00360216	0.00268827	0.00176831	0.00841614
	0.00734144	0.00120854	0.0032391	0.0095659	0.00357116	0.00613993	0.0076127	0.0241527	0.00387892	0.00604096	0.00300333	0.00238945	0.00707618	0.00889191	0.00504859	0.0072998	0.00787446	0.0056487	0.00790583	0.0049176	0.0038995	0.00427264	0.0041627	0.00334106	0.00593629	0.00275179	0.00241364
	0.0490579	0.00508145	0.025919	0.00276996	0.00625481	0.0135402	0.0134283	0.0050059	0.0076139	0.0107376	0.0110454	0.0120955	0.0144824	0.00400293	0.00712161	0.00451842	0.00316925	0.00271131	0.0100064	0.00505413	0.00444308	0.00172888	0	0	0.002822	0.00655459	0
	0.00541403	0.0060375	0.00585131	0.00612224	0.00635862	0.00669428	0.00785108	0.00686107	0.00772856	0.00689358	0.00692377	0.00690361	0.00693935	0.00712309	0.0071688	0.00511736	0.0135758	0.0036041	0.00533531	0.00422899	0.0059977	0.00670716	0.00393152	0.00635971	0.00613521	0.00127936	0.00291456
	0.0100402	0.00750206	0.00711865	0.00546276	0.00636529	0.00777121	0.00776409	0.00855718	0.00683412	0.00589517	0.00600811	0.00659549	0.00632156	0.00874091	0.00720701	0.00504491	0.00132273	0.000753247	0.0063845	0.00542501	0.00333966	0.00137109	0.00176804	0.00328591	0.0113853	0.00179322	0.00300018
	0.00642991	0.0111649	0.00625232	0.00691047	0.00599375	0.00639254	0.0129023	0.00483159	0.00776844	0.00801564	0.00800325	0.00692886	0.00724279	0.00701656	0.00722632	0.00461701	0.00160912	0.00152225	0.00556924	0.00333172	0.00585296	0.00140146	0.000838459	0.00352682	0.0209467	0.00311062	0.00163262
	0.00511489	0.00569044	0.00447613	0.00646918	0.00549711	0.00903216	0.00777162	0.00817956	0.00768326	0.00589977	0.00524002	0.00756316	0.00727716	0.00499224	0.0153717	0.00620767	0.000484884	0.00548098	0.00560034	0.00393964	0.00671566	0.00923277	0.00335296	0.00296433	0.0117555	0.00319191	0.00227276
	0.0111776	0.00913183	0.00725551	0.0160394	0	0.00647293	0.00754954	0.00778209	0.00822867	0.00863425	0.00405503	0.0024302	0.00729712	0.00962233	0.00664519	0.000827833	0.0060659	0.00135048	0.00685703	0	0.00560801	0.00173594	0.00308883	0.00309005	0	0.00324612	0.011056
	0.00419123	0.00458248	0.00443971	0.00562568	0.00650798	0.00691402	0.00877863	0.00802813	0.00739378	0.0214397	0.0401647	0.0204966	0.0073037	0.0279649	0.00511807	0	0	0	0.00490035	0.00562885	0.00646963	0.00351104	0.00393374	0.00514232	0.00251638	0.00357822	0.00326647
	0.00181564	0.00488564	0.00558174	0.00651198	0.00438555	0.00675314	0.00638633	0.00807512	0.0158847	0.00821352	0.00664345	0.00748937	0.00808841	0.0066818	0.007453	0.00144344	0.000979106	0.000883353	0.00564161	0.00202474	0.00916227	0.00664045	0.0266163	0.0047124	0.00187312	0.00327321	0.00366631
	0.00708026	0.0257856	0.034909	0.0101779	0.00633607	0.00653277	0.00904173	0.00754968	0.00822893	0.00687245	0.00462229	0.00809057	0.00777643	0.00451779	0.00757079	0	0	0	0.00564446	0.2	0	0.0060584	0	0.026804	0.0033879	0	0.0256397
	0.0038604	0.00736525	0.00512929	0.00462861	0.00653433	0.00669165	0.00765827	0.00894008	0.00826369	0.0107321	0.00407179	0	0.00887321	0.00441967	0.00757649	0.00839602	0.00160303	0	0.008065	0.000908917	0.00583883	0	0.0164905	0	0.00671038	0.00347166	0
	0.024753	0.0171117	0.0694282	0.0100618	0.0062998	0.00661061	0.00697611	0.0083368	0.0088297	0.00843938	0.00525567	0	0.0105804	0	0.00757977	0.00595725	0.00559947	0.00570537	0.00571067	0.00625866	0.00586899	0	0	0.00475734	0.00252441	0.005148	0.00348276
	0.00908491	0.00709033	0.0141957	0.0066302	0.0064566	0.00900575	0.00746098	0.00991052	0.00833964	0.00905021	0.00847925	0.00750314	0.00816308	0.00713336	0.00763906	0.00944744	0.00413372	0.00449367	0.00591876	0.00799312	0.00323384	0.00217298	0.00354983	0.00550163	0.0022012	0.00436677	0.00357718
	0	0.00617824	0.00583095	0.00671581	0.00669454	0.00632926	0.0127122	0.00804245	0.00841529	0.00251333	0.00412866	0.00155118	0.00766205	0.0171734	0.00358062	0.00188689	0.00632118	0.00562704	0.00609665	0.00833837	0.00464529	0.00696876	0.00684156	0.00265106	0.00381908	0.0047501	0.0018698
	0.00686108	0.00615625	0.00733811	0.00553499	0.0077629	0.00672285	0.00841657	0.00772362	0.011232	0.00712336	0.00822045	0.00739648	0.00752841	0.00771086	0.00772826	0	0.0252695	0	0.0065214	0.00690504	0	0.0147806	0.00549168	0	0.00388084	0.00595387	0.00252394
	0.00751365	0.00677516	0.00438779	0.00676146	0.00294278	0.00677093	0.0084461	0.00779914	0.00876189	0.0042677	0.00461437	0.00635805	0.00856381	0.00554093	0.00772309	0.006813	0.0082405	0	0.0094136	0.00654939	0.00302973	0.00535502	0.00375492	0.00340445	0.00493298	0.00408883	0.00291854
	0.00687125	0.0063921	0.0071178	0.00603104	0.00681422	0.00727357	0.00867636	0.00901039	0.00875468	0.00792532	0.00780243	0.00777252	0.00780964	0.00752444	0.00780779	0.0138117	0.00758663	0.00570847	0.00656925	0.0066424	0.0111982	0.00505477	0.00502073	0.00354024	0.00412413	0.00491351	0.00411177
	0.00886526	0.00762644	0.00322567	0.00685548	0.00404186	0.0139233	0.00878461	0.00770347	0.00973899	0.00312759	0	0.00428035	0.0125947	0.00785296	0.00436717	0.00661889	0.00546866	0.00636413	0.00666576	0.00577668	0.00703059	0.00438045	0.00398684	0	0.00425114	0.00518378	0
	0.00860138	0.00469947	0.00923837	0.00687309	0.0102639	0.00551028	0.00876891	0.00897542	0.00885087	0.00844622	0	0.00272312	0.00787736	0.0117285	0	0.0218777	0	0.038587	0.00584953	0.00685508	0.00680771	0.00418176	0.00539476	0.00484995	0.0042719	0.00508327	0.00357497
	0.00689112	0.00707732	0.00708896	0.00695765	0.00698667	0.00684344	0.00880945	0.008862	0.00890154	0.00970615	0.00982788	0.00657035	0.00857437	0.00676979	0.00789851	0.00121742	0.00672598	0.00298828	0.00456226	0.00735177	0.00690654	0.0182892	0.00557091	0.00690294	0.00454228	0	0.0244697
	0.00233509	0.00321771	0.00381599	0.00378564	0.0124255	0.00698915	0.00891012	0.00863525	0.00895652	0.00815273	0.0089937	0.00768744	0.00672122	0.00802161	0.00796415	0.0100384	0	0.00223864	0.00695014	0.00538289	0.022449	0.00208056	0.00449269	0	0.00793639	0.0046291	0
	0.00823673	0.00433093	0.00665244	0.00632123	0.00717837	0.0138762	0.00864654	0.00891534	0.00902302	0.00486862	0.0212539	0.00530602	0.00797531	0.011576	0.00791676	0.00688605	0.00544812	0.022688	0.0069722	0.000669814	0.00777852	0.00553802	0	0	0.0124874	0.00464078	0
	0.00680438	0.0169216	0.0127488	0.00720488	0.00394672	0.00906117	0.0090155	0.0088034	0.00892954	0.00681061	0.00652353	0.00612161	0.00533262	0.00798881	0.00872324	0.00870849	0.00481189	0.00657708	0.00697546	0	0.00822071	0.00445853	0.00216323	0.00646989	0.00658428	0.00474904	0.0023641
	0.00723011	0.00751446	0.00839558	0.00720751	0.00759117	0.00707896	0.00893693	0.0089632	0.00883761	0.00839425	0.00707835	0.00823192	0.0075129	0.00799315	0.00800193	0	0.0134087	0	0.00806041	0.0041046	0.00715517	0.00181833	0.0023382	0	0.00386671	0.00484213	0.00649888
	0.00667528	0.00785779	0.0073174	0.00552958	0.00726832	0.00739546	0.0090177	0.00738525	0.00894953	0.00771103	0.00779127	0.00774466	0.00801075	0.00782645	0.00969047	0.00777467	0.00767451	0.00682181	0.00817983	0.00748563	0.00654898	0.0024176	0.0035273	0.00446704	0.00479441	0.0144527	0.00506305
	0.00473546	0	0	0.00731747	0.0261005	0.00653336	0.00896024	0.0105244	0.0061314	0.00854343	0.00835981	0.00786723	0.00802919	0.00769398	0.00900561	0.00819112	0.00819465	0.00777596	0.00838485	0.00752351	0.00672521	0.0491382	0.0289451	0.0293423	0.0228433	0.00416625	0.00525665
	0.00834822	0.0089208	0.0090597	0.006892	0.00733334	0.00931098	0.00944913	0.00896025	0.00878459	0.00585904	0.00636244	0.00478095	0.00771809	0.00803547	0.00809893	0	0.00686952	0	0.00900098	0.00760089	0.00705876	0	0	0	0.019091	0.00529066	0
	0.00712449	0.00837713	0.00730099	0.00843738	0.0073474	0.00701856	0.00905127	0.00901897	0.00899026	0.0103374	0.0080634	0.00772786	0.00803574	0.0078865	0.0119267	0.00704008	0	0.00511507	0.00962029	0.00431062	0.0077185	0.00803797	0	0	0.00704469	0.00300938	0.00530363
	0.00407496	0.00674125	0.0071624	0.00747332	0.00646741	0.0170423	0.00914993	0.00922164	0.00901846	0.00969186	0.00895369	0.00867177	0.00768395	0.00974585	0.00804674	0.0083236	0.00784622	0.00902951	0.0077645	0.00823972	0.00725026	0	0	0.00494397	0.00372855	0.00531919	0.0057823
	0.00498595	0.00551972	0.0222303	0.00752311	0.00818068	0.00256379	0.00920115	0.00913248	0.00962145	0.00125323	0.00419399	0.0109171	0.00944705	0.00806527	0.00380469	0	0.001682	0.00202793	0.00776561	0.0145616	0.00474327	0.00263098	0.00365497	0.00151047	0.00573975	0.00535586	0.00488991
	0.00146423	0.062469	0.00221639	0.0152439	0.0027483	0.00752558	0.00926091	0.00925292	0.00878014	0.00729546	0.0093794	0.00723656	0.00805214	0.00809827	0.0091925	0.00441357	0.0039553	0.00393205	0.0083742	0.00788841	0.0039092	0.00853919	0.00809925	0.00364582	0.00543841	0.00822127	0
	0.00793931	0.00839019	0.00768201	0.00739814	0.0075791	0.00798812	0.00931598	0.00926961	0.00917431	0.00889532	0.00760786	0.00825719	0.00777629	0.00815378	0.00825975	0.00801631	0.0103856	0.00833131	0.0182078	0.00515179	0.0079143	0.00568049	0.00894966	0.00164332	0.00387397	0.00670695	0.00551066
	0.00676442	0.00693325	0.00763202	0.00724168	0.00759313	0.00825314	0.00949983	0.00911509	0.00933128	0.00825108	0.00878409	0.0075335	0.00817932	0.0134937	0.0073865	0.00688097	0.00721678	0.00762334	0.00738123	0.00796947	0.0080911	0.00537877	0.0151565	0.00358434	0.00554988	0.0202423	0.00440547
	0.0109279	0.00668675	0.00846464	0.00908916	0.00759571	0.00684927	0.0094219	0.00913938	0.00951214	0.00882937	0.00841274	0.00903181	0.00923864	0.00806808	0.00826253	0.00916359	0.00837134	0.00757328	0.0104083	0.00757355	0.00799592	0.00659766	0.00674555	0.00280712	0.00632871	0.00398557	0.00573205
	0.00499276	0.00526467	0.00620524	0.00539843	0.00761223	0.00813641	0.00990376	0.00908089	0.0094278	0.00820669	0.00839143	0.00876043	0.00920443	0.00831989	0.0078621	0.00759393	0.00572101	0.0084043	0.0073511	0.00841047	0.00800704	0.00667383	0.00800187	0.00507368	0.00864904	0.00573659	0.00269286
	0.00731945	0.00703434	0.00729369	0.00780917	0.00763437	0.00752376	0.0101247	0.00927109	0.00944013	0.00965861	0.00826116	0.00839554	0.00833875	0.00837612	0.00794804	0.00512825	0.00515606	0.00390091	0.00807677	0.00713846	0.00832876	0.00598492	0.0108744	0.0118592	0.0021565	0.00578876	0.00710513
	0.0085551	0.0106319	0.00815833	0.00992006	0.00353106	0.00771134	0.00950475	0.0113194	0.00922	0.00821477	0.00885827	0.00538232	0.00708574	0.0130115	0.00846042	0	0.00800112	0.00648344	0.0139029	0.00809653	0.00346424	0.00509298	0.00613006	0.00737874	0.005851	0.00206504	0.00579438
	0.00906498	0.00784792	0.00748892	0.00772083	0.00654886	0.00824202	0.00945242	0.00972242	0.00952091	0.00667891	0.0097584	0.00926768	0.00766687	0.00933867	0.00853882	0.0072306	0.00672143	0.0158909	0.00816438	0.00722604	0.00878641	0.0115328	0.0029761	0.0258914	0.00590983	0.00601603	0.00459698
	0.00765899	0.00708711	0.00939383	0.00597	0.00772863	0.00934002	0.00953218	0.009394	0.0100549	0.00858316	0.00683829	0.00761568	0.00860664	0.00840149	0.00971074	0.00887349	0.00807388	0	0.00821442	0.00728254	0.0085146	0.00567876	0.00582587	0.00613901	0.00582419	0.00594113	0.00619241
	0.00596833	0.00701771	0.00295929	0.00950783	0.00759532	0.0077322	0.00987915	0.0095627	0.00886897	0.00859396	0.00896342	0.00902463	0.00851786	0.008659	0.00885161	0.0084951	0.00898915	0.00888895	0.0082929	0.0086468	0.00820095	0.00575407	0.00541473	0.00624048	0.00599344	0.0148203	0.00322887
	0.0079296	0.00748076	0.00478215	0.00778406	0.00839023	0.00727343	0.00957873	0.0124039	0.00938415	0.00853641	0.00846344	0.00822338	0.00819291	0.0168772	0.00866818	0.0174836	0.0112345	0.0139472	0.0083677	0.0106595	0.00687124	0.00714796	0.00752803	0.00512715	0.00550328	0.00633416	0.00602753
	0	0	0	0.00785623	0	0.00804194	0.0100176	0.00961947	0.00958782	0.00868836	0.00889046	0.00876002	0.00865126	0.00893731	0.00870245	0.00766286	0	0.0104324	0.00842028	0.0106785	0.00833558	0.00724421	0.00575079	0.00793148	0.0075149	0.00393809	0.00603247
	0.00795798	0.00882324	0.00801379	0.00718143	0.00835091	0.00785846	0.0100461	0.00248417	0.00967767	0.00572712	0.00787993	0.00770378	0.00415178	0.00871196	0.0120316	0.00841709	0.0105285	0.0247278	0.00845018	0.00848711	0.00283812	0	0	0	0.00603539	0.0144864	0.00232982
	0.00931816	0.0068328	0.00468826	0.00787753	0.0144798	0.00488534	0.00969232	0.0106519	0.00926405	0.00811603	0.00895573	0.00762305	0.00652544	0.00872513	0.00907915	0.00869579	0.00898697	0.00796382	0.00852035	0.00871485	0.00772223	0.00326296	0.00853327	0.00567523	0.00383316	0.00941826	0.0061233
	0.00759625	0.00797663	0.00794157	0.00791995	0.00791749	0.00774566	0.00969923	0.00949663	0.0106901	0.00897681	0.00897015	0.0089575	0.00898498	0.00878764	0.00859962	0.00757296	0.0068128	0.00847355	0.00498169	0.0124232	0.00867196	0.00706468	0.00513664	0.00651215	0.00828162	0.00659593	0.0049077
	0.00920693	0.00825052	0.00282175	0.00797173	0.00793051	0.00899474	0.00971758	0.00826601	0.00992468	0.0038846	0	0.00416149	0.00976256	0.00879743	0.00871442	0.00843954	0.0139017	0.0080762	0.00736896	0.00869604	0.00867464	0.00957041	0.00796242	0.00694498	0.00963213	0.0066964	0.00671548
	0.00461691	0.0090222	0.00590966	0.00806001	0.00563519	0.0100489	0.00978983	0.0201251	0.00568737	0.00769044	0.006062	0.00601053	0.00902714	0.00687064	0.00885761	0.0100376	0.00768962	0.00676632	0.0131729	0.00678269	0.00869453	0.00432328	0.00808652	0.00890165	0.00675846	0.0077012	0.00609574
	0.0100375	0.0083252	0.0102225	0.00806619	0.00865375	0.00724034	0.00982091	0.00981782	0.00990763	0.00914115	0.0091682	0.00927396	0.00912214	0.00899459	0.00897973	0.00704896	0.00890749	0.00377727	0.00871365	0.00589545	0.00897043	0.00923866	0.00784809	0.0207912	0.00676504	0.00532162	0.0124073
	0.0076047	0.00735461	0.00748574	0.0080703	0.00739252	0.0082588	0.00992948	0.00924975	0.00985569	0.00896348	0.00906661	0.00845248	0.00929559	0.00900354	0.00893784	0.0081471	0.00410335	0.00623594	0.0124851	0.00620768	0.00871841	0	0	0.00249883	0.00681281	0.00774012	0.00459617
	0.00740375	0.00772302	0.00766998	0.00810843	0.00739097	0.00850303	0.00976693	0.00986249	0.00997564	0.0364854	0.0294223	0.022343	0	0.0418488	0.00907448	0.00158499	0.00145939	0	0.0275315	0.00644998	0.0087292	0.00902407	0.00797086	0.00858952	0.00797058	0.00685119	0.0061899
	0.00895904	0.00770326	0.0112706	0.00861435	0.0079712	0.00813786	0.0095034	0.0098959	0.0102966	0.00935745	0.00891117	0.00925454	0.00903319	0.00921914	0.00910892	0.00942828	0.00781907	0.00730861	0.00854929	0.00878276	0.0090821	0.00730882	0.00546143	0.00346348	0.0207669	0.00694354	0.0061141
	0.00716132	0.00715796	0.00641316	0.00814557	0.0213086	0.00255682	0.00988312	0.00990494	0.0107064	0.00908346	0.00920654	0.00924508	0.00904158	0.00912038	0.00919801	0.00888014	0.00888824	0.00867468	0.0110324	0.00880791	0.00865196	0.00951823	0.00753452	0.00888458	0.00704625	0.00581861	0.00745659
	0.00874959	0.00840843	0.00838694	0.00816348	0.00826346	0.00814656	0.0100004	0.00998322	0.00998889	0.00957807	0.00954071	0.00983191	0.00933407	0.0091567	0.00882814	0.00887176	0.00858494	0.00815315	0.00881713	0.00859551	0.00935747	0.00721194	0.00717888	0.00729304	0.00707584	0.0074514	0.006877
	0	0.0181015	0	0.0118789	0.00258241	0.00818369	0.0130348	0.0100072	0.0072782	0	0	0.00265664	0.00918022	0	0.0200527	0.00806974	0.00858382	0.00689271	0.00883925	0.0079015	0.00886498	0	0	0	0	0.00801855	0.00708671
	0.0109381	0.00913843	0.0145603	0.00690496	0.00820745	0.0105503	0.0126208	0.00867665	0.0101187	0.00936312	0.00935042	0.0111321	0.00926692	0.0109189	0.00918037	0.00771264	0.0083218	0.00790202	0.00886369	0.00906413	0.006579	0.00742538	0.00877001	0.00666605	0.00519715	0.00859802	0.00708885
	0.00842723	0.00791145	0.00829299	0.00858844	0.00759616	0.00823012	0.0084745	0.010646	0.0101207	0.00925402	0.00909724	0.00967737	0.00928805	0.00980849	0.00917192	0	0	0	0.017182	0.00378272	0.00888549	0.00458483	0.00625518	0.00511877	0.0066689	0.00709503	0.013631
	0.00861286	0.00658729	0.00869975	0.00831177	0.00844316	0.00687408	0.010123	0.0099141	0.0105973	0.00972641	0.00993739	0.00930116	0.00828396	0.00947345	0.00929004	0.00884347	0.00890635	0.00885411	0.00899093	0.00893013	0.00884052	0.0079361	0.00737131	0.00682544	0.00642754	0.00720694	0.00765652
	0.00807284	0.0057897	0	0.0191337	0.00834833	0.00683584	0.0100871	0.0102342	0.0121577	0.00946292	0.00937739	0.00667728	0.00907076	0.00930583	0.00968143	0.00935588	0.00901281	0.00899819	0.00892043	0.00895158	0.00911597	0.0109451	0.0119647	0.00626095	0.00879176	0.00497623	0.00723865
	0.0077229	0.00717494	0.00797821	0.00757394	0.00836475	0.011317	0.0102481	0.00944403	0.0107911	0.00900079	0.0086865	0.00851798	0.00931038	0.00918353	0.00966549	0.00911591	0.00903994	0.00919914	0.00896983	0.00908322	0.00882083	0.00551147	0.00689327	0.00558995	0.00857693	0.00362855	0.00724536
	0.00350085	0.00415875	0.00445572	0.00909891	0.00286948	0.00837019	0.0100176	0.0103301	0.0120066	0.00865543	0.00852053	0.0085912	0.00947174	0.00933674	0.00898608	0.00892782	0.00910826	0.00918323	0.00901587	0.00889619	0.00920459	0.00635398	0	0	0.0285027	0.007016	0.0072634
	0.00868752	0.00818369	0.00852137	0.00838771	0.00791953	0.00903168	0.0118527	0.0103829	0.0102795	0.008142	0.00957697	0.0093012	0.00889965	0.00937509	0.00988255	0.00506554	0.00779391	0	0.00914729	0.0097036	0.00582179	0.0533035	0.0170608	0.0207534	0.0296273	0.00562614	0.00731893
	0.0079722	0.0102968	0.0067744	0.00840547	0.00682557	0.00987345	0.0103911	0.0105254	0.00957087	0.017298	0.00802574	0.0075548	0.0236932	0.00596927	0.00943433	0.00907162	0.00901216	0.00923205	0.00920249	0.00918255	0.00919851	0.00543877	0.00775406	0.00760788	0.0067283	0.00798843	0.00731895
	0.00884214	0.00721796	0.00766508	0.00867776	0.00755437	0.00845477	0.0104522	0.0102723	0.0106817	0.0199734	0.0110637	0.00618664	0.00944376	0.00151047	0.0134347	0.0102087	0.00656105	0.00974232	0.00921037	0.00761247	0.0106742	0.00753045	0.00854466	0.00677548	0.00757202	0.00732118	0.00537698
	0.00765589	0.00752021	0.00626099	0.00829009	0.00898149	0.00846329	0.010789	0.0103729	0.0104779	0.0116216	0.0130855	0.00830967	0.00973163	0.00950448	0.00849415	0.00936185	0.00882338	0.00883038	0.00871635	0.00922254	0.00956361	0.0173231	0.00755386	0.00925395	0.00795382	0.00691386	0.00733109
	0.00316096	0	0	0	0.00920589	0.0085317	0.0107075	0.010294	0.010547	0.00982912	0.0111953	0.00836695	0.00875614	0.0102826	0.00950723	0.00986461	0.00944146	0.00942126	0.00924534	0.00919734	0.00923233	0.00567421	0.00659731	0.00647383	0.00658351	0.0080982	0.00736873
	0.00891293	0.00842572	0.00894889	0.00842715	0.00902507	0.0085574	0.00954207	0.0121532	0.010549	0.00372899	0.00186013	0.00344334	0.00880746	0.00961346	0.0140252	0.00949012	0.00935604	0.00931372	0.00975335	0.00926854	0.00934315	0	0	0	0.0222026	0.00565848	0.00736986
	0.0212141	0.0205317	0.0220626	0.00764818	0.00862264	0.00963279	0.011055	0.0102956	0.0106695	0.00945419	0.00707136	0.00688411	0.00975182	0.00529834	0.0159775	0.0103486	0.0108092	0.0100068	0.00945754	0.00907806	0.0119631	0.00769136	0.00786195	0.00769764	0.00719751	0.00743598	0.00934981
	0.00762397	0.0122465	0.0110588	0.0100972	0.00872291	0.00800528	0.0108679	0.0106484	0.0107064	0.0111549	0.0117249	0.00976329	0.0101807	0.00977356	0.00971539	0.00819146	0.00930333	0.0078364	0.0103004	0.0095169	0.00868363	0.00665313	0.0072525	0.00561743	0.00756745	0.0074933	0.00508807
	0.00289934	0.00244777	0.00202328	0.0116415	0.00124614	0.00877634	0.0107104	0.0101929	0.0113988	0.00978466	0.00936645	0.00879798	0.0103082	0.00974569	0.00987211	0.00960688	0.00848796	0.00816035	0.00978721	0.00940527	0.00953273	0.00834773	0.00700541	0.00571721	0.00600639	0.00754319	0.0081084
	0.0174748	0.00767065	0.0111013	0.00885337	0.00925394	0.00777966	0.0131654	0.0107685	0.0104321	0.00990541	0.00987352	0.00986524	0.00991914	0.0097997	0.00990824	0.0141857	0.00951733	0.00948729	0.0102721	0.00957174	0.00905718	0.00848929	0.0072951	0.00690184	0.00754434	0.0066544	0.00758586
	0.00868809	0.00802522	0.00808015	0.0091514	0.00821711	0.00885448	0.0109732	0.0105595	0.0107928	0.00912248	0.00836668	0.00683715	0.00799317	0.0132721	0.00993749	0.0101039	0.00735459	0.00869818	0.00957862	0.00564845	0.0103955	0.00863693	0.00473867	0.0068234	0.00959353	0.00724212	0.00764847
	0.0101895	0.00802208	0.00888997	0.00886026	0.00920745	0.00707916	0.0114369	0.00967714	0.0109456	0.00978726	0.00979343	0.0100685	0.00999545	0.0100136	0.00989861	0.0101335	0.0077374	0.00986401	0.0125692	0.00960568	0.0089595	0.00840203	0.00739467	0.00702049	0.00755551	0.00848312	0.00774743
	0.00885569	0.00865027	0.00865989	0.00886332	0.00849404	0.00913923	0.0110394	0.0110914	0.0110348	0.00923377	0.00940186	0.010766	0.0072279	0.0100166	0.0102317	0.0108027	0.0119526	0.00665477	0.009617	0.0195503	0.00702987	0.00681682	0.00868898	0.00848937	0.0071938	0.00848093	0.00776414
	0.00849219	0.00826056	0.00907579	0.00800455	0.00979053	0.00894043	0.0100775	0.0110432	0.0117146	0.00987413	0.00992747	0.0108131	0.010043	0.00988729	0.0100331	0.00885725	0.0137758	0.00790411	0.00969456	0.0100386	0.00774989	0.00809619	0.00775071	0.00777912	0.00783719	0.00691952	0.00849363
	0.00789154	0.00753916	0.00778519	0.00641351	0.00987336	0.00894186	0.0171285	0.0110637	0.0085881	0.00773954	0.00541225	0.00825732	0.0100453	0.0191547	0.00470409	0.00941182	0.00946676	0.00939597	0.00976182	0.00953182	0.00970194	0.00939852	0.00684764	0.00695377	0.0077731	0.00788419	0.00789136
	0.0113444	0.0112761	0.010947	0.0171469	0.00898584	0.00822685	0.0110405	0.0110967	0.0111241	0.0098933	0.0100092	0.0103706	0.0100915	0.0107312	0.0100293	0.00886386	0.0098321	0.00877123	0.00970748	0.00953621	0.010021	0.00691728	0.00805172	0.00875674	0.00886714	0.00760342	0.00797974
	0.00937102	0.00923578	0.00868532	0.00894418	0.00918298	0.00899424	0.0143928	0.0112224	0.00778384	0.00987112	0.00998317	0.0102382	0.0103367	0.0101032	0.00984334	0.0082054	0.00785953	0.00630031	0.0116845	0.00835256	0.00971788	0.00819098	0.00803106	0.00603445	0.00897561	0.00780389	0.00800385
	0.00906881	0.00924835	0.00907791	0.00893359	0.00900694	0.00899859	0.0112952	0.0110821	0.0113369	0.00769559	0.00917673	0.00321536	0.0102099	0.0103254	0.00924192	0.00992361	0.00922468	0.00957855	0.00975387	0.00928326	0.00973667	0.0050032	0.00875018	0.00798256	0.00808341	0.00893002	0.00583027
	0.0152005	0.00914903	0.00945458	0.00928108	0.00846041	0.00901806	0.0113874	0.0109763	0.0113755	0.010299	0.0103093	0.0101969	0.00982263	0.0102493	0.0103451	0.00849299	0.00955037	0.00302678	0.0142403	0.00957097	0.00979793	0.00773056	0.00828791	0.00792459	0.00805142	0.00822037	0.00813449
	0.00921794	0.00889339	0.00923961	0.00903882	0.00917388	0.00901724	0.0114113	0.0124973	0.0114003	0.00399613	0.0112338	0	0	0.0103763	0.0265523	0.00782429	0.0077062	0.00886161	0.0128909	0.0091682	0.00981038	0.00781553	0.00839167	0.0087719	0.00894212	0.00819941	0.00788519
	0.00966516	0.00880666	0.00901393	0.009039	0.00849374	0.00915022	0.0299013	0.00368269	0.011422	0.0122682	0.0118887	0.00648632	0.0105095	0.00743054	0.0199605	0.00998868	0.00898381	0.00984724	0.01317	0.0099187	0.00970419	0.00818448	0.00708526	0.00737314	0.00827262	0.00792699	0.00820477
	0.00864712	0.00772654	0.00829387	0.00926113	0.00811342	0.00905175	0.0114447	0.0109225	0.0119801	0.0109476	0.0104486	0.0104871	0.0106744	0.0104609	0.0105976	0.00970913	0.0100897	0.00971685	0.00996156	0.00994864	0.0102254	0.0102759	0	0	0.0102246	0	0.0083949
	0.008793	0.0089146	0.0090063	0.00911099	0.00907304	0.00904386	0.0125592	0.0114509	0.0110655	0.0121576	0.0114282	0.0111318	0.0106756	0.00998239	0.0125282	0.00361268	0.00778587	0.000938075	0.0103243	0.00891365	0.00998588	0.00972788	0.00420558	0.00270625	0.00933172	0.00844419	0
	0.00885241	0.00923429	0.0089753	0.00908113	0.00928539	0.00856087	0.0114799	0.0114755	0.0113376	0.00624608	0.00988708	0.0134833	0.0173242	0.0106944	0.00893464	0.0110535	0.00463921	0.00477165	0.0100467	0.00662478	0.010685	0	0	0	0.00144711	0.0110923	0.00845875
	0.00938422	0.00949271	0.00961496	0.0090967	0.00914961	0.00899045	0.011496	0.00777988	0.0151954	0.0107594	0.00986927	0.0115912	0.0108006	0.0109757	0.00937034	0.0105215	0.00988918	0.0099009	0.00997299	0.0101934	0.0129571	0.00784431	0.00933044	0.00854756	0.00853513	0.00419714	0.00849283
	0.00788662	0.00934607	0.00807574	0.00911653	0.00850237	0.00979032	0.0115514	0.0116106	0.0113346	0.0110343	0.0101331	0.00896259	0.0108176	0.00988031	0.0111173	0.00990869	0.00922945	0.0086556	0.0113209	0.00998146	0.0103659	0.00858885	0.00869017	0.00908281	0.00821114	0.00872936	0.00853219
	0.00855379	0.00895419	0.00753676	0.0118406	0.00914452	0.00841591	0.0116055	0.021714	0.0116104	0.0110391	0.0102006	0.0104664	0.010464	0.0112759	0.0109835	0.0098124	0.00986646	0.00962856	0.0116227	0.00992887	0.01039	0.00926227	0.00799344	0.00823316	0.00876774	0.00853257	0.00817091
	0.00930921	0.00905086	0.00905403	0.00902334	0.00915358	0.00917441	0.0116334	0.0107734	0.01181	0.0110917	0.0110787	0.0110851	0.0110499	0.0110726	0.0110757	0.0102877	0.0106156	0.0101051	0.0104245	0.0107873	0.0102369	0.00761694	0.0141042	0.00924359	0.00853881	0.00764398	0.00891677
	0.00941885	0.00887828	0.00891059	0.00880619	0.00919813	0.00948227	0.0116936	0.0223112	0.00869989	0.0110719	0.0110985	0.0110557	0.0110951	0.0110051	0.011089	0.0105465	0.0102359	0.00591728	0.0104248	0.0103327	0.0143449	0.0104814	0.00714244	0.00702211	0.00830714	0.00890244	0.00864407
	0.00889335	0.0107652	0.00906854	0.00919993	0.00896317	0.00987291	0.0117458	0.0115736	0.0117142	0.0111368	0.011342	0.0113302	0.0112378	0.0111131	0.0110747	0.0110474	0.00943251	0.0101771	0.010083	0.010425	0.0113129	0.00446753	0	0	0.0131293	0.00353036	0.00866265
	0.00933503	0.00901446	0.00902721	0.00920896	0.0092018	0.00896343	0.0118851	0.0116987	0.0117507	0	0.00194798	0.0117653	0.0111153	0.00507955	0.0443904	0.00700793	0.0102294	0.00495285	0.0104475	0.010589	0.00679077	0.00860027	0.00895088	0.00861153	0.00881046	0.00872987	0.0087174
	0.0138779	0.0100384	0.00803288	0.0092306	0.00879691	0.0130652	0.00806859	0.0118171	0.0167007	0.00853855	0.0111107	0.00755367	0.0111801	0.0146088	0.00793704	0.0106088	0.010486	0.0107889	0.0108159	0.0104322	0.0104644	0.0121452	0.0321287	0.00462762	0.0158622	0.00853351	0.00881074
	0.0102559	0.00967227	0.00996897	0.00929056	0.00907907	0.0105188	0.0120605	0.0114273	0.012398	0.0109456	0.0111836	0.0110294	0.0113011	0.0113753	0.0111406	0.0125948	0.00813973	0.00906991	0.0109118	0.0104864	0.00906333	0.00893582	0.00892227	0.00886376	0.00881167	0.00880226	0.00896564
	0.0218607	0.0149093	0.0180815	0.00929222	0.00795907	0.00930809	0.0121984	0.0121354	0.0121485	0.0126061	0.0128355	0.011025	0.0131294	0.00970776	0.011311	0.010371	0.0112086	0.0106448	0.0105006	0.0115054	0.0104934	0.0102592	0.0110788	0.00714835	0.00942978	0.0088325	0.00740492
	0.00941229	0.00939508	0.0092658	0.00936698	0.00934073	0.00951629	0.0125425	0.0119941	0.0122939	0.011651	0.0119187	0.0109977	0.0113335	0.0114321	0.0112505	0.0097443	0.00979587	0.00971567	0.0141479	0.0104947	0.0105606	0.0122187	0.00976443	0.00667893	0.00883579	0.00923645	0.00771049
	0.0096777	0.00945281	0.00943623	0.00970272	0.00940484	0.00862339	0.00830142	0.0132182	0.0122945	0.00831965	0.00870386	0.00887519	0.0113457	0.0114827	0.0104776	0.00987935	0.0100262	0.0101142	0.0110279	0.0101348	0.0105718	0.00206756	0.00988234	0	0.00597447	0.012265	0.00884338
	0.00509705	0.00450916	0.000780496	0.00943284	0.00826556	0.0162364	0.0130532	0.0124077	0.012361	0.0113369	0.0114027	0.0112388	0.0113921	0.0113265	0.0113534	0.00983502	0.00713316	0.0101676	0.00886705	0.0105954	0.0145729	0.0114697	0.0573471	0	0	0.00912621	0.00886897
	0.00950215	0.00974721	0.00944207	0.0102078	0.00945501	0.00934009	0.0126166	0.0124425	0.0124267	0.0114805	0.0113936	0.0116702	0.0114266	0.0118429	0.0111369	0.00942348	0.00908617	0.00797855	0.0106744	0.00934693	0.0118293	0.00876731	0.0088387	0.00860814	0.00904512	0.00880204	0.00887288
	0.00803275	0.00823082	0.00853386	0.00843063	0.0101614	0.00949429	0.012598	0.012537	0.0126168	0.00806957	0.00888323	0.00775571	0.0114459	0.00900782	0.0136071	0.00784723	0.00745853	0.00588681	0.0139008	0.0100157	0.0106903	0.00875553	0.00847082	0.00896649	0.00956638	0.00822005	0.00892382
	0.00771188	0.0086848	0.00859727	0.00934131	0.0102897	0.00956002	0.0126754	0.0158243	0.00928329	0.011995	0.011497	0.0116965	0.0115087	0.0118461	0.0118435	0.0094188	0.00997503	0.00861589	0.0141699	0.00937535	0.0107318	0.00895118	0.00942621	0.00819835	0.00890374	0.00893272	0.00909837
	0.00938621	0.00973629	0.00961776	0.0095767	0.00945754	0.00957917	0.0119491	0.0131945	0.0128151	0.00889268	0.00907248	0.0101533	0.0118653	0.0113602	0.0140815	0.0094431	0.0102485	0.00957929	0.0114699	0.0102676	0.0107641	0.00899447	0.00882382	0.0103518	0.00930836	0.0089875	0.00880042
	0.0102842	0.00857503	0.00797365	0.00960147	0.00849843	0.0112689	0.0130453	0.0139899	0.00480688	0.0111463	0.0111226	0.0111794	0.0119522	0.0118798	0.0116811	0.0113047	0.0106582	0.0109339	0.0107864	0.0107215	0.0110463	0.00876344	0.00952073	0.00944193	0.00941603	0.00880731	0.00902782
	0.00982474	0.0106424	0.00990811	0.00960865	0.0087746	0.00968792	0.0141261	0.00859923	0.0132468	0.00933422	0.00927858	0.0140797	0.00922679	0.46904	0.0118889	0.00812002	0.00771951	0.00940003	0.0108155	0.0104483	0.0129994	0.0106753	0.0101319	0.0102586	0.0111661	0.00819161	0.00906818
	0.00789704	0.00801581	0.00927923	0.0103757	0.00829196	0.0096157	0.0164041	0.00923493	0.0136344	0.0120165	0.0117774	0.0121629	0.0118778	0.012102	0.0119259	0	0.0123283	0.0021133	0.0108256	0.00432845	0.0109582	0.00893588	0.0089625	0.00915269	0.0091706	0.00909209	0.00886093
	0.00991848	0.00993356	0.0100465	0.00978979	0.00948003	0.00965154	0.00521646	0.0143038	0.0136638	0.0107291	0.0126627	0.0167384	0.0101114	0.0275431	0.0119397	0.00529484	0.00250553	0	0.0157597	0.00583773	0.0108887	0.010273	0.00908722	0.00793152	0.0101805	0.00918513	0.00822616
	0.00963357	0.00955019	0.00954881	0.00968317	0.00945383	0.00996379	0.0129025	0.0138817	0.0141993	0.00759758	0.0103297	0.00801532	0.0120803	0.00750858	0.0124924	0.0038802	0.00649939	0.0193781	0.00840433	0.0109255	0.0226514	0.0121531	0.00933683	0.00804404	0.00964723	0.00920169	0.00885321
	0.00952393	0.00977247	0.00968449	0.00985303	0.00968985	0.00968553	0.0139527	0.0153647	0.0138381	0.0122853	0.0121922	0.0119872	0.0121434	0.0120578	0.0120948	0.0103522	0.00967603	0.0101903	0.0151252	0.0109544	0.0108319	0.223418	0	0.0662889	0.00921249	0.0425531	0
	0.00974358	0.00903315	0.00897253	0.0096928	0.00982877	0.00944933	0.0139841	0.0146017	0.0134859	0.0103636	0.0102634	0.0102121	0.0121115	0.0131042	0.0112701	0.011144	0.0111159	0.0111096	0.0111999	0.0110755	0.0111353	0.00918352	0.00898617	0.00909058	0.00922558	0.00914329	0.00926903
	0.0101513	0.00987323	0.00985878	0.00970552	0.00973787	0.0108484	0.0139903	0.013623	0.0167005	0.00629359	0.00564105	0.00272454	0.00755151	0.0121532	0.0121543	0.011107	0.0111203	0.0111287	0.0111473	0.0112176	0.0111925	0.00944781	0.00937399	0.0097011	0.00950563	0.00922606	0.00921077
	0.010072	0.00980967	0.0098565	0.00991202	0.00956586	0.00973928	0.0141752	0.0138648	0.016895	0.0116249	0.0128728	0.00965894	0.0122258	0.0115786	0.0124815	0.011251	0.011444	0.0117544	0.0112765	0.0111038	0.0111979	0.00939541	0.00929801	0.009153	0.00920771	0.00937709	0.0092262
	0.009809	0.00976974	0.00983636	0.0097219	0.00983504	0.00977716	0.0133325	0.0142272	0.0180775	0.010228	0.0094894	0.0115471	0.0102491	0.0122491	0.0171056	0.0136362	0.00940039	0.00834398	0.0131972	0.00993357	0.0112163	0.00931525	0.00918802	0.00920356	0.00917362	0.00923009	0.0092421
	0.00646485	0.00430162	0.00786718	0.00944564	0.00987559	0.0102346	0.0142687	0.0164694	0.0123853	0.00788364	0.00293911	0.00390763	0.00928676	0.0208942	0.0122996	0.0112525	0.0112735	0.0112096	0.011217	0.0112454	0.0113128	0.00858727	0.00847797	0.00840968	0.00954727	0.009263	0.00903541
	0.00988911	0.00931171	0.00942313	0.00980034	0.0102121	0.00990352	0.0144506	0.0153985	0.0130988	0.00784547	0.0171127	0.00803528	0.0101712	0.0127909	0.0123564	0.00576476	0.00483463	0.00766352	0.0112911	0.0242323	0.00507448	0.00935738	0.00936245	0.00935961	0.00946714	0.00922953	0.00927231
	0.00846746	0.00637052	0.00812209	0.00992071	0.00967423	0.0104366	0.0159391	0.0144635	0.0118876	0.0100393	0.00989542	0.00979587	0.0123635	0.0122664	0.0181744	0.00570395	0.0108585	0.00900987	0.011306	0.0112233	0.0215089	0.00747197	0.00848224	0.00879549	0.00928049	0.00888436	0.0152083
	0.0092494	0.0216898	0.0339656	0.00648976	0.0234613	0.00996665	0.0135694	0.0149608	0.0145402	0.00946412	0.0114063	0.0109965	0.0141342	0.0111597	0.0124453	0.00551233	0.0062337	0.00846034	0.011206	0.0113116	0.0120184	0.00955919	0.0102029	0.00964448	0.00953957	0.00920748	0.00928904
	0.0117802	0.00663736	0.0121252	0.00996673	0.0101278	0.00970104	0.014555	0.014623	0.0144853	0.012416	0.0122664	0.0121479	0.0124531	0.0123559	0.012462	0.0113582	0.0121432	0.0114819	0.0112481	0.0118942	0.0114801	0.00663399	0.00375919	0.00277085	0.0103476	0.00930417	0.00788483
	0.00995968	0.00994869	0.0100541	0.00959855	0.0100029	0.0102775	0.0150156	0.0423709	0.00793469	0.0135042	0.0139791	0.0105447	0.01232	0.0130366	0.0124567	0.0142245	0.00998384	0.00944363	0.0115474	0.00801917	0.0130499	0.0108227	0.0096616	0.00907801	0.00933477	0.00935307	0.00927485
	0.0139023	0.00789252	0.00744776	0.0100151	0.00758912	0.0100969	0.0150683	0.0175967	0.0111628	0.00879552	0.00907556	0.00744168	0.0118148	0.0124761	0.0146391	0.0120313	0.0115816	0.0107445	0.0116775	0.0116985	0.01165	0.00768454	0.00581469	0.00474456	0.00937145	0.0122359	0.00920342
	0.0108404	0.0116975	0.00758914	0.00738992	0.0100389	0.0127199	0.0154982	0.0137401	0.0150829	0.00940597	0.00949539	0.00922	0.0141372	0.010726	0.012616	0.011745	0.0105668	0.0104805	0.010145	0.0118665	0.0117328	0.00977236	0.00966733	0.00934986	0.00939032	0.00977875	0.00901913
	0.00995727	0.0100908	0.00998513	0.0100198	0.0100722	0.0100819	0.0235706	0.0139953	0.0151821	0.0147337	0.0085973	0.0516014	0.0126898	0	0.0281087	0.00724001	0.0071014	0.00737214	0.0164082	0.0118128	0.0117906	0.00656179	0.0102201	0.00838385	0.00940487	0.00355126	0.010302
	0.0172701	0.0250243	0.0133164	0.0101346	0.0116701	0.00594385	0.0156077	0	0.0152107	0	0	0	0.0102396	0.0129241	0.0304764	0.0118659	0.0118359	0.0117884	0.0119737	0.0117911	0.0118182	0.00225099	0.0133244	0.00539876	0	0.00942553	0.0136911
	0.0117304	0.0101193	0.010431	0.0107338	0.00793001	0.010138	0.0152725	0.0208346	0.0145989	0.00890535	0.0106645	0.00865548	0.0103935	0.0204311	0.0129936	0.00157253	0	0	0.0159906	0.00585386	0.0118263	0.00999919	0.00967331	0.00918702	0.00934077	0.00977918	0.00946682
	0.0130774	0.0126166	0.0185299	0.0152037	0.00892138	0.0102756	0.0153019	0.0195467	0.0138073	0.0140657	0.0135381	0.0133405	0.0153297	0.0127455	0.0130558	0.00947427	0.00826566	0.0088965	0.0120582	0.0118628	0.0114616	0.00936863	0.00787545	0.00798339	0.0105774	0.0078153	0.00949853
	0.00922588	0.00875644	0.00918036	0.00843482	0.0105195	0.0102791	0.0153261	0.0118713	0.0155999	0	0	0	0.0130701	0.043391	0	0.010819	0.0112342	0.012499	0.0118041	0.0128601	0.0118633	0.00930929	0.00910035	0.00878795	0.010138	0.00951086	0.00929258
	0.00961497	0.00874749	0.00926823	0.0114647	0.00908898	0.0102853	0.0108946	0.0644288	0.0154135	0	0.00676917	0.037599	0	0.0130868	0.0145101	0.0110078	0.0270582	0.0119537	0.0097878	0.0461696	0.0119263	0.00983474	0.0101822	0.00867278	0.00991022	0.00952291	0.00894424
	0.0102947	0.0101556	0.0102269	0.0106088	0.0101462	0.0102879	0.0156019	0.0326733	0.0154629	0.0101015	0.0106661	0.0108633	0.0131664	0.0165594	0.0126618	0.00890053	0.0102978	0.0107208	0.0108103	0.0120312	0.011947	0.00885168	0.0090067	0.00935708	0.00964624	0.00952714	0.00934555
	0.0101338	0.00984384	0.010084	0.010348	0.00957811	0.0103064	0.0157853	0.0141573	0.0181021	0.00998272	0.00705852	0.00640281	0.0157667	0.0107631	0.0132056	0.0103417	0.0103853	0.0102908	0.0125136	0.0116902	0.0119914	0.0123585	0.00995405	0.00993817	0.00875642	0.0109622	0.00953672
	0.0101345	0.0102434	0.0104658	0.0102992	0.0103102	0.0104834	0.0381016	0.0159314	0.00939067	0.0106491	0.0106499	0.010772	0.0132542	0.0125351	0.0139626	0.0102008	0.0107396	0.00995197	0.0164461	0.0121548	0.0114318	0.0103253	0.00976158	0.00966913	0.00904035	0.0111472	0.00964593
	0.0110035	0.0115365	0.0114599	0.0103825	0.0106669	0.0101429	0.0160846	0.0165721	0.0153178	0.00457992	0.00135345	0.00245605	0.0132747	0.0133515	0.00509136	0.0105428	0.0107433	0.0110648	0.0131435	0.0120834	0.0122076	0.00972195	0.00958414	0.00886319	0.00972449	0.0104217	0.00972436
	0.0108247	0.0101617	0.01053	0.010416	0.0101628	0.0105318	0.0140616	0.0187071	0.0161869	0.00973075	0.00970433	0.0099579	0.0134779	0.0124256	0.0220636	0.0140967	0.00929004	0.00689664	0.01127	0.013849	0.0122986	0.0161874	0.00944962	0.00724511	0.020798	0.00988389	0.00724894
	0.0102502	0.0104283	0.0103899	0.0104414	0.010257	0.0104613	0.0162117	0.0293743	0	0.00924038	0.00935623	0.00897589	0.0141005	0.0101782	0.013683	0.0123635	0.0123114	0.0122095	0.0124588	0.0120715	0.0123645	0.00902187	0.0105494	0.010138	0.0103177	0.00993022	0.00911238
	0.0101109	0.0112157	0.0127565	0.0106385	0.0104895	0.00985289	0.0236401	0.0121281	0.0163946	0.0069221	0.00559948	0.00701742	0.0129873	0.0138336	0.0155224	0.0108215	0.0109804	0.0112958	0.0125957	0.0118588	0.0123687	0.0100274	0.00974069	0.00950897	0.00993316	0.00979927	0.0102944
	0.0106265	0.0103301	0.0105766	0.0104916	0.0105824	0.0104246	0.0166269	0.0148042	0.0174763	0.0102404	0.0106659	0.0109075	0.0123397	0.0138608	0.014309	0	0	0	0.0123907	0	0.0840007	0.0092128	0.00881825	0.00741315	0.0117075	0.00798859	0.00996703
	0.0112727	0.0101235	0.00743269	0.0105117	0.0107097	0.0094348	0.0166917	0.0167599	0.0149392	0.0116076	0.0114748	0.0118664	0.0148002	0.0139421	0.013457	0.0117032	0.0119182	0.0104874	0.0132832	0.0124531	0.0122144	0.0123748	0.00964863	0.00930986	0.0113481	0.00999789	0.00784609
	0.0104823	0.00915332	0.0101544	0.0110906	0.0105433	0.0097991	0.0167138	0.015558	0.0168901	0.0109838	0.0116674	0.0109095	0.0140308	0.0142352	0.0132044	0.0134205	0.00790906	0.0073704	0.014185	0.00623091	0.0124957	0.0112103	0.00825376	0.00643925	0.0124156	0.00924269	0.0100098
	0.0106742	0.0104738	0.010623	0.0106771	0.010452	0.0105648	0.0180262	0.016797	0.0159987	0.0250737	0.0190759	0.0271348	0.0144808	0.0233632	0.0131674	0.00462382	0.0025738	0	0.026365	0.012601	0.0110651	0.0105029	0.0100324	0.0107573	0.0100159	0.0104883	0.00997717
	0.0119915	0.0110346	0.0112797	0.010632	0.0104334	0.0112469	0.0171673	0.0157525	0.0178738	0	0.00471167	0	0.0161428	0	0.0144971	0.0118519	0.0123804	0.0117761	0.0126794	0.0115476	0.0127331	0.00955595	0.0101612	0.00996963	0.0103385	0.0102071	0.0102623
	0.010665	0.0103691	0.00971759	0.0106407	0.00972961	0.0106785	0.00838334	0.0181169	0.0174559	0.00810354	0.00796535	0.00793634	0.0133322	0.0148492	0.0145313	0.00774301	0.00853245	0.00727313	0.0140321	0.0126815	0.0125462	0.0101451	0.0106683	0.0103056	0.0100411	0.0107126	0.0102895
	0.00467022	0.00967405	0.0114513	0.0106823	0.00931008	0.0123534	0.0178004	0.0851232	0.00260133	0.0144749	0.0143704	0.0144646	0.0145387	0.0142322	0.0145375	0.0245168	0.00762171	0.0123308	0.0087927	0.0197583	0.0127464	0.0100256	0.00937874	0.00978673	0.0105229	0.0103629	0.0101855
	0.0113068	0.0104327	0.0107149	0.0111566	0.0104037	0.0107142	0.0178697	0.0225731	0.0171703	0.00691654	0.00823658	0.00591383	0.0154622	0	0.0301885	0.0126414	0.0134605	0.012249	0.0127853	0.0158566	0.0119335	0.0122136	0.0106074	0.0096926	0.011344	0.0103839	0.0101278
	0.0188367	0.0114549	0.0107924	0.020225	0.00926218	0.0107631	0.00736892	0.0179902	0.0187355	0.014238	0.00777366	0.00882746	0.0181699	0.0143341	0.0155094	0	0.0758128	0	0.0128271	0	0.0131573	0.0104762	0.00853904	0.0104626	0.0106721	0.00709633	0.0104033
	0.00957311	0.0111984	0.00982556	0.0107654	0.0120919	0.00960226	0.00284019	0.0222518	0.0180241	0.00848583	0.00898414	0.00913989	0.0140762	0.0155982	0.016414	0.0128103	0.012756	0.0126578	0.0128509	0.0127842	0.0128473	0.00963834	0.00572113	0.00278397	0.0116602	0.00943105	0.0104037
	0.0110559	0.0104966	0.0106605	0.0107723	0.0108903	0.0107573	0.0232323	0.018405	0.0122479	0.00988739	0.00976273	0.00987273	0.0159982	0.0145856	0.0229492	0.00978716	0.00972948	0.00913145	0.0119167	0.0145421	0.0129988	0.0099022	0.0100341	0.010128	0.0104882	0.0102792	0.0105214
	0.0120048	0.0108677	0.0112373	0.0107936	0.0102745	0.0120245	0.0191606	0.0187385	0.0181105	0.000673124	0.00353494	0.000382991	0.0162426	0.0157036	0.0177611	0.0109456	0.0104492	0.0108424	0.0178647	0.0130063	0.0122836	0.0101384	0.0106237	0.010208	0.010524	0.0102405	0.0104899
	0.0102441	0.0101408	0.0102224	0.0109666	0.0108535	0.0103341	0.0188674	0.0249707	0.00258825	0.0059994	0.00519202	0	0.0155037	0.0236939	0.016328	0.00810054	0.00869603	0.00812849	0.00973025	0.0134753	0.0130488	0.0103924	0.0112652	0.0110313	0.0109013	0.0102389	0.0105066
	0.0108638	0.0108784	0.0108939	0.0108754	0.0108503	0.0110174	0.010222	0.018918	0.0242708	0.0163612	0.00882777	0.016684	0.0166985	0.011116	0.0173149	0.0102927	0.00998284	0.00998047	0.01387	0.013049	0.0121611	0.0120259	0	0.00182251	0.0381801	0.0105442	0.00501917
	0.00948976	0.00891413	0.00953288	0.0109255	0.0106434	0.0114227	0.0239943	0.0148174	0.0190329	0.00998125	0.00996464	0.0102221	0.0167272	0.0142001	0.0319564	0.0111495	0.0110306	0.0111504	0.0131989	0.0125135	0.0133076	0.00303658	0.00854956	0.010245	0.0107358	0.0157302	0.0103259
	0.0107354	0.0106376	0.0106566	0.0109522	0.0110045	0.0109168	0.0169964	0.0291593	0.0191908	0.0129744	0.0112343	0.0132101	0.0167377	0.0167488	0.0184645	0.00999458	0.00957943	0.0206209	0.0226862	0.0132557	0.0104788	0.0106569	0.0101325	0.00977451	0.0109074	0.0107498	0.0105724
	0.00763711	0.00745681	0.00245917	0.010976	0.0075926	0.0122718	0.0181419	0.0193078	0.0204596	0.011704	0.0105707	0.0104806	0.0170524	0.016752	0.0158496	0.00922225	0.00829319	0.0101503	0.0193256	0.0132288	0.0133038	0.0107213	0.0106967	0.0107962	0.010526	0.0111588	0.0107565
	0.00941277	0.0101187	0.0100392	0.0109916	0.010344	0.0121939	0.019512	0.0193093	0.0166489	0.0103276	0.00873475	0.00927807	0.0164434	0.0168707	0.0175153	0.0099036	0.00966125	0.0109458	0.0135817	0.0106108	0.0141194	0.00968092	0.00910332	0.0104888	0.0108235	0.0135449	0.00962548
	0.0110137	0.0110139	0.011012	0.0110371	0.0110144	0.0110089	0.0193813	0.0200792	0.0183902	0.0123027	0.0105411	0.00981277	0.0200791	0.0166661	0.0172466	0.0117184	0.00957841	0.00927359	0.0156208	0.0108577	0.0136853	0.0097838	0.00998014	0.0103721	0.0109968	0.0107763	0.011793
	0.0111336	0.0110458	0.0111273	0.0110493	0.011054	0.0109972	0.0199487	0.0194703	0.0190156	0.030584	0.0209538	0.0226124	0.0143104	0.017259	0.0242647	0	0.0127799	0	0.0137391	0	0.0183845	0.00881459	0.00890978	0.00713609	0.01809	0.0110445	0.0102469
	0.0102269	0.0104573	0.0103156	0.0110634	0.010939	0.0110689	0.0200452	0.0292466	0.0117873	0.000907469	0.00568106	0.00356481	0.00604249	0.0310468	0.0172918	0.0131035	0.0100116	0.00901265	0.0175672	0.0110059	0.0138125	0.0100661	0.0105268	0.0105061	0.0111695	0.0110731	0.0110892
	0.0111841	0.011047	0.0109817	0.0112356	0.0110194	0.011105	0.00985056	0.0202061	0.140584	0.00757566	0.00831772	0.00771044	0.0168802	0.0180157	0.0173831	0.00894019	0.00864658	0.00894187	0.0138445	0.0118262	0.0168637	0.011109	0.0110852	0.0110976	0.0110902	0.0111066	0.011105
	0.0139579	0.0133769	0.0107838	0.0111124	0.0087789	0.019209	0.0217941	0.0202856	0.0204839	0.00124632	0	0	0	0.0206723	0.0174489	0	0.0034256	0.00453978	0.00233025	0.0138569	0.0207369	0.00365091	0	0	0.011121	0	0.0172117
	0.00939409	0.00799033	0.00838236	0.0111129	0.0073873	0.0152239	0.0206689	0.0190779	0.0219806	0.0178203	0.018945	0.0175054	0.0220966	0.00845517	0.0175941	0.00882058	0.00903723	0.00841103	0.0153256	0.0135575	0.0138856	0.0106119	0.00943025	0.0159853	0.0152224	0.0111527	0.0109986
	0.0107033	0.00933225	0.00821234	0.0111552	0.0117318	0.00999021	0.0183229	0.0388287	0.0206756	0.00985267	0.00995668	0.00995228	0.018541	0.0141469	0.0179963	0.00961997	0.000886901	0.00169417	0.0331108	0.0139292	0.00956648	0.00796083	0.0049614	0.00486107	0.0111765	0.00972151	0.0249332
	0.0111201	0.0113665	0.0111794	0.0111766	0.0111332	0.0111964	0.00369903	0.0225454	0.0237008	0	0.000884869	0.00445146	0.0182023	0.0114401	0.0366475	0.00998288	0.00323968	0.000912711	0.0337447	0.00971166	0.0141967	0.0110959	0.0111872	0.0110088	0.0110732	0.0112822	0.0111853
	0.0106896	0.00918458	0.0095242	0.0111808	0.0113493	0.00932882	0.00417149	0.117663	0.0226502	0.0184185	0.0132974	0.0119592	0.0181985	0.0182848	0.0280522	0.0146042	0.00541936	0.0114935	0.0205733	0.0143334	0.0138265	0.011187	0.0112243	0.0113287	0.0111525	0.01121	0.0113979
	0.0088071	0.00642527	0.0106181	0.011195	0.00738095	0.0117425	0.0232428	0.0140639	0.032582	0.00709702	0.00750492	0.00749685	0.0149987	0.0194518	0.0183974	0.0143553	0.0144935	0.0142749	0.0143036	0.0145402	0.0145762	0.0111696	0.0114785	0.0110741	0.0110996	0.0113718	0.0112111
	0.0119772	0.0115564	0.0121438	0.0112172	0.0113092	0.0112752	0.021448	0.0287836	0.0233363	0.0132885	0.0123425	0.0126006	0.0160937	0.0185931	0.0188607	0.00988968	0.0109864	0.00741725	0.0146496	0.0128124	0.0198733	0.0103133	0.00900199	0.00852146	0.0128539	0.0112242	0.0109221
	0.0109461	0.0110673	0.0111323	0.0113613	0.0111326	0.0133131	0.0230873	0.0233519	0.0309639	0.0123248	0.009421	0.0130935	0.0188129	0.0158223	0.0201261	0.010638	0.0106151	0.0106846	0.016151	0.014788	0.0150762	0.0101621	0.00851502	0.00893617	0.0136249	0.0113285	0.00983911
	0.00956567	0.0116265	0.0111674	0.0119663	0.00920537	0.0114373	0.0254083	0.0233854	0.0233499	0.0370821	0.0167033	0.00376196	0.0194914	0.0180536	0.0445728	0.011862	0.0125636	0.0105743	0.017672	0.0132803	0.0151049	0.0124046	0.0113973	0.00996886	0.0130141	0.0113602	0.00997598
	0.0101867	0.0104657	0.00903728	0.0122569	0.0114684	0.00964261	0.023752	0.0228366	0.0354633	0.012116	0.00832567	0.00861253	0.0195915	0.0255724	0.0195046	0.0169745	0.0200982	0.0175794	0.0216011	0.0151592	0.0142933	0.00960826	0.00917986	0.00922062	0.0113852	0.0110591	0.0122304
	0.0132985	0.00892018	0.0106922	0.0105118	0.0114976	0.0127532	0.024186	0.0428832	0.0157818	0	0.0377679	0	0.0081121	0.0221886	0.0199399	0	0.00609122	0.00984015	0.0123578	0.0151737	0.0464396	0.0129067	0.0117918	0.0101048	0.0141944	0.0101515	0.0114398
	0.0115576	0.0115984	0.011597	0.0115511	0.0115433	0.011416	0.0269585	0.0218251	0.0246712	0.00742361	0.00715758	0.00564885	0.0169188	0.0224786	0.0200249	0.0121364	0.0094649	0.0104196	0.019726	0.0116069	0.0153332	0.011097	0.0109449	0.0109028	0.0115838	0.0114537	0.0113794
	0.0115063	0.0117845	0.0114898	0.0115781	0.0115884	0.0112451	0.0252784	0.0254709	0.0246314	0	0	0	0.00588021	0.0200917	0.0524328	0.0133314	0.00910524	0.0149592	0.0140294	0.0153904	0.0155937	0.010239	0.0103194	0.0102598	0.0111909	0.0114861	0.0116515
	0.00992031	0.0105982	0.010701	0.0116175	0.00959451	0.0118593	0.0256426	0.0272653	0.0254125	0.00997915	0.00991139	0.0101422	0.0203934	0.0153617	0.0241841	0.00617102	0	0.0280859	0.0424785	0.00178658	0.0156531	0.0124051	0.00952553	0.0113398	0.0122262	0.0113869	0.0114925
	0.0114045	0.0109257	0.0106113	0.0121739	0.0116176	0.00983334	0.0250661	0.0256814	0.0289813	0.0117828	0.0113829	0.0106525	0.0207113	0.0205302	0.0196588	0.00969241	0.00851153	0.00762853	0.0186939	0.015147	0.0157623	0.0102034	0.00345444	0.00740752	0.0125287	0.0115246	0.00872869
	0.0127289	0.0152271	0.0202141	0.00879754	0.0116381	0.0136985	0.0266236	0.0258677	0.0234391	0.010651	0.0106138	0.0104067	0.0206281	0.0184647	0.0357684	0.00966044	0.174184	0.0610275	0.015772	0.014954	0.0165986	0.0113078	0.0115562	0.0111775	0.0113083	0.0115804	0.0116165
	0.0115189	0.0113872	0.0113026	0.0115187	0.0117365	0.0118432	0.0261983	0.0186781	0.0294045	0.00857422	0.00796256	0.00850559	0.021246	0.0186416	0.0209169	0.0120393	0.00391715	0.00521551	0.0298273	0.0107643	0.0158581	0.0118842	0.0117578	0.0114512	0.0115378	0.0116757	0.0116115
	0.0119655	0.0111603	0.0113244	0.0117447	0.0122058	0.011359	0.0264092	0.0292878	0.0190112	0.0116211	0.0111622	0.00981318	0.0215699	0.0239793	0.0184492	0	0	0	0	0.0743169	0.0158961	0.00903355	0.00919746	0.00934725	0.011684	0.0116446	0.0115318
	0.0137693	0.012207	0.0122894	0.0115999	0.0123708	0.0117638	0.026416	0.0265742	0.023151	0	0.00611501	0.0244303	0.0146492	0.0312184	0.0216082	0.00791004	0.00875563	0.0087252	0.0162502	0.0160897	0.0146814	0.0118452	0.0120766	0.0117662	0.0119922	0.0117335	0.011614
	0.0114607	0.0116547	0.0151751	0.0118604	0.0167814	0.011711	0.0249242	0.0279435	0.0266793	0.0289261	0	0.00673641	0.00269128	0.0265918	0.0216276	0	0	0	0.0767754	0	0.0165475	0.00763798	0.00697295	0.00733638	0.0117548	0.0110343	0.0121053
	0.00982172	0.00938289	0.00957907	0.0118675	0.00933474	0.0121534	0.0293629	0.0269305	0.0254872	0.0144748	0.011433	0.00888349	0.0208361	0.0334426	0.0216738	0.00208354	0	0	0.0167659	0.0300746	0.0141885	0.00898601	0.0172217	0.00741212	0.0131183	0.0093415	0.0117719
	0.0118886	0.0119293	0.012132	0.012033	0.0119209	0.0116059	0.0274582	0.0266074	0.0270403	0.011895	0.0120263	0.0127092	0.0218731	0.02216	0.0222913	0.00651136	0.00276429	0.00545415	0.0168166	0.00473955	0.0463356	0.0079404	0.00753659	0.00750581	0.0126195	0.0115993	0.0117807
	0	0.017416	0.0444845	0.0119351	0.00177462	0.0172102	0.0468302	0.0173692	0.0271668	0.0493239	0.0167473	0.0390343	0.0228394	0.0379247	0.0218811	0.00976614	0.00913964	0.00799522	0.0195592	0.0141421	0.0168485	0.0107948	0.0108615	0.0106302	0.0118003	0.01153	0.0118124
	0.0113873	0.0111164	0.01098	0.0125153	0.0115442	0.0119449	0.0287607	0.0274526	0.0273831	0.01071	0.010472	0.0105889	0.0209448	0.0236885	0.0232367	0.00878779	0.00752254	0.00661457	0.0169753	0.0163346	0.0184293	0.0123901	0.0116355	0.00925604	0.0129403	0.0115338	0.0118118
	0.0120115	0.0117289	0.0121755	0.0119978	0.0133917	0.0114	0	0.0274682	0.0333149	0.0286988	0.0237872	0.0115223	0.0265343	0.0232772	0.0226207	0	0	0	0.0172633	0.00218127	0.0469636	0.0117304	0.011851	0.0116316	0.0118358	0.0119098	0.0117342
	0	0	0	0.0358576	0.00250703	0.0120258	0.0276784	0.0245132	0.0283009	0.00706581	0.00805616	0.009071	0.0107085	0.0559393	0.0233191	0.0109024	0.00850818	0.0057459	0.0178337	0.00971958	0.0179952	0.0111796	0.0110451	0.0105426	0.0123885	0.0115437	0.0118702
	0.00146789	0.00114093	0	0.012047	0.00685304	0.0538368	0.0709845	0	0.0277442	0.0268362	0.0259042	0.0220272	0.0259318	0.0227362	0.0235925	0.00925542	0.00854856	0.0088842	0.0196395	0.013566	0.0178726	0.0118555	0.0110091	0.0106447	0.0124098	0.0119917	0.0120575
	0.0141736	0.011043	0.0119902	0.0109853	0.012048	0.0121035	0.0319015	0.0275976	0.0277706	0.0103643	0.00934563	0.00862715	0.0247244	0.0238097	0.0146266	0.0267085	0.047858	0.00300374	0.0526881	0.0183043	0.00649971	0.00887851	0.00858052	0.0148983	0.00548348	0.012163	0.0180998
	0.00876978	0.0102441	0.0089775	0.0146975	0.0121521	0.00954577	0.0141186	0.0288248	0.0278179	0.00925499	0.00938281	0.00858812	0.019795	0.0243894	0.0239233	0.000928446	0	0	0.0364062	0.00398044	0.0193985	0.0155788	0.00810636	0.00809905	0.02955	0.00085363	0.0123251
	0.0111734	0.0114347	0.0105541	0.0122871	0.0117495	0.0121981	0.0244809	0.0284318	0.0414726	0.0022298	0.00576971	0	0.0387609	0.0239847	0.013056	0.0122276	0.0084326	0.0106343	0.0179918	0.0194425	0.0207442	0.0109196	0.0110112	0.0110106	0.0129004	0.0123433	0.0122678
	0.0122035	0.0119858	0.0109983	0.0129693	0.012327	0.0113963	0.0314109	0.0285891	0.0281488	0.0101035	0.010065	0.00995354	0.0240005	0.0209142	0.0275015	0.000491279	0.000510224	0	0.0189788	0.0241936	0.0195281	0.0112695	0.0111546	0.0114158	0.0118002	0.0124226	0.012584
	0.00993308	0.0103227	0.00983017	0.0131367	0.0120021	0.0123375	0.0302542	0.0286881	0.027566	0	0	0	0	0.0408941	0.025178	0.0117988	0.0117471	0.0113665	0.0198729	0.0202509	0.0194976	0.0123286	0.0126675	0.0120305	0.012502	0.012535	0.0124726
	0.0124225	0.00960172	0.0113744	0.0123823	0.0119998	0.0133174	0.0296367	0.00749874	0.061852	0.00777834	0.00600917	0.0140586	0.0251887	0.0250408	0.0253223	0.00395237	0.00923622	0.00811358	0.0160712	0.0258841	0.0202027	0.00903967	0.00989358	0.00945583	0.0115264	0.0125472	0.0137495
	0.0131579	0.00931949	0.0139412	0.0115861	0.0147298	0.012514	0.0294399	0.0362771	0.0299248	0.0145677	0.030388	0.021802	0.0347266	0.0253406	0.0236897	0.0199798	0.0280655	0.0213535	0.0190938	0.028636	0.0204679	0.00240644	0.00478407	0.00631649	0.0125683	0.011796	0.0145337
	0.0109352	0.0121793	0.0124152	0.0125787	0.013894	0.0109725	0.0302308	0.0256332	0.0420308	0.0113762	0.0111533	0.011051	0.0255085	0.0262565	0.0255945	0.0117233	0.0114892	0.0116049	0.0227858	0.0204399	0.0204998	0.000788267	0.0036519	0.000753524	0.00326165	0.0437622	0.0126129
	0.0203767	0.020548	0.0157823	0.012542	0.0126231	0.0130705	0.0304303	0.0330943	0.028254	0.0120463	0.0133368	0.0138796	0.0274303	0.0258196	0.0261954	0.0116325	0.0113813	0.0121481	0.02086	0.0179366	0.0205513	0.0100147	0.00993702	0.00975312	0.0135142	0.0126236	0.0125491
	0.00803678	0.00802453	0.00634216	0.0121839	0.0126356	0.0158001	0.0307355	0.0287677	0.03925	0.00271494	0.0152553	0.0137121	0.0204292	0.0262226	0.0381036	0.00146767	0.00294002	0.00239903	0.0359164	0.020631	0.00931212	0.010534	0.0137812	0.00811228	0.0220462	0.0085488	0.0127053
	0.0291169	0.0146205	0.014079	0.0126851	0.0132253	0.0102275	0.0363799	0.0240124	0.0307977	0.0206183	0.0205072	0.0200213	0.0264205	0.0283884	0.0249515	0	0.0026634	0	0.0336647	0.0128031	0.0211605	0.00975359	0.00767328	0.0126441	0.0137348	0.0127525	0.0115718
	0.0129664	0.0126742	0.0121465	0.0128555	0.0123881	0.0127572	0.0308181	0.0277559	0.0521646	0.00784393	0.0057929	0.00732584	0.0256171	0.0486021	0.0265008	0.0177004	0.0200497	0.012562	0.021318	0.0252747	0.0206404	0.0116224	0.0110581	0.0114171	0.0128663	0.0127642	0.0128806
	0.0128824	0.0127433	0.012718	0.0129291	0.0127883	0.0126733	0.0330124	0.0314889	0.0303898	0.00239682	0.00840844	0.00656601	0.0280548	0.0119254	0.027244	0.00757781	0.00140977	0.00522747	0.123267	0.0212895	0.0214788	0.0551886	0.0251068	0.0511882	0.0104166	0.0132035	0.0183322
	0.0122966	0.0119665	0.0114143	0.0131902	0.0128903	0.0128096	0.0269427	0.0315907	0.0411078	0.0117905	0.00914287	0.0115818	0.0280816	0.0272458	0.0254393	0.00785487	0.0321564	0.00758012	0.107803	0.0216221	0.0116933	0.00818832	0.00742419	0.00799877	0.0138853	0.01256	0.0132417
	0.0121415	0.0125271	0.0118521	0.0119195	0.013125	0.0157327	0.0350387	0.032642	0.0328101	0.0109629	0.0107625	0.0107669	0.0271928	0.0275837	0.027331	0.0095508	0.00137742	0.00578302	0.0220661	0.0216805	0.00981481	0	0	0	0.0135141	0.0130325	0.021182
	0.00654127	0.00999803	0.00750287	0.0131445	0.0107008	0.0173961	0.0333956	0.0330272	0.0327614	0.0267752	0.0276368	0.0269997	0.0280151	0.0264669	0.0277344	0.0162122	0.00467598	0	0.0403129	0.0217105	0.0164034	0.000527787	0.000512141	0	0.0132101	0.0143534	0.0138639
	0.0093144	0.0129241	0.00876803	0.0131543	0.0135095	0.0131862	0.0875352	0.0290403	0.0330342	0.0120124	0.0122694	0.0126953	0.0297515	0.028729	0.0282045	0.011221	0.0131004	0.00175088	0.0314685	0.0194805	0.0218754	0.0143271	0.0145404	0.0142421	0.0142594	0.0141098	0.0142261
	0.0112098	0.0107339	0.0125753	0.0132273	0.012642	0.0135564	0.0337214	0.0201252	0.0716143	0.0115682	0.0114544	0.0115461	0.0294457	0.0310664	0.0285495	0.0132895	0.00926216	0.0092287	0.0254189	0.021998	0.0215166	0.0117362	0.0082354	0.00962672	0.0103261	0.0225373	0.0142337
	0.00869408	0	0	0.00167515	0.0132303	0.149004	0.0371808	0.026185	0.0340029	0	0	0.00692831	0.0296167	0.0535392	0.0293871	0.00596544	0	0	0.0169122	0.0221151	0.0277724	0.0106231	0.0106975	0.0106823	0.0142354	0.0136642	0.014452
	0.00598327	0.0131063	0.0083161	0.0143122	0.0132894	0.00825664	0.037662	0.0350582	0.0300305	0.0154639	0.0188498	0.0165345	0.0296332	0.0416323	0.0209047	0.0102035	0.00906085	0.00949991	0.0236412	0.0223207	0.021413	0	0	0.00787539	0.0140706	0.0142661	0.0176975
	0.0138293	0.0125325	0.0123131	0.0138195	0.0119504	0.0134922	0.0303293	0.0355681	0.0461447	0.00898825	0.00836222	0.00821626	0.0299483	0.0301465	0.0297316	0.0121156	0.012109	0.011664	0.0250776	0.0213046	0.0225548	0	0	0.0340626	0.0225591	0.0127626	0.0142716
	0.0114926	0.0207484	0.0121789	0.0135466	0.0152765	0.0131161	0.0357832	0.0304199	0.0385943	0.00950967	0.0095122	0.00964579	0.0275955	0.030992	0.030177	0.0213184	0.0211049	0.0118141	0.0227983	0.022852	0.0117484	0.00832305	0.00773929	0.010045	0.0157765	0.0143467	0.0144448
	0.0122762	0.0123842	0.012234	0.0138224	0.0135359	0.0136051	0.0405879	0.018913	0.0368321	0.0227268	0.0536309	0.0717258	0.076348	0.0243079	0.0304314	0.0139379	0.0247153	0.0100366	0.0299073	0.0239216	0.0207766	0.0118901	0.0114293	0.0120584	0.0156817	0.0149542	0.0150007
	0.0165012	0.0131043	0.0136506	0.0162427	0.01361	0.013094	0.0372171	0.0384703	0.0357295	0.011626	0.0116031	0.0114293	0.0282129	0.0317688	0.0304972	0.010774	0.00732824	0.0101754	0.0265894	0.0189248	0.0242376	0.0060704	0.00583127	0.00422654	0.0150035	0.00731165	0.0190189
	0.013386	0.0195316	0	0.0191013	0.0136234	0.0134538	0.03761	0.0816618	0.00720262	0.00638932	0.00648764	0.00769084	0.0307425	0.0136029	0.0367593	0.00144241	0.0110306	0.0246009	0.0244217	0.0362541	0.0229843	0.0104026	0.0103155	0.0101735	0.0159433	0.0142281	0.0150422
	0.00348166	0.00115206	0.00213429	0.0130103	0.0140435	0.0328993	0.0396382	0.0376998	0.0343374	0.00156108	0.0672662	0.00681405	0.0237064	0.0308203	0.0393398	0.0104309	0.0111051	0.00985969	0.0262456	0.0236617	0.0244662	0.00283219	0.000658709	0.00678176	0.0155796	0.0053723	0.019423
	0.0122101	0.0116657	0.0131043	0.0141094	0.01153	0.0158616	0.0378161	0.0425184	0.034753	0.0139155	0.0148963	0.0125294	0.0291998	0.0344638	0.0310433	0.00875533	0.0249079	0	0.0249561	0	0.0259847	0	0	0.00253721	0.0158827	0.0229438	0.00176205
	0.0136962	0.0198158	0.0126786	0.0144936	0.0141684	0.0196031	0.0372731	0.0379092	0.0452677	0.0156344	0.0146933	0.0157448	0.035002	0.0315607	0.031187	0	0.045463	0.00493905	0.0253138	0.0207294	0.0359267	0.0219801	0.00909193	0.00528949	0.0160587	0.0136346	0.0175131
	0.016336	0.0158003	0.0150352	0.0144967	0.0145147	0.0168142	0.0280898	0.0496563	0.0383576	0.00486614	0.00162542	0	0.0318289	0.0234218	0.036094	0.00439494	0.0129566	0.00655367	0.0263053	0.0257091	0.00920682	0.00649488	0.0221973	0.036667	0.0134533	0.0327418	0.0164426
	0.0136654	0.0138701	0.0135586	0.0147148	0.0143531	0.0145562	0.0390259	0.0349264	0.0434376	0.0174221	0.0159856	0.0157467	0.030489	0.0322616	0.033449	0.0392649	0.00862856	0.014601	0.0127078	0.0257136	0.0316344	0.00934776	0	0.0262772	0.016781	0.0886625	0.00779651
	0.0145332	0.0145664	0.0145314	0.014344	0.0146204	0.0145575	0.0416367	0.0389121	0.0396112	0.0122963	0.0113869	0.0104036	0.0284245	0.0325655	0.0323553	0.0256914	0.0232187	0.0174226	0.0282052	0.0257573	0.0140124	0.0108966	0.00440008	0.00436124	0.029342	0.0170196	0.00937688
	0.0119044	0.0121369	0.0103645	0.0144529	0.0145909	0.0146327	0.0398893	0.0434551	0.0346468	0.0273623	0.0340174	0.0290099	0.0350858	0.0208331	0.032762	0.0260336	0.0598192	0.00755143	0.0401771	0.0263059	0.00979219	0.0027192	0.00294514	0.00484311	0.0265464	0.0170977	0
	0.0144184	0.014015	0.0161017	0.0146133	0.0134386	0.0153696	0.03378	0.040188	0.0476259	0.00230211	0.00277453	0.00548202	0.0331614	0.031731	0.0329598	0.0257221	0.0341146	0.0279546	0.0265265	0.0369554	0.0263814	0.0118998	0.00386088	0.0129153	0.0173817	0.00491136	0.0189878
	0.0132567	0.0127762	0.0127251	0.0146321	0.01159	0.0156903	0.0362174	0.0507281	0.0403103	0.0241235	0.0291948	0.0249396	0.0333832	0.0454622	0.0287259	0.0064897	0.00718742	0.00856413	0.0269553	0.0223891	0.0289757	0.00826938	0.0067351	0.00298095	0.0113193	0.0177315	0.0318927
	0.00791721	0.00580638	0.00574813	0.0146995	0.0141871	0.0202265	0.0406017	0.0432709	0.0360163	0.00694691	0.045718	0.00514942	0.0402258	0.0337516	0.00825777	0.00217349	0.00862852	0.0010232	0.0294076	0.0132162	0.0270423	0.0342428	0.0188282	0.0114809	0.0239392	0.0179519	0.0121553
	0	0.0600923	0.06494	0.0200605	0.00135765	0.0147701	0.0431647	0.0413492	0.0387581	0	0	0	0.0325669	0.0338509	0.0370765	0.010072	0.0091403	0.0092551	0.0304785	0.0197242	0.0271789	0.00939535	0.0157772	0.00473139	0.0180082	0	0.0191046
	0.00361579	0.00318812	0.00126554	0.00457326	0.0147753	0.0438411	0.0414749	0.0305934	0.0654013	0.0830155	0.0536808	0.0588526	0.0345213	0.0771764	0.0243243	0.0269477	0.0167907	0.0114905	0.027608	0.0357848	0.0276156	0.00881844	0.0086044	0.00979868	0.0181161	0.0199683	0.0140213
	0.0145647	0.0126709	0.0110077	0.0207865	0.0125918	0.0148479	0.0415248	0.0449067	0.0409694	0.00681277	0.00484978	0.00588555	0.084357	0	0.0349868	0.00821973	0.00821811	0.0161039	0.0240307	0.0279003	0.049481	0.018577	0.0023948	0.0150859	0.0310363	0.0179686	0.0181689
	0.00319332	0.00418031	0.00238211	0.0143314	0.0148633	0.0172933	0.0420427	0.0574292	0.041207	0.00934227	0.00959424	0.00907132	0.0351943	0.036093	0.0344809	0.00826373	0	0	0.0918637	0	0.0281093	0.00882485	0.00670609	0.00801072	0.0109607	0.0184099	0.0241671
	0.0140516	0.0131958	0.0136196	0.0163174	0.0149161	0.014956	0.0415278	0.0458819	0.0426383	0.0149386	0.00763184	0.0224203	0.0338034	0.0357399	0.0378669	0.0113038	0.0121145	0.0109242	0.028174	0.0362938	0.0264749	0	0	0	0.0119676	0.0185116	0.0201327
	0.0230325	0.0235736	0.00726326	0.0151	0.0139343	0.0207821	0.0398958	0.0428725	0.0455455	0	0	0	0.0366047	0.016941	0.038248	0.0196523	0.0166184	0.0243921	0.030472	0.0221217	0.028187	0.0122305	0.00744684	0.0100426	0.0185629	0.0212945	0.0129967
	0.00570018	0.0204905	0.018134	0.0323747	0.00722644	0.0152519	0.0490457	0.0438668	0.0415996	0.0151007	0.0172385	0.012374	0.0345935	0.0387106	0.0369064	0.00494598	0.00765906	0.00961598	0.0283171	0.175242	0.00621929	0.0291071	0.0531131	0	0.0262965	0.0188726	0.0129883
	0.0100389	0.0152105	0.0200296	0.0174295	0.00711057	0.0152872	0	0.0502067	0.0444309	0.0353966	0	0.00148173	0.044291	0.0371519	0	0.028586	0.027543	0.0306694	0.0271965	0.0283271	0.030542	0.0117285	0.0116246	0.0116156	0.0189361	0.0182651	0.0196088
	0.0152957	0.010565	0.00782616	0.0153936	0.0110777	0.0159475	0.0446604	0.0505659	0.0330712	0.0401099	0.0392807	0.0393688	0.0399938	0.0352092	0.0379367	0.00183198	0.00637974	0.00256038	0.0283458	0.0207553	0.0378618	0.00927079	0.0109495	0.0079025	0.0185828	0.0190751	0.0195489
	0.0118267	0.0114587	0.0114142	0.0153982	0.0137817	0.0161775	0.0464607	0.0446627	0.0361811	0.0104473	0.0104025	0.0116066	0.0511975	0.0261166	0.038389	0.0485812	0.0271703	0.0214653	0.028449	0.0189686	0.03285	0.0117999	0.00432266	0.00925423	0.0191061	0.0303375	0.00735147
	0.0135372	0.01348	0.0135696	0.0158072	0.0154936	0.0150011	0.0482548	0.0460587	0.0436212	0.013533	0.0138598	0.0117235	0.0393218	0.0421376	0.0390098	0.00813605	0.0075576	0.00878218	0.0523232	0.021879	0.028661	0.0389068	0.0399322	0	0.0282661	0.00129349	0.0191688
	0.0110015	0.010858	0.0109019	0.0156183	0.0154224	0.0161567	0.0443735	0.0465818	0.0593473	0.0114169	0.0112557	0.0113516	0.0395899	0.0397359	0.0519531	0	0.00209733	0.00126385	0.0286706	0.0221904	0.0782054	0.0108866	0.0115674	0.0111522	0.0197966	0.0191411	0.0214811
	0.00516933	0.00585514	0.011327	0.0156436	0.00592476	0.0157287	0.0469205	0.0371753	0.0573875	0.0163997	0.0185863	0.0160306	0.0384596	0.040067	0.0468957	0.0048592	0.00484686	0.00358505	0.0564226	0.0290092	0.0272656	0	0	0.00394176	0.0198101	0.018657	0.0211786
	0	0.000383651	0.00529542	0.0190132	0.0133667	0.0159136	0.0449202	0.0471568	0.0505731	0.0114185	0.00888764	0.00987104	0.0763535	0.0191051	0.0406759	0.0113896	0.0120229	0.0122736	0.0295851	0.016437	0.0337094	0.0247775	0.0134106	0.0114126	0.0216948	0.0201102	0.0129459
	0.018574	0.0158849	0.0166044	0.0165544	0.0151334	0.0161329	0.0475927	0.152682	0.0279324	0.0406992	0.023363	0.054749	0.0542706	0.038645	0.0410272	0.0106779	0.0447727	0.0149092	0.0317429	0.0579203	0.0193192	0.00541207	0.00759732	0.00856264	0.013448	0.020472	0.025965
	0.00323764	0	0	0.0139602	0.016489	0.016174	0.0485871	0.0500375	0.0479602	0.00915881	0.00893905	0.00876739	0.0416277	0.0409189	0.0450861	0.00890521	0.0098508	0.00778477	0.0322107	0.0328666	0.0250816	0.00507414	0.00934084	0.00887554	0.0205035	0.0257254	0.0201135
	0.0125578	0.0148033	0.0150168	0.0163013	0.0165899	0.0133004	0.0547008	0.049712	0.0370644	0.00740772	0.00524654	0.0031603	0.0405617	0.0417326	0.0448611	0.00662293	0.00658901	0.00588572	0.0323088	0.0294155	0.0331916	0.14197	0.0375261	0.0267218	0.025317	0.020505	0.0153498
	0.0290985	0.00666028	0	0.0311929	0	0.0164038	0.0506032	0.0515203	0.0480286	0.0178998	0.0167041	0.0447818	0.034271	0.071351	0.0431656	0.00589581	0.00144466	0.00431012	0.0326436	0.0280688	0.0403385	0.021904	0.00997094	0.0160823	0.0315585	0.0193582	0.0209062
	0.0141254	0.0134674	0.0114411	0.0167893	0.0134596	0.0237656	0.0535646	0.0700824	0.0431737	0	0	0	0.0433036	0.0239942	0.130861	0.0161675	0.0151509	0.0175033	0.0348485	0.0284588	0.0329184	0.00668326	0.0112837	0.00619425	0.0365374	0.0198001	0.0210202
	0.0141199	0.0165395	0.0171302	0.015921	0.0168931	0.0188946	0.0518712	0.0541456	0.0569976	0.0111626	0.0137129	0.0115101	0.0433922	0.04311	0.0455529	0.0274585	0.034348	0.0144036	0.0360054	0.0329799	0.0226113	0.0205055	0.0225931	0.0200123	0.021106	0.0246546	0.01918
	0.0144686	0.012243	0.014468	0.0169596	0.0175611	0.0113923	0.0572504	0.0366356	0.0545161	0.0107578	0.00866147	0.00904002	0.0362441	0.0459755	0.0433949	0.0164822	0.0155312	0.0102585	0.00705342	0.0380631	0.0331214	0	0.00856078	0.00765347	0.0211101	0.0186232	0.0454396
	0.0130169	0.0162396	0.0147381	0.0183704	0.0165004	0.0172302	0.0655993	0.05499	0.0506403	0.0140836	0.0315334	0.0210487	0.0647868	0.0453628	0.0228875	0.016828	0.00464331	0.01091	0.0266502	0.0331491	0.0436502	0.0121578	0.0122753	0.0121967	0.0231487	0.021057	0.0219087
	0.0115094	0.0116025	0.00999773	0.0127438	0.0241844	0.0173245	0.0582358	0.0463244	0.056515	0.0109638	0.010711	0.0107866	0.041994	0.0489741	0.046443	0.0165036	0.0161688	0.0159388	0.0167321	0.0464378	0.0338383	0.00708092	0.0040553	0.00265384	0.0257649	0.0196464	0.0220083
	0.0108423	0.0108034	0.00928019	0.0173651	0.0140349	0.0185206	0.0638322	0.0565326	0.0476921	0.00681058	0.00758787	0.00665886	0.039663	0.0588312	0.047279	0.00948112	0.0100137	0.00823051	0.0370267	0.0302049	0.0343818	0.0102677	0.0116357	0.0106871	0.0246703	0.0220496	0.0216596
	0.0192737	0.0229818	0.0318082	0.0229424	0.0175882	0.0164904	0.0631329	0.0522008	0.0577718	0.00241588	0	0.00293871	0.0477162	0.0258618	0.0553937	0.0217066	0.0131742	0.0123875	0.0481694	0.0344498	0.0346006	0.0198157	0.00999663	0.00604868	0.0268061	0.0149047	0.0221035
	0.0151692	0.00977988	0	0.017589	0	0.0233467	0.090372	0.0564984	0.0579065	0.0355381	0.0577403	0.143802	0.0487513	0.101569	0.0308476	0.00760504	0.00765134	0.00708479	0.0347559	0.0293959	0.0509055	0.00309751	0	0	0.0221822	0.0523886	0.00341687
	0.0488358	0.00971021	0.0215121	0.0123413	0.0177409	0.0304331	0.0593102	0.0516672	0.0621801	0.00500223	0.0104745	0.00518896	0.0552176	0.0514245	0.0518183	0.00797668	0.00574101	0.00811693	0.0503867	0.0360817	0.0348029	0.0176242	0.016662	0.0137276	0.0228966	0.0222623	0.0184259
	0.00464335	0.0045047	0.00153648	0.0220428	0.0033378	0.0179043	0.0600859	0.0614479	0.0572165	0.00895799	0.00925013	0.0083903	0.0741163	0.0549304	0.0513249	0.00389583	0.000725131	0.00505192	0.0474335	0.00315973	0.0362018	0.0113131	0.0096114	0.0125683	0.0244944	0.0220556	0.023618
	0.00848533	0.00763404	0.00821337	0.008632	0.0387554	0.0179108	0.061977	0.0602625	0.060188	0.00158473	0	0	0.0647304	0.0184415	0.0552139	0	0.00234603	0.00139439	0.0424979	0.00389804	0.0373567	0.00652201	0.00732998	0.0061246	0.0238218	0.0268071	0.0164433
	0.0153575	0.0212581	0.0193333	0.0180519	0.0161165	0.0325471	0.00403164	0.0605087	0.0803971	0.00983179	0.00882535	0.00773976	0.0638674	0.0360709	0.0564784	0.010972	0.00408071	0	0.0376463	0.0696474	0.00945609	0.00972626	0.00582528	0.00329255	0.0253439	0.0238881	0.021265
	0.0299241	0.0185124	0.00898339	0.0181387	0.0155676	0.0185469	0.0620134	0.0602342	0.0611639	0.00169133	0.00345581	0.00696155	0.0602652	0.0565691	0.0648209	0.0132183	0.0127567	0.0142678	0.039495	0.0379115	0.0319729	0.00811424	0.009554	0.009352	0.0405216	0.0239201	0.0236637
	0.0054188	0.00549886	0.00719857	0.00960535	0.0182489	0.0370261	0.0594352	0.230769	0.0629112	0.0350281	0.0365766	0.0311878	0.0685124	0.0608009	0.0570696	0.00914326	0.00649759	0.00938252	0.0384906	0.0412993	0.0354811	0.00383784	0.00730223	0.0036039	0.00662438	0.0459209	0.0240829
	0.00719201	0.00635816	0.00496208	0.0136863	0.0323527	0.0182584	0.0640508	0.0230185	0.0968457	0.00604039	0.00654246	0.00479496	0.0642673	0.0496147	0.0678246	0.0239225	0.00517406	0.00743779	0.052604	0.0353989	0.0399807	0.0102726	0.0107306	0.00984715	0.0247204	0.0223635	0.0242454
	0.00824222	0.00794857	0.00771011	0.0252726	0.0118532	0.0183291	0.0643628	0.0503235	0.0711668	0	0	0	0.0650008	0	0.250702	0.0201427	0.0182729	0.0164861	0.0523783	0.0406607	0.0393338	0.00678662	0.00880407	0.00937366	0.0263073	0.0247269	0.0250003
	0.0111227	0.00991621	0.00696745	0.00915147	0.0184303	0.0437759	0.0647608	0.0491403	0.0727327	0.00416184	0.0012511	0.00104823	0.0434694	0.0882896	0.0658959	0.0281095	0.0286142	0.096917	0.0407535	0.0332057	0.0899418	0.0152248	0.011972	0.00712514	0.0271411	0.0207785	0.0251221
	0.0195342	0.00740368	0.00518943	0.0546423	0.0114212	0.0185851	0.0651649	0.0613014	0.0722934	0.00676269	0.00551293	0.00571149	0.0411455	0.0665384	0.0695579	0.0133119	0.0154112	0.00942815	0.0423589	0.0431729	0.0357496	0.0574694	0.0511989	0.0137898	0.0324505	0.0251763	0.0191634
	0.000850393	0.00189479	0.00840046	0.0190168	0.010539	0.019155	0.0574137	0.066946	0.068844	0.0108185	0.0105017	0.01068	0.0810342	0.0566067	0.0679442	0.00354213	0.00740636	0.00673365	0.0305386	0.0429403	0.0662183	0	0	0.0282568	0.029687	0.0255769	0.00928329
	0.016991	0.016735	0.0167051	0.0192261	0.0182373	0.0192152	0.0672518	0.0593534	0.0732666	0.00461061	0.00234698	0.00179571	0.0780075	0.0279723	0.0683274	0.0339244	0.0254914	0.037146	0.046457	0.0435112	0.0378149	0.0609189	0.0457886	0.0183164	0.0261015	0.0243578	0.03965
	0.0212052	0.02333	0.0268179	0.019358	0.0235804	0.0197651	0.0674833	0.059921	0.0702088	0.0174089	0.0148731	0.0173481	0.0707695	0.0689532	0.0652198	0.0105765	0.00957375	0.00866249	0.0429371	0.0442542	0.0438616	0.019182	0.0121191	0.0136402	0.0312321	0.0191496	0.026488
	0.00355196	0.0231918	0.0160491	0.0201032	0.0260959	0.00293484	0.0679091	0.0577386	0.0694131	0.00795638	0.00502363	0.00624571	0.0616934	0.0881047	0.0691631	0	0.00205526	0	0.0590708	0.0220782	0.0440102	0.0245633	0.0132133	0.0254888	0.0225718	0.0266346	0.0287005
	0.0245381	0.0255387	0.0130127	0.0190013	0.0202676	0.0271361	0.0684271	0.0687291	0.0725997	0.0101439	0.0109495	0.0121919	0.0702073	0.0579782	0.0769661	0.0109718	0.0112203	0.0109392	0.0435442	0.0450911	0.0445	0.00764824	0.00527585	0.000808758	0.0263829	0.0266468	0.0275805
	0.00496665	0.00227777	0.00104365	0.0274502	0.0204803	0.0127464	0.0654201	0.239839	0.0691544	0.00483767	0.00568619	0.00880289	0.0702083	0.053612	0.120931	0.0887386	0.101533	0.0366071	0.121564	0.0398912	0.0457914	0.0252403	0.026217	0.0268386	0.0255847	0.0284518	0.0269485
	0.00285022	0.00399986	0.00402579	0.021216	0.00176362	0.0484769	0.0507516	0.0700574	0.069206	0.00372792	0.00277699	0.00372777	0.0589598	0.0879977	0.0705905	0.00236845	0.00376088	0.00421897	0.0750052	0.0217386	0.0494618	0.00806533	0.00610721	0.00650194	0.0269765	0.0187137	0.0298899
	0.0199222	0.0195966	0.0179839	0.0213545	0.0215499	0.0196299	0.0721752	0.0568235	0.0692731	0.00995615	0.00940781	0.010411	0.062779	0.117582	0.0706881	0.00605711	0	0	0.0497499	0.00402687	0.0831405	0.00218146	0	0	0.027267	0.0254282	0.0309455
	0.00885231	0.0149049	0.00884732	0.0233791	0.0218604	0.0216807	0.0712539	0.0675199	0.0744525	0.0128455	0	0	0	0.0808737	0.0734939	0.0210007	0.00376477	0.00362861	0.0792692	0.0402292	0.0501672	0.0268357	0.0259241	0.0270274	0.0273542	0.0273476	0.0278624
	0.00301221	0	0	0.019007	0.0221612	0.0298923	0.0724132	0.0669066	0.0725441	0.0186051	0.0201187	0.0131297	0.0931465	0.0684889	0.0751856	0.0166366	0.0116878	0.0130079	0.103072	0.0256617	0.0503493	0.00965684	0.0174037	0.008852	0.0215569	0.0314656	0.0274808
	0.0128374	0.015287	0.0119998	0.0266966	0.00383325	0.0227273	0.036788	0.081469	0.0733465	0.00869785	0.00925415	0.00954624	0.0964307	0.0349729	0.0753152	0	0	0	0.0484552	0.0807265	0.0507319	0.0078051	0	0.00072709	0.0275378	0.00969742	0.0332672
	0.014286	0.0171559	0.0155294	0.0245787	0.0225733	0.0233262	0.0741688	0.0805738	0.0704017	0.00961892	0.00874079	0.00991336	0.0744893	0.0753716	0.0767985	0.0081003	0.00653813	0.00726268	0.0422755	0.0608295	0.0517805	0.0166313	0.0187603	0.0188979	0.0275618	0.0272598	0.0285975
	0.0118562	0.0120121	0.00551101	0.0260631	0.00801876	0.0233348	0.0702711	0.0801241	0.0756638	0.01255	0.00872638	0.00940323	0.0827116	0.0509984	0.0756112	0	0	0	0.172501	0	0.0522956	0.00779636	0.00861847	0.00757094	0.0276344	0.0269489	0.0401456
	0	0	0.0309341	0.0110243	0.0926242	0.0234082	0.0807228	0.0651338	0.0799424	0	0	0.00455863	0.0767492	0.0654387	0.0789976	0.0227069	0.0365584	0.014503	0.0310182	0.0526763	0.083407	0.00602631	0.0159804	0	0.0177916	0.0276947	0.0461123
	0.00819484	0.00739219	0.00828711	0.0276821	0.0240424	0.0237583	0.0481062	0.086263	0.0809093	0.0142939	0.00933134	0.00471437	0.0773246	0.0719861	0.081986	0.128137	0.0101511	0.00263164	0.0672094	0.0154114	0.0538022	0.00713906	0.00652348	0.0065523	0.0388835	0.021772	0.0280195
	0.0251032	0.130877	0	0	0.0769515	0.0243226	0.0879983	0.0725476	0.0810355	0.011977	0.00911295	0.0125191	0.0774008	0.0623159	0.0800332	0	0	0	0.064134	0.054076	0.0312455	0.0391503	0.0171182	0.0167102	0.0420749	0.0280468	0.0231377
	0	0	0.00229243	0.0243942	0.0129565	0.119835	0.0819839	0.0430742	0.107884	0.00958128	0.00680865	0.00651709	0.0699282	0.0785383	0.0831251	0.0157632	0.00822358	0	0.0543297	0.0616385	0.0267798	0.0122533	0.00801993	0.0118919	0.0320091	0.0282628	0.0174006
	0.0179079	0.0132838	0.00842751	0.0139913	0.0264372	0.0319635	0.0802294	0.0894686	0.0819849	0.00778796	0.00727232	0.00686317	0.0687074	0.0894652	0.0802632	0.00890501	0.0069651	0.010558	0.0547329	0.0432588	0.0642614	0.00781823	0.00786558	0.0079053	0.0306504	0.0211685	0.0284907
	0.024263	0.0156427	0.0109694	0.0307187	0.0273253	0.016478	0.12244	0.0666478	0.0830227	0	0	0	0.0804634	0.0614964	0.0914854	0.00992965	0	0	0.0511454	0.0548786	0.0636812	0.0113743	0.0114584	0.011325	0.0303631	0.0285697	0.0261715
	0.0517397	0.0320053	0.0395098	0.0429515	0.0275803	0.0195826	0.0845525	0.0699395	0.101	0	0	0	0.0807644	0.0621188	0.114347	0.00803608	0.027944	0.00463741	0.0744844	0.0558698	0.0339735	0.0169649	0.0110505	0.0105186	0.0361849	0.02866	0.0274154
	0.012151	0.012051	0.0118655	0.0288473	0.0277164	0.0271724	0.10507	0.0859985	0.0801017	0.013493	0.0131718	0.013487	0.0808292	0.0814783	0.0883329	0.00975139	0.00976453	0.00798792	0.0601078	0.0519672	0.0562968	0.0740008	0.00749634	0.0145941	0.067868	0.0289348	0.0159137
	0.0243544	0.0144578	0.0252657	0.0197442	0.0377328	0.0291106	0.0806393	0.0860504	0.0860084	0.0176819	0.0112521	0.0129916	0.0992092	0.0517397	0.081649	0	0	0	0.063733	0.0565298	0	0.0115575	0.0108371	0.0108806	0.0304215	0.0289873	0.0299394
	0.0141247	0.0308382	0.00916586	0.0293168	0.0340085	0.0281713	0.0834882	0.100232	0.0879039	0.0198222	0.0135727	0.00921886	0.083143	0.0533274	0.0930629	0.00394355	0.00629231	0.00179949	0.105291	0.00344315	0.059409	0.00130315	0	0.0019624	0.0298919	0.0424775	0.0301092
	0.0291066	0.0307133	0.0300758	0.0309839	0.0293307	0.0261318	0.0757986	0.088468	0.0942087	0	0.0304049	0.0156896	0.190142	0.0305197	0.0832436	0.00161664	0	0	0.195689	0.0595107	0.0592235	0.00544288	0	0	0.0540752	0	0.0303059
	0.00757585	0.00651863	0.00335785	0.0294582	0.0149709	0.0433348	0.088765	0.0878296	0.116424	0.00618835	0.0046874	0.00865744	0.0513676	0.0921732	0.0835543	0	0	0	0.28907	0.0384129	0.0597414	0.0193882	0.0094591	0.0144542	0.0441128	0.0210145	0.0309746
	0.00852153	0	0	0	0.0300748	0.0358484	0.0932192	0.0838807	0.0889243	0.0235472	0.0214275	0.0266134	0.0857771	0.0816062	0.090168	0.0113347	0.00773592	0.0111237	0.0597499	0.0512595	0.0635356	0.0335363	0.0127523	0.00632038	0.0298918	0.0338224	0.0321315
	0	0.0077281	0	0.050075	0.0310007	0	0.089746	0.0813971	0.0890965	0.0157808	0.0166981	0.014375	0.0946301	0.070586	0.0866168	0	0	0.178828	0.059896	0.0852308	0.0496283	0.0101477	0.00992848	0.00986789	0.0246464	0.0323593	0.046028
	0.0100263	0.010468	0.0111419	0.0329499	0.0182099	0.0341054	0.0836944	0.090885	0.0897752	0.012657	0.011914	0.0112746	0.0870985	0.0858037	0.0990637	0.00192677	0	0	0.0607691	0.0164624	0.0604688	0	0.0142921	0.0464173	0.0326092	0.0490719	0.00800392
	0.029057	0.0418579	0.0528996	0.0456902	0.0227119	0.0330029	0.0905258	0.0929119	0.086205	0.0160463	0.0141644	0.0152046	0.0878616	0.0828707	0.0904563	0.0101409	0.0108411	0.00974025	0.060755	0.0399422	0.0631548	0.0304018	0.0188231	0.0223915	0.0326107	0.0375617	0.0287692
	0.00766224	0.0201992	0	0.0331823	0.0100703	0.0361236	0	0.166958	0.0906425	0.00781826	0.00955943	0.0088086	0.0911687	0.0211943	0.0881953	0.014715	0.0211184	0.018216	0.0586428	0.0622345	0.0610539	0.00926559	0.0089618	0.00903043	0.0326916	0.0329384	0.0328955
	0.0145732	0.0198316	0.0173986	0.0320305	0.0904431	0.0335966	0.0913173	0.0940185	0.0903038	0.00444197	0.00445781	0.00272206	0.10064	0.0901811	0.057086	0.00714843	0.00445501	0.00451261	0.0074902	0.0614176	0.0709569	0.00440539	0.00393457	0.00513426	0.0329617	0.0330828	0.0325218
	0.00713606	0.00680989	0.00560928	0.0358993	0.0473239	0.0246656	0.120188	0.0913698	0.0821195	0.010863	0.00996424	0.010344	0.0911873	0.0833749	0.0964114	0.0134828	0.0130526	0.0133497	0.0666206	0.0615933	0.0616791	0.0203359	0.0124048	0.0117766	0.0364951	0.0330492	0.0272437
	0.00333182	0	0.00136093	0.0360323	0.00714921	0.0763363	0.0931341	0.0946782	0.0878105	0.0547435	0.0175049	0.0262014	0.0903506	0.0918853	0.0945854	0.00636266	0.00358289	0.00241786	0.06634	0.0308482	0.0632037	0.0108585	0.0114039	0.0110848	0.0340021	0.0345905	0.0343768
	0.006949	0.00680516	0.00611005	0.0367437	0.0496468	0.0269626	0.0933857	0.131595	0.0716467	0.0104618	0.0109953	0.0113996	0.0926926	0.0906136	0.0958597	0.00755641	0.00791132	0.00934053	0.0635705	0.0681825	0.0540895	0.0372349	0.0331444	0.0176494	0.0519309	0.0262598	0.0344012
	0.0289242	0.0212349	0.0182456	0.0348963	0.0383702	0.0369033	0.0859608	0.101439	0.0962063	0.00872508	0.0093389	0.00878274	0.109269	0.0796072	0.0931118	0.00357547	0.00935157	0.0148837	0.0836174	0.0492116	0.063607	0.0105102	0.00917923	0.0131967	0.0363485	0.0351032	0.0328951
	0.0269407	0.0064671	0.0136165	0.0370158	0.184162	0.0234464	0.100695	0.0964292	0.0588637	0.00939169	0.00940945	0.00906785	0.114913	0.0743217	0.0939807	0	0	0	0.0648588	0.169874	0	0.0125663	0.0131202	0.0122103	0.0503	0.0360514	0.0312788
	0.0599008	0.0398269	0.0371165	0.0418671	0.039162	0.0373196	0.115827	0.0853195	0.0965599	0.0157486	0.0140895	0.0139105	0.0952355	0.0757253	0.170324	0.112456	0.0493053	0.0936739	0.0815943	0.0524952	0.0654211	0.00761467	0.00589194	0.00658257	0.0365953	0.0304435	0.0362184
	0.0120197	0.0123885	0.00120363	0.0211362	0.0510761	0.0396098	0.0968569	0.0605185	0.1325	0.0180167	0.0175271	0.0170641	0.0804752	0.102151	0.0961218	0.00744406	0.00767224	0.00675435	0.0518304	0.065867	0.0726997	0.0213446	0.0431263	0.0304279	0.0369167	0.044601	0.0259644
	0.0208929	0.0210323	0.0118501	0.0423876	0.0242085	0.0408661	0.0969994	0.086134	0.123023	0.0109947	0.0129927	0.00961653	0.10206	0.0515026	0.0969415	0.0133818	0.0126966	0.0122822	0.0653556	0.0707971	0.0664868	0.00529183	0	0	0.0374313	0	0.333333
	0.0135516	0.00855518	0.00833481	0.0400404	0.0424351	0.046629	0.0984049	0.100791	0.0934619	0.00681086	0.0050796	0.00631516	0.10705	0.082726	0.102114	0	0	0	0.0666667	0.2	0.0666667	0.00701953	0.0136088	0.0219186	0.0471193	0.0203317	0.0389746
	0.0264139	0.012856	0.00989247	0.0412945	0.0429762	0.0460259	0.0997384	0.0992526	0.116804	0.0192711	0.0140237	0.0119361	0.103489	0.0965321	0.11061	0.010494	0.0121704	0.0152725	0.0674873	0.067084	0.0620844	0.0177528	0.01854	0.0165016	0.0393201	0.032291	0.0398477
	0.0592319	0.0488451	0.0365577	0.0709477	0.034085	0.0430324	0.040774	0.15328	0.100336	0.0119557	0.0122577	0.0121342	0.110437	0.0813908	0.104114	0.0110768	0.012253	0.0119385	0.0690899	0.0677934	0.0645307	0.00438084	0.00431539	0.00571995	0.0508967	0.0337801	0.0400371
	0.00191763	0.00202635	0.0045425	0.0480837	0.0259226	0.04431	0.0814308	0.10117	0.108593	0.0110161	0.0108007	0.0114461	0.111238	0.082339	0.104263	0.010035	0.0172487	0.0214699	0.0778972	0.0678782	0.0401335	0.00113079	0.000805429	0	0	0.049575	0.042961
	0.00406482	0.000427454	0.000232265	0.0448303	0.00526304	0.082457	0.148978	0.0993122	0.102919	0.0127464	0.0117608	0.0125875	0.111985	0.0710809	0.107025	0.0202056	0.0261569	0.0210954	0.0945626	0.0680529	0.061756	0.016492	0.00334927	0.00105788	0.0443201	0.0570668	0.0413717
	0.0113925	0.0110701	0.0111141	0.0470079	0.027713	0.0655186	0.103236	0.0242966	0.151195	0.00904061	0.00595782	0.0161776	0.157582	0.112623	0.104457	0.0738996	0.0325519	0.00711174	0.14273	0.0681736	0.0372128	0.0103742	0.00709363	0.00769809	0.0440606	0.0506953	0.045439
	0.121146	0.0674866	0.0842899	0.0482091	0.044289	0.0559656	0.105432	0.106453	0.101061	0.0220969	0.0216002	0.0188366	0.152685	0.113353	0.0549483	0.0106565	0.0111898	0.0111893	0.0702434	0.0684659	0.0651185	0.00546534	0.00533827	0.00338447	0.0475714	0.0469727	0.0432809
	0	0.00344519	0.00195052	0.0376363	0.167786	0.0496673	0.120323	0.0888058	0.106705	0.00936008	0.009065	0.00518969	0.113965	0.077441	0.114656	0.000477869	0.00969254	0.00734473	0.0685361	0.0413905	0.0828462	0.0010917	0	0	0.0483146	0.0312494	0.0566186
	0.029874	0.0235073	0.0210736	0.0333929	0.0596579	0.0499596	0.107043	0	0.127398	0.0069661	0.00885684	0.00642469	0.118804	0.0834837	0.114503	0.018528	0.0134397	0.0176042	0.0592248	0.0704979	0.0691145	0.063893	0.0258676	0.0326802	0.150721	0.0499272	0.0422755
	0.00666645	0.00550352	0.00341777	0.0510916	0.0411121	0.0634333	0.110304	0.203191	0.102582	0.0138298	0.00892914	0.00846765	0.116408	0.112153	0.128041	0.0122673	0.0116077	0.0125044	0.0679023	0.0751707	0.0691263	0.0131437	0.0078496	0.00513007	0.0508627	0.0511776	0.0535519
	0.0509616	0.0552878	0.0367696	0.0515333	0.0362424	0.0684188	0.118689	0.126359	0.102503	0.0125176	0.0125507	0.0123881	0.119186	0.0922982	0.116547	0.0140922	0.0132255	0.0125779	0.0695064	0.0733734	0.0681469	0.00140563	0	0	0.0516192	0.0198284	0.138839
	0.061556	0.0350558	0.0702226	0.0527715	0.0720403	0.0327703	0.154876	0.0940857	0.119842	0.00747682	0.00670769	0.00804474	0.124835	0.100325	0.118439	0.0132359	0.0153761	0.0124624	0.0777127	0.0505005	0.0700659	0.00541206	0.00420371	0.00272262	0.0504755	0.0536551	0.0521294
	0.0524422	0.0487878	0.0537184	0.0540965	0.0546768	0.0473847	0.119956	0.261347	0.0399781	0.0145261	0.0137927	0.013782	0.120312	0.0873723	0.118886	0.0160291	0.0266723	0.0213728	0.0719215	0.0706156	0.0569083	0.00735478	0.025299	0.0102366	0.0417058	0.0683511	0.0526405
	0.0194373	0.00767947	0.00491644	0.0434975	0.0675494	0.0542647	0.120712	0.132269	0.119695	0.0132487	0.0131907	0.0130726	0.119358	0.0952785	0.122858	0.0124049	0.0115794	0.0123544	0.0714758	0.0759768	0.071933	0.0103131	0.00648274	0.00381767	0.0615662	0.0533032	0.0475681
	0.00191843	0.00279211	0.0648168	0.0560528	0.111026	0.0432711	0.0900661	0.122991	0.126462	0.00769225	0.00927646	0.00727145	0.10295	0.119598	0.190158	0.0133095	0.0228266	0.00757813	0.0703303	0.0967536	0.0723996	0.0410568	0.0333769	0.026181	0.0998001	0.0357159	0.0536137
	0.0257996	0.0185831	0.0200127	0.057204	0.0452067	0.0728504	0.101832	0.128167	0.164363	0.0135528	0.0135052	0.013492	0.134454	0.101521	0.121644	0.0123104	0.0158802	0.0116654	0.074376	0.0822697	0.0689779	0.00417773	0.00629184	0.00470297	0.06024	0.0425212	0.0546742
	0.0193967	0.025737	0.0414766	0.0598517	0.0768145	0.0565638	0.0943412	0.131041	0.144721	0.0207422	0.0109439	0.0195596	0.122992	0.131283	0.111035	0.0140995	0.0114852	0.011627	0.0743972	0.0733172	0.0757537	0.0179671	0.139183	0.00570729	0.0604732	0.0554353	0
	0	0	0	0.0608719	0	0.199988	0.137685	0.166667	0.070095	0.010098	0.0101315	0.0105594	0.130774	0.100943	0.133281	0.0503154	0.0864549	0.0434015	0.0745626	0.0873727	0.0571729	0.0105152	0.0117855	0.0117907	0.0606113	0.0492699	0.055623
	0.010537	0.0159161	0	0.0521957	0.0748463	0.0638072	0.0863826	0.228388	0.13916	0.00455773	0.00466888	0.00526947	0.110767	0.131472	0.135778	0.013145	0.0118516	0.010405	0.0773257	0.0758428	0.0747966	0	0	0	0.180492	0.0401144	0.0564028
	0	0	0.875	0.118154	0.00579395	0.0647642	0.142857	0.142857	0.142857	0.0136153	0.0128071	0.0149063	0.136823	0.129822	0.137745	0.0134032	0.0133417	0.0133673	0.0749839	0.0793567	0.0760167	0.00907869	0.00931938	0.00819013	0.0559947	0.0564287	0.0596979
	0.00737646	0.0122007	0.0130041	0.0667462	0.0475235	0.0735803	0.145507	0.145387	0.138533	0.00374781	0.00167883	0.00234849	0.152405	0.103977	0.138039	0.0473146	0.0486402	0.0614392	0.0785926	0.0817603	0.0657442	0.00780489	0.00616843	0.00518193	0.0513353	0.065449	0.0581097
	0.0229086	0.0912501	0.0279761	0.0543873	0.084728	0.0674621	0.147872	0.196488	0.140653	0	0.0282736	0	0.260759	0.138222	0.13047	0.00352837	0	0	0.097091	0.0793347	0.0467098	0.0156007	0.00702347	0.011525	0.023215	0.0583321	0.0813847
	0.0503832	0	0	0.0676925	0.531529	0	0.150824	0.150538	0.140521	0.024263	0.0238158	0.0204487	0.123958	0.139644	0.224189	0.007494	0.00046739	0.00092799	0.0813647	0.0383975	0.0793975	0.00929487	0.0114645	0.010771	0.0596293	0.0540135	0.0604389
	0.142611	0.0138865	0.0031867	0.129543	0.0709404	0.0335105	0.153151	0.132281	0.152279	0.0113902	0.0080772	0.00631094	0.142377	0.12635	0.144159	0.0121792	0.0150027	0.00905674	0.0750649	0.0834901	0.0800412	0.0109562	0.0121683	0.0106497	0.0597137	0.0562412	0.0641513
	0.0359319	0.0222415	0.0240849	0.0696697	0.0967603	0.0723969	0.153609	0.159097	0.150934	0.0104067	0.0099681	0.00927392	0.144593	0.136716	0.150417	0.0801682	0.0954865	0.0664667	0.0740942	0.123535	0.081494	0.0102208	0.00695596	0.00998708	0.0604589	0.0563267	0.0608734
	0.0158949	0.0124486	0.00996141	0.0734091	0.0798682	0.0720114	0.155446	0.2	0.129378	0.00724191	0.00645882	0.00618998	0.150987	0.135978	0.158898	0	0	0	0.0776851	0.100561	0.0824448	0.00972356	0.0110277	0.00983487	0.0580089	0.0606325	0.0619567
	0.0539868	0.0511885	0.0582125	0.0753549	0.125018	0.0304369	0.158709	0.080389	0.181417	0.0105732	0.0103892	0.011261	0.158793	0.158879	0.167672	0.00887172	0.0147154	0.0114822	0.0868609	0.0928856	0.0831954	0.00484631	0.00140814	0	0.16061	0.0612735	0.031908
	0.0398008	0.0398423	0.0599926	0.0463856	0.0966385	0.0780858	0.436593	0.160843	0.0688958	0.00952974	0.0101767	0.0106474	0.159318	0.150571	0.162449	0.0173716	0.0195225	0.0231637	0.245694	0.0874699	0.0731543	0.0147248	0.0124181	0.0142459	0.0608288	0.0618069	0.0627685
	0.00539229	0.00691934	0.00712715	0.0783369	0.0500801	0.0916855	0.168797	0.183186	0.153266	0	0	0	0.163224	0	0.565302	0.00533689	0.0363791	0.00670352	0.0802391	0.127947	0.0895072	0.0120715	0.0124631	0.0121815	0.0619572	0.0573815	0.0627436
	0	0.0220216	0.0307554	0.0784164	0.053375	0.177763	0.172454	0.170913	0.16433	0	0	0	0.166667	0	0.166667	0.0121738	0.0551676	0.0151153	0.0898232	0.0946797	0.0840293	0.0133804	0.0111499	0.0121297	0.0623148	0.0541397	0.0628558
	0.0123456	0.0932799	0.0315556	0.0378434	0.0893674	0.0812146	0.0755684	0.175832	0.176808	0.011005	0.0126919	0.0139386	0.178012	0.13805	0.196009	0.00846967	0.00842675	0.00361919	0.0509596	0.113258	0.0951884	0.0347652	0.0389003	0.0766318	0.0763679	0.0620795	0.0626488
	0.00311929	0.00526568	0.0253801	0.0823165	0.0861843	0.0818937	0.163214	0.346693	0.180383	0	0.00625128	0.00157766	0.124625	0.180453	0.182802	0.00273532	0.00217237	0	0.0173251	0.0972471	0.139332	0.0116969	0.0122685	0.0120366	0.0635165	0.0572173	0.0633548
	0.0135312	0.0138705	0.0131459	0.0736074	0.0848326	0.0832354	0.363541	0.181818	0	0.0132923	0.0139105	0.0144382	0.171074	0.181294	0.211123	0	0	0.00365852	0.122625	0.0791727	0.0982257	0.0134427	0.0132957	0.0134329	0.0635451	0.0613355	0.0662527
	0.00638883	0.00689063	0.00685257	0.0723344	0.0851582	0.135727	0.16515	0.188689	0.182913	0.00393523	0.00465559	0.00502637	0.171177	0.182362	0.205659	0.0036544	0	0.00130297	0.109547	0.0278857	0.0985338	0.0101589	0.00814563	0	0.0848954	0.0555864	0.0641931
	0.0532489	0.0524638	0.0800042	0.0870628	0.128167	0.0738994	0.184879	0.202278	0.185007	0.00974448	0.0102323	0.00735358	0.191264	0.154663	0.182554	0.0234102	0.0574221	0.0326859	0.0896722	0.0992932	0.0995264	0.0115177	0.0110149	0.0131601	0.064292	0.0555957	0.0975566
	0.0131005	0.0107127	0.00949426	0.0898278	0.0844187	0.0899544	0.199435	0.175351	0.187471	0.00343833	0.00441539	0.0134659	0.225822	0.131553	0.182839	0.00234493	0.000385022	0.000921936	0.129505	0.061762	0.0999741	0.014055	0.010741	0.0106563	0.0620663	0.0644688	0.0676722
	0.0300591	0.0191645	0.0126481	0.0901015	0.0922468	0.0862982	0.188316	0.186933	0.188412	0.0104165	0.0104185	0.00823067	0.18614	0.178814	0.200461	0.0175838	0.0164391	0.015156	0.109569	0.0896255	0.100293	0.0139035	0.0135394	0.0124879	0.064602	0.0587433	0.0656451
	0.0202583	0.0177898	0.0128289	0.0903982	0.0400059	0.112706	0.223323	0.18868	0.167147	0.0147375	0.0144429	0.0145882	0.188087	0.173384	0.199394	0.0111724	0.000836588	0.00846998	0.126529	0.0596135	0.101608	0.000871324	0.00459652	0.00183505	0.0518913	0.0647885	0.104357
	0.0342416	0.0288333	0.0122568	0.0914148	0.0888981	0.123535	0.252409	0.180512	0.190584	0.012554	0.00673036	0.008344	0.188139	0.168641	0.197068	0.0125058	0.0195211	0.0105644	0.102405	0.10962	0.10632	0.0120117	0.0109167	0.0115446	0.0657676	0.0658005	0.0644421
	0.00864081	0.00590221	0.00570717	0.097086	0.0505427	0.109114	0.191842	0.128143	0.24463	0	0.0064254	0.00718636	0.188744	0.236472	0.188085	0	0	0	0.107273	0.0814516	0.131356	0.0687395	0.0783253	0.0140592	0.0668508	0.0349137	0.077728
	0.00606625	0.0064394	0.00277315	0.0838065	0.145661	0.0981914	0.198428	0.201932	0.188154	0.00499616	0.00411077	0.00537327	0.177009	0.189422	0.235321	0.00746787	0.000845424	0.00690567	0.11956	0.0694686	0.107274	0	0	0	0.119324	0.06547	0.0676762
	0.000955009	0.00307329	0.00245771	0.118392	0.0983488	0.0916954	0.36676	0.099901	0.210084	0.0240254	0.0161415	0.0147827	0.194039	0.106947	0.19296	0.00946073	0	0	0.122694	0.0772202	0.107682	0.019534	0.0121254	0.0105689	0.0683531	0.0720078	0.0698752
	0.016414	0.0279777	0.00578551	0.232419	0	0.10082	0.17849	0.22231	0.210674	0.0103304	0.0100485	0.0103698	0.139005	0.199033	0.298152	0.00497063	0.00668228	0.0127223	0.109827	0.129394	0.0909015	0.0132025	0.012931	0.0115283	0.0701111	0.0682066	0.0757473
	0.0289032	0.0383651	0.0368903	0.0980227	0.106805	0.102067	0.211502	0.242917	0.169991	0	0.000833482	0.000882831	0.15401	0.270003	0.200014	0	0	0	0.184213	0.0276759	0.110473	0.012846	0	0	0.03894	0.0705157	0.0969499
	0.0263433	0.0277885	0.0253283	0.105578	0.108277	0.104531	0.215331	0.226962	0.212002	0.00207126	0	0.00201652	0.201229	0.0988679	0.291405	0.0103256	0.00951206	0.00958431	0.101212	0.11049	0.136307	0.0134662	0.0135435	0.0134267	0.0709439	0.0644845	0.0710648
	0.0391668	0.0259913	0.0267756	0.107592	0.107288	0.100574	0.221675	0.230828	0.219611	0	0	0	0.20927	0.101283	0.204246	0.00416567	0.0104094	0.0100112	0.0206005	0.112211	0.195445	0	0	0	0.0922625	0.0443444	0.0712468
	0.014016	0.0168652	0.0158933	0.130034	0.101582	0.107989	0	0.49037	0.222183	0.00774445	0.00807778	0.00897449	0.2065	0.192459	0.253434	0.0135953	0.0268397	0.0188426	0.121066	0.0814376	0.112287	0.0186442	0.015593	0.013263	0.0723954	0.0720688	0.0740344
	0.018651	0.0184167	0.0169794	0.109614	0.108584	0.100468	0.222462	0.233773	0.222875	0.00362382	0.0025625	0.00195286	0.189681	0.214442	0.207896	0.00985206	0.0102124	0.00950653	0.109327	0.126281	0.113035	0.0129303	0.0107761	0.0108232	0.0736286	0.0685623	0.0754647
	0.00752138	0.00374165	0.00104126	0.109331	0.042182	0.113429	0.201831	0.282236	0.223376	0.0115949	0.00880428	0.00466206	0.261837	0.16739	0.20823	0.00684984	0	0	0.118403	0.0720589	0.113245	0.0243824	0.0160893	0.027019	0.0743241	0.0653982	0.0799524
	0	0	0	0.111111	0.455891	0.111111	0.283046	0.180974	0.225145	0.0112574	0.0109466	0.00959196	0.208705	0.160991	0.229939	0	0.274778	0	0.105091	0.114697	0.183851	0.00666416	0	0	0.0562605	0.092012	0.0790412
	0.00947617	0.010557	0.0101365	0.113895	0.0606047	0.135822	0.22706	0.266284	0.222344	0.0082508	0.00975959	0.00972858	0.211557	0.199311	0.225044	0.00830977	0.00911346	0.00723883	0.122857	0.115352	0.115904	0.00751857	0.00499586	0	0.141989	0.0792965	0.0735689
	0.00932319	0.0087994	0.00723776	0.12225	0.108496	0.114583	0.226012	0.239238	0.227858	0.00911572	0.00200807	0.00631891	0.214172	0.173727	0.21247	0.0614177	0	0	0.217487	0.117647	0.117647	0.0168062	0.00839615	0.0440937	0.0815778	0.124609	0.0698332
	0.00603838	0.00156324	0.00148547	0.114622	0.0910539	0.184844	0.224682	0.256375	0.227894	0.00575757	0.00538729	0.00548621	0.215558	0.176716	0.249142	0	0.0691062	0.0437558	0.118046	0.230309	0.0891663	0.0852314	0.0630458	0.0901315	0.082732	0.140729	0.0862235
	0.00243433	0.00545522	0.00459763	0.120396	0.0946234	0.174022	0.228476	0.315789	0.191054	0.00756546	0.00550417	0.00366272	0.216618	0.190494	0.227205	0.0106969	0.00823244	0.00835215	0.120846	0.110204	0.118195	0.00595492	0.00630784	0.00328746	0.0874699	0.0768896	0.100761
	0.0160284	0.0867029	0.012573	0.12836	0.135905	0.10599	0.212227	0.23278	0.230651	0.223557	0.223563	0.221697	0.22239	0.217725	0.216682	0.0121833	0.00744378	0.00568825	0.142254	0.113395	0.118466	0	0	0.00138436	0.0102648	0.118843	0.0892327
	0.00774721	0.00607869	0.00609263	0.116438	0.128981	0.129886	0.230769	0	0.230769	0.0162143	0.0120664	0.0130988	0.200549	0.227079	0.276836	0.00349905	0	0	0.340452	0.119737	0	0.0203073	0.0160702	0.00589173	0.123855	0.0893767	0.0726454
	0.022586	0.0251272	0.0212264	0.139495	0.096351	0.129215	0.228253	0.237754	0.249196	0.00340775	0.00532207	0.000894368	0.229031	0.210233	0.240638	0.00256778	0.00866872	0.00779265	0.119994	0.122602	0.0944168	0.0104317	0.00921831	0.00980656	0.0961479	0.0820392	0.0899634
	0.0117344	0.0123547	0.0116261	0.138182	0.142936	0.139762	0.261101	0.237771	0.23334	0.000931487	0	0.0116329	0.229061	0.136418	0.314831	0.0369803	0.0486232	0.010208	0.121023	0.167646	0.113185	0.00104228	0.00498318	0	0.152832	0.000653853	0.0901855
	0.0224672	0.0565594	0.0813417	0.140642	0.0821595	0.142691	0.221572	0.255453	0.241245	0.0571694	0.0563584	0.0499511	0.24719	0.217056	0.231346	0.00994621	0.00843503	0.00919686	0.122311	0.12213	0.108514	0.00586068	0	0	0.348352	0.09223	0
	0.014485	0.016048	0.0144359	0.141779	0.0744136	0.194936	0.334452	0.228667	0.246641	0.0141572	0.0113016	0.0104559	0.239469	0.20886	0.232136	0.010753	0.0107877	0.0115417	0.131593	0.122641	0.119113	0.000966703	0.00475362	0	0.0823414	0.124395	0.0948859
	0.0152963	0.0154382	0.0155261	0.142543	0.103869	0.151928	0.25	0.244032	0.25	0.0123227	0.00756694	0.0319568	0.2367	0.228404	0.25775	0.021946	0.045497	0.0214792	0.122092	0.125513	0.133713	0.00945896	0.0095854	0.00886505	0.10021	0.0965108	0.0909177
	0	0	0	0	0.378004	0.144343	0.251675	0.295962	0.189296	0.00719404	0.00692317	0.00644137	0.238724	0.185868	0.271705	0.0134332	0.00598806	0.00675274	0.141278	0.0639643	0.125693	0.787879	0	0	0	0.272727	0.0978408
	0.00939006	0.0102326	0.00997889	0.146642	0.146381	0.141005	0.249461	0.265032	0.252407	0.0023334	0	0	0.240964	0.236435	0.295929	0	0	0	0.128827	0.325211	0	0.0213093	0.0514877	0.0334141	0.087242	0.0986648	0.103053
	0.0177497	0.0310237	0.0257555	0.146642	0.113872	0.178875	0.252425	0.253366	0.250546	0.011069	0.00791556	0.0110466	0.241758	0.213196	0.244719	0	0	0.00122187	0.128805	0.12891	0.144473	0.000707169	0	0	0.170347	0.0986986	0.0655304
	0	0.00320292	0	0.107823	0.228087	0.149608	0.222959	0.252531	0.314418	0.00896133	0.00542166	0.010021	0.208078	0.245122	0.323819	0.083566	0.077823	0.106164	0.132936	0.0657868	0.151053	0.00930028	0.0100785	0.0101822	0.0985141	0.100512	0.103672
	0.0122928	0.0118085	0.0107983	0.150532	0.101099	0.149663	0.291589	0.254882	0.190914	0.00540356	0.00304485	0.00267474	0.256196	0.234239	0.245981	0.0150297	0.0137631	0.0141864	0.143189	0.132537	0.133558	0.00787952	0.00379052	0.00402967	0.122562	0.0756555	0.100532
	0.0550672	0.0481023	0.0542028	0.142304	0.150191	0.158386	0.255136	0.261999	0.231029	0.0121928	0.00936585	0	0.249448	0.235093	0.260004	0.00630292	0.000307472	0.00575314	0.135102	0.133937	0.0850345	0.00913566	0.00887437	0.00754001	0.157334	0.0942927	0.101234
	0.0210986	0.0163369	0.0138439	0.15174	0.0790796	0.183271	0.25647	0.256972	0.246689	0.00933786	0.00917681	0.00453991	0.25	0.216884	0.25	0.00848626	0.00706108	0.0090215	0.135761	0.127073	0.160549	0.00833525	0.00909172	0.00829939	0.104221	0.0908573	0.132139
	0.0147801	0.014005	0.0132223	0.15694	0.102734	0.177244	0.254993	0.256975	0.267889	0.00790655	0.0171223	0.0268114	0.25	0.241491	0.267957	0.0102117	0.0266118	0.0103875	0.135942	0.123568	0.170818	0.0112597	0.0108614	0.0110066	0.107272	0.101515	0.111041
	0.0108668	0.0104468	0.00998499	0.162327	0.112011	0.186929	0.257406	0.223293	0.26298	0.00957565	0.00916711	0.00836655	0.253211	0.250632	0.252838	0.00177934	0.00403365	0.00491309	0.150104	0.131574	0.136965	0.0143546	0.0100339	0.00447511	0.128632	0.111735	0.0999206
	0	0	0	0.162743	0.22834	0.145693	0.253626	0.264135	0.263581	0.00103133	0	0	0.253519	0.150439	0.319692	0.0338297	0.0936543	0.0458784	0	0.241343	0.137175	0.0100207	0.0100812	0.00939207	0.11251	0.107752	0.112318
	0	0	0.00163723	0.166667	0	0.166667	0.26115	0.271258	0.265188	0.00729156	0.00450917	0.00450837	0.256813	0.241372	0.261002	0	0	0.0113299	0.137823	0.126048	0.183751	0.00735961	0.0389759	0	0.113539	0.214917	0.0715886
	0	0	0	1	0	0.166667	0.244579	0.274845	0.269905	0.00248257	0	0	0.274293	0.161089	0.326071	0.00157918	0.00114654	0	0.139932	0.138625	0.0821774	0.00928624	0.010641	0.00979966	0.0964133	0.116532	0.113878
	0	0	0	0.166992	0.189882	0.0391247	0.236091	0.464802	0.271554	0.012663	0.0122295	0.0137245	0.275875	0.261213	0.300011	0.0103265	0.00956773	0.0103702	0.144069	0.140385	0.133841	0.0063656	0.00866041	0.00718062	0.114996	0.110954	0.127613
	0.0357257	0.0112038	0.0161735	0.156597	0.178107	0.202473	0.272146	0.281153	0.242404	0.00936699	0.00911326	0.00696665	0.275207	0.276444	0.301459	0	0	0	0.143185	0	0.25	0.0125158	0.0196826	0.0526783	0.106447	0.117468	0.15192
	0.00730765	0.00684273	0.00769818	0.174394	0.179301	0.189309	0.274192	0.290691	0.272596	0	0	0	0.256142	0.278186	0.370957	0.00907537	0.0156051	0.0251896	0.154619	0.137099	0.14409	0.00890849	0.0104708	0.00923971	0.12115	0.115136	0.118698
	0	0.00426592	0.00794185	0.179821	0.192473	0.186339	0.274996	0.299678	0.273241	0.00232944	0.00140629	0	0.28494	0.276402	0.303009	0.0334498	0.0222137	0.052426	0.11075	0.144796	0.163611	0.00900533	0.00984775	0.00946889	0.119249	0.134433	0.109742
	0.801944	0.804678	0.838423	0.184311	0.186647	0.192711	0.277912	0.299895	0.281948	0.0295356	0.0104369	0.0129233	0.288927	0.225298	0.315811	0.00259138	0.00854675	0.00718754	0.146267	0.165094	0.117659	0.00985518	0.00989371	0.0102951	0.120392	0.117481	0.13287
	0.0325419	0.0237224	0.0526124	0.180573	0.242745	0.186991	0.283559	0.259302	0.289923	0.00606031	0.00603512	0.00573994	0.292566	0.276663	0.31852	0.0107515	0.0118397	0.0113302	0.150979	0.144077	0.147671	0.011804	0.0129865	0.0178619	0.122538	0.120895	0.126672
	0	0	0	0.133406	0.194187	0.216806	0.286597	0.313707	0.271911	0	0	0	0.293123	0.110627	0.570147	0.0607578	0.0201278	0.0279247	0.151511	0.138805	0.148742	0.0055437	0.00984191	0.00765181	0.124316	0.108211	0.124893
	0.00288515	0.000604269	0	0.202545	0.161529	0.265327	0.280771	0.3001	0.290705	0	0	0.00252923	0.32272	0.19794	0.293299	0.00491687	0.0161383	0.00384362	0.121316	0.168766	0.155408	0	0.154893	0	0.129865	0.134763	0
	0	0	0	0.204299	0.196121	0.284327	0.294382	0.31288	0.283838	0	0	0	0.294118	0.407868	0.176471	0.0114295	0.00809012	0.0102007	0.156153	0.157395	0.141187	0.01105	0.0114386	0.0100533	0.124149	0.130063	0.131879
	0	0.00223844	0	0.176285	0.23362	0.208421	0.29347	0.308681	0.302657	0	0	0	0	0.407201	0.296319	0.0209764	0.0349541	0.0187337	0.160225	0.143701	0.156321	0.0141896	0.0144452	0.0136012	0.131393	0.135114	0.132568
	0.00461819	0	0.00324043	0.21228	0.139808	0.26591	0.32878	0.252972	0.304239	0.00636277	0.00620846	0.00311105	0.298833	0.302006	0.324418	0	0.0405487	0.0500454	0.143236	0.194509	0.161508	0.0110339	0.0105641	0.0101157	0.135758	0.127081	0.133882
	0.00985886	0.0103207	0.0100381	0.216578	0.149447	0.259755	0.315254	0.446828	0.110818	0.00894569	0.00739795	0.00846089	0.30457	0.275689	0.313128	0.166667	0.166667	0.166667	0.166667	0.166667	0.166667	0.0319478	0.0271201	0.0315619	0.125777	0.135448	0.136652
	0.0102323	0.0102076	0.0103313	0.219761	0.226849	0.207052	0.318077	0.348573	0.299396	0.0358643	0.0101647	0.0238248	0.300546	0.304863	0.343378	0.0112655	0.0120954	0.0112012	0.191066	0.161338	0.169457	0.0126725	0.0241078	0.025892	0.203433	0.138225	0.0350184
	0.0104643	0.00850751	0.00955767	0.220217	0.195624	0.272525	0.324603	0.340514	0.321416	0.0276945	0.0157727	0.0220825	0.306588	0.295745	0.309016	0.00463918	0	0	0.323227	0	0.170166	0.028277	0.0471828	0.0128141	0.0506986	0.14174	0.185706
	0.0100205	0.00966117	0.0101478	0.222539	0.230461	0.208837	0.328787	0.320563	0.324996	0.00705665	0.0047099	0.00129192	0.309494	0.240501	0.335042	0.00684417	0	0.00487094	0.196783	0.159969	0.170302	0.01266	0.00830542	0.0122601	0.14599	0.143192	0.117443
	0.00170293	0.00564961	0	0.233106	0.222046	0.248528	0.328085	0.346133	0.317298	0.0158028	0.0138579	0.0145679	0.310109	0.268835	0.318787	0.00471795	0.00366581	0.00693613	0.15842	0.175925	0.172336	0	0.00263718	0	0.177827	0.144169	0.11333
	0.0177895	0.0112765	0.0119999	0.232471	0.268494	0.236147	0.328152	0.336308	0.301572	0.00768955	0.00656407	0.00428726	0.234156	0.310556	0.333843	0.00391317	0.00892483	0.0237129	0.179135	0.189584	0.180558	0.0347417	0.0611765	0.0993794	0.146298	0.144149	0.167683
	0	0	0.00340855	0.237777	0.166667	0.344448	0.3298	0.347769	0.323277	0.00989692	0.0026365	0.00490899	0.343147	0.31077	0.236783	0.0100626	0.00848757	0.0100899	0.239743	0.183128	0.146184	0.000744076	0.00319495	0.00334621	0.146318	0.168879	0.129387
	0.0126901	0.0129035	0.0114197	0.239103	0.22568	0.257374	0.335938	0.353457	0.325916	0.01343	0.0156719	0.0129363	0.314239	0.265818	0.343005	0.0181482	0.0198994	0.0175726	0.206811	0.183839	0.155682	0.00858796	0.0126509	0.00663374	0.153208	0.15401	0.152019
	0.0101461	0.014996	0.0130503	0.245972	0.237817	0.287058	0.332875	0.365465	0.338524	0.00690583	0.00424233	0.00416014	0.317274	0.220146	0.526796	0.3125	0.508971	0.139091	0.187125	0.3125	0.08043	0.0088938	0.00496268	0.00644237	0.196888	0.15338	0.151446
	0.00768512	0.0072506	0.0076294	0.247276	0.234511	0.248013	0.334131	0.37166	0.339766	0.013893	0.0142593	0.0145835	0.314573	0.318303	0.339518	0.00246878	0.00132582	0.00088518	0.187574	0.1811	0.203287	0.062131	0.0795676	0.0310566	0.157144	0.13783	0.239614
	0.0123196	0.00840333	0.00930015	0.248483	0.212966	0.280497	0.342029	0.383669	0.340944	0.00650812	0.00291896	0.00539244	0.330069	0.162413	0.340888	0.00828687	0.00262183	0.00469498	0.190228	0.212418	0.175804	0.00673052	0.00641509	0.00289968	0.159786	0.0779182	0.176484
	0.25	0.25	0.25	0.25	0.392552	0.25	0.342187	0.677742	0.339935	0.0114985	0.00927883	0.00964353	0.333564	0.288524	0.348045	0.0459142	0	0	0.138699	0.190684	0.214001	0.00959403	0.00701397	0.0164605	0.164435	0.161115	0.156316
	0	0	0	0.25	0.25	0.25	0.335703	0.357542	0.344575	0.0112487	0.0113461	0.0111624	0.176471	0.411765	0.33494	0.00749862	0.0063005	0.00550219	0.191253	0.194463	0.199229	0.00847906	0.0184739	0.016969	0.124215	0.163041	0.191414
	0	0	0	0.25	0.25	0.5	0.33332	0.376544	0.346368	0.0107566	0.0120054	0.0122105	0.335745	0.302269	0.348831	0	0	0	0.287016	0.129589	0.195224	0.00604839	0.00854967	0.00703855	0.165501	0.158404	0.169386
	0.194591	0.22235	0.183379	0.250968	0.329618	0.1942	0.346424	0.35409	0.32989	0.01209	0.0130001	0.0132513	0.303242	0.337775	0.35572	0.0081153	0.00383527	0.00501519	0.254359	0.200766	0.201616	0.0144038	0.0245742	0.0384502	0.184939	0.109103	0.168938
	0.0102844	0.00975188	0.00954159	0.258113	0.260406	0.254965	0.351168	0.365107	0.342961	0.0192585	0.0311811	0.0203302	0.33797	0.317616	0.371904	0.0104395	0.00932062	0.0103368	0.205535	0.203306	0.16659	0.00121025	0	0	0.227973	0.170225	0.167386
	0.0190584	0.0514932	0.0326913	0.261648	0.253096	0.271631	0.354664	0.378703	0.354286	0.00700374	0.0111291	0.00801911	0.322662	0.338965	0.359676	0.0136621	0.0141941	0.0118159	0.224916	0.173772	0.206706	0.0180513	0.010264	0.0224596	0.169639	0.174696	0.170414
	0.0100658	0.0101398	0.00968833	0.262907	0.268578	0.259769	0.352915	0.372401	0.355377	0.00260179	0	0.00213388	0.364722	0.201026	0.339346	0.00795982	0.0253607	0.0184467	0.207114	0.222279	0.209331	0.00939745	0.00840372	0	0.173829	0.165384	0.171697
	0.0294658	0.0988055	0.0642053	0.241473	0.303583	0.263094	0.34935	0.369025	0.357768	0.00745825	0.00749032	0.00723735	0.340728	0.333456	0.365818	0	0	0	0.201565	0.244066	0.209733	0.0147528	0.0129728	0.0144843	0.191035	0.145683	0.173011
	0	0	0.4	0.666667	0	0.269194	0.35942	0.376982	0.346718	0.00914794	0.00798017	0.00769497	0.34145	0.333037	0.375239	0.00621543	0	0.00172785	0.319279	0.123307	0.209841	0.00458089	0.00531413	0.00413955	0.176562	0.173952	0.143944
	0.0111527	0.0103255	0.0105488	0.269247	0.166939	0.307347	0.353209	0.361326	0.363065	0.00562389	0	0	0.347157	0.309313	0.360316	0.0123508	0.0120463	0.0106477	0.209907	0.215244	0.16797	0	0	0	0.174392	0.190498	0.0950497
	0.00244296	0.00965059	0.00153196	0.271904	0.429819	0.0849043	0.363636	0.374778	0.34338	0.00400077	0.00466602	0.00241086	0.351572	0.319703	0.348989	0.0227904	0.015292	0.0183969	0.213475	0.210636	0.207185	0.00604573	0	0.00159601	0.248311	0	0.177143
	0.000575497	0.000777569	0	0.27498	0.269344	0.301841	0.366354	0.382099	0.339574	0.00927718	0.00985568	0.00941443	0.34961	0.332363	0.400257	0.00164743	0.00691664	0.00725708	0.248034	0.114587	0.213288	0.0175255	0.0138632	0.0111444	0.16906	0.179032	0.185688
	0.0121068	0.0101308	0.011035	0.292794	0.270327	0.27573	0.367823	0.391876	0.361776	0.00879255	0.00717248	0.00547007	0.355207	0.327023	0.400188	0.00650344	0.00320949	0.00320107	0.242696	0.154705	0.213941	0.01042	0.0331743	0.0211238	0.140479	0.179818	0.208922
	0.00139324	0.00122854	0	0.285671	0.175044	0.348894	0.377903	0.400827	0.368634	0.00222201	0.00164028	0.00403371	0.356367	0.32218	0.416101	0.012742	0.00955067	0.0284994	0.299365	0.210771	0.214864	0.0131741	0.0133749	0.0128977	0.18714	0.153644	0.182421
	0.00690264	0.00760387	0.00728889	0.281865	0.312618	0.285865	0.373291	0.392476	0.378602	0.00994785	0.0117114	0.0102109	0.358215	0.317213	0.436394	0.0136293	0.0246287	0.0120037	0.229258	0.182293	0.217425	0	0.00620049	0	0.182567	0.120718	0.223618
	0.0129832	0.00257729	0.00104317	0.286786	0.272003	0.342473	0.37915	0.401208	0.337718	0.00657428	0.00601296	0.00514267	0.35918	0.324059	0.36221	0.0122064	0.00959594	0.00957368	0.255804	0.190158	0.222723	0.00460001	0.00135555	0.0013477	0.219301	0.16796	0.18513
	0	0	0	0.243142	0.290425	0.308881	0.358075	0.430877	0.381041	0.0908907	0.0791487	0.100549	0.31575	0.361847	0.429462	0	0.00663129	0.00532325	0.306227	0.201446	0.227509	0.011726	0.0177513	0.00916985	0.186865	0.19793	0.183748
	0.00556585	0.0032995	0.0102074	0.291204	0.183104	0.356934	0.459569	0.384225	0.358378	0.00119674	0.00278561	0	0.364314	0.334757	0.410307	0.00749834	0.00343056	0.000907573	0.252913	0.22078	0.227842	0.00312689	0.00415888	0.00459428	0.160756	0.217584	0.187869
	0.00732945	0.0097886	0.0084225	0.291321	0.302885	0.291583	0.386288	0.410854	0.382786	0.0102872	0.00975581	0.00962722	0.365886	0.354543	0.388465	0.0116735	0.0133608	0.0307213	0.229065	0.192835	0.263263	0.00360455	0.00686379	0.00304537	0.190013	0.248384	0.168692
	0.00157211	0.00832499	0.00835947	0.294118	0.294118	0.294118	0.364505	0.386782	0.406012	0.00883348	0.00804365	0.00692043	0.367912	0.324395	0.390128	0.00561789	0.00339617	0.00490271	0.244473	0.23102	0.216784	0.0157167	0.00982614	0.00779463	0.196762	0.191714	0.195994
	0.00566471	0.0062049	0.00627331	0.296922	0.227583	0.325041	0.388798	0.400214	0.382386	0.00567477	0	0.00152226	0.368269	0.326161	0.414398	0.0088528	0.00854894	0.0365007	0.32308	0.233489	0.129038	0.00590859	0.00725878	0.00136287	0.203362	0.177043	0.196523
	0.0067231	0.00621654	0.00769114	0.299904	0.218371	0.324871	0.358584	0.404059	0.390623	0.00994835	0.00922044	0.00939624	0.369416	0.347377	0.389187	0.00494154	0.00299453	0	0.323381	0.235117	0.227997	0.0144532	0.0179492	0.0189239	0.196934	0.198765	0.196228
	0.0522897	0.0277961	0.0464072	0.308091	0.252114	0.299931	0.392296	0.47984	0.366076	0.00846723	0.00967078	0.0097058	0.369781	0.353634	0.398533	0.0119061	0.013363	0.0201026	0.235195	0.245256	0.224853	0.00171778	0.00255091	0	0.0708904	0.416667	0.198281
	0.00731376	0.00778292	0.00719401	0.296507	0.300866	0.305348	0.13956	0.392948	0.392851	0	0	0	0.373313	0.283568	0.395391	0.00448593	0.0015535	0.00371741	0.234349	0.278323	0.235808	0	0	0	0.204952	0.104165	0.238094
	0.00190933	0.004484	0.00894032	0.299135	0.302309	0.362275	0.366147	0.434414	0.393883	0.00471306	0.00859631	0.00728129	0.3737	0.364933	0.39793	0.0106711	0.00718663	0.0111551	0.190588	0.276332	0.235913	0.00988059	0.00991391	0.00954403	0.203662	0.212645	0.205309
	0.00789693	0.00843771	0.00790686	0.304762	0.323606	0.302076	0.395893	0.437376	0.340069	0	0	0	0.294118	0.373866	0.383048	0.0107989	0.0110006	0.0112397	0.237763	0.266079	0.234018	0.0133784	0.0139807	0.0130588	0.210933	0.219017	0.208827
	0.00101351	0.00114705	0.00436423	0.306462	0.301781	0.434457	0.399015	0.407946	0.396262	0.00958924	0.00973634	0.0101908	0.374909	0.344327	0.418305	0.00710932	0.00590372	0.00700142	0.237834	0.23109	0.269784	0.00799943	0.00790978	0.00818257	0.214102	0.206187	0.216302
	0.333333	0.166667	0	0.333333	0.25	0.308256	0.399461	0.427648	0.394367	0.0111215	0.0186111	0.0152714	0.363089	0.374997	0.407888	0	0	0.0104628	0.2353	0.239197	0.243231	0.00700653	0.0037883	0.00876176	0.214404	0.213216	0.22058
	0.0115808	0.0121503	0.0107528	0.30828	0.332927	0.314185	0.384458	0.406463	0.400667	0.0275535	0.0354458	0.0340434	0.375194	0.305311	0.410686	0.00793018	0.00770159	0.00787534	0.23929	0.277457	0.239644	0.00984026	0.00991084	0.00776988	0.234034	0.216411	0.216475
	0.0454961	0.0404634	0.0610913	0.317626	0.377321	0.30142	0.416124	0.344069	0.402883	0	0	0	0.375304	0.350538	0.465004	0.00415689	0	0	0.239744	0.279169	0.1957	0	0	0.00448855	0.244679	0.213573	0.22411
	0.010552	0.0107048	0.0105241	0.323437	0.333647	0.328822	0.413709	0.383364	0.403642	0.0149352	0.0165377	0.0147642	0.365799	0.37661	0.395992	0	0.0639769	0	0.241404	0.24137	0.207222	0.00576289	0.00875847	0.00575664	0.194351	0.235471	0.226497
	0.0105328	0.0105831	0.0105712	0.323567	0.329918	0.328944	0.394048	0.411695	0.414975	0	0	0	0.380986	0.255893	0.37848	0.00796856	0.00480681	0.00552639	0.255953	0.245023	0.229951	0.0115199	0.00975214	0.00906926	0.227789	0.218912	0.232993
	0.000346503	0.00166387	0.000442412	0.331032	0.215982	0.461183	0.413901	0.43582	0.395566	0.0100333	0.0101911	0.010373	0.378892	0.363029	0.40522	0.0107237	0.00477414	0.00683517	0.272865	0.236663	0.247397	0.00766476	0.00515182	0.00621826	0.274527	0.0973812	0.228579
	0.011409	0.0113918	0.0108869	0.321649	0.342504	0.331054	0.41554	0.226234	1	0	0	0	0.374543	0.37999	0.477807	0	0	0.0023329	0.219315	0.272801	0.24865	0	0	0.00448645	0.247941	0.231012	0.218597
	0.0043685	0.00591387	0.00452319	0.341611	0.300013	0.335218	0.401146	0.416522	0.445203	0	0	0	0.389512	0.365337	0.385036	0.00330795	0	0	0.249752	0.108197	0.250258	0.0110112	0.0165157	0.0131164	0.200478	0.233679	0.245692
	0.00584206	0.00872706	0.0102457	0.336893	0.281875	0.44102	0.383271	0.452605	0.416984	0.0475989	0.0258224	0.0382419	0.374269	0.386124	0.444265	0	0	0	0.25	0.25	0.050902	0	0	0	0.230633	0.24821	0.235346
	0	0.0148853	0.0179354	0.348134	0	0.702768	0.417467	0.421025	0.404649	0.0115981	0.0120981	0.0132302	0.389921	0.354006	0.407362	0.00543313	0.00257095	0.00425648	0.241801	0.286875	0.250543	0.00717184	0.0156344	0.0197151	0.24504	0.236431	0.236866
	0.0166559	0.0171585	0.00948339	0.345641	0.352205	0.355571	0.407782	0.43927	0.420272	0	0	0	0.395092	0.356964	0.399547	0.0110243	0.00915354	0.0100471	0.258815	0.250646	0.25105	0.00499608	0.00326907	0.0057817	0.237249	0.237576	0.236439
	0.010126	0.0117847	0.0118751	0.356353	0.311688	0.365972	0.415868	0.44155	0.42296	0.0107961	0.0107076	0.010838	0.395944	0.347302	0.413898	0	0	0	0.282558	0.214098	0.254967	0.00728811	0.00600608	0.00957381	0.236913	0.239745	0.243004
	0	0	0	0.362137	0.6	0.187696	0.423875	0.469012	0.409333	0.0040594	0.00225543	0.00124231	0.396448	0.378851	0.440688	0.00768498	0.00487241	0.00734856	0.262588	0.255327	0.226307	0.0123131	0.0115605	0.0106548	0.23028	0.240559	0.256158
	0.0206195	0.0269436	0.0420641	0.364233	0.334987	0.368058	0.430963	0.414897	0.424135	0.0110984	0.0106057	0.0100329	0.39906	0.37626	0.419876	0.00674917	0.00243859	0	0.272296	0.2572	0.222135	0.00454048	0.00495557	0.00759577	0.234895	0.241894	0.299197
	0.00859849	0.00839567	0.00844467	0.364609	0.244515	0.411025	0.426382	0.437169	0.402966	0.0142638	0.0337265	0.0286284	0.401528	0.338507	0.466343	0.00242164	0.00791941	0.00993695	0.239007	0.278977	0.257323	0.0088558	0.00957259	0.0082652	0.241216	0.245062	0.256265
	0.0062109	0.00460644	0.00663189	0.372204	0.377885	0.364965	0.426799	0.426421	0.380862	0.00155272	0.00267227	0.00553235	0.361655	0.406016	0.403692	0.00481427	0.00419987	0	0.257382	0.288721	0.252131	0	0	0	0.13548	0.258715	0.247927
	0.0128656	0.0122931	0.0118697	0.374347	0.421183	0.35561	0.390841	0.427703	0.432951	0.0191751	0.0138464	0.0215536	0.404478	0.365439	0.460952	0.00876201	0.00820376	0.00724885	0.277113	0.257451	0.259787	0.00736626	0.00911053	0.0146748	0.252019	0.247467	0.258297
	0.0110652	0.0114585	0.0114192	0.342786	0.378758	0.378025	0.427808	0.440927	0.421328	0.0227666	0.0244548	0.0277618	0.405447	0.388207	0.465543	0.00528576	0	0.000871134	0.232223	0.343207	0.261098	0.0096207	0.00974024	0.0068326	0.291454	0.249685	0.263524
	0	0	0.00649462	0.380815	0.319979	0.402326	0.429127	0.456736	0.429024	0.00644657	0.00549463	0.00537943	0.409635	0.384914	0.44569	0.00949969	0.00413917	0.0103046	0.274209	0.252602	0.261743	0.0133326	0.00863647	0.0104486	0.281356	0.254322	0.263908
	0.0162544	0.00834572	0.00765968	0.410697	0.389329	0.387991	0.414993	0.481794	0.429856	0.00959209	0.0087371	0.0091007	0.410982	0.345801	0.472264	0.00992784	0.0101732	0.00978732	0.262572	0.296689	0.257526	0.00526791	0	0.00329719	0.264079	0.271412	0.261398
	0	0	0.00333911	0.375399	0.455917	0.392351	0.428568	0.459296	0.430061	0.0143109	0.0145653	0.0143074	0.411359	0.395021	0.475102	0.00136393	0.00593043	0.00392534	0.267967	0.310681	0.267453	0.00153053	0	0	0.265786	0.262919	0.275147
	0.00664955	0.00918228	0.00632332	0.402802	0.405528	0.400205	0.366758	0.441574	0.431394	0.00219607	0	0.000751411	0.356031	0.411651	0.44323	0.211863	0.119957	0.7	0.00270808	0.564851	0.274995	0	0	0	0.266523	0.206082	0.276458
	0	0	0	0.405138	0.276238	0.458296	0.43226	0.472274	0.429713	0.0104803	0.0103449	0.0102455	0.411861	0.383376	0.458224	0.0045478	0.00740993	0.00938075	0.221036	0.334096	0.277562	0.0825112	0.135556	0.0714003	0.280707	0.250678	0.269156
	0.00776125	0.00817602	0.0107666	0.404328	0.416267	0.413511	0.434609	0.460595	0.433797	0.0226297	0	0.00239925	0.415136	0	0.460978	0.00930279	0.00499818	0.00964073	0.284962	0.305206	0.236353	0.0100136	0.00593838	0.00502318	0.270449	0.301682	0.269942
	0.0389648	0.00931143	0.00934536	0.41525	0.262653	0.442908	0.405053	0.444101	0.436289	0.00862994	0.00751511	0.00838535	0.420712	0.368458	0.467448	0.013706	0.0128939	0.01238	0.272141	0.333498	0.290817	0.0134041	0.00718864	0.00862208	0.291121	0.272515	0.259124
	0.0112718	0.0103636	0.0109006	0.419334	0.292424	0.460098	0.436428	0.472076	0.417416	0.0142561	0.0144276	0.0169553	0.421018	0.392323	0.470397	0.0104224	0.0104628	0.010365	0.275172	0.340436	0.295428	0.0133389	0.0136806	0.0112771	0.274986	0.310191	0.242182
	0	0	0	0.411303	0.420707	0.461874	0.437184	0.471291	0.433699	0.0126337	0.0121784	0.0109927	0.305281	0.421927	0.466113	0.0106504	0.0107282	0.010651	0.297801	0.295886	0.287671	0.0104923	0.00721854	0.00654131	0.225554	0.276252	0.295283
	0.00857612	0.00829513	0.00884356	0.46513	0.430595	0.434112	0.4375	0.429517	0.459502	0.00890593	0.00848376	0.00895649	0.423763	0.360261	0.452835	0	0	0	0.323162	0.292936	0.298419	0.0249121	0.0106387	0.0256808	0.258891	0.27666	0.284717
	0.0100119	0.00810852	0.0125166	0.43484	0.360786	0.482439	0.452921	0.438731	0.406439	0.010594	0.0132565	0.0133145	0.425116	0.412951	0.447391	0.00703837	0.00483373	0.00242017	0.306039	0.286638	0.300217	0.0361088	0.032462	0.0293886	0.261722	0.277853	0.277438
	0.4375	0.509413	0.4375	0.4375	0.4375	0.4375	0.439754	0.455175	0.431849	0	0	0	0.430153	0.40873	0.49248	0.0345363	0.0865239	0.0784635	0.309327	0.32111	0.308254	0	0	0	0.279779	0.294318	0.25823
	0.00209667	0.0027219	0	0.437828	0.376696	0.461426	0.441375	0.490371	0.426576	0.00992737	0.010173	0.0106691	0.43203	0.36162	0.439398	0.00892958	0.0080051	0.00824818	0.3594	0.314146	0.301882	0.012976	0.00943553	0.00954794	0.284257	0.310984	0.285615
	0	0	0	0.446415	0.740402	0.0434959	0.473773	0.441534	0.436579	0.0111991	0.0131654	0.00942959	0.432346	0.381649	0.44748	0.0525935	0.436118	0.0483233	0.314154	0	0.324553	0.00176328	0.00163001	0	0.29467	0.284239	0.30527
	0.013205	0.0138613	0.00206993	0.453948	0.303306	0.521471	0.429598	0.44977	0.452543	0.00947894	0.00932331	0.00940688	0.43289	0.378289	0.477974	0.0073236	0.00346467	0.00719988	0.308428	0.348907	0.314179	0.00705106	0.0089951	0.00746689	0.288714	0.305464	0.299011
	0.0105796	0.00854029	0.00940932	0.452069	0.460104	0.457242	0.451505	0.47419	0.447887	0.0206528	0.0198885	0.0212685	0.4375	0.4375	0.4375	0.0219703	0.031904	0.0197192	0.314415	0.341855	0.267826	0.0111618	0.0111318	0.0111123	0.299324	0.281399	0.333326
	0.0109539	0.00714648	0.00704441	0.443078	0.463632	0.457302	0.453511	0.490926	0.437185	0.0109468	0.0131739	0.0118338	0.440191	0.412344	0.461061	0.00952741	0.00195165	0.00138531	0.348432	0.292236	0.319035	0.00985976	0.0152436	0.00841438	0.301767	0.3141	0.295898
	0.00327057	0.00609607	0.0109027	0.480737	0.466337	0.439343	0.402927	0.484066	0.454376	0.0104966	0.0106937	0.0106221	0.440306	0.415308	0.468136	0.0309547	0.0808119	0.0349328	0.31952	0.356511	0.28083	0.0122929	0.0150218	0.00918923	0.302617	0.315193	0.303478
	0.0102209	0.00903874	0.00963679	0.501521	0.498461	0.465916	0.454442	0.482143	0.447429	0.0104507	0.0104722	0.0103417	0.442684	0.417296	0.469459	0.014856	0.0125424	0.0200119	0.30904	0.32301	0.320261	0.00945819	0.00781621	0.0022789	0.346244	0.156359	0.309966
	0.0093362	0.00889246	0.00904852	0.508778	0.452529	0.582235	0.457287	0.479761	0.456288	0.00562578	0.00758319	0.00794385	0.442722	0.221359	0.442963	0.00992988	0.00541185	0.00228686	0.246233	0.373055	0.320925	0.00849247	0.00795298	0.00968395	0.316651	0.310662	0.301997
	0.00659877	0.0088636	0.00870272	0.5022	0.519628	0.514603	0.539931	0.457949	0.3819	0.0096248	0.00962157	0.00951905	0.446052	0.369435	0.448589	0.0148157	0.0200507	0.0131206	0.321579	0.344946	0.278797	0.0156635	0.0115146	0.00400506	0.321891	0.310676	0.299515
	0.00224491	0.00254319	0.00091754	0.51748	0.396719	0.568442	0.460663	0.495173	0.424085	0.0108096	0.0108631	0.0106571	0.446275	0.406999	0.469361	0.011643	0.00463055	0.00883031	0.322418	0.332955	0.304197	0.0266457	0	0	0.311332	0.330999	0.304013
	0.0130743	0.0139598	0.0130733	0.508997	0.520503	0.548377	0.492983	0.461254	0.459903	0.0178181	0.011857	0.0130651	0.446174	0.446835	0.529137	0.0072638	0.00665723	0.00629177	0.323245	0.35287	0.33013	0.00158081	0	0	0.315736	0	0.339408
	0.00260517	0.00252619	0	0.537225	0.541552	0.534937	0.462749	0.499982	0.410503	0.0144699	0.0140888	0.0149713	0.449367	0.425917	0.478077	0.0119148	0.0140177	0.0121797	0.326283	0.350665	0.332507	0.00197901	0.00501807	0.00554001	0.317228	0.326849	0.299268
	0.0106763	0.0109295	0.0115826	0.516406	0.546651	0.538099	0.544353	0.444771	0.465988	0.00911099	0.018594	0.00989132	0.4516	0.451142	0.507019	0.00762002	0	0.0027691	0.332612	0.414048	0.311888	0.00510732	0.00176377	0.00369799	0.36202	0.317975	0.271136
	0	0	0	0.569792	0.475417	0.544813	0.466803	0.530101	0.439986	0.00810249	0.00361302	0.00970951	0.453691	0.421616	0.503517	0.0137049	0.0103117	0.0106259	0.321103	0.391721	0.333291	0.0177644	0.0173661	0.0194885	0.319443	0.318264	0.302874
	0.0246556	0.0240303	0.0226266	0.547688	0.435822	0.622336	0.467368	0.493105	0.470432	0.00932786	0.00888832	0.00930554	0.455059	0.415725	0.478193	0	0.333333	0	0.333333	0	0.333333	0.00669706	0.00181888	0.00109237	0.327219	0.318564	0.317528
	0.0066	0.00546402	0.00787187	0.550749	0.552451	0.539153	0.445993	0.514751	0.473345	0.0227675	0.0234176	0.0245092	0.457508	0.424931	0.511443	0	0	0	0.333333	0	0.444444	0.0022308	0	0	0.328809	0.301743	0.321559
	0.0108645	0.0107612	0.0109949	0.555125	0.444953	0.609265	0.383905	0.473676	0.49244	0.00718836	0.00575693	0.0110265	0.457759	0.430753	0.502988	0.0110132	0.00778403	0.0114834	0.334202	0.337735	0.319607	0.0108413	0.00958288	0.0104726	0.324174	0.320911	0.336349
	0.0129895	0.0129057	0.0120665	0.545435	0.556246	0.581844	0.467747	0.5042	0.477109	0.0067658	0.00265067	0.000652669	0.459393	0.315135	0.474996	0.00104955	0	0	0.406551	0.334587	0.311398	0.010509	0.0103221	0.010499	0.325909	0.317163	0.3367
	0.0074574	0.00578127	0.00942778	0.535533	0.571377	0.55695	0.467558	0.478671	0.502406	0.00875545	0.00862452	0.00852722	0.462109	0.428851	0.479571	0.0107184	0.0104667	0.0101752	0.338751	0.352522	0.329724	0.0131952	0.0141667	0.010927	0.329369	0.349636	0.313112
	0.00259581	0.000908177	0.00558412	0.56141	0.593059	0.538658	0.479215	0.506739	0.472389	0.00935968	0.00528559	0.0076401	0.46495	0.441045	0.526719	0.0084956	0.00314964	0.00553528	0.339581	0.382636	0.335847	0.0236282	0.0145793	0.0178555	0.338824	0.332285	0.310135
	0.00532429	0.00665076	0.00611214	0.566533	0.594662	0.557348	0.481718	0.607446	0.409392	0.0091478	0.00936731	0.00908349	0.465571	0.439255	0.483517	0.0109885	0.00892728	0.00954158	0.337984	0.386851	0.341501	0.0115076	0.0109049	0.00417191	0.32754	0.349083	0.332397
	0.0131497	0	0.0197132	0.629967	0.516702	0.578978	0.497994	0.486848	0.473604	0.0211902	0.0162472	0.00709581	0.467786	0.399551	0.513787	0.00415943	0	0.00360272	0.34863	0.341887	0.309627	0.000662412	0	0	0.334206	0.664734	0.149571
	0.0110043	0.0120324	0.00919936	0.583875	0.532859	0.639263	0.478347	0.501672	0.48828	0.0128551	0.012787	0.0126423	0.471121	0.448704	0.502684	0.010805	0.0110389	0.00974631	0.33034	0.367019	0.343177	0.0108555	0.0108741	0.0106281	0.329435	0.343874	0.335821
	0	0	0	0.591649	0.617377	0.584752	0.491336	0.530415	0.461314	0.0133118	0.0108292	0.0110789	0.471308	0.448058	0.545162	0.0105397	0.010619	0.0101078	0.335995	0.379944	0.343885	0.0290051	0.0137944	0.0192896	0.337626	0.340742	0.267051
	0.00892447	0.00723904	0.00659471	0.599035	0.627152	0.58937	0.493609	0.527579	0.46522	0.0398597	0.03503	0.0444237	0.476137	0.433695	0.4946	0.00852705	0.00738289	0.00786126	0.344681	0.361543	0.335701	0.0074893	0.00857089	0.00686825	0.333973	0.348083	0.342016
	0.0166849	0.0129862	0.0116241	0.604946	0.621851	0.597096	0.49191	0.517774	0.496165	0.0100967	0.0153502	0.00971224	0.476791	0.439362	0.495179	0.0106426	0.0106139	0.0109124	0.335979	0.379684	0.344932	0.00946534	0.0116492	0.00796662	0.330776	0.347348	0.34273
	0.00841779	0.00973513	0.00945061	0.606931	0.548393	0.651238	0.496721	0.545579	0.48738	0.0088078	0.00650432	0.00133232	0.385886	0.480068	0.530659	0.0119184	0.0113484	0.015723	0.331824	0.3559	0.346048	0.0142776	0.0124947	0.0127507	0.345223	0.344592	0.321576
	0.00800134	0.00848599	0.00144793	0.609375	0.611245	0.453349	0.477284	0.498304	0.501617	0.0169155	0.0168888	0.0183417	0.481351	0.474137	0.503026	0.00396298	0	0	0.378561	0.346791	0.251515	0	0	0	0.304655	0.345784	0.345335
	0.00683173	0.0202013	0.00705198	0.623475	0.619809	0.650263	0.516592	0.451221	0.498404	0.0109693	0.0102822	0.00975897	0.496326	0.436487	0.531934	0.00406263	0	0	0.367074	0.322428	0.348182	0	0.00312689	0.0041148	0.353786	0.34664	0.344561
	0.0104097	0.0122425	0.012069	0.646741	0.627139	0.574583	0.635946	0	0.5	0.0100825	0.00984865	0.00950948	0.496741	0.468458	0.55669	0.00825806	0	0	0.309275	0.372851	0.348628	0.00868132	0.0129234	0.0184702	0.347266	0.344813	0.35327
	0.0158875	0.00948079	0.0125921	0.632221	0.678263	0.630371	0.505974	0.55097	0.469751	0.00959622	0.00886757	0.00914404	0.497539	0.425154	0.513242	0.0536258	0	0.0161656	0.32388	0.409667	0.350138	0.0994275	0.0298238	0.0137121	0.248973	0.348846	0.485332
	0.0108108	0.0107349	0.0105575	0.646803	0.628914	0.632567	0.506218	0.536546	0.501682	0	0	0	0.5	0.5	0.728805	0.0239448	0.0267068	0.0142666	0.35041	0.362427	0.343901	0.00399702	0.00558165	0	0.330281	0.37557	0.350788
	0.0079844	0.00712566	0.00693797	0.634493	0.648215	0.615262	0.510184	0.555911	0.476043	0.0103548	0.0102484	0.0100135	0.502167	0.446027	0.533478	0.00397267	0.00143024	0.00511427	0.353176	0.395198	0.327194	0.00960928	0.00922197	0.00797059	0.333653	0.352941	0.352988
	0.00110783	0	0.00179066	0.665311	0.631302	0.636927	0.514573	0.53028	0.485798	0.00795472	0.00694782	0.0045382	0.539296	0.298317	0.505438	0.0360537	0.0484766	0.0154585	0.400854	0.344882	0.353599	0.00902418	0.0223908	0.00893944	0.354745	0.355357	0.380219
	0.00921734	0.00912751	0.00905215	0.657975	0.63579	0.638699	0.516525	0.544201	0.507552	0.00994655	0.00975173	0.0105355	0.506219	0.467533	0.558368	0.017757	0.0249433	0.016939	0.35439	0.374373	0.295776	0.0144243	0.010213	0.0105279	0.357793	0.344677	0.355634
	0.139919	0	0	0.639539	0.637985	0.639485	0.519225	0.55026	0.512579	0.0108683	0.0107786	0.0107609	0.509405	0.454084	0.539333	0.00738119	0.00546823	0.0117806	0.360348	0.383432	0.332296	0.0136944	0.0064628	0.00725968	0.354601	0.381922	0.3631
	0.00300626	0.00759615	0.00215615	0.640738	0.629606	0.673758	0.520746	0.554242	0.493839	0.0090096	0.00803565	0.00626408	0.510857	0.441378	0.522908	0.00947358	0.0141194	0.0107095	0.351787	0.371386	0.363381	0.0124534	0.0112867	0.0121844	0.358448	0.365742	0.369746
	0.01033	0.0100235	0.0109346	0.644772	0.674272	0.650555	0.523194	0.541521	0.503291	0.0159833	0.0154803	0.0152616	0.516744	0.467394	0.544171	0.0120108	0.0126553	0.0119719	0.362692	0.378187	0.363637	0.00655193	0.0054733	0.00322456	0.329319	0.380835	0.366795
	0.0115509	0.0099368	0.00579961	0.651238	0.62984	0.735222	0.526009	0.535979	0.520204	0.00952856	0.00924868	0.0119651	0.517302	0.494379	0.581626	0.0151387	0.0234122	0.0230591	0.365721	0.401918	0.367744	0.011603	0.00979977	0.00969953	0.379326	0.35412	0.374361
	0.0129427	0.0130049	0.0113223	0.649182	0.691168	0.654418	0.529685	0.56727	0.498562	0.0104389	0.01101	0.0109713	0.519375	0.444691	0.524604	0.00885556	0.00540704	0.00693855	0.368785	0.398891	0.338794	0.00544371	0.0056341	0	0.375	0.33752	0.375
	0.0389575	0.038085	0.00460141	0.693957	0.656218	0.635949	0.531492	0.547065	0.495221	0.0127312	0.0110824	0.0106905	0.52269	0.495174	0.587868	0.00354179	0	0	0.375	0.375	0.38872	0.0515255	0.0103045	0.00888572	0.382702	0.37654	0.354955
	0.00886633	0.00787526	0.00693195	0.608	0.660091	0.673136	0.537387	0.545684	0.532728	0	0.000919358	0.00203275	0.507223	0.523481	0.607849	0.00611046	0.00348639	0.00615559	0.375285	0.411801	0.348847	0.00454669	0.00837102	0.0076807	0.389253	0.377974	0.364786
	0.00864449	0.0078098	0.00972467	0.64953	0.733557	0.660096	0.539066	0.525011	0.60709	0.0100055	0.00780579	0.00803469	0.523622	0.48001	0.608498	0.0112793	0.011147	0.0112816	0.385234	0.391446	0.343321	0.0105866	0.0103805	0.0104706	0.380391	0.384841	0.380205
	0.00950145	0.00909745	0.0111391	0.660579	0.690393	0.658939	0.540235	0.581899	0.504683	0.0101943	0.00972012	0.010289	0.527083	0.479985	0.558908	0.00957407	0.00916403	0.00974368	0.388837	0.428925	0.369999	0.111012	0	0	0.424743	0.362197	0.381003
	0.0039504	0	0	0.589657	0.668327	0.691852	0.565276	0.506512	0.550532	0.00904125	0.00839828	0.00843779	0.52731	0.481047	0.556998	0.012213	0.0115622	0.00912805	0.390141	0.400109	0.383984	0.000915244	0.000930737	0.00687956	0.372391	0.386687	0.399427
	0.0244928	0.0329068	0.0298373	0.67279	0.709808	0.668707	0.557017	0.603218	0.551279	0.00232152	0.00107583	0	0.57162	0.476827	0.530883	0.00789219	0.00850489	0.0274376	0.391233	0.425666	0.388729	0.00879867	0.00758148	0.00751388	0.387988	0.391332	0.387369
	0.0185651	0.0185441	0.0237708	0.67847	0.673183	0.688953	0.558771	0.597466	0.556059	0	0	0.00263959	0.444384	0.55122	0.532773	0.00445402	0.0232616	0.0114505	0.39185	0.371219	0.39265	0.00255318	0	0.00949703	0.392001	0.381431	0.427937
	0.030393	0.0355885	0.0377833	0.67064	0.678847	0.707117	0.54505	0.570722	0.559203	0.010498	0.0102745	0.0103045	0.535389	0.503614	0.583297	0.0086085	0.00593281	0.00867549	0.388396	0.424124	0.393311	0.00398481	0.00284351	0.00284657	0.405957	0.395345	0.367782
	0.0132809	0.0131385	0.0119423	0.674423	0.683647	0.711947	0.567089	0.604632	0.565152	0.00797526	0.00774195	0.00863154	0.537139	0.502391	0.571398	0.00332676	0.0257078	0.00566054	0.394283	0.428221	0.348582	0.00943758	0.00881162	0.00991557	0.408103	0.401033	0.382111
	0.00101016	0.00121526	0.00383902	0.686763	0.733233	0.646731	0.568398	0.608329	0.553183	0.00871074	0.0102274	0.00874464	0.5393	0.529408	0.58589	0.00875179	0.0636942	0.0102902	0.38645	0.434163	0.395451	0.0113574	0.00359825	0.00164852	0.419957	0.387897	0.404575
	0.6875	0	0.606586	0.0625	0.6875	0.690551	0.573163	0.611475	0.57006	0	0	0	0.50955	0.589844	0.540916	0.0226685	0.0396238	0.0316222	0.397115	0.416792	0.350383	0.00924756	0.00886601	0.0101654	0.405811	0.409837	0.414463
	0.0533951	0.0524436	0.0395909	0.674393	0.701081	0.694401	0.5759	0.58536	0.561817	0.000732613	0.000919012	0.00126085	0.540959	0.490633	0.615297	0.0100202	0.00946023	0.00937078	0.398081	0.441893	0.347751	0.019894	0.0147852	0.0277882	0.431268	0.403062	0.412027
	0.0100471	0.00909403	0.00861531	0.69518	0.622656	0.729998	0.574791	0.608765	0.577531	0.00705676	0.00461104	0.00385643	0.541763	0.545567	0.538385	0.00998616	0.00884742	0.00961767	0.398889	0.432789	0.39714	0.00977522	0.00981551	0.00871311	0.420287	0.424921	0.412399
	0.0157943	0.00880774	0.0115489	0.700768	0.732833	0.695092	0.577637	0.61044	0.551993	0.0243892	0	0	0.543366	0.539491	0.562827	0.0313245	0.0626855	0.0391749	0.399079	0.443832	0.383936	0.0132948	0.00988748	0.0106657	0.384504	0.442975	0.422261
	0	0	0.00064845	0.7019	0.702596	0.701563	0.580792	0.62166	0.55258	0.0100327	0.0100716	0.00992247	0.546021	0.494938	0.575785	0.00524001	0.00457284	0.00856973	0.410811	0.403322	0.372735	0.0100488	0.0103876	0.00951253	0.426585	0.435077	0.423373
	0.00844058	0.0118291	0.0105396	0.713706	0.766549	0.695776	0.558007	0.593977	0.580939	0.00856772	0.00665526	0.00838021	0.54671	0.497454	0.583415	0.0141881	0	0.0107342	0.417048	0.403921	0.375018	0.0066428	0.00868994	0.00781477	0.435448	0.436705	0.41353
	0.0104813	0.00927953	0.0098168	0.715458	0.743311	0.676592	0.582079	0.617788	0.567342	0.0124362	0.0132354	0.0107188	0.547497	0.48145	0.572394	0.0102638	0.0103822	0.00910142	0.409495	0.453722	0.361578	0.0107872	0.0108752	0.0107529	0.437392	0.444778	0.430288
	0.010656	0.0107828	0.0107155	0.718371	0.737988	0.680019	0.588726	0.635836	0.461538	0.0101337	0.0100587	0.0101312	0.550839	0.527925	0.609412	0.0106973	0.0104525	0.0105694	0.410257	0.445662	0.407887	0.00904559	0.00900555	0.00407433	0.437146	0.439752	0.440866
	0.0104165	0.00983868	0.0103185	0.719216	0.737894	0.680522	0.591725	0.611132	0.584029	0.0110945	0.0112287	0.0110735	0.519906	0.556033	0.587839	0.00838882	0.00663961	0.00929386	0.415766	0.437595	0.359176	0.010309	0.0103067	0.01043	0.443193	0.450108	0.437556
	0.00269247	0.00255721	0.00391633	0.736176	0.701099	0.757595	0.593076	0.598071	0.556749	0.749904	1	0	1	0	0.556309	0	0	0.5	0.666667	0.423134	0.166667	0.0247475	0.023089	0.0326327	0.439994	0.446776	0.453741
	0.0174911	0.0171326	0.0157901	0.739305	0.752927	0.710478	0.594034	0.671426	0.562536	0.0243745	0.0252448	0.0256094	0.55648	0.499927	0.584991	0.053349	0.00135916	0.00306335	0.455725	0.427306	0.393544	0.00892609	0.000989196	0.001423	0.450613	0.457862	0.444469
	0.0096527	0.00932084	0.00923728	0.749961	0.765423	0.726141	0.595091	0.626822	0.583909	0.00906995	0.00689785	0.00650586	0.558603	0.485056	0.584333	0.00536698	0.00490905	0.00168845	0.431782	0.754924	0.302813	0.00987413	0.00990777	0.0100616	0.453143	0.452329	0.439353
	0.00762706	0.00847302	0.00801611	0.753652	0.763348	0.726707	0.6	0	0.6	0.00635024	0.00787733	0.00847095	0.559532	0.444931	0.570294	0.00916378	0.00848122	0.00152883	0.433701	0.434039	0.424786	0.0103475	0.0101806	0.00978297	0.453513	0.459779	0.433379
	0.0101447	0.0060778	0.00797527	0.778685	0.759815	0.739647	0.608862	0.604206	0.589485	0.00627167	0.00586763	0.00392273	0.56422	0.513832	0.580296	0.0103434	0.00994484	0.0102561	0.440632	0.470422	0.414233	0.00948944	0.00981942	0.00929007	0.458062	0.464261	0.442199
	0.0103259	0.0103648	0.010296	0.767809	0.780387	0.757411	0.604723	0.638967	0.583266	0.0104871	0.010277	0.0206403	0.564376	0.504374	0.592373	0.00721632	0.00377491	0.0078842	0.438648	0.471307	0.44398	0.0111675	0.0106933	0.0108395	0.464544	0.472674	0.43883
	0.00938199	0.00976774	0.00981872	0.76911	0.775841	0.740508	0.605113	0.64433	0.581847	0.0105467	0.0104875	0.0104401	0.566549	0.537247	0.61615	0.0149071	0.0138819	0.0140193	0.44432	0.480764	0.449083	0.0102654	0.0102585	0.00989794	0.465573	0.468274	0.457489
	0.0102224	0.0115547	0.0120187	0.773924	0.780409	0.750231	0.618488	0.605532	0.592181	0.0197673	0.0214661	0.0282463	0.566943	0.519748	0.611637	0.00814155	0.0214114	0.00474909	0.46549	0.450057	0.450278	0.0352199	0.0233233	0.0298577	0.467722	0.47045	0.444945
	0.0108049	0.0101405	0.0102157	0.77605	0.787038	0.758946	0.598033	0.655999	0.605656	0.0054236	0.00323213	0.00445052	0.56976	0.551963	0.620927	0.0160947	0.00518338	0.00374734	0.452372	0.494361	0.348161	0.00896592	0.0108829	0.00142164	0.445987	0.469088	0.46849
	0.0106947	0.0107209	0.0106223	0.779142	0.783284	0.754215	0.576555	0.649807	0.607408	0.0233272	0.0200896	0.0187068	0.576006	0.56936	0.631513	0.00460326	0.00201941	0.00653164	0.449072	0.472211	0.456199	0.0102748	0.0104864	0.00983256	0.472295	0.480187	0.461367
	0.00585933	0.00893522	0.0133833	0.788616	0.782658	0.773535	0.620743	0.663215	0.597202	0.0109485	0.0105953	0.0161703	0.578311	0.552384	0.631948	0.00992908	0.00914771	0.00984806	0.462655	0.498686	0.463632	0.00865028	0.0109594	0.0101839	0.477385	0.481677	0.47153
	0.0763349	0.01838	0.0136912	0.782162	0.784952	0.792116	0.619438	0.67796	0.625614	0.0316491	0.0322754	0.0307266	0.57926	0.565258	0.617401	0.00916465	0.0249763	0.0216709	0.464049	0.506747	0.432571	0.0182408	0.0162094	0.016943	0.451035	0.478381	0.49378
	0.0103318	0.0101817	0.0100577	0.788766	0.796642	0.781471	0.63152	0.673414	0.609436	0.0108193	0.0101773	0.0105041	0.581363	0.576527	0.641068	0.010436	0.00989654	0.0102801	0.47115	0.493897	0.439707	0.0125659	0.0108695	0.0108846	0.485591	0.485269	0.473249
	0	0	0	0.80595	0.750741	0.789414	0.584308	0.664968	0.644276	0	0.6	0	0.6	0.6	0	0.0100816	0.0101879	0.0103648	0.471519	0.500424	0.429719	0.0205423	0.0173374	0.0147343	0.476583	0.500931	0.48791
	0	0	0	0.790444	0	0.972433	0.680369	0.749043	0.632953	0.031195	0.0107819	0.0125139	0.706685	0.600667	0.442698	0.00966462	0.0102562	0.0103076	0.486196	0.471945	0.44438	0.00638839	0.00814594	0.00735502	0.488733	0.501062	0.493887
	0.0170907	0.0192408	0.0180316	0.792905	0.809738	0.765105	0.684238	0.688163	0.681742	0.0168653	0.0179808	0.0184412	0.581157	0.607348	0.696264	0.00971662	0.0101895	0.0099743	0.472649	0.485529	0.429539	0.0156575	0.0156113	0.0185973	0.487513	0.496298	0.496831
	0.0249718	0.0245359	0.0226138	0.792935	0.82122	0.790823	0.695979	0.683909	0.685952	0.0115811	0.00966664	0.00477355	0.618277	0.593803	0.696108	0.00536493	0.00635629	0.0070715	0.477482	0.497954	0.476561	0.00988669	0.00977169	0.00980308	0.502673	0.510661	0.512339
	0.0093422	0.00937788	0.00960934	0.793122	0.805082	0.759141	0.687838	0.730404	0.701497	0.00191337	0	0.00171184	0.628805	0.616147	0.664514	0.0185292	0.0369075	0.0234308	0.489233	0.484057	0.462383	0.011549	0.00638289	0.00430435	0.520548	0.512938	0.513519
	0.0191995	0.0163064	0.0187798	0.787882	0.837312	0.795985	0.696402	0.739886	0.702866	0.00197416	0.00375767	0.00670848	0.663617	0.551196	0.649916	0.0104657	0.0105825	0.0142642	0.489868	0.523019	0.453451	0.0151853	0.00242105	0.00813971	0.501373	0.521724	0.547725
	0.0133767	0.0110073	0.0117072	0.797428	0.810161	0.765314	0.703326	0.655807	0.715148	0	0.000441172	0	0.678221	0.674275	0.684831	0.00673074	0.249133	0.0170601	0.340909	0.605395	0.492866	0.00550469	0	0	0.525815	0.530078	0.52208
	0.0200546	0.020592	0.0205405	0.799631	0.788907	0.815009	0.704949	0.7439	0.68736	0.00224546	0	0.00383596	0.695398	0.694011	0.705467	0.0197065	0.0384658	0.0275154	0.504805	0.532367	0.478201	0.0078101	0.006594	0.00440189	0.524953	0.544259	0.535212
	0.00979081	0.00818088	0.00820295	0.800758	0.813984	0.80334	0.694453	0.74518	0.70876	0.0131681	0.0118202	0.00696288	0.723173	0.594997	0.748979	0.0441579	0.0417298	0	0.509057	0.529983	0.491216	0	0.555556	0.555556	0.555556	0.555556	0
	0.0101929	0.0103509	0.0101947	0.814908	0.825348	0.80823	0.738193	0.804755	0.751535	0.00442146	0.0105181	0.00506144	0.713588	0.72544	0.786609	0.0324611	0.0353264	0.0186195	0.533484	0.548418	0.521108	0.0265514	0.0250385	0.0156583	0.572083	0.561233	0.567622
	0	0.00255972	0	0.872707	0.681621	0.816757	0.775349	0.800739	0.74355	0	0	0	0.790108	0.777778	0.802293	0.00288219	0	0.00279733	0.535745	0.555341	0.528703	0.0143358	0	0	0.575645	0.583531	0.552632
	0.00965666	0.00979312	0.010162	0.823689	0.849673	0.819651	0.803779	0.797955	0.828975	0.0459316	0.0313694	0.0198287	0.837298	0.794904	0.867714	0	0	0	0	0.714286	0.571429	0.0070058	0	0	0.585086	0.595115	0.563367
	0.0102813	0.0103641	0.0104891	0.823893	0.830422	0.817568	0.43718	0.831265	1	0	0	0.0162953	0.860497	0.828375	0.887215	0	0	0	0.666711	0.670314	0.658621	0.000329484	0	0	0.664005	0.661391	0.659781
	0	0	0	0.831445	0.934098	0.354609	0	0.866667	0.933333	0.011454	0.0147015	0.00618872	0.869597	0.860065	0.868499	0	0	0	0.833333	0	0.833333	1	0	0	1	0	0.777778
	0.0110545	0.0107417	0.0102522	0.836541	0.838755	0.828292	0.869235	0.821359	0.889595	0.926449	0.928649	0.925041	0.927261	0.923186	0.923053	0	0	0	0.843216	0.877949	0.846777	0.0116801	0.0185279	0.0122152	0.833886	0.830263	0.838444
	0.00646721	0.00537456	0.00975063	0.856013	0.865349	0.86382	0.868672	0.869327	0.872271	0.6	0	0	1	0.848643	0.974609	0.0126527	0.0143745	0.0552902	0.867049	0.832897	0.851166	0	0	0.0108967	0.857745	0.798597	0.854976
	0.0294711	0.0262467	0.0173183	0.864244	0.829861	0.874833	0.984005	0.98841	0.983333	0.010053	0.00976556	0.00490545	0.97921	0.992721	0.992117	0.418657	0	0	0.923967	1	0.854198	0.00729477	0.00284179	0.00867541	0.940923	0.944643	0.964533
	0	0	0	1	0	0.912274	1	1	0.984127	0	0	0	1	1	1	0.3	0	0	0.949106	1	0	0	0	0	0.988355	1	0.98781
	0.135374	0.0760973	0.168277	0.933838	0.960618	0.980129	1	1	1	0	0	0	0.991556	1	1	0.00525548	0.0133277	0.0176678	0.97548	0.975005	0.971989	0	0	0	0.975213	1	1
	0	0	0.246255	0.935091	1	1	1	1	1	0	0	0	1	0.983196	1	0	0	0	0.986727	0.988773	0.992866	0	0	0	1	0	1
