# Supplementary material for: Global 13C tracing and metabolic flux analysis of intact human liver tissue ex vivo
Source: Nat Metab. 2024 Aug 29;6(10):1963–75. doi: 10.1038/s42255-024-01119-3 (PMC11496108; doi:10.1038/s42255-024-01119-3)
Supplement: Supplementary file 14 — Statistical source data. [file 42255_2024_1119_MOESM14_ESM.xlsx]

## Sheet: Fig.3a
Ribose MI fractions (deconvoluted from AMP)
MI	D16	D16	D16	D20	D20	D20
0	0.785541	0.762933	0.776811	0.782804	0.806618	0.779474
1	0.0449423	0.0445424	0.0433185	0.0474617	0.0417357	0.051862
2	0.0690616	0.0839416	0.0815681	0.0786682	0.0704159	0.0745799
3	0.0428022	0.0468999	0.0454991	0.0445428	0.0400829	0.0439646
4	0.0264504	0.0272391	0.0254064	0.0239832	0.0201342	0.0247742
5	0.028594	0.0348115	0.0271064	0.0234429	0.0216712	0.0256553

## Sheet: Fig.3b
Adenine MI fractions
MI	D16	D16	D16	D20	D20	D20
0	0.988993	0.999705	0.999276	0.999234	1.00008	1.00101
1	0.00566249	0.00113571	0.00166387	0.00194632	0.00106703	9.15466e-05
2	0.00378639	-0.000855573	-0.000957428	-0.00120526	-0.00116893	-0.00112862
3	0.00153673	1.45349e-05	1.7423e-05	2.51142e-05	2.45415e-05	2.39062e-05
4	2.14867e-05	-8.82595e-08	-1.17642e-07	-1.98499e-07	-1.9447e-07	-1.9e-07
5	-4.05139e-07	1.73288e-10	2.7494e-10	5.59452e-10	5.48803e-10	5.36988e-10

## Sheet: Fig.3c
Palmitate 13C enrichment
Medium	Rep 1	Rep 2	Rep 3
12C	0.011141	0.011176	0.011217
13C	0.0122727	0.0120845	0.0123944

## Sheet: Fig.3d
Glucose MI fractions
MI	D16	D16	D16	D20	D20	D20
0	0.346206	0.393584	0.388926	0.370443	0.362344	0.377042
1	0.0470736	0.032543	0.0473814	0.0442802	0.0497773	0.0480196
2	0.0976596	0.0931333	0.108385	0.0877787	0.0955204	0.0920758
3	0.106815	0.072856	0.089033	0.0952396	0.0792643	0.0785679
4	0.0249078	0.023247	0.0301452	0.024541	0.0295538	0.0278709
5	0.0423459	0.0404625	0.0380418	0.0393088	0.0413239	0.0426873
6	0.334992	0.344175	0.298087	0.338409	0.342217	0.333736

## Sheet: Fig.3e
3-OH-isovaleryl-carnitine 13C enrichment vs BMI
BMI	Enrichment
23	0.235814
26	0.324632
27	0.125278
31	0.0649184
40	0

## Sheet: Fig.3f
3-OH-2-CH3-butanoate 13C enrichment vs BMI
BMI	Enrichment
23	0.338437
26	0.36373
27	0.273423
31	0.352246
40	0.433073

## Sheet: Fig.3g
Ketoleucine M+6 fractions
Medium	Rep 1	Rep 2	Rep 3
12C	0	0	0
13C-leucine	0.295902	0.286915	0.272887

## Sheet: Fig.3h
Isovaleryl-crn M+5 fractions
Medium	Rep 1	Rep 2	Rep 3
12C	0.00404622	0.000402748	0.00282424
13C-leucine	0.166393	0.178239	0.109408

## Sheet: Fig.3i
OH-isovaleryl-crn M+5 fractions
Medium	Rep 1	Rep 2	Rep 3
12C	0	0	0
13C-leucine	0.415062	0.297383	0.428382

## Sheet: Fig.3j
Creatine M+1 fractions
Medium	Rep 1	Rep 2	Rep 3
12C	0.00256877	0.00302151	0.00191949
13C-arginine	0.189015	0.15078	0.138194
