# Supplementary material for: Global 13C tracing and metabolic flux analysis of intact human liver tissue ex vivo
Source: Nat Metab. 2024 Aug 29;6(10):1963–75. doi: 10.1038/s42255-024-01119-3 (PMC11496108; doi:10.1038/s42255-024-01119-3)
Supplement: Supplementary file 15 — Statistical source data. [file 42255_2024_1119_MOESM15_ESM.xlsx]

## Sheet: Fig.4a
Essential amino acid uptake/release rates
metabolite	D5	D5	D5	D8	D8	D8	D10	D10	D16	D16	D16	D20	D20	D20
his-L	-0.193362	-1.99502	-2.63058	-1.57351	-1.383	-0.753336	-0.521458	-0.397857	-0.0597502	1.70964	-0.0629954	-0.0341463	0.388986	-0.195277
ile-L	-5.47152	2.03973	-0.907615	-4.51183	5.80418	-0.359894	-0.774452	-1.01846	-4.68409	1.66057	-3.99812	-11.5266	-10.3859	-10.7779
leu-L	-18.2563	-27.2514	-27.3749	1.35404	-8.79677	-5.67889	-0.41524	-3.44303	-5.2058	2.92585	-4.06091	-5.38095	-6.44227	-6.42757
lys-L	-9.64971	-15.9469	3.6212	-6.14515	-6.01505	4.62746	-15.2829	-14.7309	-7.19155	0.0170263	-6.44775	-0.094763	15.2449	7.85713
met-L	-3.0706	-2.10505	-4.83931	-2.95942	-2.64544	-1.94617	-2.12391	-1.42054	-2.64531	-1.52736	-2.41844	-1.26138	-0.823851	-1.92344
phe-L	-5.09547	-5.55634	-5.66924	-2.12984	-1.41223	-2.76774	-2.095	-3.04571	-2.84424	0.00345386	-3.30398	-3.39765	-3.27237	-2.7303
thr-L	-15.6206	-17.0937	-15.223	-9.02998	-7.95476	-7.36797	-1.44606	-0.280529	-7.11034	-3.01586	-7.14194	-5.90953	-1.38613	-0.814335
trp-L	-0.962232	-1.60745	-2.04703	-0.918038	-0.556141	-0.851185	-1.103	-0.720251	-0.724692	-0.19617	-0.625851	-0.997216	-0.362701	-0.730822
val-L	4.04019	-2.33658	-5.43156	0.171463	-4.30173	-1.76506	-1.89903	1.75704	-2.11696	5.62735	-1.04626	1.59262	6.16284	1.56552

## Sheet: Fig.4b
Quantile-Quantile plots
expected	D5	D8	D10	D16	D20
-2.71083	-3.19032	-2.76579	-2.61939	-2.25759	-2.70513
-2.32384	-2.80607	-1.98384	-2.53645	-1.91507	-2.46479
-2.12535	-2.14024	-1.90232	-2.21708	-1.50735	-2.43647
-1.98648	-2.08874	-1.7348	-1.80992	-1.45837	-1.96297
-1.87784	-1.87586	-1.64974	-1.72586	-1.41305	-1.71999
-1.78769	-1.60427	-1.53156	-1.56997	-1.33454	-1.58082
-1.71009	-1.49039	-1.47982	-1.32252	-1.32259	-1.57611
-1.64161	-1.44025	-1.2276	-1.2835	-1.27334	-1.52664
-1.58006	-1.26798	-1.18038	-1.24505	-1.09448	-1.50148
-1.52397	-1.22676	-1.14882	-1.23691	-1.03559	-1.49842
-1.4723	-1.19266	-1.10607	-1.2304	-0.911604	-1.39948
-1.42429	-1.0433	-1.0501	-1.03197	-0.893871	-1.10991
-1.37936	-0.965202	-1.037	-0.953485	-0.820136	-0.936439
-1.33704	-0.877451	-1.00032	-0.952882	-0.81098	-0.922056
-1.297	-0.87479	-0.894359	-0.862563	-0.789838	-0.919892
-1.25894	-0.82383	-0.824287	-0.857034	-0.746123	-0.865135
-1.22261	-0.773135	-0.782473	-0.828994	-0.7322	-0.86042
-1.18783	-0.761857	-0.77661	-0.785094	-0.730954	-0.8587
-1.15443	-0.708143	-0.761224	-0.673567	-0.651488	-0.821945
-1.12228	-0.638334	-0.760527	-0.672973	-0.647925	-0.816164
-1.09124	-0.563918	-0.646578	-0.667188	-0.638485	-0.801143
-1.06122	-0.545192	-0.590603	-0.628335	-0.633859	-0.775611
-1.03213	-0.477061	-0.582045	-0.557524	-0.602447	-0.727302
-1.00388	-0.459918	-0.565904	-0.498512	-0.572667	-0.726618
-0.976415	-0.455001	-0.560328	-0.458737	-0.534695	-0.64893
-0.949666	-0.421681	-0.550557	-0.438621	-0.532792	-0.614828
-0.923581	-0.411949	-0.546468	-0.429234	-0.492772	-0.614799
-0.898109	-0.403154	-0.539665	-0.402642	-0.492629	-0.605164
-0.873207	-0.384207	-0.528113	-0.402294	-0.476763	-0.566073
-0.848835	-0.380542	-0.485233	-0.358519	-0.464881	-0.550849
-0.824957	-0.373581	-0.477843	-0.334736	-0.437744	-0.532021
-0.801541	-0.367247	-0.443084	-0.328364	-0.409748	-0.407268
-0.778555	-0.357336	-0.371436	-0.319275	-0.405981	-0.374629
-0.755975	-0.340178	-0.361123	-0.289541	-0.404738	-0.359557
-0.733773	-0.336952	-0.304942	-0.284981	-0.347948	-0.357571
-0.711927	-0.329353	-0.299615	-0.272275	-0.311683	-0.349488
-0.690416	-0.322433	-0.298703	-0.271602	-0.30915	-0.338728
-0.669219	-0.311538	-0.298659	-0.268985	-0.272686	-0.295689
-0.648319	-0.291286	-0.297016	-0.257203	-0.270595	-0.29316
-0.627699	-0.278316	-0.293748	-0.254418	-0.268639	-0.272539
-0.607342	-0.259815	-0.292354	-0.251543	-0.263179	-0.267663
-0.587233	-0.238463	-0.282685	-0.249835	-0.236495	-0.229855
-0.56736	-0.23321	-0.282469	-0.248474	-0.197334	-0.223113
-0.547708	-0.233093	-0.268436	-0.242434	-0.176634	-0.195966
-0.528265	-0.228855	-0.266048	-0.236687	-0.170137	-0.182943
-0.50902	-0.224678	-0.264265	-0.22587	-0.167849	-0.182909
-0.489962	-0.214423	-0.261067	-0.213012	-0.164918	-0.18062
-0.47108	-0.197641	-0.237855	-0.209903	-0.149681	-0.175316
-0.452364	-0.181188	-0.228981	-0.208942	-0.148292	-0.166467
-0.433806	-0.180253	-0.219296	-0.17606	-0.129406	-0.160712
-0.415396	-0.168725	-0.199638	-0.173714	-0.119765	-0.142869
-0.397125	-0.147591	-0.186315	-0.167072	-0.109154	-0.110758
-0.378986	-0.141528	-0.184514	-0.164953	-0.109053	-0.108751
-0.360971	-0.135177	-0.174901	-0.145025	-0.0999958	-0.108456
-0.343073	-0.13411	-0.170847	-0.135402	-0.0961977	-0.108091
-0.325284	-0.117246	-0.150823	-0.131278	-0.0946779	-0.0985731
-0.307597	-0.116138	-0.148695	-0.123704	-0.073247	-0.0929268
-0.290005	-0.0750677	-0.135384	-0.115908	-0.0466004	-0.0695462
-0.272504	-0.0742544	-0.134551	-0.109305	-0.0421132	-0.0383438
-0.255085	-0.0699944	-0.112407	-0.0801525	-0.0390687	-0.0342229
-0.237743	-0.062832	-0.0932389	-0.0793695	-0.0370707	-0.0267898
-0.220472	-0.0621227	-0.0910179	-0.0738303	-0.0323214	-0.0145901
-0.203267	-0.0589413	-0.080995	-0.069143	-0.0218209	-0.00446669
-0.186122	-0.0584015	-0.0529659	-0.0687347	-0.0205397	0.00167969
-0.169032	-0.0535256	-0.0435925	-0.0550558	-0.0186128	0.00182212
-0.15199	-0.0500655	-0.0407142	-0.0503294	-0.0144744	0.0027334
-0.134993	-0.0462301	-0.0380416	-0.0482595	-0.00258167	0.0097783
-0.118035	-0.0451913	-0.0321217	-0.0401423	-0.00199184	0.0108057
-0.10111	-0.042532	-0.0297621	-0.025501	-0.00151654	0.0127205
-0.0842145	-0.0421888	-0.0267851	-0.0144739	0.000503747	0.012917
-0.0673429	-0.0390862	-0.0246142	-0.0093793	0.00087802	0.0151822
-0.0504905	-0.0295269	-0.0231392	-0.00225856	0.00172139	0.0163111
-0.0336524	-0.0147239	-0.0188723	-0.00135282	0.0020595	0.0207339
-0.0168238	-0.00940909	-0.0130594	-0.000774408	0.00615742	0.0225407
0	-0.00934774	-0.0102561	-0.000286847	0.00715593	0.022825
0.0168238	-0.00531551	-0.00768003	-0.000144844	0.00928571	0.0308214
0.0336524	-0.00147456	-0.00230176	0.00066917	0.0120766	0.0356497
0.0504905	-0.00123928	-0.000874352	0.00145999	0.0125526	0.0427838
0.0673429	-3.05779e-05	-4.83371e-05	0.00283947	0.0174519	0.0473881
0.0842145	5.4218e-05	0.000752283	0.00378718	0.022604	0.0630147
0.10111	0.000663647	0.00337275	0.0101828	0.0232053	0.0785935
0.118035	0.00208429	0.00351315	0.0112549	0.0234312	0.0806842
0.134993	0.00301835	0.00382696	0.0131105	0.0290204	0.0842026
0.15199	0.0149729	0.010608	0.0156001	0.0311255	0.0945062
0.169032	0.015348	0.0131548	0.0159991	0.033606	0.0999077
0.186122	0.01643	0.0138063	0.019066	0.03578	0.116816
0.203267	0.0186275	0.0142291	0.0194957	0.0374229	0.135249
0.220472	0.0196443	0.0157517	0.0225499	0.0376744	0.139162
0.237743	0.0208638	0.0314883	0.0239972	0.039039	0.140139
0.255085	0.025039	0.0372771	0.0280371	0.0443246	0.169993
0.272504	0.0267664	0.0377633	0.0285529	0.0494708	0.171642
0.290005	0.0269334	0.0409781	0.0403051	0.0505988	0.188523
0.307597	0.0346206	0.0468569	0.0430634	0.0659944	0.198915
0.325284	0.0348848	0.0558096	0.0495268	0.0700339	0.205965
0.343073	0.0359257	0.0590131	0.0498026	0.0818807	0.221865
0.360971	0.0366501	0.0617944	0.0708615	0.0821679	0.224693
0.378986	0.0373087	0.0705912	0.0860663	0.109975	0.224719
0.397125	0.0857865	0.0732164	0.0920002	0.115577	0.237726
0.415396	0.0867557	0.0739018	0.106289	0.135653	0.276273
0.433806	0.0977702	0.0783221	0.111657	0.137033	0.299702
0.452364	0.108899	0.0988532	0.117722	0.150559	0.300067
0.47108	0.124802	0.143646	0.118622	0.176956	0.329955
0.489962	0.129927	0.145525	0.151791	0.178507	0.333296
0.50902	0.136001	0.145855	0.154387	0.179211	0.338152
0.528265	0.141392	0.163305	0.160256	0.198213	0.338297
0.547708	0.158835	0.205941	0.160754	0.206984	0.340548
0.56736	0.175441	0.207923	0.180115	0.209365	0.364968
0.587233	0.180627	0.234733	0.180357	0.211782	0.368934
0.607342	0.185035	0.236157	0.222018	0.241213	0.3818
0.627699	0.221237	0.239972	0.262804	0.259004	0.385782
0.648319	0.222969	0.253551	0.264047	0.29223	0.398605
0.669219	0.223467	0.286713	0.300676	0.309465	0.419343
0.690416	0.260201	0.310129	0.324924	0.32444	0.428582
0.711927	0.286604	0.315057	0.356081	0.330266	0.43154
0.733773	0.286843	0.328474	0.411422	0.330432	0.443188
0.755975	0.333902	0.345394	0.432059	0.335601	0.523215
0.778555	0.337024	0.358871	0.446652	0.351461	0.546152
0.801541	0.337254	0.380891	0.460198	0.378341	0.56994
0.824957	0.370381	0.401656	0.46321	0.390362	0.582373
0.848835	0.392015	0.445034	0.549114	0.404344	0.602501
0.873207	0.422256	0.462851	0.564875	0.404373	0.605756
0.898109	0.423489	0.467608	0.573957	0.410623	0.625814
0.923581	0.432539	0.549026	0.621119	0.411055	0.642876
0.949666	0.468934	0.549681	0.623343	0.424361	0.651929
0.976415	0.53112	0.60721	0.625809	0.435686	0.668428
1.00388	0.582774	0.607682	0.627322	0.455201	0.680805
1.03213	0.590437	0.661135	0.660144	0.490498	0.69841
1.06122	0.602593	0.673929	0.667023	0.498539	0.701894
1.09124	0.644625	0.677898	0.675884	0.540528	0.714964
1.12228	0.657559	0.685445	0.692607	0.556868	0.774409
1.15443	0.665826	0.687331	0.706939	0.578093	0.787891
1.18783	0.784065	0.71915	0.710223	0.584534	0.80311
1.22261	0.810446	0.750233	0.746926	0.588546	0.835509
1.25894	0.846645	0.751887	0.751132	0.655128	0.951599
1.297	0.84996	0.753801	0.755903	0.671584	0.992426
1.33704	0.973013	0.808101	0.76246	0.682872	1.02018
1.37936	1.02455	0.851294	0.799523	0.697149	1.02477
1.42429	1.03525	0.864018	0.842636	0.782176	1.10475
1.4723	1.0931	0.88023	0.861625	0.823109	1.107
1.52397	1.09639	0.887034	0.864801	0.909542	1.12686
1.58006	1.11394	0.931978	0.910188	0.911564	1.16114
1.64161	1.17585	0.967127	0.911978	0.924461	1.21406
1.71009	1.21415	1.05424	1.01711	0.95751	1.26183
1.78769	1.22826	1.12204	1.11818	1.1129	1.29772
1.87784	1.39704	1.14182	1.16796	1.18348	1.46192
1.98648	1.43064	1.20469	1.23051	1.40029	1.48462
2.12535	1.74921	1.62223	1.29125	1.51794	1.6699
2.32384	1.90143	1.7464	1.29411	1.62	1.71864
2.71083	2.05659	2.09278	1.38796	1.8079	2.06495

## Sheet: Fig.4c
Confidence intervals width ratios
Reaction	CI width MFA / FBA
2AMACHYD	0.0804561
ACONTm	0.412092
ADK1	0.758716
AKGDm	0.448867
AKGtm	0.0575789
ALATA_L	1.01257
ALAmix	0.280748
ALAtl	0.866938
ALAtin	0.190219
ALAtout	0.147973
ARGN	0.796202
ARGSL	0.720383
ARGSS	0.713368
ARGmix	0.477587
ARGtl	0.5715
ARGtin	0.177716
ARGtout	0.111545
ASPTA	0.0722251
ASPTAm	0.0716866
ASPtl	0.991907
ASPmix	0.325788
ASPtin	0.123161
ASPtout	0.0876864
ASPtm	0.0716866
ATPS4m	0.440033
ATPtm	0.283076
CBPSam	0.713368
ATPASES	1.10454
CO2tm	0.0734496
CSm	0.408778
CYOOm	0.462331
CYOR-u10m	0.474237
ENO	0.0949062
ETF	0.172895
FAO16	0.156838
FAO14	0.156838
FAO12	0.156838
FAO10	0.156838
FAO8	0.156838
FAO6	0.156838
FAO4	0.156838
FBA	0.239005
FBP	0.317693
FUMm	0.45829
FUMtm	0.76573
G3PD1	1.01571
G5SDxm	0.85872
G6PDH2r	0.77654
G6PPer	0.112426
G6Pter	0.114601
GAPD	0.249906
GHMT2r	0.984543
GLCmix	0.274731
GLCtin	0.112359
GLCtout	0.113052
GLNmix	0.367574
GLNtin	0.140341
GLNtl	0.9867
GLNtout	0.123539
GLNtm	0.0390776
GLNS	0.0380037
GLUDxm	0.0823768
GLUNm	0.0390776
GLUtl	0.983374
GLUt2m	0.0359072
GLUmix	0.32311
GLUtin	0.203939
GLUtout	0.197849
GLYtl	1.01829
GLYmix	0.331834
GLYtin	0.202598
GLYtout	0.136779
GLYCOGEN_BREAK	0.266516
GLYCPH	0.999952
GND	0.780834
H2Oter	0.112343
H2Otm	0.28962
HCO3Em	0.0563434
HEX1	0.114259
Htm2	0.154894
ICDHxm	0.411289
LDH_L	0.994799
MALtm	0.0806116
MDH	0.0799417
MDHm	0.0950277
NADH2-u10m	0.393443
NADPH_REDOX	0.786427
NDPK1	0.0572713
NH4tm	0.045607
O2tm	0.47079
ORNTArm	0.85872
OCBTm	0.758716
ORNtm	0.85872
ORNt4m	0.768461
PCm	0.0562765
PDHm	0.248319
PEPCK	0.0555649
PFK	0.312246
PGCD	0.0792717
PGI	0.394394
PGK	0.248356
PGL	0.783293
PGM	0.0928604
PGMT	0.274224
PIt2m	0.278283
PIter	0.112366
PPA	0.713368
PMTtm	0.156838
PMTCOAT	0.156838
PROTDEG_ALA	0.866938
PROTDEG_ARG	0.5715
PROTDEG_ASP	0.991907
PROTDEG_GLN	0.9867
PROTDEG_GLU	0.974223
PROTDEG_GLY	0.973992
PROTDEG_SER	0.990052
PROTSYN_ALA	0.994459
PROTSYN_ARG	0.992771
PROTSYN_ASP	0.997408
PROTSYN_GLN	0.999223
PROTSYN_GLU	0.995885
PROTSYN_GLY	0.994405
PROTSYN_SER	0.998721
PROTSYN_ATP	1.09206
PSERT	0.0792717
PSP_L	0.0792717
PYK	0.0692226
PYRt2m	0.0577145
RPE	0.780834
RPI	0.747231
SERHL	0.0803287
SERmix	0.0123807
SERtl	0.990052
SERtin	0.00180601
SERtout	0.00179306
SUCD1m	0.450565
SUCOASm	0.448867
TALA	0.747231
TKT1	0.767543
TKT2	0.747231
TPI	0.237733

## Sheet: Fig.4d
Confidence intervals
	D5		D8		D10		D16		D20
Reaction	lower	upper	lower	upper	lower	upper	lower	upper	lower	upper
GLNtin	39.0326	92.4168	47.9443	82.6944	30.6964	64.972	29.1703	68.3371	49.3719	79.8265
GLNtout	0.001	39.6599	4.95835	30.4744	14.6334	46.279	12.2121	43.6291	8.71393	36.4321

## Sheet: Fig.4e
Glutamine MIDs
MI	D5	D8	D10	D16	D20	hepatocytes
0	0.225514	0.220299	0.268331	0.348889	0.293077	0.0708098
1	0.0839849	0.0933988	0.0744148	0.0726446	0.0747033	0.0124894
2	0.206043	0.221667	0.197152	0.150035	0.168611	0.0368326
3	0.0847552	0.0970635	0.0782953	0.0695432	0.0807952	0.0219722
4	0.080567	0.0814262	0.0554401	0.0289545	0.0519186	0.0506901
5	0.319136	0.286145	0.326367	0.329934	0.330896	0.807206

## Sheet: Fig 4f
Uptake/release in liver slices and hepatocytes
	Cells			Liver Tissue
Metabolite	Rep 1	Rep 2	Rep 3	D5	D8	D19	D16	D10
glu-L	46.4228	45.056	41.4497	31.5873	21.344	22.6452	26.6069	18.0115
gln-L	-376.871	-346.289	-366.064	-47.0367	-45.8353	-13.8731	-16.1411	-42.4842

## Sheet: Fig.4g
Confidence intervals
	D5		D8		D10		D16		D20
Reaction	lower	upper	lower	upper	lower	upper	lower	upper	lower	upper
GAPD	71.559	357.924	159.559	328.673	275.27	408.574	166.558	439.1	291.017	662.166

## Sheet: Fig.4h
Confidence intervals
	D5		D8		D10		D16		D20
Reaction	lower	upper	lower	upper	lower	upper	lower	upper	lower	upper
CYOOm	745.248	1693.81	806.794	1341.72	611.773	1076.86	615.608	1455.82	910.377	1942.55

## Sheet: Fig.4i
Amino acid uptake/release in human and rat liver slices
Metabolite	D5	D8	D19	D16	D10	Rat 1	Rat 2	Rat 3
ala-L	-20.5801	-17.7902	1.76065	-11.0685	1.21418	-33.3698	-43.1909	-10.7594
arg-L	-12.4918	-8.0829	-15.4673	-8.29496	-22.9542	-36.3365	-31.0279	-29.3345
asn-L	-4.9044	-1.97369	-3.79466	-2.68909	-1.0265	-3.03356	-5.86134	-2.80609
asp-L	-9.01105	-2.69869	-5.12774	-1.93634	-5.26635	-22.4077	-22.2929	-16.2019
gln-L	-47.0367	-45.8353	-13.8731	-16.1411	-42.4842	-48.5407	-79.3366	-31.3406
glu-L	31.5873	21.344	22.6452	26.6069	18.0115	-5.51202	-8.83782	3.58859
gly	-10.3426	1.55876	3.5892	-2.45657	-0.800331	-28.0555	-36.5336	-16.5056
ile-L	-1.44647	0.310816	-0.896456	-2.34434	-10.8968	-5.49988	-10.0825	8.1938
leu-L	-24.2942	-4.37388	-1.92914	-2.2889	-6.0836	-8.24982	-15.1238	12.2907
lys-L	-7.32515	-2.51092	-15.0069	-4.19407	7.66908	30.1724	-2.78454	7.40911
met-L	-3.33832	-2.51701	-1.77223	-2.17394	-1.33622	-3.0669	-4.57463	-0.0321467
phe-L	-5.44035	-2.10327	-2.57035	-2.02597	-3.13344	-8.11863	-10.4193	-5.15544
pro-L	-4.5591	-1.69544	-2.16555	-0.771923	2.39865	-9.55741	-10.8664	-3.55681
ser-L	1.7778	2.54013	-0.186258	-2.2805	0.691824	-3.92689	-5.3234	-1.3723
thr-L	-15.9791	-8.11757	-0.863292	-5.8112	-2.70333	2.35362	-8.20044	0.105191
trp-L	-1.5389	-0.775121	-0.911626	-0.531407	-0.696913	-2.72752	-3.00375	-0.642549
tyr-L	-7.02488	-3.52998	-2.70535	0.779801	-1.63893	-10.5916	-12.9657	-7.67884
val-L	-1.24265	-1.96511	-0.0709976	0.570433	3.10699	0.500953	-0.844868	14.4917

## Sheet: Fig.4j
Carbon transfer (mol C / g liver / day)
	D5							D8							D10							D16							D20
From \ To	glucose	glutamate	other AA	lactate	urea	protein	CO2	glucose	glutamate	other AA	lactate	urea	protein	CO2	glucose	glutamate	other AA	lactate	urea	protein	CO2	glucose	glutamate	other AA	lactate	urea	protein	CO2	glucose	glutamate	other AA	lactate	urea	protein	CO2
glycogen	566.097	21.4981	49.3787	55.9537	0.585357	85.0084	436.547	452.076	15.1667	49.9406	107.459	0.326543	80.7523	432.003	765.153	21.6481	71.2891	191.553	0.0376259	101.159	462.772	711.175	25.9543	134.023	182.065	0.0563895	109.238	515.357	615.615	34.9435	72.7575	107.629	0.106821	148.013	853.239
glucose	0	17.7344	40.7339	46.1578	0.482877	70.1258	360.12	0	13.0225	42.8802	92.2666	0.280378	69.3359	370.929	0	14.3893	47.385	127.323	0.0250095	67.2392	307.599	0	8.95765	46.2557	62.8364	0.0194618	37.7016	177.866	0	12.1218	25.2395	37.3363	0.037056	51.3456	295.988
fatty acids	24.2657	23.7004	15.7161	8.23884	0.196857	39.3328	126.301	24.5265	18.7572	19.6515	18.9363	0.118194	42.7851	137.606	8.35438e-22	13.6451	16.1557	18.1857	0.00640178	28.1791	65.17	25.5454	33.4639	32.9432	17.8932	0.0177042	51.3503	135.639	7.64085e-11	9.98373	11.0544	7.52971	0.0106515	24.7267	75.2912
ala	21.4837	9.613	6.51327	25.0891	0.174917	47.8243	103.685	12.0206	3.68767	4.72885	26.1736	0.0529996	31.5354	56.3628	3.12856e-22	2.26856	2.3459	20.0699	0.00242981	33.6124	22.5426	7.18267	3.68836	5.03002	25.4144	0.00477055	29.1791	33.512	2.6127e-11	2.13869	1.97482	6.60077	0.00463261	35.2958	29.8444
arg	2.72233	3.01939	1.90721	0.924299	11.6229	36.0823	20.0098	2.01435	1.75814	1.754	1.55522	9.68212	33.9581	16.0576	2.42448e-22	4.58474	5.2859	5.27757	11.3333	39.6417	27.0861	1.52391	2.33368	2.17176	1.06742	6.13802	28.4325	11.7531	7.94851e-12	1.72404	1.64633	0.783288	6.28901	29.8703	10.7124
gln	23.5139	26.0797	6.05484	7.98355	0.287253	50.9533	172.833	22.367	19.5221	6.9198	17.2689	0.165351	50.2331	178.301	8.63481e-22	16.3286	3.21694	18.7961	0.0100161	42.4751	96.4673	13.5994	20.8258	6.63336	9.52564	0.0146409	40.9667	104.884	1.31131e-10	28.4425	6.56062	12.9224	0.0264337	65.3355	176.728
other AA	12.1938	3.91549	9.42263	9.56364	0.0893274	24.9136	55.7782	7.74704	1.97943	7.01809	13.5443	0.0318954	23.3122	35.4829	4.05286e-22	1.92503	10.2223	15.1278	0.002551	27.9057	25.8553	16.5453	6.49741	30.5706	48.5916	0.0123319	58.4578	86.4877	4.23796e-11	1.40928	5.88613	4.77714	0.00727806	32.6435	49.5054
protein	42.8896	26.9275	40.5143	24.5839	11.9635	44.9663	239.517	38.3277	17.49	50.1689	46.6794	10.7473	43.3052	220.353	2.21198e-21	24.5828	78.0874	63.1566	11.8904	48.0462	187.401	31.2826	34.4456	83.9882	43.178	10.5088	38.5249	179.812	1.78125e-10	24.0271	88.6734	22.1938	10.0449	48.6493	211.09
CO2	2.58281	12.9832	6.237	0.848542	93.7995	32.9175	0	1.78364	9.91698	7.937	1.34123	53.5476	33.8641	0	1.3979e-23	8.20714	8.70033	0.282595	5.75405	24.2766	0	0.317804	10.4036	7.87344	0.217445	7.85634	24.4344	0	1.9e-12	10.2062	11.0443	0.161817	8.39919	27.023	0
