# Supplementary material for: Global 13C tracing and metabolic flux analysis of intact human liver tissue ex vivo
Source: Nat Metab. 2024 Aug 29;6(10):1963–75. doi: 10.1038/s42255-024-01119-3 (PMC11496108; doi:10.1038/s42255-024-01119-3)
Supplement: Supplementary file 16 — Statistical source data. [file 42255_2024_1119_MOESM16_ESM.xlsx]

## Sheet: Fig.5a
Insulin concentrations, pM
Donor	0h	24h
20	1356.36	808.4
25	1118.84	692.21
26	872.99	554.07

## Sheet: Fig.5b
FASD1 mRNA expression levels
Donor	Condition	Rep 1	Rep 2	Rep 3
20	fasted	1.06172	0.993499	0.944784
20	fed	1.92415	1.74304	1.98556
26	fasted	0.920512	1.46188	0.617605
26	fed	2.12744	1.70608	2.15905

## Sheet: Fig.5c
G6PC1 mRNA expression levels
Donor	Condition	Rep 1	Rep 2	Rep 3
20	fasted	1.30831	0.862544	0.82915
20	fed	1.39128	0.891904	1.22034
26	fasted	0.707535	0.4428	1.84966
26	fed	0.955247	0.602613	0.675611

## Sheet: Fig.5d
PCK1 mRNA expression levels
Donor	Condition	Rep 1	Rep 2	Rep 3
20	fasted	1.46565	0.686765	0.847588
20	fed	1.31363	0.777956	1.03588
26	fasted	0.877921	0.412952	1.70913
26	fed	0.541224	0.821259	0.909417

## Sheet: Fig.5e
Uptake/release rates
Metabolite	Condition	Rep 1	Rep 2	Rep 3
his-L	fasted	-0.0341463	0.388986	-0.195277
his-L	fed	-1.65953	-1.27431	-1.8433
ile-L	fasted	-11.5266	-10.3859	-10.7779
ile-L	fed	-7.49761	-5.91682	-7.63324
leu-L	fasted	-5.38095	-6.44227	-6.42757
leu-L	fed	-10.7707	-9.46872	-10.9901
lys-L	fasted	-0.094763	15.2449	7.85713
lys-L	fed	-11.3333	-9.7417	-11.1978
met-L	fasted	-1.26138	-0.823851	-1.92344
met-L	fed	-4.93209	-4.00617	-4.24728
phe-L	fasted	-3.39765	-3.27237	-2.7303
phe-L	fed	-5.85333	-4.77646	-5.64069
thr-L	fasted	-5.90953	-1.38613	-0.814335
thr-L	fed	-11.2872	-7.5646	-9.58837
trp-L	fasted	-0.997216	-0.362701	-0.730822
trp-L	fed	-1.48693	-1.16774	-1.77361
tyr-L	fasted	-2.66294	-1.18387	-1.06999
tyr-L	fed	-8.72857	-7.01426	-8.07117
val-L	fasted	1.59262	6.16284	1.56552
val-L	fed	-3.1075	-1.40656	-2.83286

## Sheet: Fig.5f
13C enrichment
Metabolite	Condition	Rep 1	Rep 2	Rep 3
trp	fasted	0.210933	0.219017	0.208827
trp	fed	0.447977	0.319994	0.371453
lys	fasted	0.453513	0.459779	0.433379
lys	fed	0.634156	0.516697	0.566463
leu/ile	fasted	0.465573	0.468274	0.457489
leu/ile	fed	0.662108	0.557202	0.597914
thr	fasted	0.458062	0.464261	0.442199
thr	fed	0.646595	0.544665	0.578688

## Sheet: Fig.5g
Z-scores for reactions in the iHepatocytes2322 model
See also Supplementary Table 9
Reaction ID	Subsystem	Z-score	Gene symbols
R_HMR_1074	Arachidonic acid metabolism	7.86521	PTGR1|HSD17B12
R_HMR_2307	Fatty acid biosynthesis (unsaturated)	7.42946	HSD17B12
R_HMR_2359	Fatty acid desaturation (even-chain)	5.5643	FADS2|FADS1|FADS3
R_HMR_5338	Histidine metabolism	5.53787	ELOVL5|ELOVL1|ELOVL4|ELOVL3|ELOVL7|ELOVL6|ELOVL2
R_HMR_9619	Transport, extracellular	4.55238	SLC47A1
R_HMR_4149	Tricarboxylic acid cycle and glyoxylate/dicarboxylate metabolism	4.38011	ACLY
R_HMR_0158	Transport, mitochondrial	4.11939	ELOVL5|AGPAT4|PNPLA3|TAZ|LPCAT3|LPGAT1|MBOAT7|ESCO1|MBOAT2|EGFR|OXSM|AGPAT3|SLC33A1|ELOVL6|ESCO2|LPCAT4|HYAL3|ELOVL2
R_HMR_6563	Inositol phosphate metabolism	3.83233	ITPKC|ITPKA|ITPKB
R_HMR_6525	Transport, extracellular	3.75065	SLC26A4|SLC26A3|SLC4A2
R_HMR_4631	Amino sugar and nucleotide sugar metabolism	3.73753	PGM3
R_HMR_6412	Glycolysis / Gluconeogenesis	3.6226	DLAT
R_HMR_4122	Starch and sucrose metabolism	3.58053	UGDH
R_HMR_4312	Fructose and mannose metabolism	3.54718	ARCN1|COPE|COPA|COPB1|COPG1|COPB2
R_HMR_7675	Transport, Golgi apparatus	3.39216	SLC2A1
R_HMR_4419	Purine metabolism	-3.30839	GMPR2|GMPR
R_HMR_6914	Oxidative phosphorylation	-3.45465	COX15|COX6A1|COX7A2|COX7A2L|COX6B1|COX7C|COX4I2|COX4I1|COX7B|COX5B|COX17|COX6A2|COX6B2|COX7A1|COX6C|COX7B2|COX8A|COX5A|COX8C|MT-CO2|MT-CO1|MT-CO3
R_HMR_0470	Transport, extracellular	-3.8096	ABCB4
R_HMR_4429	Histidine metabolism	-4.83506	HNMT
